# Supplementary material for: The Expression Profiles of mRNAs and lncRNAs in Buffalo Muscle Stem Cells Driving Myogenic Differentiation
Source: Front Genet. 2021 Jul 7;12:643497. doi: 10.3389/fgene.2021.643497 (PMC8294193; doi:10.3389/fgene.2021.643497)
Supplement: Supplementary file 1 [file Table_1.xlsx]

## Sheet: gene-stat
Sample	Num	Sum
DM1	20152	31819
DM2	20222	31819
DM3	20318	31819
GM1	19908	31819
GM2	19795	31819
GM3	19779	31819

## Sheet: mRNA-stat
Sample	Num	Sum
DM1	50124	57640
DM2	50291	57640
DM3	50266	57640
GM1	49694	57640
GM2	49579	57640
GM3	49493	57640

## Sheet: ncRNA-stat
Sample	Num	Sum
DM1	6475	11357
DM2	6479	11357
DM3	6631	11357
GM1	6180	11357
GM2	6106	11357
GM3	6086	11357
