# Supplementary material for: The Expression Profiles of mRNAs and lncRNAs in Buffalo Muscle Stem Cells Driving Myogenic Differentiation
Source: Front Genet. 2021 Jul 7;12:643497. doi: 10.3389/fgene.2021.643497 (PMC8294193; doi:10.3389/fgene.2021.643497)
Supplement: Supplementary file 2 [file Table_2.xls]

gene	gene_type	Position	Strand	GM1	GM2	GM3	DM1	DM2	DM3	log2(Fold_change)	p-value	q-value	Description	Website
ASPN	protein_coding	chr3:146629924-146655495	-	129	91	122	4924	6015	5226	5.70919992271126	0	0	asporin	http://www.ncbi.nlm.nih.gov/gene/?term=102396995
C1S	protein_coding	chr4:16753051-16764211	+	268	221	260	20952	21542	18065	6.48920311949431	0	0	complement C1s	http://www.ncbi.nlm.nih.gov/gene/?term=102392362
COL16A1	protein_coding	chr2:174786724-174842973	+	2453	2603	2381	24925	26220	23430	3.47760156463123	0	0	collagen type XVI alpha 1 chain	http://www.ncbi.nlm.nih.gov/gene/?term=102397619
COL5A3	protein_coding	chr9:96715347-96760084	+	1223	1182	1209	26139	25665	32244	4.68819404779409	0	0	collagen type V alpha 3 chain	http://www.ncbi.nlm.nih.gov/gene/?term=102407916
CPZ	protein_coding	chr7:2976489-2999811	-	205	201	234	8000	7428	10214	5.47182172185851	0	0	carboxypeptidase Z	http://www.ncbi.nlm.nih.gov/gene/?term=102390514
CTSH	protein_coding	chr20:44236447-44256834	+	6431	6748	6302	64869	60469	76355	3.52303699599119	0	0	cathepsin H	http://www.ncbi.nlm.nih.gov/gene/?term=102413180
ECM2	protein_coding	chr3:146668891-146711540	-	694	539	568	5646	6090	6769	3.51028252398978	0	0	extracellular matrix protein 2	http://www.ncbi.nlm.nih.gov/gene/?term=102396498
ERRFI1	protein_coding	chr5:35704656-35718921	-	24150	24555	23360	1879	1864	2171	-3.45727299546939	0	0	ERBB receptor feedback inhibitor 1	http://www.ncbi.nlm.nih.gov/gene/?term=102397393
FAP	protein_coding	chr2:86701676-86779785	+	2817	2698	2680	10792	12159	12074	2.24346746545829	0	0	fibroblast activation protein alpha	http://www.ncbi.nlm.nih.gov/gene/?term=102411144
FST	protein_coding	chr19:25362691-25368328	-	8656	9184	7583	449	447	367	-4.17646145202933	0	0	follistatin	http://www.ncbi.nlm.nih.gov/gene/?term=102407536
GPM6B	protein_coding	chrX:7566890-7725126	-	1274	1055	1006	10524	12643	10979	3.50566992569122	0	0	glycoprotein M6B	http://www.ncbi.nlm.nih.gov/gene/?term=102408970
HMGA1	protein_coding	chr2:44091810-44100336	-	18272	21047	17941	1545	1892	1840	-3.29295401704957	0	0	high mobility group AT-hook 1	http://www.ncbi.nlm.nih.gov/gene/?term=102408921
IL11	protein_coding	chr18:62074653-62078499	+	4459	5589	4376	47	72	62	-6.16857869913003	0	0	interleukin 11	http://www.ncbi.nlm.nih.gov/gene/?term=102391908
INHBA	protein_coding	chr8:79059168-79075193	+	20334	19292	17279	1735	1924	2237	-3.12171810542012	0	0	inhibin beta A subunit	http://www.ncbi.nlm.nih.gov/gene/?term=102396373
ISLR	protein_coding	chr20:35144590-35147772	+	197	215	242	9454	10015	11053	5.69126638926724	0	0	immunoglobulin superfamily containing leucine rich repeat	http://www.ncbi.nlm.nih.gov/gene/?term=102390360
KIF26B	protein_coding	chr5:49035114-49551885	+	423	332	346	4354	4137	4713	3.73696752346534	0	0	kinesin family member 26B	http://www.ncbi.nlm.nih.gov/gene/?term=102406293
LGALS3	protein_coding	chr11:35783991-35802297	-	1422	1404	1322	7909	7855	8431	2.69580758198608	0	0	None	http://www.ncbi.nlm.nih.gov/gene/?term=LGALS3
LOC102394267	protein_coding	chr5:75652448-75724384	-	179	106	121	4914	5603	5173	5.42256751449926	0	0	uncharacterized LOC102394267	http://www.ncbi.nlm.nih.gov/gene/?term=102394267
LOC102399397	lncRNA	chr8:94440520-94517188	-	4736	5428	4721	119	151	191	-4.86708606104456	0	0	uncharacterized LOC102399397	http://www.ncbi.nlm.nih.gov/gene/?term=102399397
LOC102416626	protein_coding	chr5:75033037-75129538	+	49	37	45	2243	2546	2209	5.88875818383835	0	0	complement factor H-like	http://www.ncbi.nlm.nih.gov/gene/?term=102416626
LTBP4	protein_coding	chr18:49677260-49704539	+	3598	3558	3493	14837	15726	15754	2.27034552475347	0	0	latent transforming growth factor beta binding protein 4	http://www.ncbi.nlm.nih.gov/gene/?term=102403522
MRGPRF	protein_coding	chr5:122934240-122943897	-	386	384	465	5745	5811	5176	3.90895010680221	0	0	MAS related GPR family member F	http://www.ncbi.nlm.nih.gov/gene/?term=102398402
MYBL2	protein_coding	chr14:11387699-11413982	-	19154	20767	18169	2547	2916	3108	-2.6129232425996	0	0	MYB proto-oncogene like 2	http://www.ncbi.nlm.nih.gov/gene/?term=102399823
PENK	protein_coding	chr15:58824891-58829313	+	32690	36129	30205	1858	2476	2041	-3.8105713641536	0	0	proenkephalin	http://www.ncbi.nlm.nih.gov/gene/?term=102413430
PODN	protein_coding	chr6:92640949-92664118	-	51	51	62	4994	4229	4401	6.53187757727334	0	0	podocan	http://www.ncbi.nlm.nih.gov/gene/?term=102411185
PVR	protein_coding	chr18:52437978-52456450	+	16526	17184	16396	1894	2336	2294	-2.79582400739194	0	0	poliovirus receptor	http://www.ncbi.nlm.nih.gov/gene/?term=102400564
RRM2	protein_coding	chr12:87047836-87053665	-	9728	9670	8694	843	1087	1182	-3.02884652299248	0	0	ribonucleotide reductase regulatory subunit M2	http://www.ncbi.nlm.nih.gov/gene/?term=102389951
SDK1	protein_coding	chr24:2466639-3112000	+	1854	1720	1711	14458	13912	12722	3.11318875944163	0	0	sidekick cell adhesion molecule 1	http://www.ncbi.nlm.nih.gov/gene/?term=102401339
SERPINF1	protein_coding	chr3:40521577-40533922	-	5631	5665	5446	43303	43058	42217	3.09317443710839	0	0	serpin family F member 1	http://www.ncbi.nlm.nih.gov/gene/?term=102391746
SPC24	protein_coding	chr9:95698465-95704526	+	7690	8296	7192	1014	1251	1162	-2.61005193218342	0	0	SPC24, NDC80 kinetochore complex component	http://www.ncbi.nlm.nih.gov/gene/?term=102389357
XDH	protein_coding	chr12:14082621-14148468	-	7622	7834	7191	35668	35764	39571	2.44422704436377	0	0	xanthine dehydrogenase	http://www.ncbi.nlm.nih.gov/gene/?term=102406968
NCAPH	protein_coding	chr12:2320159-2354119	+	4278	4439	4023	536	552	624	-2.74590959548545	4.87499688730656e-307	3.07612303589044e-304	non-SMC condensin I complex subunit H	http://www.ncbi.nlm.nih.gov/gene/?term=102401836
FAM129A	protein_coding	chr5:15033472-15219034	+	1749	1840	1534	9034	9225	10325	2.63196322610369	3.81721267413416e-306	2.33567146412476e-303	family with sequence similarity 129 member A	http://www.ncbi.nlm.nih.gov/gene/?term=102389457
CENPT	protein_coding	chr18:35028543-35039430	-	4226	4221	3754	577	666	617	-2.56391997371031	1.11461042831813e-305	6.61947463782342e-303	centromere protein T	http://www.ncbi.nlm.nih.gov/gene/?term=102396946
TBC1D2B	protein_coding	chr20:39053494-39146113	+	846	823	710	6779	6767	5999	3.19376506971819	1.98775028411874e-303	1.14676153534073e-300	TBC1 domain family member 2B	http://www.ncbi.nlm.nih.gov/gene/?term=102391724
MKI67	protein_coding	chr23:46983290-47012156	-	40678	38468	35193	5874	7160	7257	-2.34721326062848	3.87923485433153e-302	2.17581972718506e-299	marker of proliferation Ki-67	http://www.ncbi.nlm.nih.gov/gene/?term=102396197
MYF5	protein_coding	chr4:109790736-109792756	-	5502	5345	5287	636	829	695	-2.75519277058676	4.1737567437115e-297	2.27774313970332e-294	myogenic factor 5	http://www.ncbi.nlm.nih.gov/gene/?term=102398993
TXNIP	protein_coding	chr6:21267807-21271995	+	2091	2064	2036	7604	9147	9092	2.2072370847859	1.53289075152633e-294	8.14529738284726e-292	thioredoxin interacting protein	http://www.ncbi.nlm.nih.gov/gene/?term=102393086
THBS1	protein_coding	chr11:68129980-68145799	-	229592	198952	200591	29584	30702	29729	-2.65340374260161	3.14003842046556e-293	1.62573476374463e-290	thrombospondin 1	http://www.ncbi.nlm.nih.gov/gene/?term=102401160
ST6GAL2	protein_coding	chr12:45305675-45364500	+	280	292	202	3768	3565	4350	4.0712169596879	3.63497318600604e-293	1.83493446429585e-290	ST6 beta-galactoside alpha-2,6-sialyltransferase 2	http://www.ncbi.nlm.nih.gov/gene/?term=102408407
PTPN5	protein_coding	chr5:101634394-101693153	+	3071	3140	2892	346	333	368	-2.96933562690609	2.86448011630358e-291	1.41072152459517e-288	protein tyrosine phosphatase, non-receptor type 5	http://www.ncbi.nlm.nih.gov/gene/?term=102406742
BICC1	protein_coding	chr4:133413672-133762403	+	2558	2306	2272	8711	9898	10165	2.15969520289654	2.83479002575088e-288	1.36285905238004e-285	bicaudal C homolog 1 (Drosophila)	http://www.ncbi.nlm.nih.gov/gene/?term=102398870
PCOLCE	protein_coding	chr24:6604058-6609162	+	9601	10321	9096	43220	44087	41888	2.3071769238209	7.30567407895868e-267	3.43060862796125e-264	procollagen C-endopeptidase enhancer	http://www.ncbi.nlm.nih.gov/gene/?term=102412303
TRIP13	protein_coding	chr19:71178841-71194447	-	5909	5914	5465	749	905	997	-2.55876080710021	3.96828879211679e-265	1.82108380205505e-262	thyroid hormone receptor interactor 13	http://www.ncbi.nlm.nih.gov/gene/?term=102397386
XPNPEP2	protein_coding	chrX:128058635-128086345	+	16	14	8	3837	3948	3923	8.41912819293904	1.6303691457318e-260	7.3156475090259e-258	X-prolyl aminopeptidase 2	http://www.ncbi.nlm.nih.gov/gene/?term=102411103
P3H2	protein_coding	chr1:121993748-122169002	+	2378	2207	1971	33	79	55	-5.14925567157307	1.06788763724698e-258	4.68756242854153e-256	prolyl 3-hydroxylase 2	http://www.ncbi.nlm.nih.gov/gene/?term=102400880
ESPL1	protein_coding	chr4:93548008-93570017	+	5313	5558	5012	761	1003	905	-2.42712207360922	1.48834994499429e-249	6.39420469985633e-247	extra spindle pole bodies like 1, separase	http://www.ncbi.nlm.nih.gov/gene/?term=102401554
SERPING1	protein_coding	chr16:3024854-3038134	-	435	431	470	4148	3758	3859	3.29114552076539	2.0860575766949e-249	8.7753488726299e-247	None	http://www.ncbi.nlm.nih.gov/gene/?term=SERPING1
NASP	protein_coding	chr6:99979209-100007591	-	10914	11201	10792	2325	2723	2760	-1.92901047902913	7.13039821935154e-247	2.93830613969686e-244	nuclear autoantigenic sperm protein	http://www.ncbi.nlm.nih.gov/gene/?term=102399204
VEGFC	protein_coding	chr1:37489518-37576441	+	5695	5507	5036	584	549	722	-2.97864509012304	5.8033027847494e-244	2.3436057965932e-241	vascular endothelial growth factor C	http://www.ncbi.nlm.nih.gov/gene/?term=102408631
GPNMB	protein_coding	chr8:31628085-31653412	+	930	964	886	4949	4724	5435	2.59404335893565	1.08618059837054e-239	4.30042326319567e-237	glycoprotein nmb	http://www.ncbi.nlm.nih.gov/gene/?term=102398194
BACE2	protein_coding	chr1:185913235-186027153	+	3593	3606	3257	16916	18603	15508	2.43884562827902	1.33578525583e-239	5.18695690109987e-237	beta-site APP-cleaving enzyme 2	http://www.ncbi.nlm.nih.gov/gene/?term=102400736
PLK1	protein_coding	chr24:21182808-21200079	-	7857	8422	7671	1338	1616	1686	-2.22176375659565	1.4041711394038e-239	5.34962710317764e-237	polo like kinase 1	http://www.ncbi.nlm.nih.gov/gene/?term=102407714
LMNB1	protein_coding	chr9:84116843-84170077	+	13961	13956	12889	2491	3197	3065	-2.07536544931786	3.64572025382098e-239	1.36322932157691e-236	lamin B1	http://www.ncbi.nlm.nih.gov/gene/?term=102411244
THBS3	protein_coding	chr6:15122596-15132702	+	993	897	1005	5723	5491	5851	2.70995376516981	4.09825053215905e-237	1.50457954082465e-234	thrombospondin 3	http://www.ncbi.nlm.nih.gov/gene/?term=102396797
DACT1	protein_coding	chr11:32482851-32493800	-	1324	1372	1264	4477	4774	4960	1.99304690217658	1.76178197437498e-235	6.3524824333178e-233	dishevelled binding antagonist of beta catenin 1	http://www.ncbi.nlm.nih.gov/gene/?term=102391933
MCM7	protein_coding	chr24:6196816-6204104	-	19823	21378	18814	3957	4244	4689	-2.06985918047268	1.85831798313769e-230	6.58300995009058e-228	minichromosome maintenance complex component 7	http://www.ncbi.nlm.nih.gov/gene/?term=102410141
BIRC5	protein_coding	chr3:9504395-9512921	+	8648	8858	7794	1038	1474	1239	-2.6088200981335	2.61114270845587e-229	9.09037820157601e-227	baculoviral IAP repeat containing 5	http://www.ncbi.nlm.nih.gov/gene/?term=102396201
ENC1	protein_coding	chr19:6694661-6707880	+	8533	7704	7756	1693	1967	1839	-1.97730527069443	2.64338598832354e-227	9.04665252139472e-225	ectodermal-neural cortex 1 (with BTB domain)	http://www.ncbi.nlm.nih.gov/gene/?term=102397976
NSD2	protein_coding	chr7:1067496-1146846	+	14351	14829	12959	3093	3611	3182	-1.94193050370067	7.77894702954968e-226	2.61787497367779e-223	nuclear receptor binding SET domain protein 2	http://www.ncbi.nlm.nih.gov/gene/?term=102389379
UHRF1	protein_coding	chr9:92058456-92092236	+	16950	17474	14964	1867	2144	2609	-2.75187787032933	1.13804980350831e-225	3.76713141515408e-223	ubiquitin like with PHD and ring finger domains 1	http://www.ncbi.nlm.nih.gov/gene/?term=102405210
MCM2	protein_coding	chr21:59997530-60014239	-	20841	22758	19534	3220	3318	3955	-2.43905305789759	5.29285161801263e-224	1.72376225598244e-221	minichromosome maintenance complex component 2	http://www.ncbi.nlm.nih.gov/gene/?term=102401819
PPL	protein_coding	chr24:38499856-38547718	+	604	445	444	5115	5602	4480	3.50154964719411	6.65915784383097e-220	2.1343129394069e-217	periplakin	http://www.ncbi.nlm.nih.gov/gene/?term=102416319
MAFB	protein_coding	chr14:14232244-14235601	+	243	258	248	3047	3364	4670	4.03122821266892	1.36281069377206e-219	4.29966773885085e-217	MAF bZIP transcription factor B	http://www.ncbi.nlm.nih.gov/gene/?term=102412842
TACC3	protein_coding	chr7:950764-961155	+	9596	10512	9367	1726	2208	1929	-2.18359386344203	5.93094376928158e-217	1.84242487060513e-214	transforming acidic coiled-coil containing protein 3	http://www.ncbi.nlm.nih.gov/gene/?term=102394600
DPYSL3	protein_coding	chr9:52508110-52625919	+	7450	7284	6487	21733	22341	22573	1.80361030840986	5.85092338094074e-216	1.79002795315084e-213	dihydropyrimidinase like 3	http://www.ncbi.nlm.nih.gov/gene/?term=102396220
NID1	protein_coding	chr4:128174359-128274863	-	5689	4926	5256	30569	28883	35397	2.72981258786915	3.54453478543435e-215	1.06822755802224e-212	nidogen 1	http://www.ncbi.nlm.nih.gov/gene/?term=102406885
SFRP1	protein_coding	chr1:9330382-9374254	+	2351	2179	1973	8065	8062	8563	2.0777497547834	7.45034693161849e-215	2.21231478298883e-212	secreted frizzled related protein 1	http://www.ncbi.nlm.nih.gov/gene/?term=102399866
CFB	protein_coding	chr2:25555077-25561115	+	9	11	6	4009	4243	4332	9.0692938714208	3.18449822811846e-214	9.31904177132868e-212	complement factor B	http://www.ncbi.nlm.nih.gov/gene/?term=102404663
ABCC9	protein_coding	chr4:31775924-31930217	-	134	118	96	2324	2456	1831	4.40385813594106	2.16259888872052e-213	6.23817096586353e-211	ATP binding cassette subfamily C member 9	http://www.ncbi.nlm.nih.gov/gene/?term=102409222
KIF2C	protein_coding	chr6:100736580-100755266	-	4515	4731	4487	624	821	827	-2.45151241733309	6.03178731619486e-212	1.71540633082544e-209	kinesin family member 2C	http://www.ncbi.nlm.nih.gov/gene/?term=102410918
HAS2	protein_coding	chr15:64289861-64322094	-	5210	5349	5008	802	1002	791	-2.43713231567977	3.76455705284512e-211	1.05574911126456e-208	None	http://www.ncbi.nlm.nih.gov/gene/?term=HAS2
TSC22D3	protein_coding	chrX:86063610-86130312	+	661	615	693	3545	4287	4687	2.8114366858399	5.7716002495967e-210	1.59644044164187e-207	TSC22 domain family member 3	http://www.ncbi.nlm.nih.gov/gene/?term=102397918
KLHL24	protein_coding	chr1:128288013-128325670	-	638	564	621	2708	3289	3189	2.47835439897326	7.72373601807372e-209	2.10753618482357e-206	kelch like family member 24	http://www.ncbi.nlm.nih.gov/gene/?term=102404273
PCDH17	protein_coding	chr13:85308042-85427647	+	1799	1807	1784	194	202	219	-2.98335391250916	2.00474192011502e-207	5.397299846795e-205	protocadherin 17	http://www.ncbi.nlm.nih.gov/gene/?term=102389791
S100A13	protein_coding	chr6:16460970-16467772	+	549	530	608	3537	3581	3378	2.78662588038161	4.7861500113631e-207	1.27160448722952e-204	S100 calcium binding protein A13	http://www.ncbi.nlm.nih.gov/gene/?term=102409857
LPCAT1	protein_coding	chr19:70810665-70850204	+	14820	16170	13194	3168	3349	3403	-2.00307871115451	1.59148244534922e-206	4.1734043553885e-204	None	http://www.ncbi.nlm.nih.gov/gene/?term=LPCAT1
SLC25A29	protein_coding	chr20:4316842-4330179	+	2463	2605	2333	7765	7934	8396	1.85398305827947	1.75604545768045e-204	4.54590639506201e-202	solute carrier family 25 member 29	http://www.ncbi.nlm.nih.gov/gene/?term=102393810
DNMT1	protein_coding	chr9:96571116-96621732	+	13940	14314	12863	3751	3885	4025	-1.66698691825426	9.60791559293255e-204	2.45573457787967e-201	DNA methyltransferase 1	http://www.ncbi.nlm.nih.gov/gene/?term=102411201
ABCA6	protein_coding	chr3:1961728-2028768	-	36	16	20	1477	1411	1697	6.14513352290386	7.05884664003281e-203	1.78165289194428e-200	ATP binding cassette subfamily A member 6	http://www.ncbi.nlm.nih.gov/gene/?term=102413680
CASQ1	protein_coding	chr6:9284231-9293635	-	88	97	96	1178	1188	1323	3.86423163642929	8.5004923051714e-201	2.11903630402495e-198	calsequestrin 1	http://www.ncbi.nlm.nih.gov/gene/?term=102405634
CHD7	protein_coding	chr15:55849899-56040645	-	4330	4436	3990	840	924	1012	-2.05121307088283	1.46049648683806e-199	3.59638354417489e-197	chromodomain helicase DNA binding protein 7	http://www.ncbi.nlm.nih.gov/gene/?term=102416054
LMNB2	protein_coding	chr9:90169655-90189941	-	24572	27109	22249	5178	5993	6047	-1.95306737510368	5.85266842133444e-197	1.42382025016368e-194	lamin B2	http://www.ncbi.nlm.nih.gov/gene/?term=102409781
MCM10	protein_coding	chr14:55901683-55955358	-	3770	3847	3701	831	892	898	-1.96166165654689	1.23002146294197e-196	2.95673730711004e-194	minichromosome maintenance 10 replication initiation factor	http://www.ncbi.nlm.nih.gov/gene/?term=102398202
SLC16A2	protein_coding	chrX:65527524-65664577	+	330	347	351	2987	3015	2499	3.20007906618221	8.10933581696851e-195	1.92639657430857e-192	solute carrier family 16 member 2	http://www.ncbi.nlm.nih.gov/gene/?term=102396815
CPM	protein_coding	chr4:75303253-75376135	-	243	209	235	1490	1812	1877	3.05915788310538	2.00398537689481e-192	4.70517124770465e-190	carboxypeptidase M	http://www.ncbi.nlm.nih.gov/gene/?term=102402297
LPAR1	protein_coding	chr3:162977586-163144077	-	1009	916	892	5581	5962	4795	2.68886114965124	5.03357003613606e-190	1.16825110539838e-187	lysophosphatidic acid receptor 1	http://www.ncbi.nlm.nih.gov/gene/?term=102406108
MAPK11	protein_coding	chr4:425789-431828	+	492	551	443	3008	2898	3508	2.81577593070732	3.87842398843791e-188	8.89922013347026e-186	mitogen-activated protein kinase 11	http://www.ncbi.nlm.nih.gov/gene/?term=102410439
FEN1	protein_coding	chr5:116794601-116799460	+	3510	3909	3480	637	608	644	-2.37687133220114	4.77330194412743e-188	1.08294958264968e-185	flap structure-specific endonuclease 1	http://www.ncbi.nlm.nih.gov/gene/?term=102404655
NTN1	protein_coding	chr3:34740309-34944527	-	3404	3532	3354	238	329	192	-3.61426966053576	3.03909488004479e-187	6.81837820198493e-185	netrin 1	http://www.ncbi.nlm.nih.gov/gene/?term=102396994
CDC25B	protein_coding	chr14:32266239-32275827	+	4112	3902	3669	812	975	964	-1.93857430353087	3.84902266565242e-187	8.5406006225114e-185	cell division cycle 25B	http://www.ncbi.nlm.nih.gov/gene/?term=102407953
TUBB4B	protein_coding	chr12:105334670-105337132	-	33141	35750	31731	7594	8986	9272	-1.81378616167751	5.35793840733474e-186	1.17595100348808e-183	tubulin beta 4B class IVb	http://www.ncbi.nlm.nih.gov/gene/?term=102407148
KIF4A	protein_coding	chrX:62031976-62163008	+	5541	5562	5080	1096	1362	1381	-1.92916901840679	5.67314732208267e-184	1.23174398631713e-181	kinesin family member 4A	http://www.ncbi.nlm.nih.gov/gene/?term=102394855
NOD2	protein_coding	chr18:18682925-18716169	+	56	52	56	1120	1098	1029	4.46002525471735	9.63971553189417e-184	2.04889616863165e-181	nucleotide binding oligomerization domain containing 2	http://www.ncbi.nlm.nih.gov/gene/?term=102390227
TNNI2	protein_coding	chr5:126205644-126208299	-	240	230	306	8694	9524	11249	5.38760141384422	9.58202873678594e-184	2.04889616863165e-181	troponin I2, fast skeletal type	http://www.ncbi.nlm.nih.gov/gene/?term=102404063
ZYX	protein_coding	chr8:106835956-106844966	+	43083	46275	41974	12339	13159	13090	-1.6170138660704	4.39551048757197e-183	9.24522372552637e-181	zyxin	http://www.ncbi.nlm.nih.gov/gene/?term=102406762
TENT5A	protein_coding	chr10:82860738-82867805	+	14359	13533	13575	3966	4460	4204	-1.56674093785354	1.52171686834147e-182	3.16768113459288e-180	None	http://www.ncbi.nlm.nih.gov/gene/?term=TENT5A
NUP160	protein_coding	chr16:7141239-7185536	+	6372	6335	5728	1616	1873	1875	-1.63245565851438	3.62813214033318e-182	7.47543307934771e-180	nucleoporin 160	http://www.ncbi.nlm.nih.gov/gene/?term=102409733
EZH2	protein_coding	chr8:112028207-112084784	-	5706	5897	5246	951	1195	1270	-2.15633147413461	2.0583464559086e-181	4.19819511491984e-179	None	http://www.ncbi.nlm.nih.gov/gene/?term=EZH2
PFAS	protein_coding	chr3:35496182-35512323	-	6653	6980	6048	1538	1550	1687	-1.89158075896438	5.06392095501823e-181	1.02250691923728e-178	phosphoribosylformylglycinamidine synthase	http://www.ncbi.nlm.nih.gov/gene/?term=102411755
ABHD15	protein_coding	chr3:42556999-42565656	+	215	215	198	1339	1430	1605	2.94913894094365	1.86643378471848e-180	3.73138920604313e-178	abhydrolase domain containing 15	http://www.ncbi.nlm.nih.gov/gene/?term=102389898
NXPH3	protein_coding	chr3:26373758-26377984	+	1606	1955	1718	102	110	147	-3.73154344047515	1.09473691094643e-178	2.1671497750814e-176	neurexophilin 3	http://www.ncbi.nlm.nih.gov/gene/?term=102414469
UBE2C	protein_coding	chr14:8930053-8933503	-	7296	8143	7157	804	1219	1113	-2.70757648950804	2.34028268120408e-178	4.58786290280319e-176	ubiquitin conjugating enzyme E2 C	http://www.ncbi.nlm.nih.gov/gene/?term=102407951
MCM5	protein_coding	chr4:46279552-46298034	-	10779	11629	10222	1690	1694	2152	-2.40970438074236	3.49618181142652e-178	6.7879714554158e-176	minichromosome maintenance complex component 5	http://www.ncbi.nlm.nih.gov/gene/?term=102414091
DTL	protein_coding	chr5:9512779-9563011	+	2586	2488	2404	498	519	512	-2.14003350888938	1.15890212417502e-176	2.228623970604e-174	denticleless E3 ubiquitin protein ligase homolog	http://www.ncbi.nlm.nih.gov/gene/?term=102406119
CKAP4	protein_coding	chr4:50319289-50327946	+	51899	54578	48241	15387	16558	16608	-1.52155477529249	1.9833082188942e-176	3.7780150524445e-174	cytoskeleton associated protein 4	http://www.ncbi.nlm.nih.gov/gene/?term=102409574
CHTF18	protein_coding	chr24:41841169-41849315	-	2182	2224	1991	334	312	355	-2.52408928906563	3.30074282302667e-175	6.22884103575275e-173	chromosome transmission fidelity factor 18	http://www.ncbi.nlm.nih.gov/gene/?term=102407823
C1QTNF6	protein_coding	chr4:44588973-44596302	+	2813	2534	2675	15943	16075	22019	2.89866916030556	1.2135300395769e-174	2.26885171843858e-172	C1q and TNF related 6	http://www.ncbi.nlm.nih.gov/gene/?term=102392731
CACNA1C	protein_coding	chr4:11397560-11861015	-	372	405	384	2156	2353	2830	2.8066298841325	5.12262701501165e-174	9.48954905386378e-172	None	http://www.ncbi.nlm.nih.gov/gene/?term=CACNA1C
SGCD	protein_coding	chr9:43100369-44204496	-	1001	781	866	3829	4498	4131	2.38189922331834	1.80145582295777e-173	3.30681781610575e-171	None	http://www.ncbi.nlm.nih.gov/gene/?term=SGCD
SMC1A	protein_coding	chrX:51530719-51577541	+	15108	14061	13269	4306	4686	4666	-1.48534538245514	2.49254478845058e-173	4.5341859791346e-171	structural maintenance of chromosomes 1A	http://www.ncbi.nlm.nih.gov/gene/?term=102403793
PCNA	protein_coding	chr14:36342010-36347381	+	5433	5328	5220	1178	1439	1453	-1.82750872930402	6.44219598464486e-173	1.16143590466026e-170	proliferating cell nuclear antigen	http://www.ncbi.nlm.nih.gov/gene/?term=102410223
NCAPG2	protein_coding	chr8:119209701-119284067	-	4449	4015	3744	859	961	986	-1.97138192717856	7.70251865217119e-173	1.37636510287293e-170	non-SMC condensin II complex subunit G2	http://www.ncbi.nlm.nih.gov/gene/?term=102409645
MGST1	protein_coding	chr4:26634651-26658446	+	1151	1184	1378	5885	7116	6283	2.51954218735835	2.09128951708718e-171	3.70415069552845e-169	microsomal glutathione S-transferase 1	http://www.ncbi.nlm.nih.gov/gene/?term=102400334
NOV	protein_coding	chr15:37481984-37490161	+	936	706	675	4541	5453	6192	2.95243834093155	2.39156027409597e-170	4.19916391778659e-168	nephroblastoma overexpressed	http://www.ncbi.nlm.nih.gov/gene/?term=102411116
KPNA2	protein_coding	chr3:14374542-14384352	+	15212	14600	14223	2761	3758	3424	-2.00331942899074	7.87318349225095e-170	1.37047690582354e-167	karyopherin subunit alpha 2	http://www.ncbi.nlm.nih.gov/gene/?term=102390823
KIF18B	protein_coding	chr3:18723043-18744862	+	2908	2930	2590	494	635	569	-2.16363734889297	4.88462881860341e-169	8.42995086369572e-167	kinesin family member 18B	http://www.ncbi.nlm.nih.gov/gene/?term=102408239
DDX39A	protein_coding	chr9:99755950-99764516	-	8812	9089	7966	1881	2112	2364	-1.87621847664528	6.82310435988415e-169	1.16756036639645e-166	DExD-box helicase 39A	http://www.ncbi.nlm.nih.gov/gene/?term=102394929
FKBP4	protein_coding	chr4:13248188-13256114	+	19145	21014	18213	4914	4877	5098	-1.81870551898842	1.82887510062297e-168	3.10324756569571e-166	FK506 binding protein 4	http://www.ncbi.nlm.nih.gov/gene/?term=102389391
ATF5	protein_coding	chr18:56274342-56278972	+	1444	1441	1352	5682	5343	5370	2.10620127900802	7.03241427858199e-168	1.18332090927606e-165	activating transcription factor 5	http://www.ncbi.nlm.nih.gov/gene/?term=102394674
IQGAP3	protein_coding	chr6:13968076-14007350	+	4914	4780	4521	974	1242	1227	-1.8998751109687	1.22307108250525e-166	2.04101250396248e-164	IQ motif containing GTPase activating protein 3	http://www.ncbi.nlm.nih.gov/gene/?term=102410027
SMPX	protein_coding	chrX:19748961-19801836	-	19	16	12	1170	1530	1801	6.72501908840325	1.99699728183511e-166	3.3051941897389e-164	small muscle protein, X-linked	http://www.ncbi.nlm.nih.gov/gene/?term=102400821
EDIL3	protein_coding	chr9:26393891-26868732	+	688	533	504	3830	4172	5294	3.09574885937945	3.37410099828441e-165	5.53901198027307e-163	EGF-like repeats and discoidin I-like domains 3	http://www.ncbi.nlm.nih.gov/gene/?term=102409245
POLD1	protein_coding	chr18:56557273-56579070	+	6293	6873	5931	1633	1761	1808	-1.72616868290985	3.49754518532672e-165	5.69535745017074e-163	DNA polymerase delta 1, catalytic subunit	http://www.ncbi.nlm.nih.gov/gene/?term=102394041
RRM1	protein_coding	chr16:33687623-33727827	+	11260	11013	10384	3233	3796	3804	-1.4445076015023	4.14503332104215e-165	6.69572102547865e-163	ribonucleotide reductase catalytic subunit M1	http://www.ncbi.nlm.nih.gov/gene/?term=102401333
KNTC1	protein_coding	chr17:20110706-20180229	+	4445	4184	3957	1005	1208	1105	-1.77514652352471	1.19376661306135e-164	1.9130583691218e-162	kinetochore associated 1	http://www.ncbi.nlm.nih.gov/gene/?term=102409436
CHAF1A	protein_coding	chr9:91609200-91634281	+	5717	5910	5006	1027	1213	1336	-2.06949623281418	3.48956273073918e-164	5.54812997315634e-162	chromatin assembly factor 1 subunit A	http://www.ncbi.nlm.nih.gov/gene/?term=102394380
LOC102414909	protein_coding	chr7:28666034-28667311	-	52	56	46	1310	1600	2369	5.24187395038291	9.00672223326939e-164	1.42081043229825e-161	None	http://www.ncbi.nlm.nih.gov/gene/?term=LOC102414909
GAA	protein_coding	chr3:10959618-10975921	+	1667	1649	1655	6289	5889	6468	2.05915796136902	3.48158186626207e-163	5.44962023593517e-161	glucosidase alpha, acid	http://www.ncbi.nlm.nih.gov/gene/?term=102407679
TSPAN11	protein_coding	chr4:13653239-13717580	-	267	235	228	1316	1470	1360	2.65577010622769	6.73056296860731e-163	1.04541174970861e-160	None	http://www.ncbi.nlm.nih.gov/gene/?term=TSPAN11
LOC102409993	protein_coding	chr2:21613090-21619483	+	4526	4527	4046	1155	1339	1270	-1.64986809059906	7.71495343899608e-162	1.18916289954358e-159	histone H2B type 1-N-like	http://www.ncbi.nlm.nih.gov/gene/?term=102409993
C1R	protein_coding	chr4:16784485-16796218	-	99	114	148	13720	12461	10560	6.81881666326616	1.16595137672691e-161	1.78355228779316e-159	complement C1r	http://www.ncbi.nlm.nih.gov/gene/?term=102395781
HTRA1	protein_coding	chr23:41718595-41776256	+	8343	8430	8285	30535	29969	36180	2.09730448218116	1.77202779200533e-161	2.69028459971216e-159	HtrA serine peptidase 1	http://www.ncbi.nlm.nih.gov/gene/?term=102396828
TIMP3	protein_coding	chr4:48513344-48573125	-	5343	4672	4879	16093	16853	19084	1.95326339548439	4.60038977363004e-160	6.93216942605506e-158	TIMP metallopeptidase inhibitor 3	http://www.ncbi.nlm.nih.gov/gene/?term=102401248
FOSL1	protein_coding	chr5:120586524-120593284	-	3788	4151	3464	406	403	566	-2.9022239886255	6.43567661593389e-160	9.62586535029164e-158	FOS like 1, AP-1 transcription factor subunit	http://www.ncbi.nlm.nih.gov/gene/?term=102392078
CIT	protein_coding	chr17:17281627-17457334	-	6839	6475	6094	1770	2131	1992	-1.57159498050565	1.81494726789152e-159	2.69466288479894e-157	citron rho-interacting serine/threonine kinase	http://www.ncbi.nlm.nih.gov/gene/?term=102391447
MAPK12	protein_coding	chr4:433490-441446	+	1118	1175	979	4438	4202	4803	2.19246327753746	6.06095520021008e-159	8.93305163522933e-157	mitogen-activated protein kinase 12	http://www.ncbi.nlm.nih.gov/gene/?term=102409665
MAN2B1	protein_coding	chr9:98256415-98271818	-	3483	3475	3066	10477	10179	11402	1.83022180465348	2.38497993902904e-158	3.48967499484597e-156	mannosidase alpha class 2B member 1	http://www.ncbi.nlm.nih.gov/gene/?term=102397437
KIF20A	protein_coding	chr9:61612598-61621040	-	10720	10731	10227	1549	2301	1960	-2.30508952724852	3.4676645348209e-158	5.03734404943192e-156	kinesin family member 20A	http://www.ncbi.nlm.nih.gov/gene/?term=102404807
ARRDC4	protein_coding	chr20:60808882-60823166	+	1739	1575	1588	4674	5224	4782	1.73177418669739	4.74314724977612e-157	6.84097351910568e-155	arrestin domain containing 4	http://www.ncbi.nlm.nih.gov/gene/?term=102410808
CALCRL	protein_coding	chr2:61438922-61571846	+	334	282	262	1447	1812	1781	2.66832863033476	1.1548710348453e-156	1.65384084649618e-154	calcitonin receptor like receptor	http://www.ncbi.nlm.nih.gov/gene/?term=102408129
PLAU	protein_coding	chr4:149123437-149130748	+	17722	16810	15702	3626	3387	4060	-2.02885583540527	1.20435317382217e-156	1.71255628773361e-154	plasminogen activator, urokinase	http://www.ncbi.nlm.nih.gov/gene/?term=102406987
ADAMTS1	protein_coding	chr1:54267183-54275873	+	11942	11744	12202	1901	2098	2582	-2.30247194336584	1.85223078798394e-156	2.61540168328473e-154	ADAM metallopeptidase with thrombospondin type 1 motif 1	http://www.ncbi.nlm.nih.gov/gene/?term=102400730
FAM210B	protein_coding	chr14:23995827-24006739	+	1447	1309	1136	4001	4493	4475	1.8875070919313	3.05008331343461e-156	4.27689460172719e-154	family with sequence similarity 210 member B	http://www.ncbi.nlm.nih.gov/gene/?term=102390705
DOCK10	protein_coding	chr2:165911791-166212634	-	355	342	299	1519	1678	1542	2.40141988117047	5.61010100589878e-156	7.81235582835229e-154	dedicator of cytokinesis 10	http://www.ncbi.nlm.nih.gov/gene/?term=102412658
SPDL1	protein_coding	chr19:1260024-1293684	+	3035	2785	2794	424	590	491	-2.37200434211042	6.51286776369114e-156	9.00738533455147e-154	spindle apparatus coiled-coil protein 1	http://www.ncbi.nlm.nih.gov/gene/?term=102415653
MYOZ1	protein_coding	chr4:148946475-148954293	-	64	57	56	977	1055	1404	4.42566681714958	4.80111419841202e-155	6.5948365914514e-153	myozenin 1	http://www.ncbi.nlm.nih.gov/gene/?term=102412564
RAD54L	protein_coding	chr6:99322068-99360644	-	2995	2988	2776	537	493	599	-2.27511354088057	1.58435527591385e-154	2.16157444130084e-152	RAD54 like	http://www.ncbi.nlm.nih.gov/gene/?term=102392602
SORT1	protein_coding	chr6:33872882-33940684	+	1579	1339	1448	5635	6175	7242	2.27213751972208	5.46625352695012e-154	7.40769068564945e-152	sortilin 1	http://www.ncbi.nlm.nih.gov/gene/?term=102412668
MB	protein_coding	chr4:46106242-46117035	+	52	58	74	890	1055	1208	4.24130117331288	1.17142591161732e-153	1.57689546715846e-151	myoglobin	http://www.ncbi.nlm.nih.gov/gene/?term=102413227
SMURF2	protein_coding	chr3:14461982-14578638	+	13552	12208	12158	3105	3845	3723	-1.68281946557736	1.24771910722396e-153	1.66847312669313e-151	SMAD specific E3 ubiquitin protein ligase 2	http://www.ncbi.nlm.nih.gov/gene/?term=102390486
LAMA2	protein_coding	chr10:36487564-37198134	-	1927	1643	1747	5720	5889	6074	1.88396667788445	1.45229867395362e-153	1.92926413318891e-151	laminin, alpha 2	http://www.ncbi.nlm.nih.gov/gene/?term=102413540
B3GALT2	protein_coding	chr5:69397791-69405439	-	143	130	111	966	1234	1081	3.2427451072123	9.84091958308764e-153	1.29874410602422e-150	beta-1,3-galactosyltransferase 2	http://www.ncbi.nlm.nih.gov/gene/?term=102397210
TNS3	protein_coding	chr8:74543989-74766930	+	743	656	696	3132	3384	4126	2.49130058458983	2.75893704556237e-152	3.6174322612984e-150	tensin 3	http://www.ncbi.nlm.nih.gov/gene/?term=102395939
SLC7A5	protein_coding	chr18:12935836-12964613	-	12912	13743	12182	3954	4103	4252	-1.50684480959564	4.7994282985996e-152	6.252261690666e-150	solute carrier family 7 member 5	http://www.ncbi.nlm.nih.gov/gene/?term=102399057
LOC102409101	protein_coding	chr5:121233461-121249550	+	8130	8585	7576	2387	2648	2739	-1.49453324554093	1.0565841283085e-151	1.36759914864136e-149	None	http://www.ncbi.nlm.nih.gov/gene/?term=LOC102409101
KIF15	protein_coding	chr21:16465080-16524785	+	3355	3040	2876	513	672	662	-2.18116327846267	1.2774996912932e-151	1.64301106793581e-149	kinesin family member 15	http://www.ncbi.nlm.nih.gov/gene/?term=102410350
LOC102413072	protein_coding	chr18:13517843-13524908	-	461	549	493	2025	2167	2243	2.24685019547129	4.62905539062264e-151	5.91581559794003e-149	cytochrome b-245 light chain-like	http://www.ncbi.nlm.nih.gov/gene/?term=102413072
GTSE1	protein_coding	chr4:3456147-3477035	-	3460	3701	3255	592	810	722	-2.14848779985797	8.13366530883064e-151	1.03292433909376e-148	G2 and S-phase expressed 1	http://www.ncbi.nlm.nih.gov/gene/?term=102392172
CA13	protein_coding	chr15:4851991-4891976	+	103	70	88	975	1310	1405	3.96377013347977	7.12548586406136e-150	8.99236316044543e-148	carbonic anhydrase 13	http://www.ncbi.nlm.nih.gov/gene/?term=102415344
GPRC5C	protein_coding	chr3:6383473-6399915	+	4081	4411	4317	667	846	637	-2.42889209081209	9.85309958697093e-150	1.23573780658458e-147	G protein-coupled receptor class C group 5 member C	http://www.ncbi.nlm.nih.gov/gene/?term=102395855
PHF19	protein_coding	chr3:172865690-172887402	-	7372	8059	6638	1509	1927	1850	-1.91465455876481	2.35238541717678e-149	2.93205965084157e-147	PHD finger protein 19	http://www.ncbi.nlm.nih.gov/gene/?term=102399211
SLC25A5	protein_coding	chrX:135333524-135336319	+	10834	12086	10877	2955	3223	3424	-1.66724246562187	3.02229655587292e-149	3.74393938995006e-147	solute carrier family 25 member 5	http://www.ncbi.nlm.nih.gov/gene/?term=102415498
NUAK1	protein_coding	chr4:50404518-50482661	+	5126	4861	4471	17587	18476	15702	1.99368763622457	7.89750155163591e-149	9.72355800796538e-147	NUAK family kinase 1	http://www.ncbi.nlm.nih.gov/gene/?term=102409899
ERCC6L	protein_coding	chrX:63719428-63748887	-	2115	1922	1804	267	362	308	-2.49283001830644	2.11532490955498e-148	2.58864488325662e-146	ERCC excision repair 6 like, spindle assembly checkpoint helicase	http://www.ncbi.nlm.nih.gov/gene/?term=102397790
NUP205	protein_coding	chr8:99017715-99141890	+	9496	9361	8723	3151	3597	3485	-1.28167819946848	2.61808402829135e-148	3.18459956019632e-146	nucleoporin 205	http://www.ncbi.nlm.nih.gov/gene/?term=102396980
SPAG5	protein_coding	chr3:43326295-43345241	+	4942	4778	4499	763	986	1083	-2.18333704224023	2.7852542458413e-148	3.36765591209745e-146	sperm associated antigen 5	http://www.ncbi.nlm.nih.gov/gene/?term=102401533
NOLC1	protein_coding	chr23:22628327-22637663	+	11985	12148	11205	3279	3383	3806	-1.60535139220637	2.92383000527334e-148	3.51416520633806e-146	nucleolar and coiled-body phosphoprotein 1	http://www.ncbi.nlm.nih.gov/gene/?term=102391849
UGP2	protein_coding	chr12:61837769-62007518	+	3087	3127	2789	6746	7746	7178	1.41668956513035	8.12285155504929e-148	9.70512536092043e-146	UDP-glucose pyrophosphorylase 2	http://www.ncbi.nlm.nih.gov/gene/?term=102394592
PLPP3	protein_coding	chr6:89058575-89148092	+	562	601	532	2027	2134	2333	2.08757432886475	9.80697223639791e-148	1.16483754939616e-145	None	http://www.ncbi.nlm.nih.gov/gene/?term=PLPP3
ABCA9	protein_coding	chr3:1902591-1956761	-	328	301	246	1622	1659	1936	2.72809074910082	1.85632552679791e-147	2.19198392029844e-145	ATP binding cassette subfamily A member 9	http://www.ncbi.nlm.nih.gov/gene/?term=102413032
RANGAP1	protein_coding	chr4:7787620-7815075	+	11882	13171	11108	2723	3082	3390	-1.82721303981393	3.74009647391361e-147	4.39069930239905e-145	Ran GTPase activating protein 1	http://www.ncbi.nlm.nih.gov/gene/?term=102395351
SYT12	protein_coding	chr5:121592246-121615290	+	76	110	55	1260	1253	1589	4.2430344094641	7.0755542179042e-147	8.25835784785674e-145	synaptotagmin 12	http://www.ncbi.nlm.nih.gov/gene/?term=102407088
CCNB2	protein_coding	chr11:52142182-52166719	+	3521	3623	3419	602	808	806	-2.10896593616286	7.8201037881278e-147	9.07491584424578e-145	cyclin B2	http://www.ncbi.nlm.nih.gov/gene/?term=102398229
VLDLR	protein_coding	chr3:104677232-104709720	-	1981	1620	1613	6699	6519	7239	2.12518127916998	1.80612616026384e-146	2.08395996731699e-144	very low density lipoprotein receptor	http://www.ncbi.nlm.nih.gov/gene/?term=102403173
TMEM63A	protein_coding	chr5:52429521-52465628	+	1134	1001	981	4783	4343	4406	2.27430020112601	5.22537417255346e-146	5.99492927796588e-144	transmembrane protein 63A	http://www.ncbi.nlm.nih.gov/gene/?term=102409065
CSF1	protein_coding	chr6:33318957-33339335	-	28415	30383	27506	4540	4588	6047	-2.35939498704157	1.07877301935135e-144	1.2306545088555e-142	colony stimulating factor 1	http://www.ncbi.nlm.nih.gov/gene/?term=102395229
GINS1	protein_coding	chr14:29990420-30007640	-	4240	3987	3366	813	947	879	-1.98395081945288	1.59197139302785e-144	1.80590372854035e-142	None	http://www.ncbi.nlm.nih.gov/gene/?term=GINS1
HSPA8	protein_coding	chr16:51229014-51233506	+	72482	76225	69216	23371	26123	26577	-1.36990130076899	6.23425858874846e-143	7.03252231419044e-141	heat shock protein family A (Hsp70) member 8	http://www.ncbi.nlm.nih.gov/gene/?term=102411242
TENM4	protein_coding	chr5:92227455-93077788	+	2796	2637	2277	12687	11438	10811	2.33876398007795	1.41441358073395e-142	1.58665772345445e-140	teneurin transmembrane protein 4	http://www.ncbi.nlm.nih.gov/gene/?term=102411261
PC	protein_coding	chr5:121445322-121548512	-	4258	4513	3887	12879	13080	12169	1.74441451129893	1.17036831283948e-141	1.30563961175993e-139	pyruvate carboxylase	http://www.ncbi.nlm.nih.gov/gene/?term=102404908
CDKN1A	protein_coding	chr2:41836943-41843711	-	1479	1170	1314	4854	5898	6195	2.24122761181009	2.09432223752349e-141	2.32354695714694e-139	cyclin dependent kinase inhibitor 1A	http://www.ncbi.nlm.nih.gov/gene/?term=102403077
POLA2	protein_coding	chr5:120115706-120143095	+	1944	2256	1831	321	345	347	-2.42310749459345	2.1599258456452e-141	2.38323621176327e-139	DNA polymerase alpha 2, accessory subunit	http://www.ncbi.nlm.nih.gov/gene/?term=102405162
LOC102411827	protein_coding	chr5:119924137-119938911	-	2450	2533	2349	306	430	452	-2.48221902626896	4.08971450594053e-141	4.48801713608431e-139	sororin-like	http://www.ncbi.nlm.nih.gov/gene/?term=102411827
VPS13C	protein_coding	chr11:55126161-55308815	-	2571	2397	2218	5435	6198	5917	1.4378009331755	4.84909173078264e-141	5.29258703934936e-139	vacuolar protein sorting 13 homolog C (S. cerevisiae)	http://www.ncbi.nlm.nih.gov/gene/?term=102405346
PLAC9	protein_coding	chr4:154541573-154553015	-	133	169	143	1174	1272	1580	3.32430504649032	1.71264592795263e-140	1.85923368694728e-138	placenta specific 9	http://www.ncbi.nlm.nih.gov/gene/?term=102389798
CCNB1	protein_coding	chr19:10255248-10267373	-	7877	8061	7251	1181	1766	1411	-2.26846278754395	2.35667003850156e-140	2.54469954103869e-138	cyclin B1	http://www.ncbi.nlm.nih.gov/gene/?term=102413044
VRK1	protein_coding	chr20:7782868-7864136	-	3526	3748	3386	652	843	871	-2.02661783490551	4.08635036778848e-139	4.38891418225452e-137	vaccinia related kinase 1	http://www.ncbi.nlm.nih.gov/gene/?term=102389860
RENBP	protein_coding	chrX:142414161-142421739	-	298	304	267	2173	2060	1742	2.93807354139463	7.65339585633627e-139	8.1765803773091e-137	renin binding protein	http://www.ncbi.nlm.nih.gov/gene/?term=102408230
MMP2	protein_coding	chr18:23300739-23328650	+	70061	71025	64624	274754	259299	249030	2.08377722322569	8.36641866013949e-139	8.89130134660719e-137	matrix metallopeptidase 2	http://www.ncbi.nlm.nih.gov/gene/?term=102401701
ZNF385A	protein_coding	chr4:94594657-94615720	-	582	717	672	2704	2926	3222	2.31360138727364	8.72603016416107e-139	9.22492152223771e-137	zinc finger protein 385A	http://www.ncbi.nlm.nih.gov/gene/?term=102402295
NCAPG	protein_coding	chr7:80125350-80172236	-	7405	6786	6706	1449	1930	1590	-1.9266631595387	1.2486980392818e-138	1.31321410464469e-136	non-SMC condensin I complex subunit G	http://www.ncbi.nlm.nih.gov/gene/?term=102393097
CEP55	protein_coding	chr23:14750886-14773105	+	3125	3081	3028	327	533	463	-2.66277039528701	1.37373378664647e-138	1.43722448808112e-136	centrosomal protein 55	http://www.ncbi.nlm.nih.gov/gene/?term=102414072
DOT1L	protein_coding	chr9:89933778-89987716	-	10429	10837	9202	2857	3016	3279	-1.5840765157644	1.72830313686792e-138	1.7988606669916e-136	DOT1 like histone lysine methyltransferase	http://www.ncbi.nlm.nih.gov/gene/?term=102405560
PTMA	protein_coding	chr2:172427440-172431880	+	34658	36120	33410	9044	8353	8763	-1.83981581749632	3.32384757677961e-138	3.44180155232481e-136	None	http://www.ncbi.nlm.nih.gov/gene/?term=PTMA
ILF3	protein_coding	chr9:96134305-96164763	-	17966	18327	16748	6209	6515	6702	-1.29858498009224	5.09014359825303e-138	5.24388671101659e-136	interleukin enhancer binding factor 3	http://www.ncbi.nlm.nih.gov/gene/?term=102409437
QSOX1	protein_coding	chr5:19646142-19687375	-	2877	2990	2807	10084	10944	13629	2.1448386126955	5.55966169803242e-138	5.6985121323183e-136	quiescin sulfhydryl oxidase 1	http://www.ncbi.nlm.nih.gov/gene/?term=102407814
FBLN5	protein_coding	chr20:12771963-12865467	+	753	660	795	3668	3703	4623	2.58732147654134	2.23098307002273e-136	2.27515202777267e-134	fibulin 5	http://www.ncbi.nlm.nih.gov/gene/?term=102404716
LOC102394992	protein_coding	chr16:81710212-81730145	-	820	756	722	2634	2701	2554	1.9317905367157	2.32284265761827e-136	2.35692658003156e-134	caspase-13-like	http://www.ncbi.nlm.nih.gov/gene/?term=102394992
SPECC1	protein_coding	chr3:29693268-29938659	+	4208	4350	4093	1194	1325	1380	-1.55002538492459	3.04633029452093e-136	3.07557506534833e-134	sperm antigen with calponin homology and coiled-coil domains 1	http://www.ncbi.nlm.nih.gov/gene/?term=102405504
RNF185	protein_coding	chr17:3130363-3161860	-	3638	3854	3685	11072	10811	10833	1.701289209077	6.52875477682326e-136	6.55863763450823e-134	ring finger protein 185	http://www.ncbi.nlm.nih.gov/gene/?term=102406976
NUPR1	protein_coding	chr24:16485869-16487328	+	911	1006	947	4796	4811	4001	2.40135278501493	1.00373799282493e-135	1.00334047282777e-133	nuclear protein 1, transcriptional regulator	http://www.ncbi.nlm.nih.gov/gene/?term=102407385
MCM3	protein_coding	chr2:27952929-27970489	+	12239	12505	11842	2042	1884	2574	-2.34262794527412	1.30789445408868e-135	1.30093619787973e-133	minichromosome maintenance complex component 3	http://www.ncbi.nlm.nih.gov/gene/?term=102395106
SRSF7	protein_coding	chr12:20945424-20950907	-	7810	8196	7809	2522	2685	2578	-1.46363747167531	2.44930335386166e-135	2.42433006476347e-133	serine and arginine rich splicing factor 7	http://www.ncbi.nlm.nih.gov/gene/?term=102389289
DUT	protein_coding	chr11:41310274-41321851	+	5173	5781	5528	1251	1460	1503	-1.82216960757919	3.81348730734903e-135	3.75619198585325e-133	deoxyuridine triphosphatase	http://www.ncbi.nlm.nih.gov/gene/?term=102409825
POLE	protein_coding	chr17:28407695-28465267	-	3578	3528	3142	694	691	842	-2.05125557174488	5.12828977504559e-135	5.02671976396702e-133	DNA polymerase epsilon, catalytic subunit	http://www.ncbi.nlm.nih.gov/gene/?term=102404417
MCM4	protein_coding	chr15:62837650-62849655	-	13216	14183	12521	1962	2153	2831	-2.37632432036793	1.20784136801726e-134	1.17819965714997e-132	minichromosome maintenance complex component 4	http://www.ncbi.nlm.nih.gov/gene/?term=102392228
MAP2K3	protein_coding	chr3:28152629-28171141	-	6369	7080	6076	1841	2006	2037	-1.58066201901342	1.36245520720237e-134	1.32262959345337e-132	mitogen-activated protein kinase kinase 3	http://www.ncbi.nlm.nih.gov/gene/?term=102391709
HSF4	protein_coding	chr18:34494680-34499833	+	243	277	232	1778	1771	2455	3.14597876137775	2.0571716189747e-134	1.98748370001613e-132	heat shock transcription factor 4	http://www.ncbi.nlm.nih.gov/gene/?term=102389069
LOC112577794	protein_coding	chr5:102063403-102067260	-	10	15	20	7451	7011	5033	8.91082513772349	2.75235310088543e-134	2.64645303871803e-132	None	http://www.ncbi.nlm.nih.gov/gene/?term=LOC112577794
ITM2B	protein_coding	chr13:72536337-72561679	-	8897	8718	8220	16680	18233	17758	1.17745371403682	1.74423484583401e-133	1.66917488185215e-131	integral membrane protein 2B	http://www.ncbi.nlm.nih.gov/gene/?term=102406717
ABCA1	protein_coding	chr3:157224256-157361282	-	7042	6161	6353	30471	26963	26416	2.25653310165971	7.70182594581274e-133	7.33562591970995e-131	ATP binding cassette subfamily A member 1	http://www.ncbi.nlm.nih.gov/gene/?term=102400056
IRF1	protein_coding	chr9:89358528-89365523	-	109	123	121	1046	1020	1317	3.40897495655548	2.15965926231203e-132	2.04731642369035e-130	interferon regulatory factor 1	http://www.ncbi.nlm.nih.gov/gene/?term=102398631
TCN2	protein_coding	chr17:3540955-3557731	-	1107	1123	1085	3888	3648	3802	1.92697189676451	2.57914032898998e-132	2.43355147303578e-130	transcobalamin 2	http://www.ncbi.nlm.nih.gov/gene/?term=102409343
CCNF	protein_coding	chr24:40549351-40568222	-	4549	4775	4220	781	1125	973	-2.08987242587356	1.08288263974826e-131	1.01700308194404e-129	cyclin F	http://www.ncbi.nlm.nih.gov/gene/?term=102393928
ASB5	protein_coding	chr1:37842543-37883745	+	32	18	37	741	970	1126	5.16699463778853	1.50848233032125e-131	1.41015163027068e-129	ankyrin repeat and SOCS box containing 5	http://www.ncbi.nlm.nih.gov/gene/?term=102392079
PRC1	protein_coding	chr20:47754972-47777961	-	11020	11099	10155	1879	2740	2175	-2.10445125983667	2.26404700308642e-131	2.10671138646641e-129	protein regulator of cytokinesis 1	http://www.ncbi.nlm.nih.gov/gene/?term=102389100
SCUBE2	protein_coding	chr16:41321586-41391353	-	57	62	53	1132	1238	845	4.37804759827559	4.3854090608466e-131	4.06193485122085e-129	signal peptide, CUB domain and EGF like domain containing 2	http://www.ncbi.nlm.nih.gov/gene/?term=102416627
PKDCC	protein_coding	chr12:24373339-24383452	+	2831	2886	2588	10753	10601	9177	2.03330752775484	9.51390806618291e-131	8.77191012202581e-129	protein kinase domain containing, cytoplasmic	http://www.ncbi.nlm.nih.gov/gene/?term=102415156
UNC5B	protein_coding	chr4:146672472-146761081	+	843	817	817	3776	3333	4190	2.34189164896091	1.01006509337543e-130	9.27056107519849e-129	unc-5 netrin receptor B	http://www.ncbi.nlm.nih.gov/gene/?term=102397919
MXD4	protein_coding	chr7:1410338-1424571	-	1490	1417	1361	4258	4567	4039	1.74305314504457	1.35638281682184e-130	1.23927972114328e-128	None	http://www.ncbi.nlm.nih.gov/gene/?term=MXD4
CDC25A	protein_coding	chr21:51751392-51774802	+	2223	2382	2099	503	564	570	-1.88494898896214	2.19589995255835e-130	1.99727981270532e-128	cell division cycle 25A	http://www.ncbi.nlm.nih.gov/gene/?term=102415490
CDCA3	protein_coding	chr4:16575460-16577781	-	3266	3635	3305	397	625	562	-2.54702057999394	4.03971801033839e-130	3.65784690873331e-128	cell division cycle associated 3	http://www.ncbi.nlm.nih.gov/gene/?term=102415167
JPH2	protein_coding	chr14:10986771-11062093	+	3840	3788	3762	9190	9507	10436	1.50383903227727	4.23697019218463e-130	3.81932598752643e-128	junctophilin 2	http://www.ncbi.nlm.nih.gov/gene/?term=102400477
NCAPD2	protein_coding	chr4:16275923-16301338	+	6967	6781	6345	1552	1837	2047	-1.73961149683207	4.94346688268793e-130	4.43637703534376e-128	non-SMC condensin I complex subunit D2	http://www.ncbi.nlm.nih.gov/gene/?term=102403489
LOC102399969	protein_coding	chr4:89592146-89595600	-	75955	72613	74177	23968	27165	25930	-1.38391694844538	5.51120117645922e-130	4.92399000686126e-128	None	http://www.ncbi.nlm.nih.gov/gene/?term=LOC102399969
PTGIS	protein_coding	chr14:5864775-5914846	+	15058	15442	14413	1924	2269	2993	-2.50008752494145	8.26750861878351e-130	7.35407638900778e-128	prostaglandin I2 synthase	http://www.ncbi.nlm.nih.gov/gene/?term=102391623
FZD1	protein_coding	chr8:8423454-8430626	+	6505	6930	6045	22699	24319	20131	1.93827659759524	1.18081930160323e-129	1.0457501464023e-127	None	http://www.ncbi.nlm.nih.gov/gene/?term=FZD1
AURKA	protein_coding	chr14:24008563-24024333	-	2025	2148	1944	322	447	408	-2.23265056743887	1.51598892489385e-129	1.33671826949593e-127	aurora kinase A	http://www.ncbi.nlm.nih.gov/gene/?term=102396023
OLFML1	protein_coding	chr16:39666377-39697576	+	89	104	96	774	1009	1067	3.44500775340871	5.33831798720594e-129	4.68657899120271e-127	olfactomedin like 1	http://www.ncbi.nlm.nih.gov/gene/?term=102399582
HS3ST2	protein_coding	chr24:21939178-22057028	-	4809	5425	4262	974	1225	1083	-1.99406550841719	6.97845179324017e-129	6.0999523207405e-127	heparan sulfate-glucosamine 3-sulfotransferase 2	http://www.ncbi.nlm.nih.gov/gene/?term=102400846
LMOD2	protein_coding	chr8:87738391-87747376	+	44	41	67	763	836	952	4.21230071117938	1.23539664311765e-128	1.07522107835481e-126	leiomodin 2	http://www.ncbi.nlm.nih.gov/gene/?term=102412270
CENPO	protein_coding	chr12:74093861-74109264	-	4481	4399	4264	1117	1378	1390	-1.61267984512037	1.33377775717525e-127	1.1558643979778e-125	centromere protein O	http://www.ncbi.nlm.nih.gov/gene/?term=102408737
TNNT3	protein_coding	chr5:126136807-126152935	-	577	383	555	11764	12494	14694	4.82874872407463	1.38338169159446e-127	1.19372833831946e-125	None	http://www.ncbi.nlm.nih.gov/gene/?term=TNNT3
LOC102406036	protein_coding	chr3:33959704-33986974	+	26	17	42	9258	10501	13133	8.72963846512535	1.67227187798688e-127	1.43687292597069e-125	None	http://www.ncbi.nlm.nih.gov/gene/?term=LOC102406036
E2F7	protein_coding	chr4:113578148-113619245	+	1683	1501	1400	239	286	247	-2.42006266229036	2.27020473918255e-127	1.94237178362602e-125	E2F transcription factor 7	http://www.ncbi.nlm.nih.gov/gene/?term=102389411
CCNA2	protein_coding	chr7:115167434-115174759	+	8216	8871	7597	1164	1771	1639	-2.29014591205284	2.90369623868849e-127	2.47390018783114e-125	None	http://www.ncbi.nlm.nih.gov/gene/?term=CCNA2
GALNT15	protein_coding	chr1:197727491-197774148	+	47	60	25	984	1018	833	4.58294023486517	5.53867398030914e-127	4.69902962228581e-125	polypeptide N-acetylgalactosaminyltransferase 15	http://www.ncbi.nlm.nih.gov/gene/?term=102407605
ARL4A	protein_coding	chr8:20479026-20482686	+	145	142	135	813	958	898	2.80892040090617	6.8352341634241e-127	5.77477189237906e-125	None	http://www.ncbi.nlm.nih.gov/gene/?term=ARL4A
RFTN2	protein_coding	chr2:138972499-139056618	-	182	138	152	1157	1229	1058	3.01913511093224	1.44894522693966e-126	1.21904591759856e-124	raftlin family member 2	http://www.ncbi.nlm.nih.gov/gene/?term=102407110
STRA6	protein_coding	chr20:35149727-35179345	-	31	52	40	3522	3644	2631	6.46944916131293	2.80807927845728e-126	2.35272766766014e-124	stimulated by retinoic acid 6	http://www.ncbi.nlm.nih.gov/gene/?term=102415398
POP1	protein_coding	chr15:16083358-16118651	+	2983	3188	2737	469	584	670	-2.22407562717013	1.32499062247445e-125	1.10554589458695e-123	POP1 homolog, ribonuclease P/MRP subunit	http://www.ncbi.nlm.nih.gov/gene/?term=102412996
AEBP1	protein_coding	chr8:76961096-76970583	-	6242	6161	5479	15414	15206	15337	1.5156019792765	1.56749390163541e-125	1.30250357456059e-123	AE binding protein 1	http://www.ncbi.nlm.nih.gov/gene/?term=102398647
CCDC85A	protein_coding	chr12:38531765-38758094	+	1101	1102	1062	94	143	103	-3.1182203987007	1.67844281761602e-125	1.38898022021733e-123	coiled-coil domain containing 85A	http://www.ncbi.nlm.nih.gov/gene/?term=102397645
LOC102389540	lncRNA	chr20:3631726-3682661	-	170	119	133	1125	1660	1292	3.41580535797434	3.78210440314865e-125	3.11707151462765e-123	uncharacterized LOC102389540	http://www.ncbi.nlm.nih.gov/gene/?term=102389540
HJURP	protein_coding	chr6:113030567-113048765	-	4730	4824	3991	691	1009	933	-2.2180089631011	4.27234706521323e-125	3.50679804637339e-123	Holliday junction recognition protein	http://www.ncbi.nlm.nih.gov/gene/?term=102391301
ITGA7	protein_coding	chr4:62634711-62657795	-	13033	13194	13257	2926	3363	2613	-2.00043292551128	5.95008701324116e-125	4.86413590977188e-123	integrin subunit alpha 7	http://www.ncbi.nlm.nih.gov/gene/?term=102406242
RGS20	protein_coding	chr15:60414165-60465076	-	2635	2688	2143	504	570	533	-2.06397660640139	7.61635904468909e-125	6.20119039638557e-123	regulator of G protein signaling 20	http://www.ncbi.nlm.nih.gov/gene/?term=102411713
NID2	protein_coding	chr11:58448593-58540176	+	11312	11345	10172	44473	44690	37062	2.09821877671959	9.49768270240713e-125	7.7018959488757e-123	nidogen 2	http://www.ncbi.nlm.nih.gov/gene/?term=102413307
LOC102393502	pseudogene	chr10:84046607-84048863	+	50549	49122	46214	16638	18471	16749	-1.34195565698792	1.9544492242771e-124	1.57856954946413e-122	heat shock cognate 71 kDa protein-like	http://www.ncbi.nlm.nih.gov/gene/?term=102393502
PAPLN	protein_coding	chr11:18564103-18603656	-	1416	1248	1315	3525	3810	3983	1.65659665414463	4.41302983522423e-124	3.55011547541225e-122	papilin, proteoglycan like sulfated glycoprotein	http://www.ncbi.nlm.nih.gov/gene/?term=102397061
SACS	protein_coding	chr13:56098075-56180012	-	20455	18819	17559	4795	5354	6066	-1.66089774955225	4.47609455838175e-123	3.58655957630334e-121	sacsin molecular chaperone	http://www.ncbi.nlm.nih.gov/gene/?term=102404575
CALCOCO1	protein_coding	chr4:93960152-93974309	-	1189	1114	1035	2823	3096	2944	1.55935372703045	4.88066743480437e-123	3.89527418354031e-121	calcium binding and coiled-coil domain 1	http://www.ncbi.nlm.nih.gov/gene/?term=102389476
CLCC1	protein_coding	chr6:34232370-34263781	+	1318	1147	1149	3204	3936	3893	1.75651734199037	5.04998698565434e-123	4.01454083520994e-121	chloride channel CLIC like 1	http://www.ncbi.nlm.nih.gov/gene/?term=102398338
INHBB	protein_coding	chr2:124953781-124959393	+	1435	1372	1323	5497	5537	4664	2.08023958938971	6.20958256621222e-123	4.91701534027283e-121	inhibin beta B subunit	http://www.ncbi.nlm.nih.gov/gene/?term=102398263
CDT1	protein_coding	chr18:13640184-13644528	+	3132	3540	3294	656	586	700	-2.20819174698155	1.61400943903454e-122	1.2730499450385e-120	chromatin licensing and DNA replication factor 1	http://www.ncbi.nlm.nih.gov/gene/?term=102409762
LOC102393680	protein_coding	chr2:25131601-25136917	-	245	247	217	1421	1521	1232	2.71056249903858	1.72300084160653e-122	1.34848189898136e-120	BOLA class I histocompatibility antigen, alpha chain BL3-7-like	http://www.ncbi.nlm.nih.gov/gene/?term=102393680
RFTN1	protein_coding	chr1:197881587-198111525	-	1994	2176	1909	7963	8165	10884	2.29986234785577	1.72015620259359e-122	1.34848189898136e-120	raftlin, lipid raft linker 1	http://www.ncbi.nlm.nih.gov/gene/?term=102406863
INCENP	protein_coding	chr5:117159790-117189772	+	5661	6057	5632	1216	1489	1645	-1.85122757662752	4.5188375189927e-122	3.5229485399035e-120	inner centromere protein antigens 135/155kDa	http://www.ncbi.nlm.nih.gov/gene/?term=102395225
THY1	protein_coding	chr16:54927191-54933219	+	10702	11565	10884	28521	28402	29738	1.53706996534998	1.94863754322142e-121	1.51334189510488e-119	Thy-1 cell surface antigen	http://www.ncbi.nlm.nih.gov/gene/?term=102413233
CKS2	protein_coding	chr3:151298793-151303832	-	3423	3215	3012	523	696	756	-2.14396576953074	3.44197727317013e-121	2.66285077010924e-119	CDC28 protein kinase regulatory subunit 2	http://www.ncbi.nlm.nih.gov/gene/?term=102395879
SMC2	protein_coding	chr3:156196896-156247426	+	6585	6189	5961	1373	1833	1458	-1.86004398793972	6.7088979975853e-121	5.17046062470391e-119	structural maintenance of chromosomes 2	http://www.ncbi.nlm.nih.gov/gene/?term=102401768
SMIM3	protein_coding	chr9:49044951-49064960	-	1249	1240	1084	3107	3228	3233	1.57314046158127	7.33661992689427e-121	5.63273876668628e-119	small integral membrane protein 3	http://www.ncbi.nlm.nih.gov/gene/?term=102396499
SMC4	protein_coding	chr1:151624760-151657297	-	8810	7873	7942	1196	1863	1508	-2.28965972955093	1.28779857992411e-120	9.84970792644983e-119	structural maintenance of chromosomes 4	http://www.ncbi.nlm.nih.gov/gene/?term=102404585
HMGCS1	protein_coding	chr19:31163007-31214350	+	4423	4677	4463	10942	13583	14166	1.65621819156141	1.91882924040608e-120	1.46207547253885e-118	3-hydroxy-3-methylglutaryl-CoA synthase 1	http://www.ncbi.nlm.nih.gov/gene/?term=102413038
PLK4	protein_coding	chr17:43232424-43249957	+	2892	2901	2848	606	810	719	-1.8724157627885	2.47673260793949e-120	1.88008213607196e-118	polo like kinase 4	http://www.ncbi.nlm.nih.gov/gene/?term=102405333
MFAP2	protein_coding	chr2:188381366-188387158	+	4442	4803	4436	10235	10755	10681	1.36102029988804	2.51611380366589e-120	1.90282284358133e-118	microfibril associated protein 2	http://www.ncbi.nlm.nih.gov/gene/?term=102408352
SAT1	protein_coding	chrX:21931011-21934062	+	1080	1046	1052	3750	3699	3397	1.92351090260216	3.16958367598269e-120	2.38806841736725e-118	spermidine/spermine N1-acetyltransferase 1	http://www.ncbi.nlm.nih.gov/gene/?term=102397152
FANCD2	protein_coding	chr21:16685985-16736907	-	4743	4460	4059	1073	1388	1282	-1.67793952958579	3.52809874594343e-120	2.64830371294014e-118	Fanconi anemia complementation group D2	http://www.ncbi.nlm.nih.gov/gene/?term=102405906
MRC2	protein_coding	chr3:16192223-16262573	-	15717	16018	13686	38838	38631	39581	1.51960648990447	6.09190823583344e-120	4.55584485547959e-118	mannose receptor C type 2	http://www.ncbi.nlm.nih.gov/gene/?term=102402625
ELK3	protein_coding	chr4:59424145-59493117	-	8791	8487	7914	2356	2800	2980	-1.48365576958035	1.03090385854778e-119	7.68118476450068e-118	ELK3, ETS transcription factor	http://www.ncbi.nlm.nih.gov/gene/?term=102397488
CSRP3	protein_coding	chr5:101388439-101409437	+	58	58	58	677	917	1070	4.07764932715628	2.03069872595538e-119	1.50749517185629e-117	cysteine and glycine rich protein 3	http://www.ncbi.nlm.nih.gov/gene/?term=102407925
GLT8D2	protein_coding	chr4:52253836-52312833	+	209	171	162	961	1049	1015	2.63159653544445	2.17245076587102e-119	1.60681779723325e-117	glycosyltransferase 8 domain containing 2	http://www.ncbi.nlm.nih.gov/gene/?term=102399979
NUP93	protein_coding	chr18:24346323-24449297	+	6341	6434	5638	1839	1803	1977	-1.55976872816522	2.59489260124308e-119	1.91226537971899e-117	nucleoporin 93	http://www.ncbi.nlm.nih.gov/gene/?term=102400112
CAPN5	protein_coding	chr16:28333740-28390098	-	1285	1192	1203	3625	3537	3912	1.74050471612072	3.59305876248106e-119	2.638219728437e-117	calpain 5	http://www.ncbi.nlm.nih.gov/gene/?term=102404112
CDCA7L	protein_coding	chr8:30446447-30489262	-	4499	4794	4075	1323	1408	1453	-1.52493315375351	1.3094004382123e-118	9.57949769868939e-117	None	http://www.ncbi.nlm.nih.gov/gene/?term=CDCA7L
MYMX	protein_coding	chr2:34706444-34714119	-	136	94	137	1063	1312	1578	3.56995909369229	1.7320674655138e-118	1.26259589399475e-116	None	http://www.ncbi.nlm.nih.gov/gene/?term=MYMX
ADAMTS17	protein_coding	chr20:62859580-63253921	-	250	213	202	1273	1217	1504	2.7385021362043	3.16598224106713e-118	2.29955084214488e-116	ADAM metallopeptidase with thrombospondin type 1 motif 17	http://www.ncbi.nlm.nih.gov/gene/?term=102406134
ASPM	protein_coding	chr5:4911646-4973970	+	7781	7543	7146	1484	2138	1884	-1.88592744563258	3.91992906660078e-118	2.83696084992125e-116	abnormal spindle microtubule assembly	http://www.ncbi.nlm.nih.gov/gene/?term=102396607
LOC102399881	pseudogene	chr12:85538146-85539349	+	5887	6364	5939	1767	1736	1882	-1.60560440418066	6.53279422221976e-118	4.7110778905379e-116	macrophage-capping protein-like	http://www.ncbi.nlm.nih.gov/gene/?term=102399881
SAPCD2	protein_coding	chr12:105482111-105489276	+	1217	1464	1226	157	191	152	-2.81733388436366	1.37911029008384e-117	9.90996262539961e-116	suppressor APC domain containing 2	http://www.ncbi.nlm.nih.gov/gene/?term=102391775
RCC1	protein_coding	chr2:177703447-177725451	-	4707	5039	4362	1219	1419	1518	-1.6153749781291	2.81742475002473e-117	2.01735604796097e-115	regulator of chromosome condensation 1	http://www.ncbi.nlm.nih.gov/gene/?term=102396358
MCM6	protein_coding	chr2:114213744-114248459	+	10269	10154	9445	3833	4327	4106	-1.13472204884578	5.73852194182816e-117	4.09442526676305e-115	minichromosome maintenance complex component 6	http://www.ncbi.nlm.nih.gov/gene/?term=102393446
WIPF3	protein_coding	chr8:66234286-66316740	-	1145	967	1048	3396	3470	3363	1.84564428081496	1.47264915049579e-116	1.04703280446518e-114	WAS/WASL interacting protein family member 3	http://www.ncbi.nlm.nih.gov/gene/?term=102397506
RAD51	protein_coding	chr11:67060842-67096323	-	2636	2600	2256	631	724	718	-1.7037274399234	2.09624165566461e-116	1.48516882495368e-114	RAD51 recombinase	http://www.ncbi.nlm.nih.gov/gene/?term=102395270
LYAR	protein_coding	chr7:12764756-12785399	-	3246	3552	3023	722	851	922	-1.82916049992851	2.58611700825816e-116	1.82583477729891e-114	Ly1 antibody reactive	http://www.ncbi.nlm.nih.gov/gene/?term=102405001
C5H1orf21	protein_coding	chr5:15396440-15640511	-	1770	1831	1724	4866	5322	4625	1.62637391982205	3.63504856849682e-116	2.55745298589156e-114	None	http://www.ncbi.nlm.nih.gov/gene/?term=C5H1orf21
IDH2	protein_coding	chr20:47952893-47969525	+	7253	7698	7004	1772	1811	2201	-1.77542048452247	4.75292880348542e-116	3.32169357520401e-114	isocitrate dehydrogenase (NADP(+)) 2, mitochondrial	http://www.ncbi.nlm.nih.gov/gene/?term=102411277
ZWINT	protein_coding	chr23:2867063-2872174	+	1946	1953	1792	439	453	405	-1.98194452585598	4.75420683059608e-116	3.32169357520401e-114	None	http://www.ncbi.nlm.nih.gov/gene/?term=ZWINT
LOC102412910	protein_coding	chr5:37910692-37925475	+	2552	2739	2330	505	617	481	-2.09952321773937	1.12125986101791e-115	7.80706176333574e-114	None	http://www.ncbi.nlm.nih.gov/gene/?term=LOC102412910
ANLN	protein_coding	chr8:60619624-60680213	-	15792	15421	14513	3271	4576	4286	-1.77111416800431	5.38042351097947e-115	3.73338527607207e-113	anillin actin binding protein	http://www.ncbi.nlm.nih.gov/gene/?term=102414427
HMGB1	protein_coding	chr13:60413983-60420269	-	35793	38349	34591	9404	12336	11067	-1.58389373549789	9.48265057754244e-115	6.55731782403209e-113	high mobility group box 1	http://www.ncbi.nlm.nih.gov/gene/?term=102415236
MEGF6	protein_coding	chr5:31514219-31614482	-	3204	3166	3370	779	838	744	-1.89643035069303	9.5396946124886e-115	6.57424961144607e-113	multiple EGF like domains 6	http://www.ncbi.nlm.nih.gov/gene/?term=102400627
BUB1B	protein_coding	chr11:67510987-67566347	-	4538	4175	3865	830	1105	1123	-1.89476940578397	9.72076782934025e-115	6.67624979625981e-113	BUB1 mitotic checkpoint serine/threonine kinase B	http://www.ncbi.nlm.nih.gov/gene/?term=102416300
PCLAF	protein_coding	chr11:57712397-57720638	-	1436	1444	1366	255	310	255	-2.22425713302097	1.14101849950093e-114	7.80998153963487e-113	PCNA clamp associated factor	http://www.ncbi.nlm.nih.gov/gene/?term=102402944
CDH1	protein_coding	chr18:35738427-35812181	+	2305	1999	2243	390	453	372	-2.28256091540311	1.45789232200232e-114	9.94518978576718e-113	cadherin 1	http://www.ncbi.nlm.nih.gov/gene/?term=102400153
NUP155	protein_coding	chr19:36718760-36769786	+	4307	4179	4122	1346	1560	1498	-1.36996337695984	2.16540269821536e-114	1.47218219805941e-112	nucleoporin 155	http://www.ncbi.nlm.nih.gov/gene/?term=102391555
AGL	protein_coding	chr6:43128827-43224724	-	307	234	320	1816	2382	2840	3.16932568926925	2.19536388653339e-114	1.48754320794907e-112	amylo-alpha-1, 6-glucosidase, 4-alpha-glucanotransferase	http://www.ncbi.nlm.nih.gov/gene/?term=102396028
CKAP5	protein_coding	chr16:7939769-8042838	+	17656	16615	16239	5262	6540	6207	-1.34192461292089	2.54555533948373e-114	1.71905864263731e-112	cytoskeleton associated protein 5	http://www.ncbi.nlm.nih.gov/gene/?term=102396903
SNRPA	protein_coding	chr18:49800912-49811879	+	4030	4509	3958	1200	1243	1249	-1.60849160493751	2.87807972624173e-114	1.93713952774244e-112	small nuclear ribonucleoprotein polypeptide A	http://www.ncbi.nlm.nih.gov/gene/?term=102407302
EXTL3	protein_coding	chr3:72787486-72915812	-	5327	5292	4551	1566	1726	1775	-1.43137066119249	4.26639088193166e-114	2.86202540491575e-112	exostosin like glycosyltransferase 3	http://www.ncbi.nlm.nih.gov/gene/?term=102398616
RGS3	protein_coding	chr3:165342416-165497250	+	3929	4536	3793	459	548	741	-2.66518705734915	7.47641254689716e-114	4.99879874658767e-112	regulator of G protein signaling 3	http://www.ncbi.nlm.nih.gov/gene/?term=102391449
FHL2	protein_coding	chr12:9163678-9210928	-	11398	12094	11116	2854	2850	3492	-1.76267009551947	7.71369776269108e-114	5.14042855525605e-112	four and a half LIM domains 2	http://www.ncbi.nlm.nih.gov/gene/?term=102412205
SDC4	protein_coding	chr14:9922371-9943773	+	6270	6289	6022	1883	1890	2139	-1.50225985205816	1.26467933220723e-113	8.40013324866067e-112	syndecan 4	http://www.ncbi.nlm.nih.gov/gene/?term=102402785
ADAMTS7	protein_coding	chr20:39147678-39211667	-	1761	1812	1699	4385	4380	4782	1.51230592880303	1.10734821964584e-112	7.33100827904548e-111	ADAM metallopeptidase with thrombospondin type 1 motif, 7	http://www.ncbi.nlm.nih.gov/gene/?term=102415531
NYNRIN	protein_coding	chr11:82056130-82076714	+	1376	1418	1183	3716	3811	4338	1.72858393189185	1.23259002557655e-112	8.13348294001365e-111	NYN domain and retroviral integrase containing	http://www.ncbi.nlm.nih.gov/gene/?term=102404123
CDC6	protein_coding	chr3:22826822-22837944	-	1111	1129	1040	140	177	189	-2.54977560416387	1.75794539202242e-112	1.15623561419273e-110	cell division cycle 6	http://www.ncbi.nlm.nih.gov/gene/?term=102411655
PTBP1	protein_coding	chr9:67897964-67908757	-	40084	41070	35979	13191	13680	14746	-1.34159503463919	4.424780500269e-112	2.90081713835817e-110	polypyrimidine tract binding protein 1	http://www.ncbi.nlm.nih.gov/gene/?term=102410472
FKBP5	protein_coding	chr2:42739465-42856043	+	3650	3381	2987	9195	8956	9184	1.60304477217222	4.99856625273147e-112	3.26637701537715e-110	FK506 binding protein 5	http://www.ncbi.nlm.nih.gov/gene/?term=102394100
RAB13	protein_coding	chr6:16151592-16155707	+	3180	3405	3214	7345	7733	7528	1.35586523820749	5.71232474709107e-112	3.7207503642988e-110	RAB13, member RAS oncogene family	http://www.ncbi.nlm.nih.gov/gene/?term=102400247
PTGES3	protein_coding	chr4:63415925-63436493	-	11907	11544	11058	3624	4525	3981	-1.36175361548125	5.93107966660415e-112	3.85081545427881e-110	prostaglandin E synthase 3	http://www.ncbi.nlm.nih.gov/gene/?term=102404737
RAN	protein_coding	chr17:26703629-26707309	+	24826	25617	23506	8448	9841	10091	-1.23446367327926	1.60100408919836e-111	1.03613700541966e-109	None	http://www.ncbi.nlm.nih.gov/gene/?term=RAN
SLC9A9	protein_coding	chr1:169573379-170221794	+	208	155	171	1001	1038	1033	2.67545396781876	3.15221685750648e-111	2.03353235740482e-109	solute carrier family 9 member A9	http://www.ncbi.nlm.nih.gov/gene/?term=102410056
UPP1	protein_coding	chr8:7385094-7412009	-	1240	1233	1183	183	142	158	-2.76594227006949	3.96280251565224e-111	2.54830918458758e-109	uridine phosphorylase 1	http://www.ncbi.nlm.nih.gov/gene/?term=102404892
COL8A1	protein_coding	chr1:88728126-88897783	+	171	131	149	1180	1288	1803	3.38849219903337	8.97134154340534e-111	5.75077233156954e-109	collagen type VIII alpha 1 chain	http://www.ncbi.nlm.nih.gov/gene/?term=102398637
DKC1	protein_coding	chrX:141530219-141542206	-	9684	10002	8984	2776	2678	3132	-1.58773501545202	1.46571681153897e-110	9.36574489196041e-109	dyskerin pseudouridine synthase 1	http://www.ncbi.nlm.nih.gov/gene/?term=102389120
NUCB1	protein_coding	chr18:55497180-55513603	+	5039	4812	4757	13136	12396	13026	1.55321445522474	5.24796419112142e-110	3.34280419391557e-108	nucleobindin 1	http://www.ncbi.nlm.nih.gov/gene/?term=102398871
SKA3	protein_coding	chr13:55173155-55186969	-	1896	2022	1969	460	498	503	-1.86277972041325	9.61620069633003e-110	6.10598504592125e-108	spindle and kinetochore associated complex subunit 3	http://www.ncbi.nlm.nih.gov/gene/?term=102396648
HNRNPD	protein_coding	chr7:20471962-20489060	+	23730	24241	21300	8013	8800	9335	-1.25587430879489	9.65730639571252e-110	6.1128630326717e-108	heterogeneous nuclear ribonucleoprotein D (AU-rich element RNA binding protein 1, 37kDa)	http://www.ncbi.nlm.nih.gov/gene/?term=102397275
UTP20	protein_coding	chr4:54701811-54787734	-	5690	5299	5128	1855	2115	2032	-1.27630547912695	9.92557989477836e-110	6.26304091360515e-108	UTP20, small subunit processome component	http://www.ncbi.nlm.nih.gov/gene/?term=102412290
SERPINE2	protein_coding	chr2:165139239-165209659	-	9051	8856	8126	3155	3349	3550	-1.22232661296195	1.17056516902641e-109	7.36325604142722e-108	serpin peptidase inhibitor, clade E (nexin, plasminogen activator inhibitor type 1), member 2	http://www.ncbi.nlm.nih.gov/gene/?term=102391957
CDC45	protein_coding	chr17:407062-424134	-	3271	3182	3031	915	1077	1094	-1.47233783479776	1.23802749437059e-109	7.76343203923319e-108	cell division cycle 45	http://www.ncbi.nlm.nih.gov/gene/?term=102405775
SRSF1	protein_coding	chr3:54662305-54666098	+	20315	18962	17956	7169	7538	7602	-1.20812315694804	1.35294348182277e-109	8.45778166717194e-108	serine and arginine rich splicing factor 1	http://www.ncbi.nlm.nih.gov/gene/?term=102408735
CKS1B	protein_coding	chr6:15318751-15322639	-	2379	2463	2235	601	725	717	-1.645007874204	1.94978376986104e-109	1.21512450250106e-107	CDC28 protein kinase regulatory subunit 1B	http://www.ncbi.nlm.nih.gov/gene/?term=102409190
PA2G4	protein_coding	chr4:62993661-63001142	+	18591	19307	17420	6465	6926	7467	-1.25769739900228	5.00300010012283e-109	3.10832547759016e-107	proliferation-associated 2G4	http://www.ncbi.nlm.nih.gov/gene/?term=102395278
EXO1	protein_coding	chr5:46197661-46243915	+	990	887	860	107	126	124	-2.78984034938773	5.96165477115964e-109	3.69256850120415e-107	exonuclease 1	http://www.ncbi.nlm.nih.gov/gene/?term=102391856
ATP1B3	protein_coding	chr1:171533157-171569175	-	7643	7382	7200	2732	3136	3080	-1.16481152930205	8.73365276161928e-109	5.39296380925432e-107	ATPase Na+/K+ transporting subunit beta 3	http://www.ncbi.nlm.nih.gov/gene/?term=102389327
S1PR2	protein_coding	chr9:96545574-96556915	+	2673	2752	2454	5515	5755	5993	1.28251104405564	1.16404109297476e-108	7.16595053333732e-107	sphingosine-1-phosphate receptor 2	http://www.ncbi.nlm.nih.gov/gene/?term=102411537
CXCL16	protein_coding	chr3:36771027-36774569	-	458	467	408	1466	1673	1875	2.0591376835386	1.25372962941512e-108	7.69462269822191e-107	C-X-C motif chemokine ligand 16	http://www.ncbi.nlm.nih.gov/gene/?term=102394558
LOC102403104	protein_coding	chr3:55824706-55865668	+	1587	1643	1448	337	383	389	-1.92750201651916	1.53323509723495e-108	9.38154032829339e-107	chromosome unknown open reading frame, human C17orf67	http://www.ncbi.nlm.nih.gov/gene/?term=102403104
DLGAP5	protein_coding	chr11:35735471-35781799	+	3643	3463	3358	521	803	747	-2.19571525860838	3.03991678501755e-108	1.85444107924696e-106	DLG associated protein 5	http://www.ncbi.nlm.nih.gov/gene/?term=102395786
ANKRD44	protein_coding	chr2:138440950-138754061	-	401	286	357	1817	2279	1817	2.64794389382915	3.26773278864659e-108	1.98741145989012e-106	ankyrin repeat domain 44	http://www.ncbi.nlm.nih.gov/gene/?term=102402358
TROVE2	protein_coding	chr5:69277738-69302729	+	3449	3182	2992	8929	9685	8230	1.63237646001461	6.92521676032654e-108	4.19921852325866e-106	TROVE domain family member 2	http://www.ncbi.nlm.nih.gov/gene/?term=102396382
QPCT	protein_coding	chr12:19660180-19690340	+	174	161	188	907	957	1054	2.62725981586004	1.92867373091989e-107	1.1659814363693e-105	glutaminyl-peptide cyclotransferase	http://www.ncbi.nlm.nih.gov/gene/?term=102390084
PRRG1	protein_coding	chrX:36186768-36331077	-	614	524	514	2351	2745	2110	2.27590585067871	5.38649936504125e-107	3.24669239340039e-105	None	http://www.ncbi.nlm.nih.gov/gene/?term=PRRG1
E2F1	protein_coding	chr14:20464432-20473812	+	2660	2929	2284	477	488	599	-2.18006685082288	2.18117372711652e-106	1.31078154458145e-104	E2F transcription factor 1	http://www.ncbi.nlm.nih.gov/gene/?term=102390395
CLSPN	protein_coding	chr6:109512669-109540692	+	1968	1968	1968	437	530	442	-1.92006950234971	2.41604628927972e-106	1.44762037605745e-104	claspin	http://www.ncbi.nlm.nih.gov/gene/?term=102406877
AGO2	protein_coding	chr15:79123647-79218224	-	12474	11862	11212	4631	4941	5039	-1.13244474133852	2.44897022602285e-106	1.4630061184572e-104	argonaute 2, RISC catalytic component	http://www.ncbi.nlm.nih.gov/gene/?term=102415922
DAZAP1	protein_coding	chr9:67432203-67451271	-	5773	6386	5495	1912	2141	2071	-1.37792784674042	5.33222457837025e-106	3.17605541847941e-104	DAZ associated protein 1	http://www.ncbi.nlm.nih.gov/gene/?term=102411575
TMED1	protein_coding	chr9:96001043-96004554	+	6239	6838	5959	2033	2326	2354	-1.35534576104058	1.1316538572935e-105	6.72069255484421e-104	transmembrane p24 trafficking protein 1	http://www.ncbi.nlm.nih.gov/gene/?term=102411118
UBE2H	protein_coding	chr8:93430648-93536788	-	2530	2262	2314	5178	5764	5442	1.35419531655348	1.16127177650664e-105	6.87636355167805e-104	ubiquitin conjugating enzyme E2 H	http://www.ncbi.nlm.nih.gov/gene/?term=102412836
LOC102392178	protein_coding	chr1:184095392-184171535	+	201	135	164	976	1057	1082	2.78855277695052	1.66888382918906e-105	9.85324628040509e-104	None	http://www.ncbi.nlm.nih.gov/gene/?term=LOC102392178
HSP90AA1	protein_coding	chr20:2578817-2584180	+	86397	80572	78413	30114	31909	32729	-1.22266092100648	1.92689183119995e-105	1.1343381882096e-103	heat shock protein 90 alpha family class A member 1	http://www.ncbi.nlm.nih.gov/gene/?term=102409833
CDC42BPG	protein_coding	chr5:119697690-119716075	-	267	291	217	1357	1453	1218	2.5321334666199	2.1383694681883e-105	1.25517314830401e-103	CDC42 binding protein kinase gamma	http://www.ncbi.nlm.nih.gov/gene/?term=102415346
PNP	protein_coding	chr11:76780162-76786441	+	37721	38442	37598	93756	96419	90955	1.45605834557546	2.43168145099377e-105	1.42320324227439e-103	purine nucleoside phosphorylase	http://www.ncbi.nlm.nih.gov/gene/?term=102416061
CTSB	protein_coding	chr3:70351921-70373015	+	22551	23027	21675	59900	57635	67652	1.61244176336256	3.6166375929203e-105	2.11061116405337e-103	cathepsin B	http://www.ncbi.nlm.nih.gov/gene/?term=102410738
NEDD4L	protein_coding	chr22:4654162-5038074	-	6340	6196	6066	2176	2329	2475	-1.26554591057036	5.02746242181113e-105	2.92549052510693e-103	neural precursor cell expressed, developmentally down-regulated 4-like, E3 ubiquitin protein ligase	http://www.ncbi.nlm.nih.gov/gene/?term=102416190
CEP83	protein_coding	chr4:96059519-96196795	+	3721	4008	3800	1017	1164	969	-1.72332521704354	5.16365293212427e-105	2.99610574728314e-103	centrosomal protein 83	http://www.ncbi.nlm.nih.gov/gene/?term=102403369
BUB3	protein_coding	chr23:42411267-42432133	+	9845	9621	9343	3545	4205	3997	-1.14719117391151	7.12901350609585e-105	4.12461434713718e-103	BUB3, mitotic checkpoint protein	http://www.ncbi.nlm.nih.gov/gene/?term=102400333
KLF9	protein_coding	chr3:109379181-109408478	-	711	713	739	3971	4600	3120	2.58376194986007	8.72503815348808e-105	5.03359915414947e-103	Kruppel like factor 9	http://www.ncbi.nlm.nih.gov/gene/?term=102415805
ECHDC2	protein_coding	chr6:92887686-92955571	+	554	533	556	1917	1930	1815	1.93603074182944	1.38770961995058e-104	7.98308622394361e-103	enoyl-CoA hydratase domain containing 2	http://www.ncbi.nlm.nih.gov/gene/?term=102409536
ASF1B	protein_coding	chr9:99520179-99532952	-	2609	2696	2335	475	565	666	-2.01582887011907	2.2947893806463e-104	1.31637463562529e-102	anti-silencing function 1B histone chaperone	http://www.ncbi.nlm.nih.gov/gene/?term=102392675
DRAM1	protein_coding	chr4:54226185-54267049	-	517	469	537	2016	2232	2748	2.34366859321276	2.4605486470387e-104	1.40746170767721e-102	DNA damage regulated autophagy modulator 1	http://www.ncbi.nlm.nih.gov/gene/?term=102389874
ANXA4	protein_coding	chr12:67750731-67831939	+	2312	2260	2039	4562	4947	5277	1.31113545796456	4.89848278756729e-104	2.79407244199319e-102	annexin A4	http://www.ncbi.nlm.nih.gov/gene/?term=102407117
RACGAP1	protein_coding	chr4:90398051-90423663	-	9637	8981	8526	2327	3107	2936	-1.55250328155149	6.73702893375928e-104	3.83194614733711e-102	Rac GTPase activating protein 1	http://www.ncbi.nlm.nih.gov/gene/?term=102397390
ATP1B1	protein_coding	chr5:44357037-44382774	-	8607	8127	7694	1759	2185	2482	-1.78161301935012	6.98731545660862e-104	3.96314251965846e-102	ATPase Na+/K+ transporting subunit beta 1	http://www.ncbi.nlm.nih.gov/gene/?term=102391404
OGN	protein_coding	chr3:146580031-146595655	-	1203	1116	1220	3240	3840	3332	1.70314206839571	1.15162239605018e-103	6.51360207872415e-102	osteoglycin	http://www.ncbi.nlm.nih.gov/gene/?term=102397872
WDR77	protein_coding	chr6:31680359-31707235	+	5451	5364	5071	1950	2236	2192	-1.16833136981914	1.38849376063207e-103	7.83141508790024e-102	WD repeat domain 77	http://www.ncbi.nlm.nih.gov/gene/?term=102398225
MAD2L1	protein_coding	chr7:117185314-117193486	+	5571	6070	4723	950	1330	991	-2.17480593697499	1.86593138294841e-103	1.04949544525054e-101	None	http://www.ncbi.nlm.nih.gov/gene/?term=MAD2L1
EXOSC2	protein_coding	chr12:100471916-100482022	+	3494	3329	3144	986	997	1114	-1.53571895333889	2.4988792538919e-103	1.40159360818292e-101	exosome component 2	http://www.ncbi.nlm.nih.gov/gene/?term=102400903
WDHD1	protein_coding	chr11:35907921-35962904	+	2467	2574	2261	710	755	768	-1.5588437050624	3.87708390211569e-103	2.16858942247978e-101	WD repeat and HMG-box DNA binding protein 1	http://www.ncbi.nlm.nih.gov/gene/?term=102391358
FLNC	protein_coding	chr8:92588200-92616112	+	81499	77187	74373	24316	24429	22377	-1.55908131243281	4.3780631913956e-103	2.44204010941049e-101	filamin C	http://www.ncbi.nlm.nih.gov/gene/?term=102398881
COL14A1	protein_coding	chr15:498801-729269	-	8243	7617	6987	21138	22558	27662	1.79223409903969	4.84532570350045e-103	2.69522910757799e-101	collagen type XIV alpha 1 chain	http://www.ncbi.nlm.nih.gov/gene/?term=102389728
PLBD1	protein_coding	chr4:24785969-24874196	-	58	61	71	822	884	1366	4.1567777342696	1.1456560513585e-102	6.35524367830515e-101	phospholipase B domain containing 1	http://www.ncbi.nlm.nih.gov/gene/?term=102406351
PPDPF	protein_coding	chr14:29477965-29479612	+	2163	2386	2057	5441	6187	5380	1.51451208819812	1.27686542008494e-102	7.06368946913838e-101	None	http://www.ncbi.nlm.nih.gov/gene/?term=PPDPF
TGFA	protein_coding	chr12:13782754-13899474	+	790	719	688	62	45	62	-3.54735034948839	2.80657052947886e-102	1.54836809101741e-100	None	http://www.ncbi.nlm.nih.gov/gene/?term=TGFA
NETO1	protein_coding	chr22:56952430-57067309	-	1082	964	941	124	92	120	-2.9977625788294	5.34979545070702e-102	2.94340789484131e-100	None	http://www.ncbi.nlm.nih.gov/gene/?term=NETO1
PTTG1	protein_coding	chr9:38824349-38832351	-	1522	1676	1549	306	385	325	-2.07745255714714	5.60330556949684e-102	3.07450940378479e-100	pituitary tumor-transforming 1	http://www.ncbi.nlm.nih.gov/gene/?term=102415423
LDLRAD3	protein_coding	chr16:18125305-18401565	-	4332	4108	3940	1273	1266	1176	-1.58391224005224	5.65169805317765e-102	3.09265818671445e-100	low density lipoprotein receptor class A domain containing 3	http://www.ncbi.nlm.nih.gov/gene/?term=102400665
FGF5	protein_coding	chr7:22607942-22633053	-	706	649	673	24	17	10	-5.16199609045517	1.10182803535263e-101	6.01300315941631e-100	fibroblast growth factor 5	http://www.ncbi.nlm.nih.gov/gene/?term=102401446
NFATC4	protein_coding	chr11:82022602-82031934	+	1159	1308	1085	3101	3329	3675	1.65811561228452	1.16225620770011e-101	6.32568122530474e-100	nuclear factor of activated T-cells 4	http://www.ncbi.nlm.nih.gov/gene/?term=102404650
MICAL3	protein_coding	chr4:10882817-11039155	+	6531	6472	5533	1763	1885	2136	-1.52950660631484	1.24319467227228e-101	6.74800721035535e-100	microtubule associated monooxygenase, calponin and LIM domain containing 3	http://www.ncbi.nlm.nih.gov/gene/?term=102395599
NUP85	protein_coding	chr3:7132946-7162211	+	4685	4804	4426	1484	1576	1744	-1.38523535217438	1.89740829381575e-101	1.02714392141361e-99	nucleoporin 85	http://www.ncbi.nlm.nih.gov/gene/?term=102393212
RUVBL2	protein_coding	chr18:55568192-55581349	+	7542	8146	7165	2257	2217	2569	-1.54693603654859	2.375272832671e-101	1.28239328976719e-99	RuvB like AAA ATPase 2	http://www.ncbi.nlm.nih.gov/gene/?term=102392774
ANGPTL1	protein_coding	chr5:20791404-20818181	+	76	72	56	616	607	649	3.35137943046544	3.41592571356485e-101	1.83931658688804e-99	angiopoietin like 1	http://www.ncbi.nlm.nih.gov/gene/?term=102399184
TPX2	protein_coding	chr14:22229681-22285591	-	8741	8507	7676	1893	2626	2509	-1.68212627886843	5.58885914046245e-101	3.00133627032494e-99	TPX2, microtubule nucleation factor	http://www.ncbi.nlm.nih.gov/gene/?term=102415831
SF3A3	protein_coding	chr6:107443045-107470041	+	5905	5880	5652	2219	2458	2451	-1.14210214160037	5.73253219474942e-101	3.07032599672096e-99	splicing factor 3a subunit 3	http://www.ncbi.nlm.nih.gov/gene/?term=102402784
MANF	protein_coding	chr21:49447825-49451702	-	10187	11429	9639	2683	3495	2952	-1.6287197219094	7.15058707355231e-101	3.81969984627429e-99	mesencephalic astrocyte derived neurotrophic factor	http://www.ncbi.nlm.nih.gov/gene/?term=102400908
KCNN2	protein_coding	chr11:99141315-99657786	-	1085	1364	1087	144	140	169	-2.81386961383934	8.17112479646127e-101	4.353333822959e-99	None	http://www.ncbi.nlm.nih.gov/gene/?term=KCNN2
LOC102410916	protein_coding	chr2:24509482-24552591	-	318	226	263	1206	1396	1304	2.42342753737777	9.05444570649795e-101	4.81124651856859e-99	BOLA class I histocompatibility antigen, alpha chain BL3-7-like	http://www.ncbi.nlm.nih.gov/gene/?term=102410916
QPRT	protein_coding	chr24:16060645-16075431	+	11	18	11	708	636	999	6.02265426606096	1.78374438485324e-100	9.45337706534292e-99	quinolinate phosphoribosyltransferase	http://www.ncbi.nlm.nih.gov/gene/?term=102389282
LRP8	protein_coding	chr6:92397560-92477625	+	2441	2405	2266	668	695	620	-1.69122932582949	2.17637333757223e-100	1.15040132021619e-98	LDL receptor related protein 8	http://www.ncbi.nlm.nih.gov/gene/?term=102413283
NOP56	protein_coding	chr14:31155819-31161141	+	10000	11024	9473	3106	3683	3778	-1.38173576697091	2.67069169143406e-100	1.40800539512889e-98	NOP56 ribonucleoprotein	http://www.ncbi.nlm.nih.gov/gene/?term=102392123
CAMK4	protein_coding	chr9:69527-329376	-	1290	1726	1435	180	227	216	-2.69104735153885	2.69200770168117e-100	1.41554738313401e-98	calcium/calmodulin dependent protein kinase IV	http://www.ncbi.nlm.nih.gov/gene/?term=102389738
S1PR3	protein_coding	chr3:151636469-151649700	-	271	231	304	2325	2090	1704	3.07811316855719	2.7691998889856e-100	1.45235543268564e-98	None	http://www.ncbi.nlm.nih.gov/gene/?term=S1PR3
NUP153	protein_coding	chr2:12723347-12793734	-	6499	6078	5903	2070	2471	2445	-1.25629388100993	2.97557565504554e-100	1.55654983488807e-98	nucleoporin 153	http://www.ncbi.nlm.nih.gov/gene/?term=102405697
CENPM	protein_coding	chr4:7283310-7295568	+	2298	2652	2284	502	523	622	-1.98606928896906	5.16054920104667e-100	2.69255321621536e-98	centromere protein M	http://www.ncbi.nlm.nih.gov/gene/?term=102402322
DCTPP1	protein_coding	chr24:15972175-15975864	+	2211	2607	2134	527	567	591	-1.89458713381001	6.48355577058638e-100	3.37412263195052e-98	dCTP pyrophosphatase 1	http://www.ncbi.nlm.nih.gov/gene/?term=102413550
CDCA2	protein_coding	chr3:135405902-135449816	+	3602	3315	3038	741	1010	907	-1.75886065243669	1.13083595712771e-99	5.86988165715239e-98	cell division cycle associated 2	http://www.ncbi.nlm.nih.gov/gene/?term=102392423
HMGB3	protein_coding	chrX:137532496-137540711	+	1830	2108	1913	405	475	494	-1.94390178670125	1.45854599756582e-99	7.55152840585875e-98	high mobility group box 3	http://www.ncbi.nlm.nih.gov/gene/?term=102399877
CRYAB	protein_coding	chr16:62719412-62722853	+	1695	1248	1548	5007	5870	5819	2.03979454203726	2.46909493413787e-99	1.2750886166269e-97	crystallin alpha B	http://www.ncbi.nlm.nih.gov/gene/?term=102407581
EPHA3	protein_coding	chr1:81899558-82308828	+	906	721	763	5057	4749	3654	2.65139085029369	2.93098298471402e-99	1.50975531702412e-97	EPH receptor A3	http://www.ncbi.nlm.nih.gov/gene/?term=102395730
BOC	protein_coding	chr1:102696654-102770869	+	1579	1808	1561	5953	5791	7769	2.1289849370462	3.5121857768372e-99	1.80453066681671e-97	BOC cell adhesion associated, oncogene regulated	http://www.ncbi.nlm.nih.gov/gene/?term=102394023
EIF4A1	protein_coding	chr3:36083592-36089675	-	68053	67558	66050	25734	27038	26305	-1.20052203558344	4.79070706495524e-99	2.45517657501462e-97	eukaryotic translation initiation factor 4A1	http://www.ncbi.nlm.nih.gov/gene/?term=102397870
SPEG	protein_coding	chr2:160423396-160482221	+	6471	6869	6022	2325	2503	2590	-1.2340919100652	5.63754386782795e-99	2.88185533618182e-97	SPEG complex locus	http://www.ncbi.nlm.nih.gov/gene/?term=102392739
RNPEPL1	protein_coding	chr6:119325057-119333804	+	5499	5730	5424	13492	12909	13867	1.42589109783554	9.91181918111497e-99	5.05402658851196e-97	arginyl aminopeptidase like 1	http://www.ncbi.nlm.nih.gov/gene/?term=102390521
C1QBP	protein_coding	chr3:37268707-37274205	-	6829	7430	6613	2478	2802	2762	-1.22737991171495	1.08299015716977e-98	5.50824615958992e-97	complement C1q binding protein	http://www.ncbi.nlm.nih.gov/gene/?term=102406596
ESYT3	protein_coding	chr1:175110641-175164276	-	618	620	567	21	27	15	-4.69106667668118	1.13156126853451e-98	5.74082541061528e-97	extended synaptotagmin 3	http://www.ncbi.nlm.nih.gov/gene/?term=102406213
LGALS3BP	protein_coding	chr3:10028158-10038441	-	1114	1130	987	3578	3369	3222	1.80981545673239	1.17809475468367e-98	5.96192713949192e-97	galectin 3 binding protein	http://www.ncbi.nlm.nih.gov/gene/?term=102400900
KIF22	protein_coding	chr24:16114294-16129084	+	4875	5313	4522	989	1353	1373	-1.84116078365895	2.33603804366893e-98	1.17923200444408e-96	kinesin family member 22	http://www.ncbi.nlm.nih.gov/gene/?term=102390707
CACHD1	protein_coding	chr6:80108050-80343657	-	1364	1308	1165	267	268	252	-2.13291559559264	4.88004513765435e-98	2.45730352667124e-96	cache domain containing 1	http://www.ncbi.nlm.nih.gov/gene/?term=102392965
CDH6	protein_coding	chr19:41988853-42145965	-	10	12	7	652	653	630	6.21314217753067	5.29207105331171e-98	2.65814673404154e-96	cadherin 6	http://www.ncbi.nlm.nih.gov/gene/?term=102409113
TCOF1	protein_coding	chr9:49454630-49492798	-	4643	5084	4274	1312	1371	1553	-1.57433110948622	6.10628732758267e-98	3.05950753644043e-96	treacle ribosome biogenesis factor 1	http://www.ncbi.nlm.nih.gov/gene/?term=102402184
KLF4	protein_coding	chr3:159794340-159798997	-	730	686	659	1709	2060	2070	1.63940737797274	8.83111325906559e-98	4.41380789423397e-96	Kruppel like factor 4	http://www.ncbi.nlm.nih.gov/gene/?term=102409178
CPEB1	protein_coding	chr20:46500672-46614282	+	101	104	108	655	692	788	2.91769779101647	9.21156326258659e-98	4.59258976291724e-96	cytoplasmic polyadenylation element binding protein 1	http://www.ncbi.nlm.nih.gov/gene/?term=102394113
SNTB1	protein_coding	chr15:102392-358377	+	1826	1487	1567	4514	4714	4538	1.64752364249122	1.03820826099727e-97	5.16342394237853e-96	syntrophin beta 1	http://www.ncbi.nlm.nih.gov/gene/?term=102397286
PIMREG	protein_coding	chr3:37969070-37973732	+	3003	3758	3397	608	810	741	-2.0911605741436	1.63024914622053e-97	8.08795841780957e-96	PICALM interacting mitotic regulator	http://www.ncbi.nlm.nih.gov/gene/?term=102400337
EEF1A2	protein_coding	chr14:29456133-29463963	-	14	12	9	732	667	582	5.98023200407183	1.7448632055031e-97	8.63536221703885e-96	eukaryotic translation elongation factor 1 alpha 2	http://www.ncbi.nlm.nih.gov/gene/?term=102395587
ARHGAP11A	protein_coding	chr11:73306741-73330720	+	4629	4313	3945	957	1273	969	-1.86243671512096	2.08944936874153e-97	1.03154429470975e-95	Rho GTPase activating protein 11A	http://www.ncbi.nlm.nih.gov/gene/?term=102405681
DSN1	protein_coding	chr14:17780073-17796027	+	3328	3218	2994	963	1175	1137	-1.3950044652642	2.17184677589818e-97	1.06960805119356e-95	DSN1 homolog, MIS12 kinetochore complex component	http://www.ncbi.nlm.nih.gov/gene/?term=102402760
PODXL	protein_coding	chr8:95038510-95086407	-	834	799	693	11	8	9	-6.22439037746411	2.21065517529227e-97	1.08607175911196e-95	None	http://www.ncbi.nlm.nih.gov/gene/?term=PODXL
POLRMT	protein_coding	chr9:68028777-68045310	+	5886	6228	5436	1964	1962	2130	-1.38329501177833	2.28871344366282e-97	1.12169179258349e-95	RNA polymerase mitochondrial	http://www.ncbi.nlm.nih.gov/gene/?term=102406989
STIP1	protein_coding	chr5:119134275-119146891	+	15130	16857	14641	5428	5862	6069	-1.27589636517862	3.54503984167107e-97	1.73320688820877e-95	stress induced phosphoprotein 1	http://www.ncbi.nlm.nih.gov/gene/?term=102408055
SSRP1	protein_coding	chr16:3338821-3348804	+	28794	29988	26729	9655	9966	11155	-1.32390209042614	4.30342346743711e-97	2.09890644092971e-95	structure specific recognition protein 1	http://www.ncbi.nlm.nih.gov/gene/?term=102393182
CCT8	protein_coding	chr1:51837824-51851604	+	17003	16755	16036	6773	7848	7613	-1.01555902483822	1.01815898912517e-96	4.95389549600371e-95	chaperonin containing TCP1 subunit 8	http://www.ncbi.nlm.nih.gov/gene/?term=102414441
TCP1	protein_coding	chr10:7960160-7971235	+	23766	24439	22271	8750	10290	10332	-1.11535946389814	1.60267412426879e-96	7.77913363395084e-95	t-complex 1	http://www.ncbi.nlm.nih.gov/gene/?term=102405354
SNRPA1	protein_coding	chr20:40346478-40359459	-	4883	5185	4573	1380	1778	1533	-1.49526563981091	2.00113655158762e-96	9.68991588720797e-95	small nuclear ribonucleoprotein polypeptide A'	http://www.ncbi.nlm.nih.gov/gene/?term=102399495
LIF	protein_coding	chr17:3888563-3903985	+	853	801	718	83	66	92	-3.14569881234228	2.10148303534856e-96	1.01514702032914e-94	LIF, interleukin 6 family cytokine	http://www.ncbi.nlm.nih.gov/gene/?term=102390924
SQLE	protein_coding	chr15:67295734-67319598	+	2811	3096	2752	5829	7137	6966	1.34894576453389	5.46758422104941e-96	2.63487972771909e-94	squalene epoxidase	http://www.ncbi.nlm.nih.gov/gene/?term=102411716
MTHFD1	protein_coding	chr11:26775999-26836565	-	10730	11410	10039	3686	3881	4273	-1.29248680148342	6.021289773906e-96	2.89480674082643e-94	methylenetetrahydrofolate dehydrogenase, cyclohydrolase and formyltetrahydrofolate synthetase 1	http://www.ncbi.nlm.nih.gov/gene/?term=102414409
YPEL5	protein_coding	chr12:69370726-69385465	-	669	561	646	1860	2340	2196	1.91368781163186	1.06051703551734e-95	5.08645130193968e-94	yippee like 5	http://www.ncbi.nlm.nih.gov/gene/?term=102394158
PRR32	protein_coding	chrX:125363079-125365110	+	15	13	11	480	629	716	5.69207891915419	1.17594227231903e-95	5.62668871153221e-94	None	http://www.ncbi.nlm.nih.gov/gene/?term=PRR32
PIEZO2	protein_coding	chr22:19700439-19951847	+	5025	4196	4315	14519	13379	13533	1.76910388206502	1.38443540778811e-95	6.60863351159754e-94	piezo type mechanosensitive ion channel component 2	http://www.ncbi.nlm.nih.gov/gene/?term=102412974
LOC102409148	protein_coding	chr7:100263408-100265648	+	22242	25311	22715	6326	7861	7983	-1.519675227505	1.41548691039233e-95	6.74092256949104e-94	uncharacterized LOC102409148	http://www.ncbi.nlm.nih.gov/gene/?term=102409148
NOL6	protein_coding	chr3:137797180-137809370	-	3624	3852	3358	1101	1053	1043	-1.60713493883743	2.21714584476445e-95	1.05337903288197e-93	nucleolar protein 6	http://www.ncbi.nlm.nih.gov/gene/?term=102414612
IGDCC4	protein_coding	chr11:90313934-90353280	+	888	768	727	2954	2980	2567	1.98980654403399	2.86620806757146e-95	1.35855571127707e-93	immunoglobulin superfamily DCC subclass member 4	http://www.ncbi.nlm.nih.gov/gene/?term=102389720
RUVBL1	protein_coding	chr21:59605181-59636629	+	10494	11050	9759	3943	4004	4008	-1.23656969727299	3.82801203255477e-95	1.81019248153035e-93	RuvB like AAA ATPase 1	http://www.ncbi.nlm.nih.gov/gene/?term=102389651
ORC1	protein_coding	chr6:93454027-93491844	+	1918	1941	1510	222	173	272	-2.85251201581648	5.97483353385738e-95	2.818781278403e-93	None	http://www.ncbi.nlm.nih.gov/gene/?term=ORC1
LACC1	protein_coding	chr13:76473245-76486300	-	1085	1028	871	2641	2751	3052	1.65264758060397	7.51896573735465e-95	3.53899664728823e-93	laccase domain containing 1	http://www.ncbi.nlm.nih.gov/gene/?term=102392932
PDLIM3	protein_coding	chr1:29839428-29871136	+	1060	791	1028	3605	4572	4968	2.33178380739277	1.38610683315257e-94	6.50889980814344e-93	PDZ and LIM domain 3	http://www.ncbi.nlm.nih.gov/gene/?term=102400246
TONSL	protein_coding	chr15:81788052-81799196	-	3262	3593	2935	575	535	749	-2.24506841572906	1.87335984494022e-94	8.7765387445552e-93	tonsoku like, DNA repair protein	http://www.ncbi.nlm.nih.gov/gene/?term=102397229
SRM	protein_coding	chr5:38486456-38490433	-	4536	4739	4389	1265	1228	1487	-1.62932136363975	2.05989437159344e-94	9.62809887759598e-93	spermidine synthase	http://www.ncbi.nlm.nih.gov/gene/?term=102416324
BMS1	protein_coding	chr4:132634744-132668180	+	8286	7703	7117	2797	3045	3183	-1.20607703229674	2.6126722876416e-94	1.21836209773809e-92	BMS1, ribosome biogenesis factor	http://www.ncbi.nlm.nih.gov/gene/?term=102404905
FRMD4B	protein_coding	chr21:32020918-32388225	+	2418	2336	2134	457	510	632	-1.9590683322965	4.01334509904753e-94	1.86722267834027e-92	FERM domain containing 4B	http://www.ncbi.nlm.nih.gov/gene/?term=102416392
PRDX1	protein_coding	chr6:100072435-100086118	+	28815	29873	29047	10250	11952	10562	-1.27369132948691	5.45019091507362e-94	2.52989091855555e-92	peroxiredoxin 1	http://www.ncbi.nlm.nih.gov/gene/?term=102400947
XIRP1	protein_coding	chr21:12482094-12491314	-	2719	2754	2809	619	693	813	-1.81724845707354	5.796196591356e-94	2.68433031129955e-92	xin actin binding repeat containing 1	http://www.ncbi.nlm.nih.gov/gene/?term=102395894
RAB4A	protein_coding	chr4:120496591-120539611	+	636	654	572	1540	1749	1742	1.58310712516238	6.11350106396384e-94	2.82480122388004e-92	RAB4A, member RAS oncogene family	http://www.ncbi.nlm.nih.gov/gene/?term=102411093
AHNAK2	protein_coding	chr20:121260-157881	+	330	304	269	1715	1881	2819	2.97501982318044	7.38085876887549e-94	3.40260959500306e-92	AHNAK nucleoprotein 2	http://www.ncbi.nlm.nih.gov/gene/?term=102389481
PSMD3	protein_coding	chr3:23050050-23063581	-	11490	12197	10982	4447	4555	4529	-1.2059413487797	8.74578355853822e-94	4.02266199576318e-92	proteasome 26S subunit, non-ATPase 3	http://www.ncbi.nlm.nih.gov/gene/?term=102405679
FBL	protein_coding	chr18:49166887-49179227	-	11945	13341	10873	4025	4479	4438	-1.33176359680763	1.15466888777275e-93	5.29888049588802e-92	fibrillarin	http://www.ncbi.nlm.nih.gov/gene/?term=102394736
GATA6	protein_coding	chr22:27991802-28025326	+	20	41	26	806	951	581	4.9002117606463	1.7032420772788e-93	7.798608622316e-92	GATA binding protein 6	http://www.ncbi.nlm.nih.gov/gene/?term=102405276
CDK1	protein_coding	chr4:135953571-135977997	+	6990	6706	6434	1269	1946	1537	-1.94080593866404	1.81722885452198e-93	8.30169344581624e-92	None	http://www.ncbi.nlm.nih.gov/gene/?term=CDK1
BMF	protein_coding	chr11:67593755-67615343	+	270	297	326	1212	1308	1220	2.21351921368245	2.36998800729987e-93	1.08024374364332e-91	Bcl2 modifying factor	http://www.ncbi.nlm.nih.gov/gene/?term=102415753
KIAA0513	protein_coding	chr18:10774629-10826264	+	3578	3346	3191	8496	7994	8418	1.45410134442494	4.15105945566979e-93	1.88779712902893e-91	KIAA0513 ortholog	http://www.ncbi.nlm.nih.gov/gene/?term=102412817
ANTXR1	protein_coding	chr12:67013947-67273557	+	4845	4394	4280	9780	10272	9633	1.28650297862283	4.16239196722513e-93	1.88869704724067e-91	anthrax toxin receptor 1	http://www.ncbi.nlm.nih.gov/gene/?term=102393445
HSPBP1	protein_coding	chr18:62156885-62167287	+	3858	4317	3512	1178	1268	1238	-1.51408227515305	6.30873071045439e-93	2.85618588577343e-91	HSPA (Hsp70) binding protein 1	http://www.ncbi.nlm.nih.gov/gene/?term=102388914
LOC102399272	lncRNA	chr11:100754664-100756215	+	2814	3074	2762	6217	7233	6344	1.34293132831787	6.85279448403416e-93	3.09556210786617e-91	uncharacterized LOC102399272	http://www.ncbi.nlm.nih.gov/gene/?term=102399272
NOP58	protein_coding	chr2:143633558-143657385	+	6907	6534	6636	2404	2827	2666	-1.19932775389485	6.92450348124958e-93	3.12097264047749e-91	NOP58 ribonucleoprotein	http://www.ncbi.nlm.nih.gov/gene/?term=102392742
GFPT2	protein_coding	chr9:109310375-109355858	-	2248	2086	2039	5466	5147	5667	1.5059847920026	1.05081460879178e-92	4.72562329192063e-91	glutamine-fructose-6-phosphate transaminase 2	http://www.ncbi.nlm.nih.gov/gene/?term=102403135
FAT4	protein_coding	chr17:40515289-40693253	+	2418	2093	2170	8444	8210	6885	1.97186339341276	1.17632702210081e-92	5.27831005116881e-91	FAT atypical cadherin 4	http://www.ncbi.nlm.nih.gov/gene/?term=102399183
FZD4	protein_coding	chr5:84334391-84343650	+	903	884	771	2749	2834	3628	1.99816023068367	1.19936810053264e-92	5.36976511883706e-91	frizzled class receptor 4	http://www.ncbi.nlm.nih.gov/gene/?term=102393665
SVIL	protein_coding	chr14:49001671-49255988	+	1323	1314	1241	4329	4932	6547	2.17199064764625	1.24017859043489e-92	5.54019603939411e-91	supervillin	http://www.ncbi.nlm.nih.gov/gene/?term=102401763
HBP1	protein_coding	chr8:48110328-48141503	+	869	779	921	2571	2837	2620	1.79062185642407	3.36948144533828e-92	1.50191102305233e-90	HMG-box transcription factor 1	http://www.ncbi.nlm.nih.gov/gene/?term=102389387
LOC102412637	protein_coding	chr5:30022082-30039251	+	6172	6458	5946	1706	1806	2169	-1.56115401414883	5.44030743011549e-92	2.41961867023991e-90	ATPase family AAA domain-containing protein 3-like	http://www.ncbi.nlm.nih.gov/gene/?term=102412637
RYR3	protein_coding	chr11:74104034-74683432	+	121	119	140	835	784	793	2.81710824382183	6.32279212670129e-92	2.80593007961214e-90	None	http://www.ncbi.nlm.nih.gov/gene/?term=RYR3
TNFRSF12A	protein_coding	chr24:40075989-40078075	-	12557	14601	12662	3754	4102	4598	-1.52900112638881	6.80013888736471e-92	3.01114921959799e-90	TNF receptor superfamily member 12A	http://www.ncbi.nlm.nih.gov/gene/?term=102389662
AHCY	protein_coding	chr14:19916831-19932656	+	18000	18080	17044	6139	6429	5648	-1.39224032189058	7.55009129354113e-92	3.3359177986692e-90	adenosylhomocysteinase	http://www.ncbi.nlm.nih.gov/gene/?term=102390596
SMARCA2	protein_coding	chr3:105216524-105397327	-	2237	2113	1876	5456	5258	6185	1.59366160585934	8.04516103664836e-92	3.546897197642e-90	SWI/SNF related, matrix associated, actin dependent regulator of chromatin, subfamily a, member 2	http://www.ncbi.nlm.nih.gov/gene/?term=102393964
UGCG	protein_coding	chr3:163902128-163940836	+	6333	6099	5806	1149	1608	1089	-2.09971656263186	9.34649192581903e-92	4.11164193826008e-90	UDP-glucose ceramide glucosyltransferase	http://www.ncbi.nlm.nih.gov/gene/?term=102415720
SRRT	protein_coding	chr24:6778634-6792760	+	10548	11297	10030	3628	3668	4113	-1.33158023192043	1.16679553121547e-91	5.12172507963104e-90	serrate, RNA effector molecule	http://www.ncbi.nlm.nih.gov/gene/?term=102396008
BLM	protein_coding	chr20:47521633-47613652	+	1606	1594	1436	320	430	371	-1.90117165357979	1.33182384434365e-91	5.8334462180015e-90	Bloom syndrome RecQ like helicase	http://www.ncbi.nlm.nih.gov/gene/?term=102396468
FAM131B	protein_coding	chr8:106795697-106805616	-	3296	3436	2908	956	1026	900	-1.58948117343922	1.34208953245108e-91	5.86568654529267e-90	family with sequence similarity 131 member B	http://www.ncbi.nlm.nih.gov/gene/?term=102407388
FOXO3	protein_coding	chr10:62761059-62879775	+	1276	1178	1028	2987	3136	2967	1.53763356129708	1.35480072278422e-91	5.9084527417838e-90	forkhead box O3	http://www.ncbi.nlm.nih.gov/gene/?term=102391543
DIAPH2	protein_coding	chrX:96355152-97392535	-	804	768	727	2255	2454	2092	1.71615518919638	1.39285583947784e-91	6.06132437731392e-90	diaphanous-related formin 2	http://www.ncbi.nlm.nih.gov/gene/?term=102411583
CD302	protein_coding	chr2:89091297-89117722	+	538	463	447	1756	2187	1693	2.1096299632367	1.42961821462403e-91	6.20792494401902e-90	CD302 molecule	http://www.ncbi.nlm.nih.gov/gene/?term=102391843
RHOU	protein_coding	chr4:120005399-120015412	+	383	342	320	1173	1346	1184	1.97540563271735	1.61543671182371e-91	6.99976353758463e-90	None	http://www.ncbi.nlm.nih.gov/gene/?term=RHOU
RHOD	protein_coding	chr5:121621534-121632324	+	231	279	303	1238	1265	1390	2.40585001628938	1.66575061970865e-91	7.20232045249616e-90	ras homolog family member D	http://www.ncbi.nlm.nih.gov/gene/?term=102407617
KIFC1	protein_coding	chr2:44831690-44846572	-	6164	6489	5572	1258	1497	1816	-1.8491428032215	2.94672163987619e-91	1.27137186650385e-89	kinesin family member C1	http://www.ncbi.nlm.nih.gov/gene/?term=102401900
HNRNPU	protein_coding	chr5:48778106-48787849	-	44298	47203	41188	16821	19062	19134	-1.12115874019431	3.49878831994672e-91	1.50634400333399e-89	heterogeneous nuclear ribonucleoprotein U	http://www.ncbi.nlm.nih.gov/gene/?term=102399589
POLA1	protein_coding	chrX:22730863-23030956	+	4457	4477	4245	1566	1848	1813	-1.18695570566366	3.59060808356744e-91	1.54258634943391e-89	DNA polymerase alpha 1, catalytic subunit	http://www.ncbi.nlm.nih.gov/gene/?term=102394210
DKK3	protein_coding	chr16:44160968-44209935	-	2722	2707	2469	5285	5407	5733	1.2076036625697	3.69984654162931e-91	1.58614227958767e-89	dickkopf WNT signaling pathway inhibitor 3	http://www.ncbi.nlm.nih.gov/gene/?term=102403323
NUF2	protein_coding	chr6:5814310-5855814	-	2782	2770	2509	435	681	502	-2.17322945665141	4.29549433477609e-91	1.83759791541947e-89	NUF2, NDC80 kinetochore complex component	http://www.ncbi.nlm.nih.gov/gene/?term=102410581
RHOQ	protein_coding	chr12:28665366-28704906	+	4835	4373	4389	8414	9514	9740	1.17281342794479	6.5317864502871e-91	2.78836854131495e-89	ras homolog family member Q	http://www.ncbi.nlm.nih.gov/gene/?term=102411821
C3	protein_coding	chr9:93485444-93521626	-	20	11	31	20420	20900	11675	9.88374118703984	7.6259903967968e-91	3.2486075546861e-89	complement C3	http://www.ncbi.nlm.nih.gov/gene/?term=102407588
CCNG1	protein_coding	chr9:35673980-35681290	-	7829	7671	6967	15325	18014	15468	1.26891522879491	7.66904018870611e-91	3.26006862084955e-89	cyclin G1	http://www.ncbi.nlm.nih.gov/gene/?term=102402210
ANP32E	protein_coding	chr6:20103506-20148327	+	8356	8187	7608	2862	3388	2915	-1.24894334545056	7.87688129818143e-91	3.34138628514453e-89	acidic nuclear phosphoprotein 32 family member E	http://www.ncbi.nlm.nih.gov/gene/?term=102390600
GDNF	protein_coding	chr19:36356338-36384636	+	1955	2140	1945	338	393	496	-2.15401561716559	2.10839035185095e-90	8.92507714561309e-89	glial cell derived neurotrophic factor	http://www.ncbi.nlm.nih.gov/gene/?term=102413925
LOXL2	protein_coding	chr3:133005936-133118786	-	43041	40737	39737	117406	106234	121812	1.63748117859344	2.61892185080966e-90	1.10630271990688e-88	lysyl oxidase like 2	http://www.ncbi.nlm.nih.gov/gene/?term=102399513
SEMA3C	protein_coding	chr8:39727956-39941177	+	3117	2632	2460	6246	7285	6783	1.45746216577055	3.85456142433147e-90	1.62487065302925e-88	semaphorin 3C	http://www.ncbi.nlm.nih.gov/gene/?term=102395595
HAUS5	protein_coding	chr18:46121221-46132466	+	4009	3948	3738	1400	1403	1477	-1.29924641147121	4.71885122431499e-90	1.98506341502851e-88	HAUS augmin like complex subunit 5	http://www.ncbi.nlm.nih.gov/gene/?term=102415307
SORCS2	protein_coding	chr7:3671191-4161166	-	591	667	632	2235	2031	2320	1.9530168274559	5.6219623489821e-90	2.36005537943132e-88	sortilin related VPS10 domain containing receptor 2	http://www.ncbi.nlm.nih.gov/gene/?term=102391001
SNX29	protein_coding	chr24:31231017-31817509	-	1067	1000	976	2569	2617	2514	1.49116313970465	9.56031255477738e-90	4.00501724286442e-88	sorting nexin 29	http://www.ncbi.nlm.nih.gov/gene/?term=102395929
WDR90	protein_coding	chr24:41945582-41960918	-	2468	2493	2222	623	751	798	-1.57813777727458	1.38542437982061e-89	5.79181968474903e-88	WD repeat domain 90	http://www.ncbi.nlm.nih.gov/gene/?term=102415737
DDX39B	protein_coding	chr2:25205477-25216581	-	13041	12591	11973	5206	5383	5347	-1.08745103328129	1.4947837110512e-89	6.23608939949292e-88	DExD-box helicase 39B	http://www.ncbi.nlm.nih.gov/gene/?term=102395449
EPB41L5	protein_coding	chr2:124592470-124760331	+	903	839	797	1922	2181	2064	1.42962657557841	2.1865460893204e-89	9.10324507949641e-88	erythrocyte membrane protein band 4.1 like 5	http://www.ncbi.nlm.nih.gov/gene/?term=102394462
CRISPLD1	protein_coding	chr15:43954916-44006140	-	760	820	710	104	91	100	-2.80402003720229	3.12544493360963e-89	1.2985387674783e-87	cysteine rich secretory protein LCCL domain containing 1	http://www.ncbi.nlm.nih.gov/gene/?term=102407842
TOP3A	protein_coding	chr3:29045307-29067021	-	4944	4781	4302	1768	1904	1888	-1.18408601924149	3.15471122662397e-89	1.30800675745362e-87	DNA topoisomerase III alpha	http://www.ncbi.nlm.nih.gov/gene/?term=102408595
NCAPH2	protein_coding	chr4:240731-250744	-	4968	5426	4792	1684	1703	1868	-1.38033435586433	4.98590895695881e-89	2.06302200120722e-87	non-SMC condensin II complex subunit H2	http://www.ncbi.nlm.nih.gov/gene/?term=102416043
DNA2	protein_coding	chr4:144148131-144185857	-	811	826	778	79	103	125	-2.83044186142226	6.91478071699773e-89	2.85528123185313e-87	DNA replication helicase/nuclease 2	http://www.ncbi.nlm.nih.gov/gene/?term=102394839
KIF23	protein_coding	chr11:86342329-86381352	-	5536	5433	5125	1311	1597	1824	-1.62086272504267	7.30772971085744e-89	3.01138119023742e-87	kinesin family member 23	http://www.ncbi.nlm.nih.gov/gene/?term=102407609
DNAJB11	protein_coding	chr1:125455756-125474068	-	5645	6131	5216	1872	2245	2026	-1.31908850969425	1.08611255631164e-88	4.46655493626164e-87	DnaJ heat shock protein family (Hsp40) member B11	http://www.ncbi.nlm.nih.gov/gene/?term=102410948
NOC2L	protein_coding	chr5:29595434-29607384	-	5992	5970	5479	1989	1849	1923	-1.44407393545613	1.38146203717354e-88	5.66961005174963e-87	NOC2 like nucleolar associated transcriptional repressor	http://www.ncbi.nlm.nih.gov/gene/?term=102404877
FZD2	protein_coding	chr3:19044655-19048412	-	1190	1189	1170	2867	3082	3563	1.56967171312869	1.60532324950085e-88	6.57498723203271e-87	frizzled class receptor 2	http://www.ncbi.nlm.nih.gov/gene/?term=102400220
CIP2A	protein_coding	chr1:98145457-98173714	-	3758	3371	3341	978	1218	1019	-1.55572493676875	3.28601657785031e-88	1.34314264655776e-86	cell proliferation regulating inhibitor of protein phosphatase 2A	http://www.ncbi.nlm.nih.gov/gene/?term=102393251
PAPSS2	protein_coding	chr23:9201451-9296513	+	1256	1172	1025	2792	3024	2801	1.47169188314637	3.67850200469804e-88	1.50053156522955e-86	3'-phosphoadenosine 5'-phosphosulfate synthase 2	http://www.ncbi.nlm.nih.gov/gene/?term=102404265
CPT2	protein_coding	chr6:92507918-92531799	-	1485	1459	1433	3569	3447	3720	1.44597897670743	3.83990177826929e-88	1.5632116271535e-86	carnitine palmitoyltransferase 2	http://www.ncbi.nlm.nih.gov/gene/?term=102411862
HNRNPA2B1	protein_coding	chr8:69548499-69558291	+	38124	38494	35687	14412	17440	16501	-1.0688391658091	4.15989621717084e-88	1.69007292589766e-86	heterogeneous nuclear ribonucleoprotein A2/B1	http://www.ncbi.nlm.nih.gov/gene/?term=102401754
TSC22D1	protein_coding	chr13:75781460-75905060	+	2700	2596	2441	4663	5049	5177	1.09412232809017	5.73580956948635e-88	2.32099131917973e-86	TSC22 domain family member 1	http://www.ncbi.nlm.nih.gov/gene/?term=102389623
ERG28	protein_coding	chr11:16272691-16282058	+	587	595	558	1566	1631	1581	1.60816957163347	6.42886033374273e-88	2.59623095717866e-86	ergosterol biosynthesis 28 homolog	http://www.ncbi.nlm.nih.gov/gene/?term=102412891
FAM214A	protein_coding	chr11:45578733-45663154	-	414	355	325	1154	1347	1248	1.92683368784218	7.56417550575604e-88	3.04861939744962e-86	family with sequence similarity 214 member A	http://www.ncbi.nlm.nih.gov/gene/?term=102393339
RPA2	protein_coding	chr2:178264739-178286184	+	2428	2445	2165	540	730	700	-1.69117894206849	1.02099817115505e-87	4.1067719266858e-86	replication protein A2	http://www.ncbi.nlm.nih.gov/gene/?term=102412755
PPP5C	protein_coding	chr18:53595873-53617818	+	5423	5666	5224	1900	1943	2159	-1.29267064433246	1.27713297112021e-87	5.12681291309331e-86	protein phosphatase 5 catalytic subunit	http://www.ncbi.nlm.nih.gov/gene/?term=102409012
CENPA	protein_coding	chr12:72468370-72474828	-	3002	3272	2772	397	553	670	-2.33865231833086	2.3780901388736e-87	9.52745954050312e-86	centromere protein A	http://www.ncbi.nlm.nih.gov/gene/?term=102394399
PARP10	protein_coding	chr15:81453691-81489104	-	106	110	61	662	763	790	3.15219818253767	2.70204610720179e-87	1.08039039597264e-85	poly(ADP-ribose) polymerase family member 10	http://www.ncbi.nlm.nih.gov/gene/?term=102396353
IPO4	protein_coding	chr11:81856026-81865057	-	9061	9245	8368	3324	3323	3654	-1.22127452110627	3.04386895311856e-87	1.21466011662786e-85	importin 4	http://www.ncbi.nlm.nih.gov/gene/?term=102397562
SLC43A2	protein_coding	chr3:40651622-40696321	+	294	310	312	1242	1232	1567	2.28912932468084	4.2672357551253e-87	1.69948766010829e-85	solute carrier family 43 member 2	http://www.ncbi.nlm.nih.gov/gene/?term=102395428
DUSP5	protein_coding	chr23:30510983-30523737	+	1583	1580	1564	144	120	228	-3.11630748720434	5.64946601160168e-87	2.24555152965081e-85	dual specificity phosphatase 5	http://www.ncbi.nlm.nih.gov/gene/?term=102411199
ANAPC1	protein_coding	chr12:448669-547861	+	4661	4373	3852	1478	1595	1599	-1.31205368881203	6.897251246196e-87	2.7361355041884e-85	anaphase promoting complex subunit 1	http://www.ncbi.nlm.nih.gov/gene/?term=102396508
APOE	protein_coding	chr18:52654093-52656859	+	196	267	241	1276	1216	1591	2.6841411824867	7.96532826818633e-87	3.15364526257291e-85	apolipoprotein E	http://www.ncbi.nlm.nih.gov/gene/?term=102400267
NECTIN1	protein_coding	chr16:54640350-54712872	+	6756	6763	5989	1630	1409	1850	-1.84218605424564	1.14281088100429e-86	4.51578029535002e-85	nectin cell adhesion molecule 1	http://www.ncbi.nlm.nih.gov/gene/?term=102413569
PDGFRB	protein_coding	chr9:49689674-49727335	+	4091	3949	3552	11565	10123	12497	1.71542577630135	1.90837147733975e-86	7.52614001375864e-85	None	http://www.ncbi.nlm.nih.gov/gene/?term=PDGFRB
EHD4	protein_coding	chr11:65980023-66062600	+	8895	8433	7722	2456	2682	3140	-1.44862163350295	1.91591705144715e-86	7.54116902589099e-85	EH domain containing 4	http://www.ncbi.nlm.nih.gov/gene/?term=102398522
COL4A1	protein_coding	chr13:2096779-2234581	+	42276	43075	38834	119750	126568	163797	1.87142343703107	2.90354241006417e-86	1.14062895610925e-84	collagen type IV alpha 1 chain	http://www.ncbi.nlm.nih.gov/gene/?term=102405654
LSM7	protein_coding	chr9:90079407-90084201	-	3141	3549	2983	838	862	1016	-1.68243509915195	7.74788533994456e-86	3.0377728307604e-84	LSM7 homolog, U6 small nuclear RNA and mRNA degradation associated	http://www.ncbi.nlm.nih.gov/gene/?term=102408038
SMG9	protein_coding	chr18:51946780-51967381	-	2791	3146	2741	798	731	827	-1.72831949493858	9.7019129566099e-86	3.79653151976487e-84	SMG9, nonsense mediated mRNA decay factor	http://www.ncbi.nlm.nih.gov/gene/?term=102411568
SRSF2	protein_coding	chr3:8402513-8405751	-	21362	22212	20718	7301	8808	9069	-1.2068444390696	1.00723427744228e-85	3.93386354547671e-84	serine and arginine rich splicing factor 2	http://www.ncbi.nlm.nih.gov/gene/?term=102390805
MTPN	protein_coding	chr8:99426115-99505499	-	41415	39601	38002	14567	16536	14333	-1.23949059944771	1.20220274332757e-85	4.68626984426069e-84	myotrophin	http://www.ncbi.nlm.nih.gov/gene/?term=102397962
WEE1	protein_coding	chr16:41803577-41817713	+	2098	1939	1873	523	636	636	-1.57190273647711	1.41830098288752e-85	5.51798332301828e-84	WEE1 G2 checkpoint kinase	http://www.ncbi.nlm.nih.gov/gene/?term=102413755
NUP35	protein_coding	chr2:65894140-65926227	-	1779	1847	1671	480	540	573	-1.58500385866328	1.92107108191529e-85	7.45966678577569e-84	nucleoporin 35	http://www.ncbi.nlm.nih.gov/gene/?term=102408816
CENPH	protein_coding	chr19:10234362-10252424	-	1787	1804	1642	507	583	555	-1.52058684536886	2.35702218927842e-85	9.13493129480035e-84	centromere protein H	http://www.ncbi.nlm.nih.gov/gene/?term=102412371
FAM83D	protein_coding	chr14:15872405-15895322	-	1641	1816	1616	367	477	461	-1.81309568566602	2.41948507497886e-85	9.35905031302168e-84	family with sequence similarity 83 member D	http://www.ncbi.nlm.nih.gov/gene/?term=102411430
MEST	protein_coding	chr8:94035191-94047219	+	7561	7410	8552	2152	2392	2150	-1.66768084201847	3.20672684843153e-85	1.23805408266787e-83	mesoderm specific transcript	http://www.ncbi.nlm.nih.gov/gene/?term=102405096
TOMM40	protein_coding	chr18:52635340-52646869	+	9970	11966	9248	2814	3285	3365	-1.57123861122609	3.47609371856279e-85	1.3394901596416e-83	translocase of outer mitochondrial membrane 40	http://www.ncbi.nlm.nih.gov/gene/?term=102400802
CCT2	protein_coding	chr4:76330332-76346551	+	17337	17531	16128	6802	8115	7892	-1.01350326382327	3.70325608346864e-85	1.4243075588076e-83	chaperonin containing TCP1 subunit 2	http://www.ncbi.nlm.nih.gov/gene/?term=102406908
ELL2	protein_coding	chr9:15369121-15443727	+	3119	2859	2677	668	771	909	-1.7345805382513	5.6246674722041e-85	2.15918793913964e-83	elongation factor for RNA polymerase II 2	http://www.ncbi.nlm.nih.gov/gene/?term=102406413
NPDC1	protein_coding	chr12:105504813-105510552	+	286	271	299	1127	1253	1058	2.15445139937821	6.36869558640762e-85	2.44016510969151e-83	neural proliferation, differentiation and control 1	http://www.ncbi.nlm.nih.gov/gene/?term=102391459
OGT	protein_coding	chrX:63071046-63114567	+	4933	4365	4464	9306	9728	10388	1.24590890098204	1.61757556096983e-84	6.18600108467855e-83	O-linked N-acetylglucosamine (GlcNAc) transferase	http://www.ncbi.nlm.nih.gov/gene/?term=102397041
DUSP8	protein_coding	chr5:126519193-126535038	+	874	927	893	112	165	122	-2.61080439167698	1.87958758740773e-84	7.17441069280471e-83	dual specificity phosphatase 8	http://www.ncbi.nlm.nih.gov/gene/?term=102409801
TGFB2	protein_coding	chr5:59435159-59527816	-	2593	2256	2305	5825	6665	5613	1.48912342203642	2.49933340277176e-84	9.52198869222025e-83	transforming growth factor beta 2	http://www.ncbi.nlm.nih.gov/gene/?term=102390629
RHBDL1	protein_coding	chr24:41936092-41938745	-	47	66	57	514	571	499	3.36926293100972	2.56335333514703e-84	9.74750104393386e-83	rhomboid like 1	http://www.ncbi.nlm.nih.gov/gene/?term=102414294
PSMB8	protein_coding	chr2:45239439-45243476	+	29	42	37	635	619	474	4.15448669334092	2.81744117667308e-84	1.06935662104103e-82	proteasome subunit beta 8	http://www.ncbi.nlm.nih.gov/gene/?term=102391390
NCL	protein_coding	chr2:172238858-172248832	-	60822	60038	56216	22004	22329	24760	-1.20707606446934	3.40975699089942e-84	1.29174133508895e-82	nucleolin	http://www.ncbi.nlm.nih.gov/gene/?term=102399364
PAXIP1	protein_coding	chr8:116776927-116817394	-	2036	2151	1942	631	707	659	-1.46850958335966	3.45694938704696e-84	1.30716707908712e-82	PAX interacting protein 1	http://www.ncbi.nlm.nih.gov/gene/?term=102412361
ABCF2	protein_coding	chr8:113728416-113743317	-	7960	7905	7145	3034	3149	3373	-1.11688032967652	4.54252394624086e-84	1.71444193499991e-82	ATP binding cassette subfamily F member 2	http://www.ncbi.nlm.nih.gov/gene/?term=102413365
DEPDC1B	protein_coding	chr19:18305840-18400632	+	931	846	794	143	147	126	-2.47555118904877	5.6065138530304e-84	2.11206581567892e-82	DEP domain containing 1B	http://www.ncbi.nlm.nih.gov/gene/?term=102399394
RAVER1	protein_coding	chr9:96442077-96455771	+	5171	5437	4751	1923	2220	2146	-1.13918617627251	5.81035504661448e-84	2.1847800577512e-82	ribonucleoprotein, PTB binding 1	http://www.ncbi.nlm.nih.gov/gene/?term=102401668
CENPF	protein_coding	chr5:12012516-12074310	+	16014	15165	14652	3130	4792	3755	-1.83102611004337	1.60761862331736e-83	6.03364967323867e-82	centromere protein F	http://www.ncbi.nlm.nih.gov/gene/?term=102414535
SRRM1	protein_coding	chr2:181088937-181118051	-	9086	8778	8361	3704	4168	3880	-1.00875508128939	2.08738683757022e-83	7.81976160004042e-82	serine/arginine repetitive matrix 1	http://www.ncbi.nlm.nih.gov/gene/?term=102405070
MYBPC1	protein_coding	chr4:54469316-54570647	-	4	6	5	885	1139	787	7.69790764402067	2.61411423589164e-83	9.77485086131927e-82	myosin binding protein C, slow type	http://www.ncbi.nlm.nih.gov/gene/?term=102415489
FCGRT	protein_coding	chr18:55967563-55973873	+	2266	2475	2081	4369	4964	4859	1.20631748665623	2.62782960471133e-83	9.80797326771371e-82	Fc fragment of IgG receptor and transporter	http://www.ncbi.nlm.nih.gov/gene/?term=102400212
LOC112587187	rRNA	chr9:110232051-110232203	+	3507	3835	3111	821	695	646	-2.114114457865	3.9713622904116e-83	1.47951563409578e-81	None	http://www.ncbi.nlm.nih.gov/gene/?term=LOC112587187
PCNT	protein_coding	chr1:190588401-190694372	+	5166	4747	4597	1700	1687	1607	-1.38593072719527	4.92536075957286e-83	1.83154483346768e-81	pericentrin	http://www.ncbi.nlm.nih.gov/gene/?term=102398421
CMTM7	protein_coding	chr21:6841174-6889242	+	2963	2969	2658	955	929	1003	-1.42077276841805	5.90641111532051e-83	2.19232083162779e-81	None	http://www.ncbi.nlm.nih.gov/gene/?term=CMTM7
APBA1	protein_coding	chr3:108400276-108638370	-	572	396	473	2918	2746	2230	2.61013190797736	6.79635791579576e-83	2.51801943184859e-81	amyloid beta precursor protein binding family A member 1	http://www.ncbi.nlm.nih.gov/gene/?term=102401899
CASP2	protein_coding	chr8:106734998-106756086	+	2848	2722	2679	907	1053	1058	-1.30325635614465	8.06539603829132e-83	2.9827193554062e-81	caspase 2	http://www.ncbi.nlm.nih.gov/gene/?term=102407716
CALR	protein_coding	chr9:98488172-98492022	+	68467	69830	64763	28509	31265	29298	-1.03890304529439	9.93698256789548e-83	3.66814537497158e-81	calreticulin	http://www.ncbi.nlm.nih.gov/gene/?term=102413610
LOC102398705	pseudogene	chr5:7055713-7057583	-	8304	7884	7307	3219	3344	3308	-1.09932721335201	1.61421753868565e-82	5.9478614126169e-81	calreticulin-like	http://www.ncbi.nlm.nih.gov/gene/?term=102398705
GATM	protein_coding	chr11:38287586-38303499	-	429	392	432	1446	1956	2211	2.30337128289293	1.95063806609446e-82	7.1743686394498e-81	glycine amidinotransferase	http://www.ncbi.nlm.nih.gov/gene/?term=102405715
KPNB1	protein_coding	chr3:24588118-24611235	+	40359	39521	35178	16136	17194	17160	-1.0367017072286	2.89010851733319e-82	1.0610376578544e-80	karyopherin subunit beta 1	http://www.ncbi.nlm.nih.gov/gene/?term=102406775
KCND1	protein_coding	chrX:55223410-55232142	+	132	134	114	728	683	866	2.73523093834318	3.02213587426491e-82	1.10749487428597e-80	potassium voltage-gated channel subfamily D member 1	http://www.ncbi.nlm.nih.gov/gene/?term=102406392
ADSSL1	protein_coding	chr20:305715-322897	-	203	183	175	934	884	835	2.39627881149949	1.00738471691648e-81	3.68498409492346e-80	adenylosuccinate synthase like 1	http://www.ncbi.nlm.nih.gov/gene/?term=102399040
RIPOR3	protein_coding	chr14:4821393-4896159	+	875	926	888	2735	2538	2537	1.69161440287278	1.0837134133945e-81	3.95702373295872e-80	RIPOR family member 3	http://www.ncbi.nlm.nih.gov/gene/?term=102393642
PRSS35	protein_coding	chr10:80906022-80926994	-	139	87	81	837	947	1297	3.47626810079955	1.21211384822268e-81	4.41787054572424e-80	protease, serine 35	http://www.ncbi.nlm.nih.gov/gene/?term=102390985
MSH2	protein_coding	chr12:29489399-29579656	+	2318	2347	2137	612	708	789	-1.54191971298801	1.25496166652005e-81	4.56579927394105e-80	mutS homolog 2	http://www.ncbi.nlm.nih.gov/gene/?term=102409227
MAPK8IP3	protein_coding	chr24:41169146-41212916	-	645	608	607	1505	1609	1644	1.50434475934894	1.3794411084232e-81	5.009653752029e-80	mitogen-activated protein kinase 8 interacting protein 3	http://www.ncbi.nlm.nih.gov/gene/?term=102399975
PDE1A	protein_coding	chr2:66520437-66922187	+	83	55	76	827	1002	636	3.67482278093161	1.73694131815825e-81	6.29664615731622e-80	phosphodiesterase 1A	http://www.ncbi.nlm.nih.gov/gene/?term=102409795
TMEM109	protein_coding	chr5:113138321-113146905	+	13363	14337	12629	3929	4416	5132	-1.43402916043288	2.00762180971827e-81	7.26485655588375e-80	transmembrane protein 109	http://www.ncbi.nlm.nih.gov/gene/?term=102408438
TNFSF15	protein_coding	chr3:166633422-166657778	-	101	72	84	760	844	1304	3.64397468194334	2.53244555409006e-81	9.1476101302659e-80	TNF superfamily member 15	http://www.ncbi.nlm.nih.gov/gene/?term=102410411
GMNN	protein_coding	chr2:19490351-19501106	+	1754	1758	1588	471	575	535	-1.54153255521072	2.91538541711691e-81	1.05120468468615e-79	geminin, DNA replication inhibitor	http://www.ncbi.nlm.nih.gov/gene/?term=102414075
FBLN2	protein_coding	chr21:58407348-58475416	-	67082	67951	63535	165924	161639	195347	1.54753307545673	3.17706947968712e-81	1.1435184836692e-79	fibulin 2	http://www.ncbi.nlm.nih.gov/gene/?term=102398587
COL4A2	protein_coding	chr13:1935962-2096595	-	28127	31557	27291	74579	83587	101655	1.72540423806261	3.25234898984479e-81	1.16853079720545e-79	collagen type IV alpha 2 chain	http://www.ncbi.nlm.nih.gov/gene/?term=102403266
CENPW	protein_coding	chr10:79409225-79417657	+	2285	2554	2088	365	576	500	-2.12205401403351	3.7405871658928e-81	1.3415619192488e-79	None	http://www.ncbi.nlm.nih.gov/gene/?term=CENPW
ALYREF	protein_coding	chr3:12367008-12370929	-	6100	6902	5793	2080	2136	2333	-1.37001232521507	4.49800768093312e-81	1.61035055130145e-79	Aly/REF export factor	http://www.ncbi.nlm.nih.gov/gene/?term=102412833
ACTB	protein_coding	chr24:3757940-3761410	-	330028	319599	303125	104021	98753	97914	-1.50954435570373	9.73183587982998e-81	3.47796867408012e-79	actin beta	http://www.ncbi.nlm.nih.gov/gene/?term=102413719
CDH2	protein_coding	chr22:33319183-33566407	-	2573	2363	2233	704	772	848	-1.47593771366524	1.40271619507273e-80	5.00417763443615e-79	None	http://www.ncbi.nlm.nih.gov/gene/?term=CDH2
WDFY1	protein_coding	chr2:165062230-165115821	-	5189	4750	4443	9479	9667	9827	1.16292816042358	1.41956918373178e-80	5.05536877564587e-79	WD repeat and FYVE domain containing 1	http://www.ncbi.nlm.nih.gov/gene/?term=102395155
TTLL4	protein_coding	chr2:159742201-159779859	+	2476	2603	2300	829	920	916	-1.31979308633558	1.59669883603663e-80	5.67615191853021e-79	tubulin tyrosine ligase-like family, member 4	http://www.ncbi.nlm.nih.gov/gene/?term=102410950
PES1	protein_coding	chr17:3568880-3583681	+	10067	10779	9496	3647	3606	4042	-1.27411291583695	1.66334610774326e-80	5.90268622276835e-79	pescadillo ribosomal biogenesis factor 1	http://www.ncbi.nlm.nih.gov/gene/?term=102410117
DACT3	protein_coding	chr18:53775116-53785028	-	424	446	367	1348	1581	1293	1.92191287046421	2.24500544646267e-80	7.95283332894286e-79	dishevelled binding antagonist of beta catenin 3	http://www.ncbi.nlm.nih.gov/gene/?term=102405888
CKAP2	protein_coding	chr13:69109375-69135206	+	6491	5964	5676	1398	2046	1682	-1.67887330874397	2.28454757682841e-80	8.0787363697582e-79	cytoskeleton associated protein 2	http://www.ncbi.nlm.nih.gov/gene/?term=102391360
DNM1	protein_coding	chr12:98355005-98405277	+	894	862	927	3510	3184	2879	1.98934829305173	2.46486206040444e-80	8.70113544120394e-79	dynamin 1	http://www.ncbi.nlm.nih.gov/gene/?term=102413295
MTBP	protein_coding	chr15:364089-441352	-	2124	1982	1911	440	494	604	-1.82082838626463	2.72586854821307e-80	9.60571339014281e-79	MDM2 binding protein	http://www.ncbi.nlm.nih.gov/gene/?term=102389419
CSE1L	protein_coding	chr14:6279533-6314795	-	11767	11082	10690	3508	4641	4259	-1.28981857403728	5.03804797869692e-80	1.77226942135624e-78	chromosome segregation 1 like	http://www.ncbi.nlm.nih.gov/gene/?term=102398179
OLFM2	protein_coding	chr9:96778263-96853640	+	223	227	261	1015	1091	959	2.25589699842388	5.19443915752847e-80	1.82410635597939e-78	olfactomedin 2	http://www.ncbi.nlm.nih.gov/gene/?term=102407161
SURF2	protein_coding	chr12:103767690-103771675	+	1509	1497	1300	386	423	414	-1.66510637153267	5.38234907634147e-80	1.88681237065082e-78	surfeit 2	http://www.ncbi.nlm.nih.gov/gene/?term=102413273
CAVIN4	protein_coding	chr3:152847894-152860177	+	131	87	128	769	1100	1278	3.32230224171564	5.55702998691743e-80	1.94467156838538e-78	caveolae associated protein 4	http://www.ncbi.nlm.nih.gov/gene/?term=102408225
OPTN	protein_coding	chr14:55967901-56010297	-	2602	2651	2636	6141	6437	7769	1.51386358998569	6.77405207309117e-80	2.36646469653732e-78	optineurin	http://www.ncbi.nlm.nih.gov/gene/?term=102399817
CRABP2	protein_coding	chr6:13831719-13837228	+	2823	2905	3027	9732	9825	8014	1.80656950297166	8.27848644692669e-80	2.88703278646535e-78	cellular retinoic acid binding protein 2	http://www.ncbi.nlm.nih.gov/gene/?term=102406669
CBX2	protein_coding	chr3:10698415-10707874	+	2302	2317	1979	468	581	660	-1.80185416362146	9.80716697480798e-80	3.41424681991936e-78	chromobox 2	http://www.ncbi.nlm.nih.gov/gene/?term=102410519
SMPD4	protein_coding	chr17:723723-739502	-	8288	9106	8091	3188	3302	3537	-1.19563856780777	1.60267468860591e-79	5.56991520005691e-78	sphingomyelin phosphodiesterase 4	http://www.ncbi.nlm.nih.gov/gene/?term=102412092
AK4	protein_coding	chr6:79476755-79595403	-	6828	6240	5896	1258	1117	1651	-2.08409462410262	1.63825976037243e-79	5.68380430952578e-78	adenylate kinase 4	http://www.ncbi.nlm.nih.gov/gene/?term=102404311
UBE2S	protein_coding	chr18:62050628-62054693	+	13883	18214	14169	2949	4184	3764	-1.94266858040998	1.7675168639342e-79	6.12173250712853e-78	ubiquitin conjugating enzyme E2 S	http://www.ncbi.nlm.nih.gov/gene/?term=102393520
TRA2B	protein_coding	chr1:126099929-126120317	+	12321	11926	11302	4433	5455	5325	-1.07820566560073	2.43473235459482e-79	8.41817049725662e-78	transformer 2 beta homolog	http://www.ncbi.nlm.nih.gov/gene/?term=102412261
RCC2	protein_coding	chr2:187944989-187968663	+	11739	13082	11244	3587	3967	4573	-1.42444883028061	3.07769567857763e-79	1.06230480584341e-77	regulator of chromosome condensation 2	http://www.ncbi.nlm.nih.gov/gene/?term=102414611
MARCKSL1	protein_coding	chr2:174238493-174240869	+	5645	6249	5690	2071	2037	2187	-1.33107198125098	3.70301258854939e-79	1.275959559522e-77	MARCKS like 1	http://www.ncbi.nlm.nih.gov/gene/?term=102407638
GABARAP	protein_coding	chr3:36441755-36443775	+	4316	4292	4381	7905	8510	8538	1.08999472191972	5.13015466913328e-79	1.7647032892528e-77	GABA type A receptor-associated protein	http://www.ncbi.nlm.nih.gov/gene/?term=102409842
PMM2	protein_coding	chr24:34818237-34848721	-	4197	4150	3835	1639	1776	1788	-1.0775079129859	5.26091255619792e-79	1.80660452950252e-77	phosphomannomutase 2	http://www.ncbi.nlm.nih.gov/gene/?term=102406936
KIF14	protein_coding	chr5:1708473-1758609	+	2986	2678	2394	593	809	778	-1.73959615974792	6.14630952435333e-79	2.10349630365665e-77	kinesin family member 14	http://www.ncbi.nlm.nih.gov/gene/?term=102392629
CTSV	protein_coding	chr3:146128676-146134881	-	1195	1272	1212	2577	2729	2763	1.28226099642332	8.0405747602851e-79	2.74712835126357e-77	None	http://www.ncbi.nlm.nih.gov/gene/?term=CTSV
ADRB2	protein_coding	chr9:50971381-50973445	-	1002	1060	1016	152	225	169	-2.35092672913796	9.73642858417249e-79	3.32091158735829e-77	adrenoceptor beta 2	http://www.ncbi.nlm.nih.gov/gene/?term=102394435
TROAP	protein_coding	chr4:89781899-89788710	+	1654	1768	1565	244	394	359	-2.1807045008036	9.76370631735765e-79	3.32459962833197e-77	trophinin associated protein	http://www.ncbi.nlm.nih.gov/gene/?term=102406140
E2F8	protein_coding	chr5:101344866-101363259	+	957	966	795	170	168	168	-2.27204625864694	1.12013363404783e-78	3.80770005701915e-77	E2F transcription factor 8	http://www.ncbi.nlm.nih.gov/gene/?term=102405443
SF3B3	protein_coding	chr18:1280008-1318924	-	16500	15506	14803	6467	6694	7095	-1.05769472651477	1.53877065285336e-78	5.22199277687646e-77	None	http://www.ncbi.nlm.nih.gov/gene/?term=SF3B3
LOC102400287	protein_coding	chr22:24718751-24735624	-	419	462	385	1248	1371	1239	1.75866293993299	1.83938231494766e-78	6.23167914486966e-77	None	http://www.ncbi.nlm.nih.gov/gene/?term=LOC102400287
NYAP1	protein_coding	chr24:6489845-6498160	+	108	129	87	587	673	633	2.69768945016677	1.88873041463914e-78	6.38814816287998e-77	neuronal tyrosine phosphorylated phosphoinositide-3-kinase adaptor 1	http://www.ncbi.nlm.nih.gov/gene/?term=102405444
KLF13	protein_coding	chr20:41822105-41865044	-	1443	1568	1297	3255	3428	3866	1.44256927792396	2.12468598653269e-78	7.17419054181742e-77	None	http://www.ncbi.nlm.nih.gov/gene/?term=KLF13
PTPN13	protein_coding	chr7:15881859-16106663	-	3959	3611	3640	7134	7491	7334	1.12048513516402	2.19896251910935e-78	7.41259619129481e-77	protein tyrosine phosphatase, non-receptor type 13	http://www.ncbi.nlm.nih.gov/gene/?term=102396451
LOC102410316	protein_coding	chr3:11130917-11253151	+	722	578	695	2326	2330	2152	1.92165444400719	2.24265719527361e-78	7.54728901449413e-77	E3 ubiquitin-protein ligase RNF213-like	http://www.ncbi.nlm.nih.gov/gene/?term=102410316
SIGMAR1	protein_coding	chr3:138590127-138592912	-	4875	5000	4552	1757	1889	2074	-1.18558178867807	2.30432067820816e-78	7.74190401570369e-77	sigma non-opioid intracellular receptor 1	http://www.ncbi.nlm.nih.gov/gene/?term=102394896
SLCO4A1	protein_coding	chr14:28922125-28946098	+	556	532	458	13	21	6	-5.12186961346896	2.79166440176106e-78	9.36366903660455e-77	solute carrier organic anion transporter family member 4A1	http://www.ncbi.nlm.nih.gov/gene/?term=102414413
SLC19A1	protein_coding	chr1:189869910-189895761	-	2089	2097	1863	600	625	701	-1.50073521480906	3.16629223623511e-78	1.06026157270413e-76	solute carrier family 19 member 1	http://www.ncbi.nlm.nih.gov/gene/?term=102393355
LOC102401393	protein_coding	chr3:20352778-20362026	+	3977	4194	3758	1492	1613	1688	-1.16606376089057	4.65536907097553e-78	1.55373904596922e-76	None	http://www.ncbi.nlm.nih.gov/gene/?term=LOC102401393
HSPB8	protein_coding	chr17:16856973-16870031	+	168	119	201	2908	3425	3123	4.41654308608884	5.61151230707838e-78	1.86976330865556e-76	heat shock protein family B (small) member 8	http://www.ncbi.nlm.nih.gov/gene/?term=102389122
DNAJC9	protein_coding	chr4:148629244-148635099	-	2690	2415	2253	605	783	786	-1.61232567437946	5.67002180531634e-78	1.88614629807162e-76	DnaJ heat shock protein family (Hsp40) member C9	http://www.ncbi.nlm.nih.gov/gene/?term=102390546
TUBB	protein_coding	chr2:24721839-24726289	+	125024	117294	118186	47471	53871	53569	-1.07113846363599	5.70290713254775e-78	1.89396547401981e-76	None	http://www.ncbi.nlm.nih.gov/gene/?term=TUBB
FJX1	protein_coding	chr16:18712117-18715358	-	2841	3516	2991	601	833	813	-1.91376917655735	6.20144190445514e-78	2.05614967052148e-76	four jointed box 1	http://www.ncbi.nlm.nih.gov/gene/?term=102414585
LOC112581361	lncRNA	chr22:1865521-1883894	+	559	444	382	1823	1829	1694	2.10531929104768	6.42493455489899e-78	2.12675866446755e-76	None	http://www.ncbi.nlm.nih.gov/gene/?term=LOC112581361
NOM1	protein_coding	chr8:118207808-118220546	+	3927	4121	3719	1520	1566	1575	-1.18510286642818	1.51364358235272e-77	5.00220805480624e-76	nucleolar protein with MIF4G domain 1	http://www.ncbi.nlm.nih.gov/gene/?term=102394271
TTK	protein_coding	chr10:84618780-84665577	-	2137	1820	1932	311	488	366	-2.19547683921154	1.77591706313327e-77	5.85936557823317e-76	TTK protein kinase	http://www.ncbi.nlm.nih.gov/gene/?term=102398989
LOC102394597	protein_coding	chr16:56392548-56428247	+	4882	5044	4625	1703	1813	2038	-1.24063312045774	1.86262848281036e-77	6.13543137437306e-76	None	http://www.ncbi.nlm.nih.gov/gene/?term=LOC102394597
ASRGL1	protein_coding	chr5:117310458-117333405	+	5611	5894	5292	2281	2433	2506	-1.06818572507308	2.50136416946291e-77	8.22598457814252e-76	asparaginase like 1	http://www.ncbi.nlm.nih.gov/gene/?term=102396394
PRPF19	protein_coding	chr5:113110164-113119906	-	10157	10397	9426	4198	4337	4606	-1.03919182400389	4.1574096890989e-77	1.36498238117537e-75	pre-mRNA processing factor 19	http://www.ncbi.nlm.nih.gov/gene/?term=102407890
LAMA5	protein_coding	chr14:28677009-28729026	-	30075	29734	28272	7076	7730	5442	-1.96808408625278	6.25917503057877e-77	2.05170880223127e-75	laminin subunit alpha 5	http://www.ncbi.nlm.nih.gov/gene/?term=102415747
ARL4C	protein_coding	chr6:113619850-113623485	-	16684	17239	15323	4522	4880	3660	-1.76103727154945	8.04652366880462e-77	2.63331289984608e-75	ADP ribosylation factor like GTPase 4C	http://www.ncbi.nlm.nih.gov/gene/?term=102390072
RPS6KA1	protein_coding	chr2:179395233-179433250	-	737	726	694	99	124	132	-2.45655459724094	8.80680681782843e-77	2.87746024701605e-75	ribosomal protein S6 kinase A1	http://www.ncbi.nlm.nih.gov/gene/?term=102396053
BUB1	protein_coding	chr12:1506425-1539383	+	4209	4077	3927	595	856	1024	-2.16274196101912	1.01421610945446e-76	3.30840899549344e-75	BUB1 mitotic checkpoint serine/threonine kinase	http://www.ncbi.nlm.nih.gov/gene/?term=102415397
TNNT2	protein_coding	chr5:52968-65170	-	2066	1351	1951	17725	18681	19556	3.52823006601841	1.05712372535714e-76	3.44281326813085e-75	troponin T2, cardiac type	http://www.ncbi.nlm.nih.gov/gene/?term=102407672
CD24	protein_coding	chr10:61390940-61396269	-	3396	3147	2750	97	95	167	-4.54545070974093	1.07091440360923e-76	3.48211008658253e-75	None	http://www.ncbi.nlm.nih.gov/gene/?term=CD24
CENPE	protein_coding	chr7:97206143-97288682	+	6040	5729	5808	1217	1858	1411	-1.82893217147197	1.22912418720412e-76	3.9901086154382e-75	centromere protein E	http://www.ncbi.nlm.nih.gov/gene/?term=102405121
AMPD1	protein_coding	chr6:28463362-28487120	+	10	3	6	479	666	605	6.66910693689735	1.37703574639947e-76	4.46309884290499e-75	adenosine monophosphate deaminase 1	http://www.ncbi.nlm.nih.gov/gene/?term=102400032
MYL1	protein_coding	chr2:151107680-151133851	-	191	95	175	8007	10164	13391	6.23424761218824	1.46038211694258e-76	4.72564674764497e-75	myosin light chain 1	http://www.ncbi.nlm.nih.gov/gene/?term=102410134
NRM	protein_coding	chr2:24700601-24703581	-	2341	2372	2229	610	713	811	-1.55542957848242	1.66681473266207e-76	5.38501169310601e-75	nurim	http://www.ncbi.nlm.nih.gov/gene/?term=102403310
HMGB2	protein_coding	chr3:68554634-68557117	-	11674	12399	10714	3331	4213	3217	-1.54415496288133	1.85127238564228e-76	5.97138850014201e-75	high mobility group box 2	http://www.ncbi.nlm.nih.gov/gene/?term=102394587
ILF2	protein_coding	chr6:16411830-16421708	+	11363	11652	11011	4405	4880	5268	-1.07771806431675	1.91228072228051e-76	6.15833689701563e-75	interleukin enhancer binding factor 2	http://www.ncbi.nlm.nih.gov/gene/?term=102407670
WARS	protein_coding	chr20:4267395-4296156	+	16287	15390	15005	34112	32418	35730	1.28388984784828	2.56096388784314e-76	8.23423293365108e-75	tryptophanyl-tRNA synthetase	http://www.ncbi.nlm.nih.gov/gene/?term=102392320
FN1	protein_coding	chr2:156412561-156480998	-	322651	274481	273327	932094	931810	1151089	1.9427662646678	2.94370421000595e-76	9.44980531135775e-75	fibronectin 1	http://www.ncbi.nlm.nih.gov/gene/?term=102410593
ETS2	protein_coding	chr1:195766624-195786350	+	3241	3504	3040	1065	1214	1034	-1.41217812022723	6.08963421270087e-76	1.95177609560089e-74	None	http://www.ncbi.nlm.nih.gov/gene/?term=ETS2
RAB3IL1	protein_coding	chr5:116979199-117027579	-	664	743	609	1843	2013	2397	1.78172113340211	6.54550468150538e-76	2.09124731849615e-74	RAB3A interacting protein like 1	http://www.ncbi.nlm.nih.gov/gene/?term=102407683
TNFAIP2	protein_coding	chr20:1684464-1698216	-	162	201	172	967	989	809	2.52267070121117	8.09015276675399e-76	2.58066926802996e-74	TNF alpha induced protein 2	http://www.ncbi.nlm.nih.gov/gene/?term=102404627
PSMB10	protein_coding	chr18:35107642-35110219	-	409	454	440	1414	1368	1643	1.91314085025682	1.31661187648628e-75	4.19322192586924e-74	None	http://www.ncbi.nlm.nih.gov/gene/?term=PSMB10
PERP	protein_coding	chr10:28253914-28268378	+	1567	1393	1570	356	411	368	-1.85033522030032	1.96394918477359e-75	6.24504912424382e-74	PERP, TP53 apoptosis effector	http://www.ncbi.nlm.nih.gov/gene/?term=102411811
STC1	protein_coding	chr3:133574843-133589450	-	480	443	440	18	31	21	-4.13702693060164	2.48778899870639e-75	7.89833890910052e-74	stanniocalcin 1	http://www.ncbi.nlm.nih.gov/gene/?term=102395354
SMYD2	protein_coding	chr5:11716070-11768970	+	1880	1865	1716	596	666	634	-1.37666615012307	2.73986076483248e-75	8.68497151703257e-74	SET and MYND domain containing 2	http://www.ncbi.nlm.nih.gov/gene/?term=102416088
TICRR	protein_coding	chr20:48396394-48438670	-	1760	1716	1401	332	447	423	-1.87242823797123	4.50293138382932e-75	1.42512837777871e-73	TOPBP1 interacting checkpoint and replication regulator	http://www.ncbi.nlm.nih.gov/gene/?term=102403670
MYLK	protein_coding	chr1:112766843-112966468	-	114	91	95	783	915	1469	3.54255793848428	5.46308249226421e-75	1.72629986985601e-73	myosin light chain kinase	http://www.ncbi.nlm.nih.gov/gene/?term=102402899
NOP2	protein_coding	chr4:16321570-16330417	-	4891	5042	4470	1884	1871	1921	-1.19100071453163	5.65251972587842e-75	1.78336997351464e-73	NOP2 nucleolar protein	http://www.ncbi.nlm.nih.gov/gene/?term=102405325
LOC102393741	protein_coding	chr1:196144654-196314785	-	112	92	121	560	664	634	2.66017482467753	1.2005869979023e-74	3.78194269292407e-73	None	http://www.ncbi.nlm.nih.gov/gene/?term=LOC102393741
CENPN	protein_coding	chr18:7363561-7382704	+	1376	1365	1194	269	375	323	-1.87802964230293	1.24590630704031e-74	3.91858880868504e-73	centromere protein N	http://www.ncbi.nlm.nih.gov/gene/?term=102401340
GYPC	protein_coding	chr2:131791096-131839792	+	170	207	251	1336	1269	1125	2.71911044611806	1.31570624079691e-74	4.13168591200176e-73	None	http://www.ncbi.nlm.nih.gov/gene/?term=GYPC
FOS	protein_coding	chr11:16812238-16815530	-	485	374	534	1922	2235	1886	2.26123561659896	1.41676120867318e-74	4.44211837352932e-73	Fos proto-oncogene, AP-1 transcription factor subunit	http://www.ncbi.nlm.nih.gov/gene/?term=102393791
ATAD5	protein_coding	chr3:45326550-45361777	+	1274	1188	1044	277	312	291	-1.84316231725445	1.44731659336919e-74	4.53088630283886e-73	ATPase family, AAA domain containing 5	http://www.ncbi.nlm.nih.gov/gene/?term=102391755
CCT7	protein_coding	chr12:11106484-11123924	-	21753	22994	21038	8436	9648	10166	-1.07231413127701	1.50755948083084e-74	4.71217353512948e-73	chaperonin containing TCP1 subunit 7	http://www.ncbi.nlm.nih.gov/gene/?term=102390034
LIG1	protein_coding	chr18:54865914-54893351	-	5568	5850	5150	1433	1574	1958	-1.59096127977663	1.59646327569804e-74	4.98234721219396e-73	DNA ligase 1	http://www.ncbi.nlm.nih.gov/gene/?term=102393214
UBE2QL1	protein_coding	chr19:66500705-66558412	-	196	222	177	910	818	962	2.33111819750995	1.82691671173267e-74	5.69276269186822e-73	ubiquitin conjugating enzyme E2 Q family like 1	http://www.ncbi.nlm.nih.gov/gene/?term=102396016
LOC102389038	protein_coding	chr20:61739481-61741170	-	9578	10322	9738	3601	4385	4234	-1.13275872301043	2.02594260899415e-74	6.30321004018641e-73	heterogeneous nuclear ribonucleoproteins A2/B1-like	http://www.ncbi.nlm.nih.gov/gene/?term=102389038
SNX9	protein_coding	chr10:9503584-9592656	-	3726	3747	3595	6486	6841	7343	1.05023738153625	3.03231452298154e-74	9.4197684381605e-73	sorting nexin 9	http://www.ncbi.nlm.nih.gov/gene/?term=102396255
NOC4L	protein_coding	chr17:27969366-27975198	+	3378	3681	3154	1213	1260	1319	-1.27842330526676	3.56298422685563e-74	1.1051271506708e-72	nucleolar complex associated 4 homolog	http://www.ncbi.nlm.nih.gov/gene/?term=102403705
EMP2	protein_coding	chr24:33198383-33244358	+	5200	4905	4292	1793	1846	1860	-1.23552022439713	3.85490551064974e-74	1.19383822194846e-72	epithelial membrane protein 2	http://www.ncbi.nlm.nih.gov/gene/?term=102395578
STUM	protein_coding	chr5:51555496-51622205	-	8	4	10	562	596	444	6.33806197367249	4.57298810033917e-74	1.41405475837747e-72	stum, mechanosensory transduction mediator homolog	http://www.ncbi.nlm.nih.gov/gene/?term=102408125
ATAD2	protein_coding	chr15:65935962-66000042	-	4222	3936	3895	1212	1513	1570	-1.34344320510432	4.7024318847692e-74	1.45185786876544e-72	ATPase family, AAA domain containing 2	http://www.ncbi.nlm.nih.gov/gene/?term=102394716
PFKFB3	protein_coding	chr14:72149163-72230758	-	2731	2834	2292	547	417	583	-2.186483926312	5.24858403984987e-74	1.61800624324654e-72	6-phosphofructo-2-kinase/fructose-2,6-biphosphatase 3	http://www.ncbi.nlm.nih.gov/gene/?term=102403911
DIAPH3	protein_coding	chr13:87781470-88350679	-	6603	6458	5894	1847	2540	2152	-1.39018960157887	6.11045926576735e-74	1.88082916912156e-72	diaphanous-related formin 3	http://www.ncbi.nlm.nih.gov/gene/?term=102391982
ARMH4	protein_coding	chr11:32919877-33061051	+	2068	1974	2039	424	426	302	-2.2472210049195	6.3475053807724e-74	1.95081930971927e-72	None	http://www.ncbi.nlm.nih.gov/gene/?term=ARMH4
OPLAH	protein_coding	chr15:81520885-81531929	-	1335	1323	1198	2490	2717	2604	1.16886907775138	6.44886398605983e-74	1.97895838307781e-72	5-oxoprolinase, ATP-hydrolysing	http://www.ncbi.nlm.nih.gov/gene/?term=102391226
ZWILCH	protein_coding	chr11:89246297-89288981	-	1754	1862	1620	458	581	564	-1.56067102121941	6.5121978426624e-74	1.99536113564551e-72	zwilch kinetochore protein	http://www.ncbi.nlm.nih.gov/gene/?term=102397598
CDK2	protein_coding	chr4:62863871-62869391	+	2031	1955	1853	634	645	700	-1.41059107920202	8.08105457973388e-74	2.47231294051495e-72	cyclin dependent kinase 2	http://www.ncbi.nlm.nih.gov/gene/?term=102398457
TRIM72	protein_coding	chr24:15267253-15277429	-	972	896	1107	2959	3331	3915	1.92022489669802	9.80373749149941e-74	2.99028802761867e-72	tripartite motif containing 72	http://www.ncbi.nlm.nih.gov/gene/?term=102396840
GAS1	protein_coding	chr3:142716127-142718456	-	4216	4799	4193	8148	9358	9635	1.18648048756481	1.01204249924276e-73	3.08222656782954e-72	None	http://www.ncbi.nlm.nih.gov/gene/?term=GAS1
MGAT4B	protein_coding	chr9:108734659-108745028	-	7046	7134	6547	2952	3021	3159	-1.03153321682367	1.17365093926634e-73	3.56903008519066e-72	mannosyl (alpha-1,3-)-glycoprotein beta-1,4-N-acetylglucosaminyltransferase, isozyme B	http://www.ncbi.nlm.nih.gov/gene/?term=102415462
UCHL1	protein_coding	chr7:57253048-57264781	-	15887	16682	14983	2902	3611	4670	-1.94525604381508	1.44901908926048e-73	4.39978848877408e-72	ubiquitin C-terminal hydrolase L1	http://www.ncbi.nlm.nih.gov/gene/?term=102414729
OS9	protein_coding	chr4:64489281-64523973	+	5120	5256	4869	10799	10580	10296	1.20810876895351	2.00448478804447e-73	6.07726078681591e-72	OS9, endoplasmic reticulum lectin	http://www.ncbi.nlm.nih.gov/gene/?term=102410720
TSPAN18	protein_coding	chr16:9747137-9958634	-	11255	11343	9395	3638	3418	3298	-1.47051221682077	2.42335686762606e-73	7.33619518307428e-72	tetraspanin 18	http://www.ncbi.nlm.nih.gov/gene/?term=102392780
HDGF	protein_coding	chr6:13788965-13798731	+	17760	20009	16904	6972	7501	7732	-1.14968328032995	2.63118854977614e-73	7.94154845995214e-72	heparin binding growth factor	http://www.ncbi.nlm.nih.gov/gene/?term=102403737
ARHGEF39	protein_coding	chr3:122693106-122697181	-	1498	1451	1462	323	445	359	-1.82395744666281	3.99134046585321e-73	1.20288278636579e-71	Rho guanine nucleotide exchange factor 39	http://www.ncbi.nlm.nih.gov/gene/?term=102391910
SF3B4	protein_coding	chr6:20409966-20413744	+	5112	5131	4911	2011	2299	2356	-1.03740874634013	5.18036197843422e-73	1.55657543256761e-71	splicing factor 3b subunit 4	http://www.ncbi.nlm.nih.gov/gene/?term=102416289
HNRNPM	protein_coding	chr9:94172525-94212484	-	36877	39430	34720	15537	16085	16457	-1.05610164264204	5.66896071437862e-73	1.70085668268548e-71	heterogeneous nuclear ribonucleoprotein M	http://www.ncbi.nlm.nih.gov/gene/?term=102396412
FUT1	protein_coding	chr18:55384356-55387647	-	162	191	164	755	748	735	2.26617511032462	6.94964059220715e-73	2.08200508661494e-71	fucosyltransferase 1 (H blood group)	http://www.ncbi.nlm.nih.gov/gene/?term=102395162
YPEL2	protein_coding	chr3:53096351-53162953	-	960	865	750	1927	2223	2252	1.46401630621674	7.94920686522005e-73	2.37793162996331e-71	yippee like 2	http://www.ncbi.nlm.nih.gov/gene/?term=102412412
FAM122B	protein_coding	chrX:132813500-132836722	-	3290	2885	2835	914	1144	1021	-1.40157021105824	1.11085748115157e-72	3.31811157683617e-71	family with sequence similarity 122B	http://www.ncbi.nlm.nih.gov/gene/?term=102403478
NLE1	protein_coding	chr3:48504440-48513192	-	2007	2128	1927	609	641	725	-1.46888764656309	1.44692632954021e-72	4.31555929779557e-71	notchless homolog 1	http://www.ncbi.nlm.nih.gov/gene/?term=102404149
BYSL	protein_coding	chr2:36710472-36720910	-	3441	3791	3424	1145	1036	1160	-1.52042362132174	1.64199375898011e-72	4.89013834532838e-71	bystin like	http://www.ncbi.nlm.nih.gov/gene/?term=102413089
PLTP	protein_coding	chr14:8852759-8863441	+	106	99	89	877	847	611	3.14737816367979	1.8014892840894e-72	5.35724177088855e-71	phospholipid transfer protein	http://www.ncbi.nlm.nih.gov/gene/?term=102411801
SMARCA4	protein_coding	chr9:95778698-95852715	-	17971	18367	16023	6094	5923	6986	-1.30993753116287	2.89262834470481e-72	8.58940463768816e-71	SWI/SNF related, matrix associated, actin dependent regulator of chromatin, subfamily a, member 4	http://www.ncbi.nlm.nih.gov/gene/?term=102414500
MYEF2	protein_coding	chr11:41138316-41169738	-	1742	1662	1644	451	585	515	-1.55657397867566	3.46404214344235e-72	1.0271062989778e-70	myelin expression factor 2	http://www.ncbi.nlm.nih.gov/gene/?term=102411264
XPO6	protein_coding	chr24:16840412-16947125	+	24194	23360	21251	7150	6997	8700	-1.43921635618283	4.22209707298055e-72	1.25003788999448e-70	exportin 6	http://www.ncbi.nlm.nih.gov/gene/?term=102391267
SPON2	protein_coding	chr7:543838-547491	-	1228	1267	1138	2459	2584	2522	1.20928554174908	6.53642101314713e-72	1.93240721958224e-70	None	http://www.ncbi.nlm.nih.gov/gene/?term=SPON2
RFC2	protein_coding	chr24:9397876-9412003	-	2958	3024	2660	1064	1079	1131	-1.2486379096719	7.73271783946217e-72	2.28059787974526e-70	replication factor C subunit 2	http://www.ncbi.nlm.nih.gov/gene/?term=102389988
SESN2	protein_coding	chr2:177929985-177949382	-	2364	2473	2424	5850	5462	5678	1.37886083229223	7.73677470099795e-72	2.28059787974526e-70	sestrin 2	http://www.ncbi.nlm.nih.gov/gene/?term=102408918
CTSD	protein_coding	chr5:126273417-126282771	+	19620	20528	19013	41546	40532	40467	1.20337029095403	9.13700960285814e-72	2.68942416765177e-70	cathepsin D	http://www.ncbi.nlm.nih.gov/gene/?term=102404392
IGFBP5	protein_coding	chr2:157715954-157734435	-	4672	4883	3455	230	185	154	-4.34900250019639	9.33494242489033e-72	2.74368497006384e-70	insulin like growth factor binding protein 5	http://www.ncbi.nlm.nih.gov/gene/?term=102405549
C5H1orf112	protein_coding	chr5:43623612-43674279	-	1479	1463	1317	419	454	467	-1.51824303632859	1.07656538214445e-71	3.15959421457279e-70	None	http://www.ncbi.nlm.nih.gov/gene/?term=C5H1orf112
PRKG1	protein_coding	chr23:6842369-8257231	-	1062	916	816	2147	2650	2660	1.56457916873995	1.08609643622919e-71	3.18294038321332e-70	None	http://www.ncbi.nlm.nih.gov/gene/?term=PRKG1
PDIA4	protein_coding	chr8:112201415-112219053	-	29792	30548	27222	10819	11768	10003	-1.27377411194888	1.33169425454985e-71	3.8970391866479e-70	protein disulfide isomerase family A member 4	http://www.ncbi.nlm.nih.gov/gene/?term=102409586
DPYSL4	protein_coding	chr23:50345751-50362048	+	1348	1621	1354	322	322	268	-2.09193502488151	1.60176834834049e-71	4.68059428215502e-70	dihydropyrimidinase like 4	http://www.ncbi.nlm.nih.gov/gene/?term=102411753
RRP7A	protein_coding	chr4:6740123-6748127	+	3374	3832	3416	1250	1317	1330	-1.29695378127712	2.03398562145009e-71	5.93500544339889e-70	ribosomal RNA processing 7 homolog A	http://www.ncbi.nlm.nih.gov/gene/?term=102409765
DDX11	protein_coding	chr4:13204356-13235660	-	1858	1726	1512	328	349	462	-2.01193710756643	2.93423921538128e-71	8.54951778311382e-70	DEAD/H (Asp-Glu-Ala-Asp/His) box helicase 11	http://www.ncbi.nlm.nih.gov/gene/?term=102389707
MIS18A	protein_coding	chr1:47845003-47857807	+	1174	1319	1081	208	258	173	-2.33311917665502	3.03029167257912e-71	8.81666418627053e-70	MIS18 kinetochore protein A	http://www.ncbi.nlm.nih.gov/gene/?term=102398413
LOC102408963	protein_coding	chr3:47559880-47561610	+	352	341	345	1036	1060	1040	1.74562231525825	3.61456543312447e-71	1.05014827662805e-69	None	http://www.ncbi.nlm.nih.gov/gene/?term=LOC102408963
TRANK1	protein_coding	chr21:10566477-10663516	+	1631	1541	1485	2945	3089	3252	1.14573770122362	5.80094882984939e-71	1.68294193638389e-69	tetratricopeptide repeat and ankyrin repeat containing 1	http://www.ncbi.nlm.nih.gov/gene/?term=102403114
C1QTNF5	protein_coding	chr16:54991510-54993501	+	120	152	123	609	644	731	2.47762720650849	5.97157468086508e-71	1.72995747426152e-69	None	http://www.ncbi.nlm.nih.gov/gene/?term=C1QTNF5
PDCD11	protein_coding	chr23:23755289-23796916	+	9168	9316	8551	3549	3831	4234	-1.07010965610622	8.28117484205274e-71	2.3956086305262e-69	programmed cell death 11	http://www.ncbi.nlm.nih.gov/gene/?term=102393436
PPM1G	protein_coding	chr12:71927085-71947739	+	9257	9238	8827	3627	3669	4108	-1.11056942666189	9.05995299846309e-71	2.61714693769623e-69	protein phosphatase, Mg2+/Mn2+ dependent 1G	http://www.ncbi.nlm.nih.gov/gene/?term=102408030
PARD3B	protein_coding	chr2:145643698-146787399	+	685	580	588	1619	1860	1609	1.60696398780002	1.24616053102656e-70	3.59463906321261e-69	par-3 family cell polarity regulator beta	http://www.ncbi.nlm.nih.gov/gene/?term=102412112
EIF4G1	protein_coding	chr1:127697427-127716410	-	66911	69305	59354	26581	28029	29418	-1.06726400978227	1.54032541650097e-70	4.43684034379281e-69	eukaryotic translation initiation factor 4 gamma 1	http://www.ncbi.nlm.nih.gov/gene/?term=102414895
CD47	protein_coding	chr1:97543556-97609982	-	5728	5090	5085	9338	11476	11372	1.16313969088991	1.98388751632166e-70	5.70636135748818e-69	None	http://www.ncbi.nlm.nih.gov/gene/?term=CD47
LOC102408299	pseudogene	chr19:70520545-70523043	-	5727	5734	5190	2322	2465	2281	-1.08466103161241	2.78808547579428e-70	8.00811122720314e-69	tubulin beta-5 chain-like	http://www.ncbi.nlm.nih.gov/gene/?term=102408299
CMYA5	protein_coding	chr11:91895020-91996446	-	260	182	233	1016	1309	1615	2.68605715415873	2.87625066362674e-70	8.24960985794761e-69	cardiomyopathy associated 5	http://www.ncbi.nlm.nih.gov/gene/?term=102401794
MELK	protein_coding	chr3:123591303-123663037	+	1563	1479	1417	356	485	408	-1.68998408890136	3.36983013449851e-70	9.65157589727573e-69	maternal embryonic leucine zipper kinase	http://www.ncbi.nlm.nih.gov/gene/?term=102392549
FZD7	protein_coding	chr2:143412956-143417636	+	789	894	804	1800	2033	2125	1.40787002504719	4.46943090298214e-70	1.27647452323925e-68	frizzled class receptor 7	http://www.ncbi.nlm.nih.gov/gene/?term=102390417
LOC102411899	protein_coding	chr2:77363143-77396072	-	12113	10880	10633	4370	5059	5155	-1.05725910357999	7.02603957472263e-70	2.00381060865536e-68	cytochrome b reductase 1-like	http://www.ncbi.nlm.nih.gov/gene/?term=102411899
ALDH2	protein_coding	chr17:10699004-10724707	+	1902	1902	1875	3733	4005	3693	1.15902611613428	1.5735119580054e-69	4.48129103752398e-68	aldehyde dehydrogenase 2 family (mitochondrial)	http://www.ncbi.nlm.nih.gov/gene/?term=102400085
SMTN	protein_coding	chr17:3205968-3228830	-	14355	15802	13588	5982	6295	6022	-1.10568935103753	1.85914637011e-69	5.28730753595226e-68	smoothelin	http://www.ncbi.nlm.nih.gov/gene/?term=102408924
DMPK	protein_coding	chr18:53324663-53334241	-	4354	3988	4328	7875	9467	9625	1.23399498419399	1.92518374480758e-69	5.46741352674467e-68	DM1 protein kinase	http://www.ncbi.nlm.nih.gov/gene/?term=102414043
CITED2	protein_coding	chr10:27130401-27132083	+	3712	4208	3674	1416	1490	1477	-1.2530329570574	2.33788341419215e-69	6.63013228923705e-68	Cbp/p300 interacting transactivator with Glu/Asp rich carboxy-terminal domain 2	http://www.ncbi.nlm.nih.gov/gene/?term=102405594
P2RX5	protein_coding	chr3:39006656-39021997	+	53	58	53	460	576	819	3.64113898072938	2.36889769396838e-69	6.70866511032391e-68	purinergic receptor P2X 5	http://www.ncbi.nlm.nih.gov/gene/?term=102399232
TRAF1	protein_coding	chr3:172918483-172942539	-	416	424	439	1156	1197	1244	1.64052305321994	4.02700150431912e-69	1.13884053746795e-67	TNF receptor associated factor 1	http://www.ncbi.nlm.nih.gov/gene/?term=102399965
CCT5	protein_coding	chr19:62721679-62735751	-	22998	23136	22300	7616	7946	9512	-1.30056600925026	4.68742881156262e-69	1.32375611976325e-67	chaperonin containing TCP1 subunit 5	http://www.ncbi.nlm.nih.gov/gene/?term=102407143
CDC23	protein_coding	chr9:61592028-61621427	+	2809	2869	2483	711	991	888	-1.51025671658413	5.73059645138887e-69	1.61383826424608e-67	cell division cycle 23	http://www.ncbi.nlm.nih.gov/gene/?term=102405130
SHCBP1	protein_coding	chr18:14471220-14512036	-	3901	3724	3392	673	1107	901	-1.89750384298589	6.19498554200357e-69	1.74218869170106e-67	SHC binding and spindle associated 1	http://www.ncbi.nlm.nih.gov/gene/?term=102396899
HPCAL4	protein_coding	chr6:105845262-105855830	+	139	147	145	602	654	610	2.26336063941497	6.26203877716078e-69	1.75859648106301e-67	hippocalcin like 4	http://www.ncbi.nlm.nih.gov/gene/?term=102392948
LBH	protein_coding	chr12:69277846-69304380	-	738	584	606	1895	1887	2262	1.7992497971517	6.70044509925464e-69	1.87910260339097e-67	limb bud and heart development	http://www.ncbi.nlm.nih.gov/gene/?term=102393827
SLC20A1	protein_coding	chr12:46094922-46109429	+	10700	10146	9272	3256	3580	4199	-1.29990899296697	6.87224147007065e-69	1.92460887328248e-67	solute carrier family 20 member 1	http://www.ncbi.nlm.nih.gov/gene/?term=102413364
REEP4	protein_coding	chr3:132082860-132086894	-	2815	3026	2636	888	1133	1044	-1.32088266150338	9.54889243571747e-69	2.67051573493085e-67	receptor accessory protein 4	http://www.ncbi.nlm.nih.gov/gene/?term=102410889
ABCB8	protein_coding	chr8:113546176-113563018	+	5679	6137	5406	2079	2248	2500	-1.18606022207067	1.01472341650093e-68	2.83392741714892e-67	ATP binding cassette subfamily B member 8	http://www.ncbi.nlm.nih.gov/gene/?term=102391538
NMRK2	protein_coding	chr9:91246057-91250537	+	142	144	131	669	652	614	2.36766369811521	1.22457592676151e-68	3.41528136922216e-67	nicotinamide riboside kinase 2	http://www.ncbi.nlm.nih.gov/gene/?term=102403365
AURKB	protein_coding	chr3:35552889-35557222	+	2159	2467	2340	687	799	783	-1.47218349171718	1.32123522410352e-68	3.67977677863424e-67	aurora kinase B	http://www.ncbi.nlm.nih.gov/gene/?term=102410421
TOP2A	protein_coding	chr3:22719538-22745821	+	16524	15381	15098	3666	5584	4469	-1.63513588902184	1.95726319623004e-68	5.44367196394998e-67	DNA topoisomerase II alpha	http://www.ncbi.nlm.nih.gov/gene/?term=102414732
LOC102400274	lncRNA	chr3:4762856-4923917	-	1617	1549	1495	4584	4849	3789	1.65723848184313	2.07787430147151e-68	5.77117440100589e-67	uncharacterized LOC102400274	http://www.ncbi.nlm.nih.gov/gene/?term=102400274
ZCCHC24	protein_coding	chr4:154359931-154425656	-	1191	1292	1297	3284	3739	4670	1.77238331312263	3.30661289660191e-68	9.17130873738817e-67	zinc finger CCHC-type containing 24	http://www.ncbi.nlm.nih.gov/gene/?term=102390455
SQSTM1	protein_coding	chr9:108802115-108813000	+	8687	8960	8101	18323	17463	20585	1.28261331724465	3.36289147299475e-68	9.31460968761454e-67	sequestosome 1	http://www.ncbi.nlm.nih.gov/gene/?term=102407430
FBXO5	protein_coding	chr10:14165333-14176462	+	1296	1170	1208	181	299	241	-2.20796650443924	4.33480473545308e-68	1.19901886600368e-66	F-box protein 5	http://www.ncbi.nlm.nih.gov/gene/?term=102406712
MUSTN1	protein_coding	chr21:48123072-48124490	+	44	31	54	525	592	960	4.14662562522029	4.47632290618985e-68	1.23646938607094e-66	musculoskeletal, embryonic nuclear protein 1	http://www.ncbi.nlm.nih.gov/gene/?term=102405691
NEK6	protein_coding	chr12:94836957-94923307	+	5024	4850	4741	8639	8786	8938	1.00201670982903	5.14054779855917e-68	1.41800466049873e-66	NIMA related kinase 6	http://www.ncbi.nlm.nih.gov/gene/?term=102402230
RFWD3	protein_coding	chr18:1776507-1810596	-	3800	3601	3413	1401	1639	1478	-1.11027597520904	5.69160989779866e-68	1.56787158330628e-66	ring finger and WD repeat domain 3	http://www.ncbi.nlm.nih.gov/gene/?term=102414704
U2AF1	protein_coding	chr1:187812442-187825346	-	6088	6773	5802	2400	2436	2584	-1.17927963929232	8.20215235206847e-68	2.25637411843279e-66	U2 small nuclear RNA auxiliary factor 1	http://www.ncbi.nlm.nih.gov/gene/?term=102390222
ACP1	protein_coding	chr3:175355939-175370457	-	3729	3988	3644	1429	1642	1452	-1.17994836428444	8.27348250915604e-68	2.27290012006638e-66	acid phosphatase 1, soluble	http://www.ncbi.nlm.nih.gov/gene/?term=102397114
RAD51AP1	protein_coding	chr4:14601282-14618886	+	1250	1295	1023	250	306	313	-1.88803441821839	8.67762660245293e-68	2.3806879939773e-66	RAD51 associated protein 1	http://www.ncbi.nlm.nih.gov/gene/?term=102407808
TMEM154	protein_coding	chr17:67983749-68035205	-	75	46	58	445	494	457	3.11318770695787	1.61034563270854e-67	4.41195373346687e-66	transmembrane protein 154	http://www.ncbi.nlm.nih.gov/gene/?term=102391287
ACTG1	protein_coding	chr3:12112077-12114977	-	404749	384421	368032	134420	127165	126087	-1.42326952188274	2.04023911958077e-67	5.58218269682586e-66	actin gamma 1	http://www.ncbi.nlm.nih.gov/gene/?term=102393959
ACSS2	protein_coding	chr14:19375282-19421356	-	136	165	128	793	779	1152	2.8157413890723	2.20499267780823e-67	6.02479190125896e-66	acyl-CoA synthetase short chain family member 2	http://www.ncbi.nlm.nih.gov/gene/?term=102395152
LOC102412383	pseudogene	chr15:10394888-10396852	-	3485	3481	3216	556	920	877	-1.97417281175261	2.53294002580111e-67	6.91150337851027e-66	karyopherin alpha 2 (RAG cohort 1, importin alpha 1) pseudogene	http://www.ncbi.nlm.nih.gov/gene/?term=102412383
DNAAF5	protein_coding	chr24:650880-674775	+	1824	1785	1670	536	583	654	-1.42538500735474	2.55354307434028e-67	6.95831872565167e-66	dynein axonemal assembly factor 5	http://www.ncbi.nlm.nih.gov/gene/?term=102408531
MAOA	protein_coding	chrX:42377575-42457902	+	442	352	359	1685	1915	1353	2.25561340597429	3.74381068758543e-67	1.01880088145182e-65	monoamine oxidase A	http://www.ncbi.nlm.nih.gov/gene/?term=102404714
FAM136A	protein_coding	chr12:14067379-14071866	+	4439	4658	3890	1558	1871	1797	-1.16433178806925	4.18892471710577e-67	1.13839526093943e-65	None	http://www.ncbi.nlm.nih.gov/gene/?term=FAM136A
KLHL7	protein_coding	chr8:31500866-31575332	+	1846	1775	1604	4053	4971	3882	1.45404952601516	4.77778796803308e-67	1.29494086779227e-65	kelch like family member 7	http://www.ncbi.nlm.nih.gov/gene/?term=102399485
LOC102406959	pseudogene	chrX:50508677-50511220	+	840	927	756	162	194	179	-2.08794992020868	5.90764917581232e-67	1.59902482785526e-65	transforming acidic coiled-coil-containing protein 3-like	http://www.ncbi.nlm.nih.gov/gene/?term=102406959
C16H11orf96	protein_coding	chr16:10694151-10695459	-	1245	1445	1368	4220	4541	6367	2.04213717830503	6.01502975495395e-67	1.62591005103119e-65	None	http://www.ncbi.nlm.nih.gov/gene/?term=C16H11orf96
TMBIM6	protein_coding	chr4:90155670-90172334	+	18474	18714	18163	36741	40461	35041	1.16972636660355	6.53507504633412e-67	1.7641207932564e-65	transmembrane BAX inhibitor motif containing 6	http://www.ncbi.nlm.nih.gov/gene/?term=102401171
CCDC9B	protein_coding	chr11:67394378-67403423	+	362	329	391	1223	1170	1339	1.93496901714579	6.63052241450751e-67	1.78749677695241e-65	None	http://www.ncbi.nlm.nih.gov/gene/?term=CCDC9B
LETM1	protein_coding	chr7:1024682-1052090	-	11874	12843	10736	4641	4659	5025	-1.15481327719703	6.67840641504765e-67	1.79800509776856e-65	leucine zipper and EF-hand containing transmembrane protein 1	http://www.ncbi.nlm.nih.gov/gene/?term=102396613
ASS1	protein_coding	chr12:100265857-100317704	+	3702	3917	3577	257	322	185	-3.7232287334052	9.30759534668707e-67	2.50251618162857e-65	argininosuccinate synthase 1	http://www.ncbi.nlm.nih.gov/gene/?term=102389257
MRTO4	protein_coding	chr2:186152168-186159123	-	5633	6249	5476	1978	2238	2460	-1.23101732835851	1.034569206394e-66	2.77792837972177e-65	MRT4 homolog, ribosome maturation factor	http://www.ncbi.nlm.nih.gov/gene/?term=102408130
PDE4DIP	protein_coding	chr6:22665462-22906247	-	2603	2339	2269	6309	6900	9254	1.7857533227538	1.12092934099986e-66	3.00581743073961e-65	phosphodiesterase 4D interacting protein	http://www.ncbi.nlm.nih.gov/gene/?term=102407486
TUBB2A	protein_coding	chr2:1934295-1938346	-	4918	4927	4211	1860	2070	2094	-1.07183591517192	1.30642401696483e-66	3.49858272553763e-65	tubulin beta 2A class IIa	http://www.ncbi.nlm.nih.gov/gene/?term=102398816
CDO1	protein_coding	chr11:97905353-97916851	+	1499	1610	1480	4463	4659	3704	1.63570806793599	1.70763698345819e-66	4.56696767814407e-65	cysteine dioxygenase type 1	http://www.ncbi.nlm.nih.gov/gene/?term=102406101
MEIS3	protein_coding	chr18:54384491-54399557	-	246	221	169	962	878	916	2.27360326853027	1.72747490612415e-66	4.61391181275911e-65	Meis homeobox 3	http://www.ncbi.nlm.nih.gov/gene/?term=102399716
RNASEH2C	protein_coding	chr5:120472469-120473687	-	2183	2550	2211	533	754	622	-1.71877817172787	1.77567705157223e-66	4.73638983161775e-65	ribonuclease H2 subunit C	http://www.ncbi.nlm.nih.gov/gene/?term=102396666
UBE2L6	protein_coding	chr16:3063211-3076722	+	110	133	130	746	678	996	2.84573556490708	2.88223599475664e-66	7.67785081875014e-65	ubiquitin conjugating enzyme E2 L6	http://www.ncbi.nlm.nih.gov/gene/?term=102397417
ZBTB16	protein_coding	chr16:60154054-60362527	-	2	4	3	918	905	1054	8.47112474999315	6.73304681803009e-66	1.79122109815104e-64	zinc finger and BTB domain containing 16	http://www.ncbi.nlm.nih.gov/gene/?term=102397850
CHAF1B	protein_coding	chr1:193214928-193241691	+	3017	3149	2675	1013	1091	1201	-1.26933281042382	7.25790366682711e-66	1.92831040579701e-64	chromatin assembly factor 1 subunit B	http://www.ncbi.nlm.nih.gov/gene/?term=102398733
CHERP	protein_coding	chr9:103859590-103878961	-	4368	4591	3988	1747	1760	1816	-1.13016414029984	8.34421167255599e-66	2.21110658913715e-64	calcium homeostasis endoplasmic reticulum protein	http://www.ncbi.nlm.nih.gov/gene/?term=102411611
ERCC2	protein_coding	chr18:52996943-53013272	-	2319	2193	2041	743	831	882	-1.2668368143229	9.08155424767918e-66	2.40333870732815e-64	ERCC excision repair 2, TFIIH core complex helicase subunit	http://www.ncbi.nlm.nih.gov/gene/?term=102390910
AMD1	protein_coding	chr10:64910107-64933666	+	5980	5637	5406	1989	2580	2368	-1.14944146531261	9.23440789629346e-66	2.44059115499944e-64	adenosylmethionine decarboxylase 1	http://www.ncbi.nlm.nih.gov/gene/?term=102392273
NBR1	protein_coding	chr3:20179232-20209847	-	2589	2394	2365	4283	4561	4513	1.01227836849239	1.05361542733471e-65	2.78099381813626e-64	NBR1, autophagy cargo receptor	http://www.ncbi.nlm.nih.gov/gene/?term=102401221
ZFR2	protein_coding	chr9:91137587-91183108	-	13	16	5	409	359	353	5.20253264166156	1.27865570668849e-65	3.37057650515064e-64	zinc finger RNA binding protein 2	http://www.ncbi.nlm.nih.gov/gene/?term=102404994
RFC3	protein_coding	chr13:63351992-63369526	+	1537	1542	1513	312	434	296	-1.99443258672347	1.44460437509559e-65	3.80305756739637e-64	replication factor C subunit 3	http://www.ncbi.nlm.nih.gov/gene/?term=102404897
PTCD3	protein_coding	chr12:48432284-48461281	-	3887	3507	3607	1158	1340	1480	-1.32135443200357	2.06609978115495e-65	5.43212067461988e-64	pentatricopeptide repeat domain 3	http://www.ncbi.nlm.nih.gov/gene/?term=102415100
ENO3	protein_coding	chr3:36943685-36949393	+	312	365	389	1689	1912	1336	2.35927046453165	2.64477861608395e-65	6.94452143250548e-64	enolase 3	http://www.ncbi.nlm.nih.gov/gene/?term=102413593
LOC112580821	lncRNA	chr20:3577734-3583506	-	49	45	40	338	480	525	3.46766840837679	2.86099100130333e-65	7.50248445432686e-64	None	http://www.ncbi.nlm.nih.gov/gene/?term=LOC112580821
HELLS	protein_coding	chr23:15730950-15769019	+	4383	3986	3777	1158	1591	1459	-1.38432663706714	4.51894071505294e-65	1.1819488460926e-63	helicase, lymphoid specific	http://www.ncbi.nlm.nih.gov/gene/?term=102398990
ACCS	protein_coding	chr16:10541776-10564327	-	530	687	637	1838	1867	1917	1.74927430948672	4.74652299158063e-65	1.23986794626127e-63	1-aminocyclopropane-1-carboxylate synthase homolog (inactive)	http://www.ncbi.nlm.nih.gov/gene/?term=102389702
ZFYVE1	protein_coding	chr11:18774806-18819704	+	1740	1923	1693	3474	3598	3614	1.14747422523813	4.97887590749163e-65	1.29888194217146e-63	zinc finger FYVE-type containing 1	http://www.ncbi.nlm.nih.gov/gene/?term=102394773
GJC1	protein_coding	chr3:18818675-18851596	+	2693	2589	2289	604	805	860	-1.59293598125552	5.21057415604332e-65	1.35757307559776e-63	gap junction protein gamma 1	http://www.ncbi.nlm.nih.gov/gene/?term=102411880
BPHL	protein_coding	chr2:1912132-1933629	+	236	258	217	710	851	881	1.92746540445266	6.00897028088316e-65	1.56357123597413e-63	biphenyl hydrolase like	http://www.ncbi.nlm.nih.gov/gene/?term=102399464
E2F4	protein_coding	chr18:34519986-34526631	+	4573	5016	4343	1848	2054	2067	-1.0735325018532	7.63962377090413e-65	1.98531895987254e-63	E2F transcription factor 4	http://www.ncbi.nlm.nih.gov/gene/?term=102412327
B3GNT2	protein_coding	chr12:60375122-60408196	+	928	935	852	1811	2183	1932	1.2742758826189	8.61934918736509e-65	2.23704240091614e-63	UDP-GlcNAc:betaGal beta-1,3-N-acetylglucosaminyltransferase 2	http://www.ncbi.nlm.nih.gov/gene/?term=102400497
MXRA5	protein_coding	chrX:1586963-1615324	-	56322	52655	48727	143885	128784	167172	1.63344472094222	9.92195882084044e-65	2.568515288595e-63	matrix remodeling associated 5	http://www.ncbi.nlm.nih.gov/gene/?term=102392579
COL3A1	protein_coding	chr2:59859461-59899128	-	449258	432276	417164	1918087	1934205	1457118	2.18663650379509	1.12582461233181e-64	2.90698856422046e-63	None	http://www.ncbi.nlm.nih.gov/gene/?term=COL3A1
TRIM28	protein_coding	chr18:65868686-65874950	+	30612	34210	29252	12638	13303	13967	-1.0865284184746	1.31498842391557e-64	3.39109147582417e-63	tripartite motif containing 28	http://www.ncbi.nlm.nih.gov/gene/?term=102403182
CHST12	protein_coding	chr24:1721158-1739989	+	1877	2015	1885	618	563	607	-1.53978171659285	1.3328539185786e-64	3.43277886784936e-63	carbohydrate sulfotransferase 12	http://www.ncbi.nlm.nih.gov/gene/?term=102408831
NALCN	protein_coding	chr13:9220888-9524235	+	16	13	20	338	325	322	4.48039558289363	1.40528114403657e-64	3.6147053325333e-63	sodium leak channel, non-selective	http://www.ncbi.nlm.nih.gov/gene/?term=102393418
NOTCH1	protein_coding	chr12:103437412-103484448	-	3003	2907	2764	989	1035	865	-1.43394059302299	1.50037321028992e-64	3.85439387559467e-63	notch 1	http://www.ncbi.nlm.nih.gov/gene/?term=102415149
FGF2	protein_coding	chr17:38184720-38239832	+	26	32	15	455	541	343	4.35262196042118	1.74916714038475e-64	4.48782501888803e-63	fibroblast growth factor 2	http://www.ncbi.nlm.nih.gov/gene/?term=102393273
NFIB	protein_coding	chr3:92559228-93040656	+	2881	2613	2620	4603	5162	5386	1.0488765323943	1.78320365491067e-64	4.56934621826856e-63	nuclear factor I B	http://www.ncbi.nlm.nih.gov/gene/?term=102402599
PRNP	protein_coding	chr14:36730402-36748124	-	1935	1706	1574	4703	4701	4072	1.52534009825675	2.02050472610045e-64	5.17085315962233e-63	prion protein	http://www.ncbi.nlm.nih.gov/gene/?term=102412748
CTNNA3	protein_coding	chr4:141594811-143509105	-	412	383	362	12	17	8	-4.81739984231722	2.9665972950739e-64	7.58247247875092e-63	catenin (cadherin-associated protein), alpha 3	http://www.ncbi.nlm.nih.gov/gene/?term=102394557
SCRN1	protein_coding	chr8:66167924-66231293	+	1176	1106	1107	2825	3174	4062	1.71495801440479	4.07852501624502e-64	1.04113245421011e-62	secernin 1	http://www.ncbi.nlm.nih.gov/gene/?term=102416000
LOC102414399	protein_coding	chr6:20453507-20455849	+	484	462	423	1187	1353	1600	1.74375960808984	5.76154574303645e-64	1.46705084039586e-62	histone H2B type 2-E-like	http://www.ncbi.nlm.nih.gov/gene/?term=102414399
TMOD1	protein_coding	chr3:125512336-125602497	+	433	417	457	1208	1455	1694	1.87969136727863	7.83645915965246e-64	1.99286880795595e-62	tropomodulin 1	http://www.ncbi.nlm.nih.gov/gene/?term=102405102
PLIN2	protein_coding	chr3:88060598-88069494	+	5709	5411	5185	15351	13350	18455	1.6848462701539	8.48940506081558e-64	2.15620210047784e-62	perilipin 2	http://www.ncbi.nlm.nih.gov/gene/?term=102389505
NCLN	protein_coding	chr9:90670424-90684402	+	9450	9880	8420	3862	3854	4083	-1.08093619626499	9.05975635767259e-64	2.29817337153423e-62	nicalin	http://www.ncbi.nlm.nih.gov/gene/?term=102393023
POM121C	protein_coding	chr24:8719660-8738258	+	4387	4446	4012	1531	1690	1908	-1.17600280860657	9.76373243753457e-64	2.47364222557965e-62	POM121 transmembrane nucleoporin C	http://www.ncbi.nlm.nih.gov/gene/?term=102400325
TMEM246	protein_coding	chr3:153698457-153727016	-	1552	1459	1515	462	525	473	-1.48442542112084	1.00755762577894e-63	2.54944907014141e-62	transmembrane protein 246	http://www.ncbi.nlm.nih.gov/gene/?term=102401666
TSHZ3	protein_coding	chr18:41607305-41677058	-	3791	3461	3297	1351	1451	1542	-1.13007613804243	1.1390910692004e-63	2.87866418889793e-62	teashirt zinc finger homeobox 3	http://www.ncbi.nlm.nih.gov/gene/?term=102400739
MYBBP1A	protein_coding	chr3:38348389-38363211	+	12465	13137	11785	4810	4685	5417	-1.17459847896639	1.14194712722536e-63	2.88227454911682e-62	MYB binding protein 1a	http://www.ncbi.nlm.nih.gov/gene/?term=102394144
ZC3HAV1L	protein_coding	chr8:102338574-102354940	-	1563	1638	1541	2849	3158	3386	1.13371905872219	1.20375275827804e-63	3.03447886331464e-62	zinc finger CCCH-type containing, antiviral 1 like	http://www.ncbi.nlm.nih.gov/gene/?term=102403337
PIK3R1	protein_coding	chr19:11142868-11238448	-	2195	2079	1826	3632	4120	3853	1.0786224421474	1.36007954209653e-63	3.42428006409141e-62	None	http://www.ncbi.nlm.nih.gov/gene/?term=PIK3R1
METTL23	protein_coding	chr3:8396542-8403029	+	4109	3803	3934	1405	1424	1626	-1.26204305451618	1.80155246629486e-63	4.53013043579399e-62	methyltransferase like 23	http://www.ncbi.nlm.nih.gov/gene/?term=102391138
LOC102410286	protein_coding	chr23:11010098-11020937	+	126	140	102	549	572	647	2.41600119148978	1.86909540951079e-63	4.69412618269177e-62	None	http://www.ncbi.nlm.nih.gov/gene/?term=LOC102410286
NFATC1	protein_coding	chr22:61266636-61354629	+	171	207	180	731	715	854	2.19340027143559	2.13429032752259e-63	5.35348947743306e-62	nuclear factor of activated T-cells 1	http://www.ncbi.nlm.nih.gov/gene/?term=102413480
TJP2	protein_coding	chr3:108197437-108244303	+	3990	4114	3849	1499	1741	1466	-1.19592167025763	2.36878280298031e-63	5.93430054066729e-62	tight junction protein 2	http://www.ncbi.nlm.nih.gov/gene/?term=102399740
POLD3	protein_coding	chr16:30856694-30901481	-	2089	1891	1725	607	602	662	-1.45598416145964	2.7627384545452e-63	6.91266603149649e-62	DNA polymerase delta 3, accessory subunit	http://www.ncbi.nlm.nih.gov/gene/?term=102392597
MYBPC2	protein_coding	chr18:56588374-56614302	+	469	281	402	3714	3875	4123	3.49392750626632	2.78191468448328e-63	6.94343897516518e-62	myosin binding protein C, fast type	http://www.ncbi.nlm.nih.gov/gene/?term=102413252
NATD1	protein_coding	chr3:28189398-28196874	+	769	788	742	1868	1778	2047	1.45966271212471	2.77994617745686e-63	6.94343897516518e-62	N-acetyltransferase domain containing 1	http://www.ncbi.nlm.nih.gov/gene/?term=102392481
COL1A1	protein_coding	chr3:26943818-26961051	-	645793	654629	590118	1620024	1599534	1571021	1.49503037353825	2.94923175875846e-63	7.3519614410927e-62	None	http://www.ncbi.nlm.nih.gov/gene/?term=COL1A1
LGI2	protein_coding	chr7:72879046-72908916	+	412	366	345	13	13	20	-4.45984623770982	3.00929817992482e-63	7.49244745364267e-62	leucine rich repeat LGI family member 2	http://www.ncbi.nlm.nih.gov/gene/?term=102415269
TMBIM1	protein_coding	chr2:159382150-159399831	-	3990	3953	3756	7410	7188	7873	1.09351919635438	3.02086857028685e-63	7.51199238561972e-62	transmembrane BAX inhibitor motif containing 1	http://www.ncbi.nlm.nih.gov/gene/?term=102404694
GTF3C2	protein_coding	chr12:71966318-71986636	+	4183	4180	3873	1714	1764	1890	-1.03825142146886	3.28347397859607e-63	8.15497005852545e-62	general transcription factor IIIC subunit 2	http://www.ncbi.nlm.nih.gov/gene/?term=102410990
KNSTRN	protein_coding	chr11:67341981-67351267	-	1849	1886	1756	572	703	704	-1.32574257477352	3.56929772108325e-63	8.85396309387138e-62	kinetochore localized astrin/SPAG5 binding protein	http://www.ncbi.nlm.nih.gov/gene/?term=102392163
DNM3	protein_coding	chr5:41173524-41819881	-	236	209	203	695	849	737	1.96374928654671	4.16923454297553e-63	1.03294704161671e-61	dynamin 3	http://www.ncbi.nlm.nih.gov/gene/?term=102410370
PHRF1	protein_coding	chr5:127248243-127271764	-	5469	5997	5286	2172	2545	2554	-1.05658066436813	4.45611251056311e-63	1.10131975291665e-61	PHD and ring finger domains 1	http://www.ncbi.nlm.nih.gov/gene/?term=102397991
NFAT5	protein_coding	chr18:36350533-36472941	+	2424	2140	2206	4796	5048	4556	1.24007984784044	4.75945478758211e-63	1.17485221358017e-61	nuclear factor of activated T-cells 5	http://www.ncbi.nlm.nih.gov/gene/?term=102392379
HARS	protein_coding	chr9:59422402-59434825	+	5439	5535	4963	2242	2366	2549	-1.00474845058478	4.86684038550097e-63	1.19989305328493e-61	histidyl-tRNA synthetase	http://www.ncbi.nlm.nih.gov/gene/?term=102395661
MET	protein_coding	chr8:51489874-51605953	-	6162	5906	5936	562	735	450	-3.21797239589684	5.39942194734683e-63	1.3295747312296e-61	MET proto-oncogene, receptor tyrosine kinase	http://www.ncbi.nlm.nih.gov/gene/?term=102393442
BCO2	protein_coding	chr16:62379889-62442884	-	57	63	64	361	472	435	2.928756034739	5.89945033224372e-63	1.45093424005682e-61	beta-carotene oxygenase 2	http://www.ncbi.nlm.nih.gov/gene/?term=102400372
OTOG	protein_coding	chr16:49946295-50031777	+	358	214	301	1216	1446	1592	2.42922668372473	7.67332273834207e-63	1.88491159042096e-61	otogelin	http://www.ncbi.nlm.nih.gov/gene/?term=102404460
VAMP7	protein_coding	chrX:140576724-140658190	-	459	394	488	1892	2232	1541	2.22583021554773	9.42216577258878e-63	2.31169345419335e-61	vesicle associated membrane protein 7	http://www.ncbi.nlm.nih.gov/gene/?term=102390298
GPR155	protein_coding	chr2:74762169-74807774	+	421	392	468	1326	1315	1317	1.77625951171828	1.09371256206846e-62	2.68012670549591e-61	G protein-coupled receptor 155	http://www.ncbi.nlm.nih.gov/gene/?term=102407093
SGPL1	protein_coding	chr4:146280319-146344739	+	3249	2760	2787	7098	6956	6447	1.37504245314325	1.12103317809029e-62	2.74046987231311e-61	sphingosine-1-phosphate lyase 1	http://www.ncbi.nlm.nih.gov/gene/?term=102398975
SMYD5	protein_coding	chr12:11129540-11141594	-	4577	4707	4341	1938	2036	2162	-1.00114713739556	1.12105195846406e-62	2.74046987231311e-61	SMYD family member 5	http://www.ncbi.nlm.nih.gov/gene/?term=102388925
LOC102394892	protein_coding	chr1:29318659-29333086	-	291	297	276	953	1028	863	1.87019350737099	1.22158014296896e-62	2.97900316990691e-61	cytochrome P450 4V2-like	http://www.ncbi.nlm.nih.gov/gene/?term=102394892
APBB2	protein_coding	chr7:57312820-57690061	+	4315	3895	3679	6932	7254	7625	1.02665291507124	1.22628288801636e-62	2.98686418272935e-61	amyloid beta precursor protein binding family B member 2	http://www.ncbi.nlm.nih.gov/gene/?term=102416166
TIMELESS	protein_coding	chr4:63232705-63259455	-	1977	1911	1769	375	408	564	-1.92329450228305	1.29142817929296e-62	3.14174913208235e-61	timeless circadian clock	http://www.ncbi.nlm.nih.gov/gene/?term=102409811
AHR	protein_coding	chr8:25582588-25634831	+	144	155	179	645	973	839	2.49960414709618	1.30069256060666e-62	3.16047944449695e-61	None	http://www.ncbi.nlm.nih.gov/gene/?term=AHR
FUS	protein_coding	chr24:15295390-15305667	-	37743	41506	35382	13813	13299	15440	-1.27722013035357	1.35014549963146e-62	3.27669927025944e-61	FUS RNA binding protein	http://www.ncbi.nlm.nih.gov/gene/?term=102397686
LOC102403789	protein_coding	chr14:41688729-41692571	+	2454	2663	2388	5474	5234	6261	1.32828706584296	1.42522582441677e-62	3.45476108602921e-61	cystatin-C-like	http://www.ncbi.nlm.nih.gov/gene/?term=102403789
PDE3B	protein_coding	chr16:46807424-46979974	+	725	653	739	121	103	94	-2.58310264742952	1.74118456014278e-62	4.21053875909019e-61	phosphodiesterase 3B	http://www.ncbi.nlm.nih.gov/gene/?term=102394766
IL17B	protein_coding	chr9:50374641-50427454	+	113	123	131	505	669	699	2.49287817119834	2.78878575007469e-62	6.72773737939166e-61	interleukin 17B	http://www.ncbi.nlm.nih.gov/gene/?term=102401526
SSPN	protein_coding	chr4:36528469-36572862	+	239	220	209	693	764	729	1.86038219034865	2.98105354362154e-62	7.18298724973819e-61	sarcospan	http://www.ncbi.nlm.nih.gov/gene/?term=102400727
TXNRD1	protein_coding	chr4:51998978-52063259	-	12439	12108	10530	4738	5586	4914	-1.05251286797189	3.77326573528431e-62	9.08102285183084e-61	thioredoxin reductase 1	http://www.ncbi.nlm.nih.gov/gene/?term=102402136
HSP90AB1	protein_coding	chr2:34675629-34681359	-	110386	104589	104057	45374	46419	49084	-1.02906739847945	3.90019966363325e-62	9.3753370962003e-61	heat shock protein 90 alpha family class B member 1	http://www.ncbi.nlm.nih.gov/gene/?term=102389823
POLH	protein_coding	chr2:35292419-35323378	-	3480	3340	3048	1367	1517	1486	-1.02505309441434	5.02680414337512e-62	1.20547778222126e-60	DNA polymerase eta	http://www.ncbi.nlm.nih.gov/gene/?term=102411323
BLCAP	lncRNA	chr14:17134071-17149158	+	1583	1319	1330	3202	3276	3829	1.43453557590711	5.69590067566104e-62	1.36431348093651e-60	bladder cancer associated protein	http://www.ncbi.nlm.nih.gov/gene/?term=102411684
CKM	protein_coding	chr18:52970350-52980363	-	65	29	73	3439	3446	4339	6.21073011688987	6.11618609623607e-62	1.46324679686254e-60	creatine kinase, M-type	http://www.ncbi.nlm.nih.gov/gene/?term=102393975
TLCD2	protein_coding	chr3:40566470-40579169	+	734	726	801	1790	1920	2166	1.52357563958915	6.51156672105084e-62	1.55599473646696e-60	TLC domain containing 2	http://www.ncbi.nlm.nih.gov/gene/?term=102393814
S100A11	protein_coding	chr6:18437611-18442501	+	31671	31582	31996	13616	15312	14007	-1.00184321027067	8.81245986842004e-62	2.10332375488342e-60	S100 calcium binding protein A11	http://www.ncbi.nlm.nih.gov/gene/?term=102393457
KHSRP	protein_coding	chr9:93248860-93260331	-	16709	18723	15713	6536	7394	7759	-1.08889110736697	1.24299454808249e-61	2.96322856137917e-60	KH-type splicing regulatory protein	http://www.ncbi.nlm.nih.gov/gene/?term=102415600
UMPS	protein_coding	chr1:113925224-113977086	+	2942	3009	2827	925	1105	1217	-1.28894695844696	1.32488959178658e-61	3.15473710346164e-60	uridine monophosphate synthetase	http://www.ncbi.nlm.nih.gov/gene/?term=102399012
TRIM55	protein_coding	chr15:51824486-51886346	-	832	620	848	2286	3016	3119	2.01164291567125	1.3268716014247e-61	3.15573514440137e-60	tripartite motif containing 55	http://www.ncbi.nlm.nih.gov/gene/?term=102402397
GRASP	protein_coding	chr4:92448852-92456724	+	528	576	428	1463	1564	1919	1.84169914067545	1.37091791537984e-61	3.25665582909997e-60	general receptor for phosphoinositides 1 associated scaffold protein	http://www.ncbi.nlm.nih.gov/gene/?term=102409500
TXLNB	protein_coding	chr10:27206162-27263197	+	27	28	38	341	531	692	4.20456560603095	1.73812074361823e-61	4.12410505935831e-60	taxilin beta	http://www.ncbi.nlm.nih.gov/gene/?term=102405923
DTYMK	protein_coding	chr6:120091955-120100582	-	4209	4887	4089	1537	1834	1674	-1.23763032820197	1.97178281460871e-61	4.67303269865951e-60	deoxythymidylate kinase	http://www.ncbi.nlm.nih.gov/gene/?term=102399003
AHSA1	protein_coding	chr11:14538392-14545810	-	6564	6728	6109	2765	2765	3022	-1.03053370308446	2.22042442015122e-61	5.25613246092536e-60	activator of HSP90 ATPase activity 1	http://www.ncbi.nlm.nih.gov/gene/?term=102396958
SNRPB	protein_coding	chr14:31007114-31015999	-	10523	11950	10480	4103	4449	4892	-1.14507143224238	2.79508185140954e-61	6.60096991153935e-60	small nuclear ribonucleoprotein polypeptides B and B1	http://www.ncbi.nlm.nih.gov/gene/?term=102389694
CDAN1	protein_coding	chr11:65331934-65344764	+	1629	1678	1630	527	621	617	-1.33735013229104	3.70575854656512e-61	8.7312341391182e-60	codanin 1	http://www.ncbi.nlm.nih.gov/gene/?term=102391014
PRMT1	protein_coding	chr18:56085188-56095166	+	24084	25806	23676	10033	9721	10716	-1.12006092164317	4.45990887165782e-61	1.04958601324609e-59	protein arginine methyltransferase 1	http://www.ncbi.nlm.nih.gov/gene/?term=102395749
HNRNPAB	protein_coding	chr9:71974864-71981495	-	30188	34943	28074	11329	13020	13031	-1.16882392618569	5.19079874481488e-61	1.2201700611793e-59	heterogeneous nuclear ribonucleoprotein A/B	http://www.ncbi.nlm.nih.gov/gene/?term=102406490
DCLK1	protein_coding	chr13:65044039-65393779	-	10348	9012	9266	21483	25335	20084	1.37393648061048	5.89712915808434e-61	1.38459106930278e-59	doublecortin like kinase 1	http://www.ncbi.nlm.nih.gov/gene/?term=102406046
PTGER3	protein_coding	chr6:73516938-73611079	+	12	16	12	551	698	309	5.43602754313336	6.2687350540528e-61	1.47013122196788e-59	prostaglandin E receptor 3	http://www.ncbi.nlm.nih.gov/gene/?term=102406113
GINS2	protein_coding	chr18:11285842-11318322	-	1034	1047	999	173	227	272	-2.05262209863904	6.4861459582676e-61	1.51935335486473e-59	GINS complex subunit 2	http://www.ncbi.nlm.nih.gov/gene/?term=102404802
PLEKHA2	protein_coding	chr1:11418738-11500047	-	2457	2275	2366	4967	5384	6537	1.39664345317812	6.91407928508289e-61	1.61771829576354e-59	pleckstrin homology domain containing A2	http://www.ncbi.nlm.nih.gov/gene/?term=102391726
CDCA7	protein_coding	chr2:75779380-75816577	-	1403	1383	1266	232	236	354	-2.1535781221018	9.77865115856623e-61	2.28266501958115e-59	cell division cycle associated 7	http://www.ncbi.nlm.nih.gov/gene/?term=102399363
NDC1	protein_coding	chr6:91869835-91931200	+	2323	2233	2088	610	851	770	-1.42961745172522	1.02839790890825e-60	2.39785341532049e-59	NDC1 transmembrane nucleoporin	http://www.ncbi.nlm.nih.gov/gene/?term=102395868
URB1	protein_coding	chr1:47732036-47810708	+	2563	2842	2419	896	1070	1038	-1.23293516421035	1.05735847555348e-60	2.46253544848625e-59	URB1 ribosome biogenesis 1 homolog (S. cerevisiae)	http://www.ncbi.nlm.nih.gov/gene/?term=102397770
MFSD2A	protein_coding	chr6:105593057-105605830	-	1880	1951	1833	498	470	624	-1.68136119619067	1.32087282176006e-60	3.07270322776257e-59	major facilitator superfamily domain containing 2A	http://www.ncbi.nlm.nih.gov/gene/?term=102396588
CTSF	protein_coding	chr5:121177750-121183423	-	917	1020	918	2129	2208	2065	1.31623388959303	1.74148848622774e-60	4.04650581287809e-59	cathepsin F	http://www.ncbi.nlm.nih.gov/gene/?term=102411640
LOC102405714	protein_coding	chr2:32551497-32635832	+	174	134	173	818	1037	721	2.56684739348765	1.83020794560023e-60	4.24776538362757e-59	24-hydroxycholesterol 7-alpha-hydroxylase-like	http://www.ncbi.nlm.nih.gov/gene/?term=102405714
SGCG	protein_coding	chr13:56063692-56095182	+	7	10	5	336	408	633	6.11111750118122	2.05887769013713e-60	4.77300325134891e-59	sarcoglycan gamma	http://www.ncbi.nlm.nih.gov/gene/?term=102404253
POLR1A	protein_coding	chr12:48461703-48546084	+	5053	5202	4488	2058	2042	2045	-1.10916977825474	2.22095808821771e-60	5.14284239877203e-59	polymerase (RNA) I polypeptide A, 194kDa	http://www.ncbi.nlm.nih.gov/gene/?term=102404536
SNAP91	protein_coding	chr10:80721953-80892587	+	520	403	550	1619	1898	2281	2.11767510204542	2.35275705784049e-60	5.44179501854698e-59	synaptosome associated protein 91	http://www.ncbi.nlm.nih.gov/gene/?term=102402907
CERK	protein_coding	chr4:3141345-3180447	+	7408	7470	6988	2651	2858	3340	-1.15714472562025	2.70859938860966e-60	6.25767034952016e-59	ceramide kinase	http://www.ncbi.nlm.nih.gov/gene/?term=102395822
SERINC1	protein_coding	chr10:75582961-75616729	-	4845	4422	4379	8667	9987	8432	1.13857295458105	3.08128613694171e-60	7.11055196310024e-59	serine incorporator 1	http://www.ncbi.nlm.nih.gov/gene/?term=102407075
MOB3B	protein_coding	chr3:79549506-79789167	+	676	639	566	1917	2070	1617	1.72887985981155	3.21439440274824e-60	7.40925248633475e-59	MOB kinase activator 3B	http://www.ncbi.nlm.nih.gov/gene/?term=102396407
MAST4	protein_coding	chr19:12182054-12794833	-	1797	1650	1439	434	536	549	-1.53679906689284	3.78734337722034e-60	8.71995866280879e-59	microtubule associated serine/threonine kinase family member 4	http://www.ncbi.nlm.nih.gov/gene/?term=102392442
WNT16	protein_coding	chr8:85577794-85589309	+	505	563	337	8	15	5	-5.49442011195175	3.82892001945748e-60	8.80564385340381e-59	Wnt family member 16	http://www.ncbi.nlm.nih.gov/gene/?term=102404380
RFC5	protein_coding	chr17:15827483-15838230	+	2575	2900	2650	855	1090	958	-1.33924616165018	4.16831931567869e-60	9.5752791379049e-59	replication factor C subunit 5	http://www.ncbi.nlm.nih.gov/gene/?term=102404076
MVD	protein_coding	chr18:13525593-13532243	-	2048	2166	2000	3554	3928	4227	1.06191529120245	4.24939338640465e-60	9.7504262793503e-59	mevalonate diphosphate decarboxylase	http://www.ncbi.nlm.nih.gov/gene/?term=102412728
DCK	protein_coding	chr7:31228492-31255720	-	1263	1254	1122	337	399	323	-1.63086648749438	4.88288701370935e-60	1.11912888286968e-58	deoxycytidine kinase	http://www.ncbi.nlm.nih.gov/gene/?term=102404885
PHYHD1	protein_coding	chr12:98916522-98933482	+	1566	1900	1535	3607	3744	3820	1.31093536793729	6.19651772058262e-60	1.41538558613127e-58	phytanoyl-CoA dioxygenase domain containing 1	http://www.ncbi.nlm.nih.gov/gene/?term=102398734
BMPR2	protein_coding	chr2:143710945-143864239	+	2838	2307	2544	5186	5854	5469	1.25073467195896	7.61865569101012e-60	1.73825870862007e-58	bone morphogenetic protein receptor type 2	http://www.ncbi.nlm.nih.gov/gene/?term=102393717
COL15A1	protein_coding	chr3:126765940-126868541	+	1045	1037	848	114	183	202	-2.40989432256681	7.75055007962026e-60	1.76635561182497e-58	collagen type XV alpha 1 chain	http://www.ncbi.nlm.nih.gov/gene/?term=102398398
PTX3	protein_coding	chr1:154703263-154709045	-	216	176	137	3332	3566	2306	4.28167597116735	1.0699393277825e-59	2.43017040569001e-58	pentraxin 3	http://www.ncbi.nlm.nih.gov/gene/?term=102409711
MYO10	protein_coding	chr19:55980357-56239605	+	7691	7256	6568	2861	2849	3222	-1.11610894157374	1.3244676498951e-59	3.00490458277323e-58	myosin X	http://www.ncbi.nlm.nih.gov/gene/?term=102392398
ZMAT3	protein_coding	chr1:132818025-132855918	+	1438	1224	1208	3397	4502	3266	1.67608069907869	1.47633377030451e-59	3.34569376992015e-58	zinc finger matrin-type 3	http://www.ncbi.nlm.nih.gov/gene/?term=102402443
GPRC5A	protein_coding	chr4:23166047-23185806	+	581	482	526	74	60	70	-2.80941056759692	1.5421420223932e-59	3.49091162737259e-58	G protein-coupled receptor class C group 5 member A	http://www.ncbi.nlm.nih.gov/gene/?term=102407972
KIF11	protein_coding	chr23:13928413-13975190	+	5850	5718	5161	1154	1901	1465	-1.74681422690283	1.55876740684468e-59	3.5245947904824e-58	kinesin family member 11	http://www.ncbi.nlm.nih.gov/gene/?term=102390613
PKIG	protein_coding	chr14:10620851-10700757	-	1080	1138	1089	1989	2371	2315	1.15951539667338	1.56114787250617e-59	3.52602884134726e-58	cAMP-dependent protein kinase inhibitor gamma	http://www.ncbi.nlm.nih.gov/gene/?term=102389877
IFI35	protein_coding	chr3:20311799-20325467	-	27	31	17	327	320	313	3.83369771871364	1.88775464192779e-59	4.25894321003418e-58	interferon induced protein 35	http://www.ncbi.nlm.nih.gov/gene/?term=102399659
GABARAPL1	protein_coding	chr4:20400783-20411349	+	2826	3115	2855	5209	5419	5654	1.03805128700544	1.95722256366524e-59	4.4107408488313e-58	GABA type A receptor associated protein like 1	http://www.ncbi.nlm.nih.gov/gene/?term=102409744
SELENOP	protein_coding	chr19:31499956-31510031	+	330	307	307	1058	1603	1918	2.41608280833056	2.14558202595802e-59	4.82445348197598e-58	selenoprotein P	http://www.ncbi.nlm.nih.gov/gene/?term=102411210
MYO19	protein_coding	chr3:50566612-50611073	+	4237	4441	3806	1308	1413	1704	-1.34733949069269	2.87475165168359e-59	6.45683930487153e-58	myosin XIX	http://www.ncbi.nlm.nih.gov/gene/?term=102412091
PROB1	protein_coding	chr9:60567812-60573736	+	270	181	244	925	1157	1393	2.46342984137113	3.24647415329899e-59	7.28364512260147e-58	proline rich basic protein 1	http://www.ncbi.nlm.nih.gov/gene/?term=102394324
GNL3	protein_coding	chr21:48236907-48243597	-	5548	6123	5714	2281	2490	2652	-1.08020376791574	3.82289083467902e-59	8.56734869409976e-58	G protein nucleolar 3	http://www.ncbi.nlm.nih.gov/gene/?term=102393000
YWHAZ	protein_coding	chr15:18797527-18833353	-	24860	23425	22917	9240	11366	9526	-1.09327758653506	3.92524667397973e-59	8.78698235487792e-58	tyrosine 3-monooxygenase/tryptophan 5-monooxygenase activation protein zeta	http://www.ncbi.nlm.nih.gov/gene/?term=102415951
SUV39H1	protein_coding	chrX:55525008-55537070	-	1089	1172	1002	283	284	332	-1.70911928842988	4.61852318121968e-59	1.03160641676093e-57	suppressor of variegation 3-9 homolog 1	http://www.ncbi.nlm.nih.gov/gene/?term=102401546
DCBLD2	protein_coding	chr1:87924799-88008720	-	21877	19501	18465	6520	7602	5796	-1.43563312439141	5.10527554195754e-59	1.13781152034444e-57	discoidin, CUB and LCCL domain containing 2	http://www.ncbi.nlm.nih.gov/gene/?term=102400811
AASS	protein_coding	chr8:86268614-86344983	-	258	220	214	717	784	742	1.84724258232503	5.42119898474403e-59	1.20556002092458e-57	None	http://www.ncbi.nlm.nih.gov/gene/?term=AASS
WDR43	protein_coding	chr12:70533550-70572178	-	6375	6047	5583	2229	2809	2757	-1.06124670287763	7.32791209328995e-59	1.62420637747213e-57	WD repeat domain 43	http://www.ncbi.nlm.nih.gov/gene/?term=102395655
ARSA	protein_coding	chr4:117747-120983	+	1821	1975	1802	3245	3521	3445	1.01653669438669	7.49559700482921e-59	1.65773378665401e-57	arylsulfatase A	http://www.ncbi.nlm.nih.gov/gene/?term=102390683
CDC25C	protein_coding	chr9:61484642-61525206	+	776	800	680	134	188	157	-2.08835339238646	8.31300784531176e-59	1.83650168941504e-57	cell division cycle 25C	http://www.ncbi.nlm.nih.gov/gene/?term=102401152
LOC102410528	protein_coding	chr9:96630713-96637752	-	3445	3797	3342	1271	1260	1453	-1.25898691940788	1.72476354905242e-58	3.8061667303242e-57	None	http://www.ncbi.nlm.nih.gov/gene/?term=LOC102410528
FOXM1	protein_coding	chr4:13303021-13317002	-	1834	1976	1607	425	431	572	-1.77307807809578	1.8006265096903e-58	3.96924131917756e-57	forkhead box M1	http://www.ncbi.nlm.nih.gov/gene/?term=102415726
CORO1C	protein_coding	chr17:8715517-8790577	-	10660	10095	9555	4198	4315	4876	-1.02846172215097	1.86865074038885e-58	4.11469964557597e-57	coronin 1C	http://www.ncbi.nlm.nih.gov/gene/?term=102412735
RFC4	protein_coding	chr1:125254670-125269275	+	1876	1745	1768	398	523	594	-1.68758427769449	2.037465119893e-58	4.48153547939862e-57	replication factor C subunit 4	http://www.ncbi.nlm.nih.gov/gene/?term=102407332
UNC93B1	protein_coding	chr5:122095864-122105834	-	960	1046	879	1973	2035	2176	1.25127358996542	2.3399586436949e-58	5.14128889374184e-57	unc-93 homolog B1, TLR signaling regulator	http://www.ncbi.nlm.nih.gov/gene/?term=102393674
MCC	protein_coding	chr11:101570683-102096488	-	6724	6513	5668	2606	2636	2465	-1.14024204556853	2.37385653231078e-58	5.21009903265426e-57	mutated in colorectal cancers	http://www.ncbi.nlm.nih.gov/gene/?term=102401931
GRN	protein_coding	chr3:19222108-19229238	-	3637	3667	3687	8342	7532	8142	1.28061621722016	2.41389258949363e-58	5.29221706482685e-57	granulin precursor	http://www.ncbi.nlm.nih.gov/gene/?term=102401840
SPG21	protein_coding	chr11:90738627-90763521	+	1028	972	910	1746	2082	2031	1.15741061688784	2.47906828219731e-58	5.42921331389675e-57	SPG21, maspardin	http://www.ncbi.nlm.nih.gov/gene/?term=102411573
TRIB3	protein_coding	chr14:22928592-22939917	+	2351	2251	2185	4114	4116	4253	1.03056584118887	2.54348361398175e-58	5.56424931024046e-57	tribbles pseudokinase 3	http://www.ncbi.nlm.nih.gov/gene/?term=102407290
TMED8	protein_coding	chr11:14610713-14648201	+	1638	1710	1387	486	566	533	-1.42830822926546	3.25877373146265e-58	7.11363883088581e-57	transmembrane p24 trafficking protein family member 8	http://www.ncbi.nlm.nih.gov/gene/?term=102400949
TGFB1	protein_coding	chr18:50295619-50319368	-	3406	3754	3319	985	1070	1335	-1.4809181083641	3.54892839166576e-58	7.73030874698113e-57	transforming growth factor beta 1	http://www.ncbi.nlm.nih.gov/gene/?term=102413660
KNL1	protein_coding	chr11:67111012-67173897	-	3577	3116	2917	813	1091	774	-1.69495644939425	4.15481835447055e-58	9.04031166093419e-57	kinetochore scaffold 1	http://www.ncbi.nlm.nih.gov/gene/?term=102394964
ADAMTS5	protein_coding	chr1:54117708-54175582	+	1404	1245	1464	3074	3327	3772	1.45154211088382	4.8232218282152e-58	1.04833686927149e-56	ADAM metallopeptidase with thrombospondin type 1 motif, 5	http://www.ncbi.nlm.nih.gov/gene/?term=102401065
KIF20B	protein_coding	chr23:11301275-11386518	+	3913	3547	3663	725	1205	982	-1.79458779507717	5.02844435867981e-58	1.09176718806949e-56	kinesin family member 20B	http://www.ncbi.nlm.nih.gov/gene/?term=102404190
SNU13	protein_coding	chr4:7469016-7477924	+	6031	6313	5868	2640	2633	2835	-1.01673059762572	6.00645241261423e-58	1.30270985086473e-56	small nuclear ribonucleoprotein 13	http://www.ncbi.nlm.nih.gov/gene/?term=102400154
SLC29A4	protein_coding	chr24:3576243-3588741	+	517	488	478	1646	1724	1334	1.81853645645077	6.1650958176897e-58	1.33568256170376e-56	solute carrier family 29 member 4	http://www.ncbi.nlm.nih.gov/gene/?term=102411972
FDFT1	protein_coding	chr3:70376989-70403405	-	2588	2596	2652	4670	5156	5718	1.13424944128079	6.68300496705618e-58	1.44633693777919e-56	farnesyl-diphosphate farnesyltransferase 1	http://www.ncbi.nlm.nih.gov/gene/?term=102411072
LMCD1	protein_coding	chr21:17871482-17928681	-	1934	1879	1883	288	338	502	-2.19358348524131	6.69289600010288e-58	1.44692672413359e-56	LIM and cysteine rich domains 1	http://www.ncbi.nlm.nih.gov/gene/?term=102403943
ABTB2	protein_coding	chr16:19914373-20101131	+	1119	1121	978	287	290	239	-1.8257930493915	6.97350594540574e-58	1.50597895240249e-56	ankyrin repeat and BTB domain containing 2	http://www.ncbi.nlm.nih.gov/gene/?term=102410182
NOB1	protein_coding	chr18:36504354-36514055	-	4312	4373	4105	1728	1858	2051	-1.03347006233007	7.39519984046827e-58	1.59363794214232e-56	NIN1/PSMD8 binding protein 1 homolog	http://www.ncbi.nlm.nih.gov/gene/?term=102391256
SEMA4C	protein_coding	chr12:2701120-2711616	-	4089	4196	3762	1524	1760	1451	-1.19705321982882	7.97874863519263e-58	1.71755748871865e-56	semaphorin 4C	http://www.ncbi.nlm.nih.gov/gene/?term=102406914
ACVR1	protein_coding	chr2:91002303-91133443	+	2372	2172	1924	3782	4162	4271	1.06821536602764	8.05801226556079e-58	1.73277298899045e-56	None	http://www.ncbi.nlm.nih.gov/gene/?term=ACVR1
AXL	protein_coding	chr18:50214626-50249679	+	18269	18301	16861	4563	5609	6851	-1.50626062734775	8.402109763136e-58	1.80484468443875e-56	AXL receptor tyrosine kinase	http://www.ncbi.nlm.nih.gov/gene/?term=102415758
PRICKLE2	protein_coding	chr21:37039275-37378208	+	1091	1004	911	2388	2347	2214	1.36364752341936	8.86911788947397e-58	1.90313739026842e-56	prickle planar cell polarity protein 2	http://www.ncbi.nlm.nih.gov/gene/?term=102412217
ATP6V0A1	protein_coding	chr3:20747666-20807984	-	550	516	596	1351	1507	1417	1.50943878972594	1.11997881666221e-57	2.39815612577341e-56	ATPase H+ transporting V0 subunit a1	http://www.ncbi.nlm.nih.gov/gene/?term=102413360
CHST14	protein_coding	chr11:67272019-67274197	-	2923	3035	2807	1148	1367	1221	-1.08233945280525	1.1559165943569e-57	2.47248600352272e-56	carbohydrate sulfotransferase 14	http://www.ncbi.nlm.nih.gov/gene/?term=102393351
IFRD2	protein_coding	chr21:50095687-50122855	+	7407	8536	7524	3076	3319	3508	-1.09601831618871	1.22239626160415e-57	2.6119180226784e-56	interferon related developmental regulator 2	http://www.ncbi.nlm.nih.gov/gene/?term=102388963
SKP2	protein_coding	chr19:37805278-37844682	-	2563	2420	2395	615	909	707	-1.58238393605823	1.35022731735265e-57	2.88200739872989e-56	S-phase kinase associated protein 2	http://www.ncbi.nlm.nih.gov/gene/?term=102395935
WDR4	protein_coding	chr1:187626085-187645211	-	2382	2590	2196	886	911	964	-1.22510598290546	1.38934839650824e-57	2.96237833392759e-56	WD repeat domain 4	http://www.ncbi.nlm.nih.gov/gene/?term=102393095
PREX1	protein_coding	chr14:6486562-6671980	+	11252	11001	10057	4556	4263	4670	-1.10630190541777	1.72261373141733e-57	3.66909456379522e-56	phosphatidylinositol-3,4,5-trisphosphate dependent Rac exchange factor 1	http://www.ncbi.nlm.nih.gov/gene/?term=102408164
FURIN	protein_coding	chr20:47657145-47673598	+	10432	10647	9285	4096	4109	4706	-1.08208953660952	1.77490975916363e-57	3.77649924731635e-56	furin, paired basic amino acid cleaving enzyme	http://www.ncbi.nlm.nih.gov/gene/?term=102395744
LOC102388956	protein_coding	chr6:14262369-14284243	-	1274	1549	1288	353	415	345	-1.73587592463827	2.09665462248836e-57	4.45638422497735e-56	None	http://www.ncbi.nlm.nih.gov/gene/?term=LOC102388956
IL1RL1	protein_coding	chr12:6964540-7006302	+	866	737	588	100	134	107	-2.53194858009727	2.31337546988831e-57	4.91184831629704e-56	interleukin 1 receptor like 1	http://www.ncbi.nlm.nih.gov/gene/?term=102405178
GNG11	protein_coding	chr8:10914139-10919438	+	1145	1201	1185	2565	2748	2421	1.28090805173166	2.5562748164758e-57	5.42188036704615e-56	G protein subunit gamma 11	http://www.ncbi.nlm.nih.gov/gene/?term=102401812
XG	protein_coding	chrX:1378935-1405056	+	173	128	144	598	681	830	2.39089968747208	2.91416284222087e-57	6.17447808081048e-56	Xg blood group	http://www.ncbi.nlm.nih.gov/gene/?term=102395056
PPP2R5D	protein_coding	chr2:35784091-35807316	-	6299	6941	6012	2629	2940	3071	-1.00720633205144	3.26411070699211e-57	6.90145794718163e-56	protein phosphatase 2 regulatory subunit B'delta	http://www.ncbi.nlm.nih.gov/gene/?term=102398540
RAD18	protein_coding	chr21:17537434-17648251	+	1240	1127	1159	335	376	394	-1.5263585093864	4.24276199862274e-57	8.96128140964334e-56	RAD18, E3 ubiquitin protein ligase	http://www.ncbi.nlm.nih.gov/gene/?term=102401679
MSN	protein_coding	chrX:47715082-47789277	+	36993	34877	33039	13895	14167	16355	-1.08957552356059	4.45547362878137e-57	9.40072346001603e-56	moesin	http://www.ncbi.nlm.nih.gov/gene/?term=102400705
DLG2	protein_coding	chr5:85640422-87946537	+	238	145	211	1042	1121	900	2.51648631196483	5.54720144891669e-57	1.16919719891989e-55	discs large MAGUK scaffold protein 2	http://www.ncbi.nlm.nih.gov/gene/?term=102409056
CKAP2L	protein_coding	chr12:46192266-46215361	-	2385	2303	2260	451	750	599	-1.80869390148906	5.62593603769257e-57	1.18455579221156e-55	cytoskeleton associated protein 2 like	http://www.ncbi.nlm.nih.gov/gene/?term=102413987
DDAH2	protein_coding	chr2:25379304-25382880	-	2055	2385	2128	4378	4420	4831	1.20320026683259	5.87689860281243e-57	1.23610767279155e-55	dimethylarginine dimethylaminohydrolase 2	http://www.ncbi.nlm.nih.gov/gene/?term=102413067
FNDC10	protein_coding	chr5:30073138-30083651	-	714	821	755	1793	1763	1931	1.41102688295011	5.98704441813224e-57	1.25796462945813e-55	fibronectin type III domain containing 10	http://www.ncbi.nlm.nih.gov/gene/?term=102406310
RHBDF2	protein_coding	chr3:8169081-8194126	-	781	875	674	158	180	156	-2.08595242160695	6.30990379349824e-57	1.32442388147938e-55	rhomboid 5 homolog 2	http://www.ncbi.nlm.nih.gov/gene/?term=102412843
RRP1B	protein_coding	chr1:188277527-188305879	+	3627	4065	3095	1128	1333	1361	-1.34698027337596	6.38105923153587e-57	1.33796830740574e-55	ribosomal RNA processing 1B	http://www.ncbi.nlm.nih.gov/gene/?term=102415143
FOXO1	protein_coding	chr13:68725351-68815569	-	1877	1852	1589	3091	3316	3431	1.03875692296525	6.41891881724774e-57	1.34451046429322e-55	forkhead box O1	http://www.ncbi.nlm.nih.gov/gene/?term=102396402
SIX2	protein_coding	chr12:27089312-27093546	-	399	485	386	1186	1271	1550	1.80633378958284	9.86829792331813e-57	2.06487742660767e-55	SIX homeobox 2	http://www.ncbi.nlm.nih.gov/gene/?term=102416332
FGF10	protein_coding	chr19:30253241-30347666	+	49	40	41	451	515	334	3.47452625563274	1.05854367476528e-56	2.21264118849489e-55	None	http://www.ncbi.nlm.nih.gov/gene/?term=FGF10
PLEKHG3	protein_coding	chr11:26501247-26545912	-	3374	3359	2967	1375	1424	1457	-1.03682898779457	1.06292649939018e-56	2.21950484753738e-55	pleckstrin homology and RhoGEF domain containing G3	http://www.ncbi.nlm.nih.gov/gene/?term=102410021
CCDC86	protein_coding	chr5:113055724-113064523	+	3016	3404	2845	1042	1197	1283	-1.2471350873445	1.57140102925599e-56	3.27786462631581e-55	coiled-coil domain containing 86	http://www.ncbi.nlm.nih.gov/gene/?term=102407246
NFIX	protein_coding	chr9:98534184-98630752	+	3920	4108	3369	6694	7092	6931	1.01487376763661	1.76668336331712e-56	3.68141078143439e-55	nuclear factor I X	http://www.ncbi.nlm.nih.gov/gene/?term=102401530
TBC1D16	protein_coding	chr3:10826910-10913793	-	621	571	574	1704	1939	2676	1.98329878587766	2.25437017451264e-56	4.68797554724606e-55	TBC1 domain family member 16	http://www.ncbi.nlm.nih.gov/gene/?term=102406296
CFL1	protein_coding	chr5:120552680-120556166	-	58829	61604	56867	24953	23982	26269	-1.08516329071927	2.58234065597753e-56	5.35895401084257e-55	cofilin 1	http://www.ncbi.nlm.nih.gov/gene/?term=102395516
DPP7	protein_coding	chr12:105449323-105453410	+	2336	2768	2390	5529	5372	5379	1.27206170794856	2.5888811184865e-56	5.36701104152766e-55	dipeptidyl peptidase 7	http://www.ncbi.nlm.nih.gov/gene/?term=102402382
VAV3	protein_coding	chr6:35150905-35586101	+	325	258	305	865	933	949	1.77737553714478	2.59362535259794e-56	5.37133160201616e-55	None	http://www.ncbi.nlm.nih.gov/gene/?term=VAV3
DGCR8	protein_coding	chr17:147533-166443	-	7328	7614	6801	2668	3131	3443	-1.08742776267159	3.46650180379691e-56	7.17168078097e-55	DGCR8, microprocessor complex subunit	http://www.ncbi.nlm.nih.gov/gene/?term=102400035
MRPS23	protein_coding	chr3:54811171-54816275	+	2737	3061	2637	879	1094	1134	-1.29480489994352	3.60650356260005e-56	7.45368678976666e-55	mitochondrial ribosomal protein S23	http://www.ncbi.nlm.nih.gov/gene/?term=102406688
BNIP3L	protein_coding	chr3:136222169-136247578	+	4204	3860	4132	8490	8200	8195	1.18041851827653	4.48751803410887e-56	9.26502700866322e-55	BCL2 interacting protein 3 like	http://www.ncbi.nlm.nih.gov/gene/?term=102389749
RGS17	protein_coding	chr10:14030785-14135776	+	819	822	699	125	174	189	-2.11542716783212	5.31502824395714e-56	1.09399643529034e-54	regulator of G protein signaling 17	http://www.ncbi.nlm.nih.gov/gene/?term=102405398
ZNRF2	protein_coding	chr8:65773522-65869057	-	1972	1975	1977	625	811	704	-1.32400671882697	6.74648372687103e-56	1.387219953289e-54	zinc and ring finger 2	http://www.ncbi.nlm.nih.gov/gene/?term=102397178
NT5E	protein_coding	chr10:40175851-40238393	+	638	594	600	1432	1507	1824	1.5262350956499	1.46000095764412e-55	2.99901722652594e-54	5'-nucleotidase ecto	http://www.ncbi.nlm.nih.gov/gene/?term=102396569
LOC112584592	protein_coding	chr4:89717186-89724792	+	2565	2747	2196	875	918	985	-1.2823418109455	1.72470981639011e-55	3.53556757487808e-54	None	http://www.ncbi.nlm.nih.gov/gene/?term=LOC112584592
CDR2L	protein_coding	chr3:6963733-6975279	+	3851	4432	3519	1379	1473	1597	-1.25658833259409	1.93870997446196e-55	3.97022634932413e-54	cerebellar degeneration related protein 2 like	http://www.ncbi.nlm.nih.gov/gene/?term=102415289
HEG1	protein_coding	chr1:114217184-114301073	-	5393	4799	4503	2035	2068	2139	-1.08278165930805	2.36167743773742e-55	4.83150869531854e-54	heart development protein with EGF like domains 1	http://www.ncbi.nlm.nih.gov/gene/?term=102408303
EIF5A	protein_coding	chr3:36378051-36383218	-	54229	60256	51102	21905	23082	25440	-1.08314794398419	3.3061389793322e-55	6.75683788164735e-54	eukaryotic translation initiation factor 5A	http://www.ncbi.nlm.nih.gov/gene/?term=102411394
BRPF1	protein_coding	chr21:16911666-16927277	-	3743	4192	3476	1496	1513	1579	-1.16231435595257	3.40720625756004e-55	6.95635073333188e-54	bromodomain and PHD finger containing 1	http://www.ncbi.nlm.nih.gov/gene/?term=102393876
LOC102399202	protein_coding	chr6:54133545-54192321	+	3	13	6	274	318	330	5.53686870628589	3.55977757223877e-55	7.2605079533985e-54	guanylate-binding protein 4-like	http://www.ncbi.nlm.nih.gov/gene/?term=102399202
PRUNE2	protein_coding	chr3:115459729-115753272	-	6943	5968	5882	13417	14152	17870	1.42230666056365	4.51848846759139e-55	9.20659123487441e-54	prune homolog 2	http://www.ncbi.nlm.nih.gov/gene/?term=102390138
NUSAP1	protein_coding	chr11:66535664-66564856	-	2256	2159	2023	648	883	807	-1.3160900455427	4.80315833983818e-55	9.77675133044481e-54	nucleolar and spindle associated protein 1	http://www.ncbi.nlm.nih.gov/gene/?term=102404146
SNRNP40	protein_coding	chr2:175139339-175165033	+	2911	3049	2680	1195	1362	1302	-1.01345723199318	5.77228769643173e-55	1.17375662805991e-53	small nuclear ribonucleoprotein U5 subunit 40	http://www.ncbi.nlm.nih.gov/gene/?term=102393697
NEFH	protein_coding	chr17:4468332-4476137	-	464	546	433	26	23	54	-3.65999875840169	6.28664984840983e-55	1.27449833071377e-53	neurofilament heavy	http://www.ncbi.nlm.nih.gov/gene/?term=102398639
RTTN	protein_coding	chr22:54877582-54992852	-	1310	1264	1082	372	411	370	-1.51299022064811	7.07913124383996e-55	1.43371933877248e-53	rotatin	http://www.ncbi.nlm.nih.gov/gene/?term=102409751
SNTB2	protein_coding	chr18:36072430-36144699	+	2453	2072	2058	4182	4520	5063	1.21350799819681	7.64343943927329e-55	1.54645620398603e-53	syntrophin beta 2	http://www.ncbi.nlm.nih.gov/gene/?term=102409780
ARPP21	protein_coding	chr21:9563270-9728436	+	290	219	267	891	1175	1439	2.31554884710622	9.28302504715053e-55	1.87630472224288e-53	cAMP regulated phosphoprotein 21	http://www.ncbi.nlm.nih.gov/gene/?term=102395691
CADPS	protein_coding	chr21:38491561-38956457	+	2092	2045	1789	658	681	791	-1.32535423196061	1.1278797854647e-54	2.27513972308723e-53	calcium dependent secretion activator	http://www.ncbi.nlm.nih.gov/gene/?term=102413166
MYBL1	protein_coding	chr15:51483023-51520379	+	722	684	639	111	168	128	-2.18338357057097	1.40491722569129e-54	2.83114656897789e-53	MYB proto-oncogene like 1	http://www.ncbi.nlm.nih.gov/gene/?term=102405986
BRI3BP	protein_coding	chr17:22201719-22223558	+	1350	1392	1242	430	509	445	-1.37629649266855	2.17593117839285e-54	4.38049873919327e-53	BRI3 binding protein	http://www.ncbi.nlm.nih.gov/gene/?term=102389942
GLB1	protein_coding	chr21:7361620-7465681	-	6809	6946	6692	17577	18767	14331	1.46163959740643	2.59211061508384e-54	5.20963914049826e-53	None	http://www.ncbi.nlm.nih.gov/gene/?term=GLB1
TMEM190	protein_coding	chr18:62068974-62070277	-	581	717	574	78	91	49	-2.95000213754234	2.59295133528167e-54	5.20963914049826e-53	None	http://www.ncbi.nlm.nih.gov/gene/?term=TMEM190
ARHGEF25	protein_coding	chr4:64409968-64418382	+	907	990	792	1822	1943	2084	1.27227839750393	3.43613309768338e-54	6.87635277585955e-53	Rho guanine nucleotide exchange factor 25	http://www.ncbi.nlm.nih.gov/gene/?term=102409058
LAMP1	protein_coding	chr13:518897-530669	-	12637	13386	12228	24428	23371	24130	1.06421478908631	3.43586375096461e-54	6.87635277585955e-53	lysosomal associated membrane protein 1	http://www.ncbi.nlm.nih.gov/gene/?term=102416653
KCNN3	protein_coding	chr6:15429488-15604140	+	48	25	51	348	446	387	3.39390274913886	4.46640974781384e-54	8.92928174533237e-53	potassium calcium-activated channel subfamily N member 3	http://www.ncbi.nlm.nih.gov/gene/?term=102413053
FGD5	protein_coding	chr21:57468450-57590152	-	439	505	460	1450	1423	1240	1.7038265689389	4.57123684005185e-54	9.12981347916192e-53	FYVE, RhoGEF and PH domain containing 5	http://www.ncbi.nlm.nih.gov/gene/?term=102403666
COQ8A	protein_coding	chr5:51223060-51268719	-	145	122	143	496	601	661	2.24426521038988	5.83771721284511e-54	1.16477456483961e-52	coenzyme Q8A	http://www.ncbi.nlm.nih.gov/gene/?term=102402067
POLQ	protein_coding	chr1:110692801-110844587	-	1539	1405	1318	286	454	368	-1.80022520139472	5.930885501187e-54	1.18219585429386e-52	DNA polymerase theta	http://www.ncbi.nlm.nih.gov/gene/?term=102399308
IDUA	protein_coding	chr7:410926-426372	+	2172	2357	2214	4312	4268	4330	1.08825789976816	7.08816267737128e-54	1.41009045104907e-52	iduronidase, alpha-L-	http://www.ncbi.nlm.nih.gov/gene/?term=102412202
DUSP16	protein_coding	chr4:22808592-22901940	-	1782	1769	1569	622	715	646	-1.21844660183131	8.46708287389742e-54	1.68274938375725e-52	dual specificity phosphatase 16	http://www.ncbi.nlm.nih.gov/gene/?term=102402772
NOP9	protein_coding	chr11:81959758-81965724	+	2197	2440	2176	861	912	837	-1.23366248381858	1.07110391656776e-53	2.12662048017072e-52	NOP9 nucleolar protein	http://www.ncbi.nlm.nih.gov/gene/?term=102405967
KCNJ8	protein_coding	chr4:31747557-31754419	-	12	12	4	491	432	269	5.57818887394669	1.07693297225298e-53	2.13609337679098e-52	potassium voltage-gated channel subfamily J member 8	http://www.ncbi.nlm.nih.gov/gene/?term=102410446
SVOP	protein_coding	chr17:8910015-8983792	-	915	846	827	170	251	205	-1.90287076773715	1.13268142596856e-53	2.24446549098697e-52	SV2 related protein	http://www.ncbi.nlm.nih.gov/gene/?term=102407920
NUP62	protein_coding	chr18:56251903-56274617	-	8258	9160	7972	3458	3632	4030	-1.04143508988267	1.42237675178218e-53	2.81023790332543e-52	nucleoporin 62	http://www.ncbi.nlm.nih.gov/gene/?term=102390868
NUP188	protein_coding	chr12:98937895-98980656	+	9986	9508	8764	3986	3782	4276	-1.07712944166546	1.44942223364554e-53	2.86087328854065e-52	nucleoporin 188	http://www.ncbi.nlm.nih.gov/gene/?term=102399601
ANKRD52	protein_coding	chr4:63116355-63132799	-	10240	9781	8696	4128	3921	3997	-1.09817380935582	1.52965878757232e-53	3.01629592174416e-52	ankyrin repeat domain 52	http://www.ncbi.nlm.nih.gov/gene/?term=102416311
UTP4	protein_coding	chr18:36032049-36061556	+	4300	4560	4263	1732	1902	2098	-1.04746474341026	1.80188194216869e-53	3.54615986123491e-52	UTP4, small subunit processome component	http://www.ncbi.nlm.nih.gov/gene/?term=102399826
RPL26L1	protein_coding	chr19:4507453-4514362	+	1965	2085	1970	735	789	852	-1.19306858095731	1.85276853747266e-53	3.64275582362687e-52	ribosomal protein L26 like 1	http://www.ncbi.nlm.nih.gov/gene/?term=102411500
TENT4A	protein_coding	chr19:66255101-66295969	-	2905	3135	2621	1052	1277	1239	-1.13112068573006	2.52485018816822e-53	4.9593166341919e-52	None	http://www.ncbi.nlm.nih.gov/gene/?term=TENT4A
SYNJ1	protein_coding	chr1:47449933-47541217	+	1175	1076	1025	2095	2275	2092	1.13104083718416	3.95778275671519e-53	7.76633133368253e-52	synaptojanin 1	http://www.ncbi.nlm.nih.gov/gene/?term=102394494
ASB9	protein_coding	chrX:9065853-9095508	-	19	18	30	258	294	343	3.88200019397671	5.0558000551767e-53	9.90171820699591e-52	ankyrin repeat and SOCS box containing 9	http://www.ncbi.nlm.nih.gov/gene/?term=102396506
PCMTD1	protein_coding	chr15:61308999-61357634	+	1276	1195	1076	2248	2707	2320	1.18583501567644	5.61751056644618e-53	1.09911602090777e-51	protein-L-isoaspartate (D-aspartate) O-methyltransferase domain containing 1	http://www.ncbi.nlm.nih.gov/gene/?term=102415583
OLR1	protein_coding	chr4:20358529-20369573	-	39	33	26	258	327	355	3.4087251701646	6.21200235034069e-53	1.21308270268935e-51	oxidized low density lipoprotein receptor 1	http://www.ncbi.nlm.nih.gov/gene/?term=102408426
KIAA1755	protein_coding	chr14:16478786-16517804	+	15	16	31	279	359	475	4.30060939249361	6.92043373869703e-53	1.35011978793981e-51	KIAA1755 ortholog	http://www.ncbi.nlm.nih.gov/gene/?term=102414532
HAT1	protein_coding	chr2:77022231-77062073	-	2036	2020	1942	623	835	782	-1.27641544340632	8.07230682193406e-53	1.57332065008198e-51	histone acetyltransferase 1	http://www.ncbi.nlm.nih.gov/gene/?term=102413958
C2CD2L	protein_coding	chr16:55210532-55224410	-	1873	1972	1574	619	681	651	-1.32180316168851	8.97138171892079e-53	1.74518438986945e-51	C2CD2 like	http://www.ncbi.nlm.nih.gov/gene/?term=102392850
AARS2	protein_coding	chr2:34620816-34631344	+	1558	1513	1357	434	546	561	-1.37563632969018	9.51638405475254e-53	1.84942085499098e-51	alanyl-tRNA synthetase 2, mitochondrial	http://www.ncbi.nlm.nih.gov/gene/?term=102392257
TSPAN5	protein_coding	chr7:101419806-101605361	+	907	869	855	1633	1787	1708	1.11212585157009	1.59445671136387e-52	3.08679481455985e-51	tetraspanin 5	http://www.ncbi.nlm.nih.gov/gene/?term=102409904
SLC35A4	protein_coding	chr9:59495635-59497544	-	3758	3698	3800	1442	1439	1650	-1.16419047360856	1.68495456873595e-52	3.25886998581573e-51	solute carrier family 35 member A4	http://www.ncbi.nlm.nih.gov/gene/?term=102398182
MYL6B	protein_coding	chr4:63038914-63043059	+	1764	1265	1797	16237	19582	26499	3.82866505458204	1.72331865652456e-52	3.32988041268363e-51	myosin light chain 6B	http://www.ncbi.nlm.nih.gov/gene/?term=102392407
DDX23	protein_coding	chr4:89345567-89360543	-	7177	7306	6614	2959	2856	3290	-1.06038215884928	1.97075322103792e-52	3.80071146506187e-51	DEAD-box helicase 23	http://www.ncbi.nlm.nih.gov/gene/?term=102406141
PSME2	protein_coding	chr11:81824878-81828195	-	1073	1188	1098	2030	2500	2279	1.16545500493164	2.04778831136631e-52	3.9455096930447e-51	proteasome activator subunit 2	http://www.ncbi.nlm.nih.gov/gene/?term=102396767
SMPD1	protein_coding	chr16:38208256-38212791	+	1890	1883	1656	3490	3421	3446	1.08565034880522	2.16538503418387e-52	4.16810816112876e-51	sphingomyelin phosphodiesterase 1	http://www.ncbi.nlm.nih.gov/gene/?term=102398828
CREBRF	protein_coding	chr19:4568260-4632695	+	135	97	93	448	582	543	2.42266665588908	2.21364558768564e-52	4.25694587681413e-51	CREB3 regulatory factor	http://www.ncbi.nlm.nih.gov/gene/?term=102412162
HIRIP3	protein_coding	chr24:16298661-16301565	-	2150	2228	2060	654	582	769	-1.53140434299104	2.61618423688692e-52	5.02625995349389e-51	HIRA interacting protein 3	http://www.ncbi.nlm.nih.gov/gene/?term=102397469
FGD4	protein_coding	chr4:42740728-42970682	+	332	254	286	792	1014	1022	1.84198992641513	2.83745213187884e-52	5.44618188658722e-51	FYVE, RhoGEF and PH domain containing 4	http://www.ncbi.nlm.nih.gov/gene/?term=102394235
GAL	protein_coding	chr5:122680683-122686568	+	288	355	345	9	20	17	-4.28366488532312	2.97158528776561e-52	5.69821938561854e-51	galanin and GMAP prepropeptide	http://www.ncbi.nlm.nih.gov/gene/?term=102400365
INSIG1	protein_coding	chr8:116991818-117004666	+	2353	2570	2448	5880	6325	8716	1.64954370490396	3.58630532159338e-52	6.86395043162214e-51	insulin induced gene 1	http://www.ncbi.nlm.nih.gov/gene/?term=102409610
MFAP5	protein_coding	chr4:19026623-19038465	-	69	94	60	406	439	416	2.65193512600444	4.12437336365072e-52	7.88630179534425e-51	microfibril associated protein 5	http://www.ncbi.nlm.nih.gov/gene/?term=102397258
TRPS1	protein_coding	chr15:33329570-33609999	-	1257	1148	1144	2084	2331	2205	1.04852630952396	4.27174106456037e-52	8.16035908946102e-51	trichorhinophalangeal syndrome I	http://www.ncbi.nlm.nih.gov/gene/?term=102406988
PLIN3	protein_coding	chr9:92004306-92024799	-	5306	5531	4926	2264	2141	2139	-1.11416649114152	5.33974644058535e-52	1.01717132196509e-50	perilipin 3	http://www.ncbi.nlm.nih.gov/gene/?term=102403611
ST6GALNAC4	protein_coding	chr12:98106061-98115227	-	7184	7559	6924	2169	2167	2909	-1.43203348386272	5.78279093748288e-52	1.10052888416262e-50	ST6 N-acetylgalactosaminide alpha-2,6-sialyltransferase 4	http://www.ncbi.nlm.nih.gov/gene/?term=102396911
TNFAIP6	protein_coding	chr2:97338726-97356188	-	441	397	399	1247	1327	1061	1.70741370462089	7.61117945138582e-52	1.44440728836826e-50	TNF alpha induced protein 6	http://www.ncbi.nlm.nih.gov/gene/?term=102416081
OXT	protein_coding	chr14:31559718-31560643	+	297	167	260	2458	2598	2949	3.61296114037457	8.55307662067426e-52	1.6216312030484e-50	oxytocin/neurophysin I prepropeptide	http://www.ncbi.nlm.nih.gov/gene/?term=102410856
RSL1D1	protein_coding	chr24:31958311-31970831	+	6724	7544	6711	2534	2839	3221	-1.14060382239152	9.20688066312175e-52	1.74395247982884e-50	ribosomal L1 domain containing 1	http://www.ncbi.nlm.nih.gov/gene/?term=102402553
CRYL1	protein_coding	chr13:54795564-54852983	-	805	854	777	1747	1792	1668	1.24774354721046	9.67673830700214e-52	1.83123430079651e-50	crystallin lambda 1	http://www.ncbi.nlm.nih.gov/gene/?term=102401582
RRP15	protein_coding	chr5:59542943-59596338	-	2061	2198	1939	820	845	876	-1.13563233174933	1.09702556526955e-51	2.07407679905643e-50	ribosomal RNA processing 15 homolog	http://www.ncbi.nlm.nih.gov/gene/?term=102391407
LOC102392520	protein_coding	chr16:55232698-55234610	+	5612	7203	5782	1893	2308	2329	-1.36353890671419	1.10727239773211e-51	2.09149151122607e-50	histone H2AX-like	http://www.ncbi.nlm.nih.gov/gene/?term=102392520
CDH11	protein_coding	chr18:32372311-32528988	-	25109	24346	22108	44742	46289	41741	1.04513499710902	1.33069926199174e-51	2.51116630823713e-50	cadherin 11, type 2, OB-cadherin (osteoblast)	http://www.ncbi.nlm.nih.gov/gene/?term=102401696
NEK2	protein_coding	chr5:9195196-9203677	-	1214	1170	1106	209	271	345	-1.93693067379485	1.3905087884812e-51	2.62158295583682e-50	NIMA related kinase 2	http://www.ncbi.nlm.nih.gov/gene/?term=102414632
SCARA3	protein_coding	chr3:73922465-73957393	-	3129	3549	2785	671	813	1052	-1.75362408260726	1.66612670570162e-51	3.13828642178425e-50	scavenger receptor class A member 3	http://www.ncbi.nlm.nih.gov/gene/?term=102415362
OSBPL1A	protein_coding	chr22:29648584-29876828	-	1890	1777	1774	3019	3275	3536	1.00155944694969	1.76381359416833e-51	3.31919143461761e-50	oxysterol binding protein like 1A	http://www.ncbi.nlm.nih.gov/gene/?term=102413612
DRG2	protein_coding	chr3:28919651-28928513	+	2915	3080	2793	1204	1237	1356	-1.06067965470453	1.7733398760102e-51	3.33401105925493e-50	developmentally regulated GTP binding protein 2	http://www.ncbi.nlm.nih.gov/gene/?term=102410349
TGFBI	protein_coding	chr9:63737349-63770619	-	12650	12112	11039	4113	3728	4857	-1.34229976876789	2.1124542949595e-51	3.9678769417509e-50	transforming growth factor beta induced	http://www.ncbi.nlm.nih.gov/gene/?term=102390754
CACNB1	protein_coding	chr3:23686610-23706450	+	499	515	524	1139	1269	1438	1.46812974791867	2.19410559895743e-51	4.11741452176101e-50	calcium voltage-gated channel auxiliary subunit beta 1	http://www.ncbi.nlm.nih.gov/gene/?term=102391598
MND1	protein_coding	chr17:68746261-68864467	+	1054	1050	1064	231	313	330	-1.71499553777681	2.25543406271034e-51	4.22857238572397e-50	meiotic nuclear divisions 1	http://www.ncbi.nlm.nih.gov/gene/?term=102399072
FANCI	protein_coding	chr20:48661855-48725777	-	4343	4318	4139	869	1071	1455	-1.77235297833879	2.90943698424373e-51	5.44966155712889e-50	Fanconi anemia complementation group I	http://www.ncbi.nlm.nih.gov/gene/?term=102402154
MSMO1	protein_coding	chr17:72433327-72451195	-	1546	1514	1525	2897	4227	3913	1.40772610051865	3.11183259973821e-51	5.82336643687802e-50	methylsterol monooxygenase 1	http://www.ncbi.nlm.nih.gov/gene/?term=102414195
DDX46	protein_coding	chr9:64950120-65001308	-	5608	5701	5333	1994	2378	2643	-1.10069029707612	3.29104406536246e-51	6.1530334970184e-50	DEAD-box helicase 46	http://www.ncbi.nlm.nih.gov/gene/?term=102402505
MRAS	protein_coding	chr1:175213398-175283644	-	7723	7887	6936	3244	3149	3555	-1.02780576782868	3.417644275216e-51	6.38381805783177e-50	None	http://www.ncbi.nlm.nih.gov/gene/?term=MRAS
SMIM14	protein_coding	chr7:58713850-58775288	+	2703	2573	2332	4513	5445	4547	1.0804130807322	3.65571333810828e-51	6.81589692733909e-50	small integral membrane protein 14	http://www.ncbi.nlm.nih.gov/gene/?term=102406401
ITSN1	protein_coding	chr1:46281884-46530559	-	3559	3273	3109	6187	6372	5838	1.04095528858815	4.74084278595998e-51	8.83091305665165e-50	intersectin 1	http://www.ncbi.nlm.nih.gov/gene/?term=102389170
IFFO1	protein_coding	chr4:16308924-16321326	-	257	300	245	827	783	851	1.77080736194467	4.89653945743525e-51	9.11252762438088e-50	intermediate filament family orphan 1	http://www.ncbi.nlm.nih.gov/gene/?term=102405662
RBMS3	protein_coding	chr21:2967046-4684701	+	289	202	217	759	873	813	1.93801798584639	5.72528308682263e-51	1.06450198977093e-49	RNA binding motif, single stranded interacting protein 3	http://www.ncbi.nlm.nih.gov/gene/?term=102403071
CENPP	protein_coding	chr3:146514633-146751171	+	655	679	640	127	176	140	-2.00999856118945	6.43808139284994e-51	1.19593136600208e-49	centromere protein P	http://www.ncbi.nlm.nih.gov/gene/?term=102398396
MGAT5	protein_coding	chr2:115513542-115908658	-	6678	6060	5843	1883	1869	2494	-1.42333874745203	7.97543482935792e-51	1.4787876958163e-49	mannosyl (alpha-1,6-)-glycoprotein beta-1,6-N-acetyl-glucosaminyltransferase	http://www.ncbi.nlm.nih.gov/gene/?term=102393516
MYPN	protein_coding	chr4:143910325-144017045	+	361	235	382	1323	1409	1759	2.3411282377352	8.62462395018384e-51	1.59622737673797e-49	myopalladin	http://www.ncbi.nlm.nih.gov/gene/?term=102391157
EMC1	protein_coding	chr2:186159286-186182986	+	21113	20435	18341	7462	7526	9176	-1.15856273200566	9.32530569434017e-51	1.72432758773001e-49	ER membrane protein complex subunit 1	http://www.ncbi.nlm.nih.gov/gene/?term=102408473
FUK	protein_coding	chr18:1344451-1362520	-	592	609	563	1425	1366	1345	1.38261194030138	9.76693267043426e-51	1.80433581410255e-49	fucokinase	http://www.ncbi.nlm.nih.gov/gene/?term=102389555
SPSB4	protein_coding	chr1:172322360-172408764	-	604	629	623	59	121	90	-2.6429178040347	9.93147487560453e-51	1.83305613060518e-49	splA/ryanodine receptor domain and SOCS box containing 4	http://www.ncbi.nlm.nih.gov/gene/?term=102393806
PPM1M	protein_coding	chr21:48719750-48724268	-	464	466	418	1163	1079	1266	1.53277195758885	1.06380164505653e-50	1.96166966365127e-49	protein phosphatase, Mg2+/Mn2+ dependent 1M	http://www.ncbi.nlm.nih.gov/gene/?term=102415592
AAAS	protein_coding	chr4:93584153-93597795	-	2573	2865	2636	1048	1069	1156	-1.15325630596894	1.54919875962994e-50	2.84894547854716e-49	aladin WD repeat nucleoporin	http://www.ncbi.nlm.nih.gov/gene/?term=102403059
IL11RA	protein_coding	chr3:138602284-138611912	+	628	743	543	1498	1581	1694	1.47054999566017	2.2398631675604e-50	4.11531547583073e-49	interleukin 11 receptor subunit alpha	http://www.ncbi.nlm.nih.gov/gene/?term=102411074
THOC3	protein_coding	chr11:97390839-97402261	-	1573	1511	1471	440	462	577	-1.47491227511149	2.29322104450188e-50	4.20951993914382e-49	THO complex 3	http://www.ncbi.nlm.nih.gov/gene/?term=102402532
TRIL	protein_coding	chr8:67018259-67023233	+	25	35	39	269	403	319	3.46265751266371	3.47833101631882e-50	6.37336296565424e-49	TLR4 interactor with leucine rich repeats	http://www.ncbi.nlm.nih.gov/gene/?term=102402261
LRRC8E	protein_coding	chr9:94616810-94624782	-	680	742	687	1407	1517	1458	1.20448866267912	3.89102876095242e-50	7.12308728387591e-49	leucine rich repeat containing 8 VRAC subunit E	http://www.ncbi.nlm.nih.gov/gene/?term=102406526
CNTNAP1	protein_coding	chr3:20603807-20618985	-	115	104	109	509	464	629	2.43847638756929	4.20553464027613e-50	7.69186190728764e-49	contactin associated protein 1	http://www.ncbi.nlm.nih.gov/gene/?term=102407980
FLT3LG	protein_coding	chr18:55935671-55945307	+	82	82	75	390	382	397	2.44237434399472	5.05392340824348e-50	9.23518746237577e-49	fms related tyrosine kinase 3 ligand	http://www.ncbi.nlm.nih.gov/gene/?term=102401405
DTNA	protein_coding	chr22:39616491-40078479	+	97	52	73	431	513	634	2.97428790012238	5.47009821021957e-50	9.98663861308803e-49	dystrobrevin alpha	http://www.ncbi.nlm.nih.gov/gene/?term=102410500
GYG1	protein_coding	chr1:163696287-163736264	-	819	692	793	1795	1953	1728	1.39788891565591	5.73567810979332e-50	1.04620426732562e-48	glycogenin 1	http://www.ncbi.nlm.nih.gov/gene/?term=102415823
SNRPD1	protein_coding	chr22:27562762-27570566	+	5136	5959	5678	2031	2483	2314	-1.15202244247174	6.56119016094006e-50	1.19569992535832e-48	small nuclear ribonucleoprotein D1 polypeptide	http://www.ncbi.nlm.nih.gov/gene/?term=102398157
FAM13A	protein_coding	chr7:111062828-111395270	+	2637	2407	2184	4307	4363	4797	1.05006931424055	6.58500971824693e-50	1.19895866754592e-48	family with sequence similarity 13 member A	http://www.ncbi.nlm.nih.gov/gene/?term=102415876
BCAS2	protein_coding	chr6:28583242-28595883	+	1878	1932	1787	700	819	831	-1.10446583152828	7.18717006391135e-50	1.30741745883332e-48	BCAS2, pre-mRNA processing factor	http://www.ncbi.nlm.nih.gov/gene/?term=102401430
DEPTOR	protein_coding	chr15:782220-941733	-	24	32	36	308	398	274	3.5577057360423	7.21579966299136e-50	1.31144398555465e-48	DEP domain containing MTOR interacting protein	http://www.ncbi.nlm.nih.gov/gene/?term=102390507
ELAC2	protein_coding	chr3:32050661-32067404	+	2595	2762	2285	1024	1038	1026	-1.15418586537172	9.12255498868228e-50	1.65501015571853e-48	elaC ribonuclease Z 2	http://www.ncbi.nlm.nih.gov/gene/?term=102396752
WFDC1	protein_coding	chr18:10193995-10222781	+	1003	1007	998	2176	2356	2988	1.46770955558005	9.2483980927653e-50	1.67633441911236e-48	WAP four-disulfide core domain 1	http://www.ncbi.nlm.nih.gov/gene/?term=102407693
MAP2K6	protein_coding	chr3:2209356-2315603	+	299	255	246	851	959	1308	2.10874781729314	1.01832189548375e-49	1.84412158866438e-48	mitogen-activated protein kinase kinase 6	http://www.ncbi.nlm.nih.gov/gene/?term=102403288
SFMBT1	protein_coding	chr21:47945249-48065291	+	1349	1287	1234	449	496	512	-1.26048667368288	1.02713255944643e-49	1.85841045164358e-48	Scm like with four mbt domains 1	http://www.ncbi.nlm.nih.gov/gene/?term=102406331
CDKN2B	protein_coding	chr3:84971221-84976187	+	594	674	625	1551	1833	2336	1.73853832207293	1.12955727394814e-49	2.04189977399828e-48	cyclin dependent kinase inhibitor 2B	http://www.ncbi.nlm.nih.gov/gene/?term=102406954
APOLD1	protein_coding	chr4:23092732-23098700	+	2064	2156	1978	605	745	523	-1.57743744890467	1.32851481953636e-49	2.39940708730574e-48	apolipoprotein L domain containing 1	http://www.ncbi.nlm.nih.gov/gene/?term=102406682
HSPB6	protein_coding	chr18:46252717-46256061	-	1201	1351	1263	3099	3299	4525	1.66265414679042	1.53478693791016e-49	2.76700159377518e-48	heat shock protein family B (small) member 6	http://www.ncbi.nlm.nih.gov/gene/?term=102410887
IGFBP6	protein_coding	chr4:93416215-93420223	+	5249	6681	5342	1907	2112	2276	-1.30750873832674	2.07402781191784e-49	3.73584028351874e-48	insulin like growth factor binding protein 6	http://www.ncbi.nlm.nih.gov/gene/?term=102395045
PLA2G12A	protein_coding	chr7:91247558-91259518	+	1114	1150	1047	2062	2429	2069	1.13536458882816	2.12664377147844e-49	3.82720062688882e-48	phospholipase A2 group XIIA	http://www.ncbi.nlm.nih.gov/gene/?term=102416409
MED16	protein_coding	chr9:67839795-67856105	+	5911	6054	5357	2622	2514	2588	-1.01143424344147	2.92443139180975e-49	5.25824743218366e-48	mediator complex subunit 16	http://www.ncbi.nlm.nih.gov/gene/?term=102411247
ANKRD1	protein_coding	chr23:12469362-12478788	-	5694	4377	5952	12471	16059	15548	1.59963618663458	3.23644044031743e-49	5.81407521093324e-48	ankyrin repeat domain 1	http://www.ncbi.nlm.nih.gov/gene/?term=102395380
MYBPC3	protein_coding	chr16:7519417-7537220	+	9	2	2	283	367	448	6.54493356315852	3.41963267518456e-49	6.13225781326168e-48	myosin binding protein C, cardiac	http://www.ncbi.nlm.nih.gov/gene/?term=102397518
SLC4A7	protein_coding	chr21:1746357-1868317	-	3563	2869	2785	983	1218	1135	-1.31754079310782	4.43949337788896e-49	7.93996902447599e-48	solute carrier family 4 member 7	http://www.ncbi.nlm.nih.gov/gene/?term=102409840
TIMM13	protein_coding	chr9:90168031-90169265	-	6093	6953	6184	2715	2664	2832	-1.07638523602016	4.55098089086077e-49	8.13215983612926e-48	translocase of inner mitochondrial membrane 13	http://www.ncbi.nlm.nih.gov/gene/?term=102409441
AIMP2	protein_coding	chr24:4522455-4530642	-	2428	2514	2329	898	997	1119	-1.12282245635773	5.38225980993376e-49	9.6090707411302e-48	aminoacyl tRNA synthetase complex interacting multifunctional protein 2	http://www.ncbi.nlm.nih.gov/gene/?term=102394391
SYNE3	protein_coding	chr20:9123800-9227088	+	710	701	676	1541	1470	1540	1.27712167040194	6.05341622999462e-49	1.07977544625487e-47	spectrin repeat containing nuclear envelope family member 3	http://www.ncbi.nlm.nih.gov/gene/?term=102389023
FNDC4	protein_coding	chr12:71851796-71854712	+	135	91	95	505	619	483	2.47411300042515	6.1933489961893e-49	1.10376083787338e-47	fibronectin type III domain containing 4	http://www.ncbi.nlm.nih.gov/gene/?term=102407171
C18H19orf48	protein_coding	chr18:56868262-56874447	-	3425	4029	3268	1338	1539	1501	-1.14300789986132	7.40756660968963e-49	1.3178289425802e-47	None	http://www.ncbi.nlm.nih.gov/gene/?term=C18H19orf48
GLE1	protein_coding	chr12:98601658-98628169	+	2869	2896	2852	1072	1236	1348	-1.09094463281516	8.30454081209333e-49	1.4761028880087e-47	GLE1, RNA export mediator	http://www.ncbi.nlm.nih.gov/gene/?term=102407159
MYLIP	protein_coding	chr2:11528760-11549564	+	209	194	234	742	790	1062	2.1690604276855	9.0688037377103e-49	1.61053021171369e-47	myosin regulatory light chain interacting protein	http://www.ncbi.nlm.nih.gov/gene/?term=102407225
IRS2	protein_coding	chr13:2443825-2475404	+	1363	1336	1180	2813	2986	2512	1.25277221322597	9.1555014180155e-49	1.62449810749182e-47	insulin receptor substrate 2	http://www.ncbi.nlm.nih.gov/gene/?term=102405314
MYF6	protein_coding	chr4:109800623-109801977	-	14	20	17	211	256	302	4.05878981679855	9.55383233431239e-49	1.69368729143491e-47	myogenic factor 6	http://www.ncbi.nlm.nih.gov/gene/?term=102398671
HMGN2	protein_coding	chr2:179484254-179487872	-	10469	11674	9674	3538	4294	4771	-1.18963903185197	1.12023400527584e-48	1.98418991530962e-47	high mobility group nucleosomal binding domain 2	http://www.ncbi.nlm.nih.gov/gene/?term=102395406
WWC1	protein_coding	chr9:30243486-30402318	-	4345	4677	3786	503	408	340	-3.19265274264873	1.25700541295264e-48	2.22449196304468e-47	WW and C2 domain containing 1	http://www.ncbi.nlm.nih.gov/gene/?term=102392669
SERPINE1	protein_coding	chr24:6960937-6969270	+	190631	177011	152988	5857	6162	10956	-4.35610001022718	1.28310291391248e-48	2.26868774410865e-47	serpin family E member 1	http://www.ncbi.nlm.nih.gov/gene/?term=102391372
RELT	protein_coding	chr16:31934823-31952871	-	575	567	449	79	95	109	-2.34096141647055	1.28928431309914e-48	2.27762282153086e-47	RELT, TNF receptor	http://www.ncbi.nlm.nih.gov/gene/?term=102409545
FYN	protein_coding	chr10:65579780-65792775	-	1410	1270	1264	2932	3131	2599	1.28713972764136	1.31377331222138e-48	2.31885583220054e-47	FYN proto-oncogene, Src family tyrosine kinase	http://www.ncbi.nlm.nih.gov/gene/?term=102416287
LOC112582991	protein_coding	chr2:188532583-188536717	+	4616	4258	3914	1766	2087	1802	-1.0272559872878	1.38720884413443e-48	2.44633371011025e-47	None	http://www.ncbi.nlm.nih.gov/gene/?term=LOC112582991
CHCHD4	protein_coding	chr21:58166220-58172847	+	3586	3804	3446	1192	1367	1614	-1.23036262490257	1.44150021561173e-48	2.53985797152112e-47	coiled-coil-helix-coiled-coil-helix domain containing 4	http://www.ncbi.nlm.nih.gov/gene/?term=102399669
COL4A5	protein_coding	chrX:85061357-85314606	-	570	459	475	1531	1585	2320	2.00083675395285	1.56414963067656e-48	2.75355792001928e-47	None	http://www.ncbi.nlm.nih.gov/gene/?term=COL4A5
MASTL	protein_coding	chr14:66112852-66136840	-	783	801	797	156	213	226	-1.85749938695781	1.60491383056675e-48	2.82040209458693e-47	microtubule associated serine/threonine kinase like	http://www.ncbi.nlm.nih.gov/gene/?term=102389680
POLR2E	protein_coding	chr9:67692225-67698725	+	6474	6941	5991	2712	2827	3194	-1.00169278442717	1.62860292996075e-48	2.85954350971891e-47	RNA polymerase II subunit E	http://www.ncbi.nlm.nih.gov/gene/?term=102403834
SLC9A3R2	protein_coding	chr24:40932344-40943422	-	111	94	119	414	493	505	2.26790873581764	2.00319376981637e-48	3.51420404866482e-47	SLC9A3 regulator 2	http://www.ncbi.nlm.nih.gov/gene/?term=102391732
KLHL5	protein_coding	chr7:59069650-59165222	-	1826	1713	1503	2943	3330	3008	1.03158885176641	2.18980888520786e-48	3.83824835157266e-47	kelch like family member 5	http://www.ncbi.nlm.nih.gov/gene/?term=102401755
ORAI3	protein_coding	chr24:15481419-15486478	-	987	965	915	2159	2179	2869	1.47840858270231	2.29502262913653e-48	4.01917579596919e-47	ORAI calcium release-activated calcium modulator 3	http://www.ncbi.nlm.nih.gov/gene/?term=102400065
CASP8	protein_coding	chr2:142686376-142710451	+	169	168	180	603	595	761	2.06947323696632	2.29713265065497e-48	4.01938496378034e-47	caspase 8	http://www.ncbi.nlm.nih.gov/gene/?term=102412929
RGL1	protein_coding	chr5:16094313-16375485	-	1304	1217	959	2833	2950	2571	1.41985555479294	3.42035272510141e-48	5.97437389491762e-47	ral guanine nucleotide dissociation stimulator like 1	http://www.ncbi.nlm.nih.gov/gene/?term=102396726
TLN2	protein_coding	chr11:55600102-56103221	+	2482	2194	2183	924	1007	954	-1.09933636494802	3.86314156314985e-48	6.74196667615574e-47	talin 2	http://www.ncbi.nlm.nih.gov/gene/?term=102416012
ABLIM3	protein_coding	chr9:50556192-50694138	-	1959	1510	1763	3992	4833	5899	1.63546220243088	4.08284013998137e-48	7.11923213354955e-47	actin binding LIM protein family member 3	http://www.ncbi.nlm.nih.gov/gene/?term=102394757
SMYD1	protein_coding	chr12:47643135-47687493	-	62	49	78	477	483	835	3.3864356026977	4.30527250830266e-48	7.50060936045274e-47	SET and MYND domain containing 1	http://www.ncbi.nlm.nih.gov/gene/?term=102408066
MRPS5	protein_coding	chr12:1845858-1869978	-	2930	2776	2706	1162	1232	1355	-1.01694044908361	4.34920598491231e-48	7.57061786615081e-47	mitochondrial ribosomal protein S5	http://www.ncbi.nlm.nih.gov/gene/?term=102395972
CD46	protein_coding	chr5:5401219-5439815	+	15292	14506	14094	5344	6314	4726	-1.27187717085366	4.5030662800295e-48	7.83168943379464e-47	None	http://www.ncbi.nlm.nih.gov/gene/?term=CD46
VGF	protein_coding	chr24:6988122-6991270	-	8149	9472	6638	307	304	532	-4.25787080071109	6.09506027881444e-48	1.05731492396754e-46	VGF nerve growth factor inducible	http://www.ncbi.nlm.nih.gov/gene/?term=102393760
TIMM50	protein_coding	chr18:48962013-48969145	+	4912	5574	4542	1996	2367	2136	-1.05995018859378	8.39278566238195e-48	1.45216048067538e-46	translocase of inner mitochondrial membrane 50	http://www.ncbi.nlm.nih.gov/gene/?term=102396519
FBXL4	protein_coding	chr10:53420955-53495361	-	266	260	289	702	934	824	1.73644213721524	9.35165807534052e-48	1.61668390288763e-46	F-box and leucine rich repeat protein 4	http://www.ncbi.nlm.nih.gov/gene/?term=102395811
MAPRE3	protein_coding	chr12:72284960-72340799	-	504	559	504	1239	1243	1530	1.50546455428485	9.54902333716148e-48	1.64939161012801e-46	microtubule associated protein RP/EB family member 3	http://www.ncbi.nlm.nih.gov/gene/?term=102393013
ALDH16A1	protein_coding	chr18:55916879-55930948	+	6469	7284	6008	2581	2836	2355	-1.19392250587436	9.87606669084272e-48	1.70442340702134e-46	aldehyde dehydrogenase 16 family member A1	http://www.ncbi.nlm.nih.gov/gene/?term=102403130
DUSP4	protein_coding	chr1:19863075-19876898	+	457	520	426	66	62	37	-2.93214738763525	1.06505326288838e-47	1.8349450071879e-46	dual specificity phosphatase 4	http://www.ncbi.nlm.nih.gov/gene/?term=102396885
ANKLE1	protein_coding	chr9:104518127-104523044	+	344	380	336	41	44	50	-2.82430334483553	1.07604710663372e-47	1.85230547119762e-46	ankyrin repeat and LEM domain containing 1	http://www.ncbi.nlm.nih.gov/gene/?term=102391427
MAGI2	protein_coding	chr8:41591530-43058604	+	89	73	70	343	388	436	2.47903686742033	1.33371314508132e-47	2.28999454298316e-46	membrane associated guanylate kinase, WW and PDZ domain containing 2	http://www.ncbi.nlm.nih.gov/gene/?term=102402105
STIL	protein_coding	chr6:98447990-98500835	+	1032	1091	1106	258	359	332	-1.62421219073159	1.41521346722185e-47	2.42786663807506e-46	STIL, centriolar assembly protein	http://www.ncbi.nlm.nih.gov/gene/?term=102410796
IGFBP7	protein_coding	chr7:44946105-45022604	+	1216	1275	1291	2472	2822	3345	1.33578617986005	2.08528428716456e-47	3.57133675372577e-46	insulin like growth factor binding protein 7	http://www.ncbi.nlm.nih.gov/gene/?term=102401826
NDC80	protein_coding	chr22:25265635-25299285	-	2336	2270	2235	439	744	684	-1.73534731093492	2.21028731936694e-47	3.78221369090316e-46	NDC80, kinetochore complex component	http://www.ncbi.nlm.nih.gov/gene/?term=102394552
KLF15	protein_coding	chr21:60705596-60721747	+	18	20	32	229	292	294	3.68144627509109	2.24992849700398e-47	3.84678714746015e-46	Kruppel like factor 15	http://www.ncbi.nlm.nih.gov/gene/?term=102408086
DNAJB9	protein_coding	chr8:59417497-59422212	-	528	429	483	1299	1857	1351	1.78939721845078	2.32657200227209e-47	3.97446208713012e-46	DnaJ heat shock protein family (Hsp40) member B9	http://www.ncbi.nlm.nih.gov/gene/?term=102391276
CREBL2	protein_coding	chr4:22942445-22973271	+	506	517	442	1088	1317	1096	1.40634816380003	2.62356488411287e-47	4.4742417347979e-46	cAMP responsive element binding protein like 2	http://www.ncbi.nlm.nih.gov/gene/?term=102403547
COTL1	protein_coding	chr18:10405744-10449813	-	3540	3773	3046	7275	6688	8060	1.24303266147452	2.63281265823463e-47	4.48622389831846e-46	coactosin like F-actin binding protein 1	http://www.ncbi.nlm.nih.gov/gene/?term=102405991
TMCO4	protein_coding	chr2:185664432-185767884	+	499	532	494	1169	1133	1209	1.35462724336852	2.64694163498751e-47	4.50649624735816e-46	transmembrane and coiled-coil domains 4	http://www.ncbi.nlm.nih.gov/gene/?term=102404479
LOC102406811	pseudogene	chr10:32039849-32042188	+	333	331	306	745	834	804	1.44599667048498	2.67544476805799e-47	4.55118624739907e-46	cyclin-G1-like	http://www.ncbi.nlm.nih.gov/gene/?term=102406811
ROBO2	protein_coding	chr1:69104423-69763057	+	303	269	255	852	827	1122	1.91028344416098	2.73201731844301e-47	4.64350957020212e-46	roundabout guidance receptor 2	http://www.ncbi.nlm.nih.gov/gene/?term=102407640
THOP1	protein_coding	chr9:90416165-90430213	+	3794	4296	3644	1447	1516	1759	-1.16369938797476	2.84528920075479e-47	4.83196631973429e-46	thimet oligopeptidase 1	http://www.ncbi.nlm.nih.gov/gene/?term=102413536
ANKRD29	protein_coding	chr22:29145514-29194455	-	12	17	23	242	233	274	3.99565718077488	3.13484100235217e-47	5.31921928735252e-46	ankyrin repeat domain 29	http://www.ncbi.nlm.nih.gov/gene/?term=102391082
PPIA	protein_coding	chr8:76490106-76494115	-	35827	40075	35960	14758	17333	18353	-1.00297289298101	3.46684573236962e-47	5.87762796204931e-46	None	http://www.ncbi.nlm.nih.gov/gene/?term=PPIA
SLC5A3	protein_coding	chr1:46052250-46099171	-	1128	909	871	172	255	251	-1.9555575449665	3.63051409111491e-47	6.14994467515036e-46	solute carrier family 5 member 3	http://www.ncbi.nlm.nih.gov/gene/?term=102415402
INVS	protein_coding	chr3:127919543-128050538	+	1166	1210	1017	2260	2276	2185	1.13986511444944	4.01001104473989e-47	6.77574418538811e-46	inversin	http://www.ncbi.nlm.nih.gov/gene/?term=102401568
PLCE1	protein_coding	chr23:15203933-15572597	+	267	216	234	668	713	790	1.74705367323859	4.04734525273006e-47	6.83310997852219e-46	phospholipase C epsilon 1	http://www.ncbi.nlm.nih.gov/gene/?term=102400189
DKKL1	protein_coding	chr18:55848391-55853304	+	1351	1597	1311	423	403	337	-1.71751062003495	4.19477523950002e-47	7.07019212320405e-46	dickkopf like acrosomal protein 1	http://www.ncbi.nlm.nih.gov/gene/?term=102405173
LSM3	protein_coding	chr21:58114010-58121955	-	2214	2497	2139	793	951	986	-1.1801358628157	4.4116125145421e-47	7.42946454492361e-46	LSM3 homolog, U6 small nuclear RNA and mRNA degradation associated	http://www.ncbi.nlm.nih.gov/gene/?term=102401499
MBD3	protein_coding	chr9:67309851-67318510	+	12421	14269	12189	5360	5661	6249	-1.02116437660047	4.87975868719925e-47	8.21100728432727e-46	methyl-CpG binding domain protein 3	http://www.ncbi.nlm.nih.gov/gene/?term=102400073
RIPK3	protein_coding	chr11:81994407-81998568	-	90	115	117	534	490	702	2.56924703097849	5.93781815872813e-47	9.97474411489505e-46	receptor interacting serine/threonine kinase 3	http://www.ncbi.nlm.nih.gov/gene/?term=102409412
RAD9A	protein_coding	chr5:121868391-121874374	+	2818	3046	2534	950	1074	1232	-1.21834831023383	6.17238727105815e-47	1.03601698900421e-45	RAD9 checkpoint clamp component A	http://www.ncbi.nlm.nih.gov/gene/?term=102412665
EFNB2	protein_coding	chr13:4817502-4867131	+	852	848	838	248	279	276	-1.51246041649254	6.6185032517899e-47	1.10997356860583e-45	ephrin B2	http://www.ncbi.nlm.nih.gov/gene/?term=102406429
HASPIN	protein_coding	chr3:38989748-38992413	-	764	752	707	139	193	211	-1.88923109989315	7.70338493018301e-47	1.28977403408172e-45	histone H3 associated protein kinase	http://www.ncbi.nlm.nih.gov/gene/?term=102400209
ASAP3	protein_coding	chr2:182178861-182229376	+	683	762	701	1736	1567	1800	1.40235947136083	7.76732043769415e-47	1.29940127819321e-45	ArfGAP with SH3 domain, ankyrin repeat and PH domain 3	http://www.ncbi.nlm.nih.gov/gene/?term=102401287
LOC102405065	protein_coding	chr3:33845957-33871612	+	3	2	0	927	1129	985	9.39652467567713	7.80622731862941e-47	1.30482899021329e-45	None	http://www.ncbi.nlm.nih.gov/gene/?term=LOC102405065
HAUS7	protein_coding	chrX:141951064-141967981	-	3407	3709	3347	1553	1626	1533	-1.00011111541831	8.63303352319785e-47	1.44183798925071e-45	HAUS augmin like complex subunit 7	http://www.ncbi.nlm.nih.gov/gene/?term=102392556
KLHL28	protein_coding	chr20:14714004-14747903	+	867	744	753	1569	1969	1669	1.28648628083262	1.10890586224522e-46	1.8428828946877e-45	kelch like family member 28	http://www.ncbi.nlm.nih.gov/gene/?term=102405699
RRP1	protein_coding	chr1:188417782-188431911	+	3188	3293	3023	1399	1333	1384	-1.05464339004607	1.20673238405909e-46	2.00052054999352e-45	ribosomal RNA processing 1	http://www.ncbi.nlm.nih.gov/gene/?term=102388896
RPN1	protein_coding	chr21:59359634-59372758	+	30930	30866	28215	13843	12994	13408	-1.00680056426891	1.44122673403505e-46	2.38730518569613e-45	ribophorin I	http://www.ncbi.nlm.nih.gov/gene/?term=102402793
CCDC34	protein_coding	chr16:26796858-26842094	+	1373	1597	1469	322	461	480	-1.67223009748153	1.53600955530858e-46	2.54222171645827e-45	coiled-coil domain containing 34	http://www.ncbi.nlm.nih.gov/gene/?term=102394394
SRSF3	protein_coding	chr2:41912855-41921911	-	18285	19043	17689	7005	9389	8252	-1.01441081211667	1.58459682737687e-46	2.62048969192413e-45	None	http://www.ncbi.nlm.nih.gov/gene/?term=SRSF3
LPCAT2	protein_coding	chr18:23334464-23399617	+	106	94	71	478	525	822	2.89980578339779	1.75312577175658e-46	2.89681796917421e-45	lysophosphatidylcholine acyltransferase 2	http://www.ncbi.nlm.nih.gov/gene/?term=102401383
CPQ	protein_coding	chr15:14654691-15229179	+	55	99	48	422	475	493	2.9350190077175	1.85306834991633e-46	3.05945675564272e-45	carboxypeptidase Q	http://www.ncbi.nlm.nih.gov/gene/?term=102416236
HMGXB3	protein_coding	chr9:49819038-49881477	-	7063	6931	6177	2735	2706	3236	-1.06544529345034	3.217711333611e-46	5.30383895904273e-45	HMG-box containing 3	http://www.ncbi.nlm.nih.gov/gene/?term=102414821
MSI1	protein_coding	chr17:10338588-10363856	+	731	745	667	191	178	156	-1.87523088869664	3.2619955143159e-46	5.37244807708537e-45	musashi RNA binding protein 1	http://www.ncbi.nlm.nih.gov/gene/?term=102394012
STXBP6	protein_coding	chr20:34265833-34530028	+	2610	2442	2373	1005	1217	1078	-1.02210203950184	4.31726353923577e-46	7.0988750312906e-45	syntaxin binding protein 6	http://www.ncbi.nlm.nih.gov/gene/?term=102411710
FGF7	protein_coding	chr11:42538157-42601116	+	2899	2613	2473	812	966	672	-1.55318570962387	4.40454754859288e-46	7.23650318154495e-45	fibroblast growth factor 7	http://www.ncbi.nlm.nih.gov/gene/?term=102403867
CCDC141	protein_coding	chr2:70238816-70461257	+	801	674	697	1427	1898	1912	1.41353668116582	4.95904116193178e-46	8.13427775318656e-45	coiled-coil domain containing 141	http://www.ncbi.nlm.nih.gov/gene/?term=102397953
ESCO2	protein_coding	chr3:73791686-73819833	-	942	941	919	206	305	282	-1.67829995917281	5.8756442546597e-46	9.62995201218252e-45	establishment of sister chromatid cohesion N-acetyltransferase 2	http://www.ncbi.nlm.nih.gov/gene/?term=102400979
ROR2	protein_coding	chr3:148467331-148708299	+	6008	6299	5643	11336	10918	10519	1.02278672312664	6.04762568516035e-46	9.90378409041019e-45	receptor tyrosine kinase like orphan receptor 2	http://www.ncbi.nlm.nih.gov/gene/?term=102410539
PRR11	protein_coding	chr3:53316048-53342351	-	1211	1080	1092	239	376	286	-1.76588613999166	7.46058168885799e-46	1.21781782911415e-44	proline rich 11	http://www.ncbi.nlm.nih.gov/gene/?term=102413837
CAPG	protein_coding	chr12:49237333-49255253	+	23826	25486	23393	6667	6219	9176	-1.57154320108871	7.8694762847488e-46	1.28352556657228e-44	capping actin protein, gelsolin like	http://www.ncbi.nlm.nih.gov/gene/?term=102406273
ACTN4	protein_coding	chr18:48202317-48276473	+	60268	60888	54172	24610	23207	27167	-1.07219767257952	8.4742066364278e-46	1.37992887421573e-44	actinin alpha 4	http://www.ncbi.nlm.nih.gov/gene/?term=102409224
C5H11orf98	protein_coding	chr5:117558259-117561405	-	2385	2741	2154	799	871	991	-1.30189917664643	8.76015582708315e-46	1.42534300129301e-44	None	http://www.ncbi.nlm.nih.gov/gene/?term=C5H11orf98
RELB	protein_coding	chr18:52712582-52741429	+	364	403	322	1008	1037	1393	1.80805705659612	9.30235711772452e-46	1.51112787547139e-44	RELB proto-oncogene, NF-kB subunit	http://www.ncbi.nlm.nih.gov/gene/?term=102392246
ECT2	protein_coding	chr1:139290549-139348950	-	3373	3081	2787	756	1198	985	-1.50982548895746	1.29136860331444e-45	2.09440279824299e-44	epithelial cell transforming 2	http://www.ncbi.nlm.nih.gov/gene/?term=102414893
KLHL40	protein_coding	chr21:14778202-14785462	+	410	332	442	1121	1141	1306	1.73730227858111	1.37028701432831e-45	2.22061279240105e-44	kelch like family member 40	http://www.ncbi.nlm.nih.gov/gene/?term=102409041
SPON1	protein_coding	chr16:46125223-46446379	+	798	769	829	8462	7701	5285	3.31943720489096	1.43241678252283e-45	2.31757689685104e-44	spondin 1	http://www.ncbi.nlm.nih.gov/gene/?term=102396354
DDIT3	protein_coding	chr4:64329507-64333810	-	1302	1420	1367	2612	2792	3340	1.24300623033687	1.91149713071252e-45	3.08775600506777e-44	DNA damage inducible transcript 3	http://www.ncbi.nlm.nih.gov/gene/?term=102405069
RBM19	protein_coding	chr17:12264196-12387446	-	6044	5811	5434	2659	2588	2456	-1.0124925980284	2.31857828511516e-45	3.73935564960426e-44	RNA binding motif protein 19	http://www.ncbi.nlm.nih.gov/gene/?term=102389621
RHNO1	protein_coding	chr4:13317134-13326620	+	1909	1983	1949	656	744	848	-1.23181802187187	2.6558207169436e-45	4.27301449534064e-44	RAD9-HUS1-RAD1 interacting nuclear orphan 1	http://www.ncbi.nlm.nih.gov/gene/?term=102415187
PRIM1	protein_coding	chr4:63478745-63497639	-	908	992	961	222	317	281	-1.66003900824657	3.25684539441882e-45	5.22336951581452e-44	DNA primase subunit 1	http://www.ncbi.nlm.nih.gov/gene/?term=102403221
LOC102409332	protein_coding	chr18:65117525-65131100	+	931	838	810	171	224	263	-1.8256368632813	3.65566682392174e-45	5.8583511514784e-44	zinc finger protein 256-like	http://www.ncbi.nlm.nih.gov/gene/?term=102409332
TFAP4	protein_coding	chr24:39036874-39049059	+	1058	1256	930	267	315	335	-1.67305024908383	4.12128328210933e-45	6.59928247679235e-44	transcription factor AP-4	http://www.ncbi.nlm.nih.gov/gene/?term=102405151
EYA4	protein_coding	chr10:32424774-32783917	-	971	816	961	2413	2800	2106	1.56117780311297	4.52420429673122e-45	7.22727319300608e-44	EYA transcriptional coactivator and phosphatase 4	http://www.ncbi.nlm.nih.gov/gene/?term=102408318
KIAA1841	protein_coding	chr12:43531851-43592024	+	959	847	860	263	303	275	-1.51579509864744	4.83833048260257e-45	7.72296988970048e-44	KIAA1841 ortholog	http://www.ncbi.nlm.nih.gov/gene/?term=102405141
BRCA2	protein_coding	chr13:62084228-62138015	+	3622	3236	3305	1214	1594	1485	-1.09859451698782	4.85184822798392e-45	7.73842965398509e-44	BRCA2, DNA repair associated	http://www.ncbi.nlm.nih.gov/gene/?term=102398645
SLIT3	protein_coding	chr19:218874-948733	-	30	27	38	339	413	252	3.54852628179883	5.25671364698386e-45	8.37755027307798e-44	slit guidance ligand 3	http://www.ncbi.nlm.nih.gov/gene/?term=102414878
GRK3	protein_coding	chr17:7482173-7604577	-	1302	1170	1089	2535	2602	3374	1.40666720973244	5.29751505321605e-45	8.43591671565761e-44	G protein-coupled receptor kinase 3	http://www.ncbi.nlm.nih.gov/gene/?term=102414435
CCDC8	protein_coding	chr18:53692832-53695868	+	1922	2156	1755	3396	3644	3493	1.0043839554487	8.21470821742411e-45	1.30299598056738e-43	coiled-coil domain containing 8	http://www.ncbi.nlm.nih.gov/gene/?term=102407272
LEPROT	protein_coding	chr6:79236542-79247831	-	1572	1373	1470	2568	2864	2688	1.0274895259717	9.2708481544147e-45	1.46936393982686e-43	None	http://www.ncbi.nlm.nih.gov/gene/?term=LEPROT
REV3L	protein_coding	chr10:65252506-65427720	-	1068	900	948	1954	2131	1916	1.19147477292576	9.55892630675385e-45	1.51383403910568e-43	REV3-like, polymerase (DNA directed), zeta, catalytic subunit	http://www.ncbi.nlm.nih.gov/gene/?term=102414179
PI15	protein_coding	chr15:44123630-44155650	-	387	287	351	1513	1687	1077	2.21270947142339	9.59622299096811e-45	1.51854964446417e-43	peptidase inhibitor 15	http://www.ncbi.nlm.nih.gov/gene/?term=102407512
CYTIP	protein_coding	chr2:91398578-91481920	+	24	30	35	269	356	572	3.88431651233111	1.06087561526244e-44	1.67615026787005e-43	cytohesin 1 interacting protein	http://www.ncbi.nlm.nih.gov/gene/?term=102406644
LOC112587058	protein_coding	chr9:61907684-61910866	-	29	10	26	231	370	403	4.0844213457874	1.23747127942394e-44	1.95211094329127e-43	None	http://www.ncbi.nlm.nih.gov/gene/?term=LOC112587058
GRID1	protein_coding	chr4:159752626-160439292	-	19	8	9	372	266	236	4.76885309280959	1.30207163790194e-44	2.05081361252075e-43	None	http://www.ncbi.nlm.nih.gov/gene/?term=GRID1
PGM5	protein_coding	chr3:107222795-107434912	+	635	486	449	1211	1428	1430	1.52421089089624	1.47285941037338e-44	2.3180029005658e-43	None	http://www.ncbi.nlm.nih.gov/gene/?term=PGM5
SLC2A3	protein_coding	chr4:18797807-18810832	+	37877	33920	33584	13238	12518	10460	-1.38437793713766	1.5243180620667e-44	2.39712074059586e-43	None	http://www.ncbi.nlm.nih.gov/gene/?term=SLC2A3
TMEM176A	protein_coding	chr8:113354556-113359105	+	64	72	76	360	339	401	2.52484727678743	1.56818346326038e-44	2.4641836957318e-43	transmembrane protein 176A	http://www.ncbi.nlm.nih.gov/gene/?term=102399073
COL5A1	protein_coding	chr12:106187106-106336910	-	172171	177887	148571	287535	317923	294089	1.00324577446062	1.71585504938629e-44	2.6941325938731e-43	collagen type V alpha 1 chain	http://www.ncbi.nlm.nih.gov/gene/?term=102414254
RNF126	protein_coding	chr9:68005404-68013548	+	5608	6561	5694	2487	2452	2684	-1.07743872555659	2.1588814285337e-44	3.38185677307622e-43	ring finger protein 126	http://www.ncbi.nlm.nih.gov/gene/?term=102408063
NOP14	protein_coding	chr7:1992243-2007860	-	8171	9394	7869	3468	3423	3926	-1.08189804388957	2.38179247280486e-44	3.72815144270355e-43	NOP14 nucleolar protein	http://www.ncbi.nlm.nih.gov/gene/?term=102393152
DKK2	protein_coding	chr7:93678685-93805635	+	1642	1476	1518	8	13	1	-7.57080770551899	2.47490915344948e-44	3.87090361165391e-43	dickkopf WNT signaling pathway inhibitor 2	http://www.ncbi.nlm.nih.gov/gene/?term=102399090
SNRPF	protein_coding	chr4:59754330-59761802	-	2848	3307	2636	1049	1070	1235	-1.23885166989879	2.61813132338239e-44	4.08857754692476e-43	small nuclear ribonucleoprotein polypeptide F	http://www.ncbi.nlm.nih.gov/gene/?term=102405810
HIP1R	protein_coding	chr17:20342419-20369321	+	1322	1424	1252	436	396	342	-1.61215221503445	2.65723496091451e-44	4.14643650160632e-43	huntingtin interacting protein 1 related	http://www.ncbi.nlm.nih.gov/gene/?term=102411982
RAD54B	protein_coding	chr15:12231820-12345465	-	1069	979	904	177	281	282	-1.85344088760099	3.12663546053243e-44	4.8713752483851e-43	RAD54 homolog B (S. cerevisiae)	http://www.ncbi.nlm.nih.gov/gene/?term=102394450
TLDC1	protein_coding	chr18:10320039-10356196	-	466	492	493	1023	1076	1161	1.31584968520681	3.31410003144456e-44	5.15549366987122e-43	TBC/LysM-associated domain containing 1	http://www.ncbi.nlm.nih.gov/gene/?term=102406309
CHRNA1	protein_coding	chr2:74523451-74542204	+	337	272	380	1047	1112	1442	2.00642379412148	3.50616683944748e-44	5.45007858522891e-43	cholinergic receptor nicotinic alpha 1 subunit	http://www.ncbi.nlm.nih.gov/gene/?term=102409702
CLEC3B	protein_coding	chr21:54245603-54251729	-	701	704	648	2066	1849	1610	1.58580145868246	3.85419512882592e-44	5.98645446471177e-43	C-type lectin domain family 3 member B	http://www.ncbi.nlm.nih.gov/gene/?term=102412144
ADAMTS20	protein_coding	chr4:83157116-83360748	-	958	760	787	1932	2013	1805	1.35151990013704	3.99411654809342e-44	6.19425509516914e-43	None	http://www.ncbi.nlm.nih.gov/gene/?term=ADAMTS20
SKA2	protein_coding	chr3:53342735-53374102	+	2886	2668	2518	1005	1302	1109	-1.09352283301968	4.40083356437082e-44	6.81977216667502e-43	None	http://www.ncbi.nlm.nih.gov/gene/?term=SKA2
APBB1IP	protein_coding	chr14:65822044-65896498	+	464	475	406	942	994	1028	1.29103163663966	5.29982791097891e-44	8.2066046916017e-43	amyloid beta precursor protein binding family B member 1 interacting protein	http://www.ncbi.nlm.nih.gov/gene/?term=102394907
CCNB3	protein_coding	chrX:54298261-54349402	-	711	739	670	110	193	137	-2.1263787722723	5.70160194408039e-44	8.81521795213410e-43	cyclin B3	http://www.ncbi.nlm.nih.gov/gene/?term=102391097
WASF3	protein_coding	chr13:57760085-57835104	+	191	250	237	909	941	724	2.07564451497769	5.90862969176332e-44	9.12831298669356e-43	WAS protein family member 3	http://www.ncbi.nlm.nih.gov/gene/?term=102412434
DCX	protein_coding	chrX:82497917-82622630	+	52	41	34	698	1028	1502	4.808915948838	6.26207938614834e-44	9.66696536430484e-43	doublecortin	http://www.ncbi.nlm.nih.gov/gene/?term=102391893
SDC3	protein_coding	chr2:175460157-175499558	+	1870	1879	1618	3640	3653	4763	1.31802789551262	7.7056168364615e-44	1.1877237798613e-42	syndecan 3	http://www.ncbi.nlm.nih.gov/gene/?term=102393371
PGAM2	protein_coding	chr21:403605-405993	-	50	45	51	339	352	602	3.28953469384025	9.82707309334744e-44	1.51356414874807e-42	phosphoglycerate mutase 2	http://www.ncbi.nlm.nih.gov/gene/?term=102415985
NTRK2	protein_coding	chr3:140543049-140943624	+	290	306	276	16	34	18	-3.53661187943031	1.03198629870021e-43	1.5870424480849e-42	neurotrophic tyrosine kinase, receptor, type 2	http://www.ncbi.nlm.nih.gov/gene/?term=102416668
TBL3	protein_coding	chr24:40984609-40990709	-	4010	4545	3864	1768	1693	1808	-1.08401050607336	1.03764114776989e-43	1.5945243573645e-42	transducin beta like 3	http://www.ncbi.nlm.nih.gov/gene/?term=102393056
DDX51	protein_coding	chr17:27961726-27969377	-	2553	2871	2445	870	1070	1156	-1.19968150731826	1.06534631129729e-43	1.63585343860949e-42	DEAD-box helicase 51	http://www.ncbi.nlm.nih.gov/gene/?term=102403377
RANBP1	protein_coding	chr17:137405-142535	-	17157	22455	17375	6327	7848	7208	-1.26692237802316	1.09086147458318e-43	1.67375949048507e-42	RAN binding protein 1	http://www.ncbi.nlm.nih.gov/gene/?term=102400574
POU2F1	protein_coding	chr6:1252451-1467922	-	1477	1145	1139	370	404	374	-1.56008547447508	1.48905866541313e-43	2.27780852818348e-42	POU class 2 homeobox 1	http://www.ncbi.nlm.nih.gov/gene/?term=102410710
DYRK1B	protein_coding	chr18:49158241-49166605	-	439	452	464	911	1063	1055	1.30651530032642	2.00709165013372e-43	3.06559717091528e-42	dual specificity tyrosine phosphorylation regulated kinase 1B	http://www.ncbi.nlm.nih.gov/gene/?term=102393343
ERLIN1	protein_coding	chr23:20861926-20903789	-	1948	1952	1720	694	881	774	-1.1105989362445	2.14137554316441e-43	3.26822788870566e-42	ER lipid raft associated 1	http://www.ncbi.nlm.nih.gov/gene/?term=102399286
ODC1	protein_coding	chr12:86758897-86766166	+	13429	13447	12507	5542	6408	5085	-1.0589086609245	2.3554103980958e-43	3.58946767987551e-42	ornithine decarboxylase 1	http://www.ncbi.nlm.nih.gov/gene/?term=102415533
ROGDI	protein_coding	chr24:38613419-38619292	+	586	525	567	1663	1406	1441	1.58200073092733	2.43169728607135e-43	3.70292847664801e-42	rogdi homolog	http://www.ncbi.nlm.nih.gov/gene/?term=102415112
SGO1	protein_coding	chr1:201914593-201933247	-	1347	1312	1158	407	491	519	-1.28149267061244	2.55484788488884e-43	3.8875273919876e-42	shugoshin 1	http://www.ncbi.nlm.nih.gov/gene/?term=102410020
PRKAG3	protein_coding	chr2:159847021-159856169	-	60	42	50	305	318	441	2.95431560726549	2.6993712362787e-43	4.10125688509703e-42	protein kinase AMP-activated non-catalytic subunit gamma 3	http://www.ncbi.nlm.nih.gov/gene/?term=102407334
TMEFF1	protein_coding	chr3:152746718-152847785	+	1498	1592	1481	580	684	641	-1.11521383263528	2.70385977164088e-43	4.10498770744156e-42	transmembrane protein with EGF like and two follistatin like domains 1	http://www.ncbi.nlm.nih.gov/gene/?term=102413502
GRK6	protein_coding	chr9:72307649-72322622	-	2211	2232	2099	870	1007	827	-1.12533085792405	2.78830442952591e-43	4.23001074688108e-42	G protein-coupled receptor kinase 6	http://www.ncbi.nlm.nih.gov/gene/?term=102412507
TIFA	protein_coding	chr7:88836797-88853870	+	174	156	153	520	557	496	1.85466798603297	3.77646037091781e-43	5.72050171114572e-42	TRAF interacting protein with forkhead associated domain	http://www.ncbi.nlm.nih.gov/gene/?term=102401445
DPYD	protein_coding	chr6:45232669-46167781	+	269	244	247	771	930	687	1.80078252988498	4.18368935596519e-43	6.33261285424657e-42	None	http://www.ncbi.nlm.nih.gov/gene/?term=DPYD
TMEM205	protein_coding	chr9:95538129-95540652	+	408	446	364	902	939	1024	1.3851226449693	4.6003751355873e-43	6.95290230073195e-42	transmembrane protein 205	http://www.ncbi.nlm.nih.gov/gene/?term=102413172
CDKN2C	protein_coding	chr6:94813466-94819462	-	1485	1614	1390	474	614	478	-1.3714675361909	4.85538785498418e-43	7.32735362988345e-42	cyclin dependent kinase inhibitor 2C	http://www.ncbi.nlm.nih.gov/gene/?term=102396473
MDK	protein_coding	chr16:8339196-8342390	-	2433	2748	2372	5988	6327	4910	1.34288568088917	5.03333250875013e-43	7.58455597139422e-42	midkine	http://www.ncbi.nlm.nih.gov/gene/?term=102408223
ACRBP	protein_coding	chr4:16384169-16392016	-	37	21	30	271	259	252	3.30459669018667	5.47526114986171e-43	8.23818726810787e-42	acrosin binding protein	http://www.ncbi.nlm.nih.gov/gene/?term=102408233
LOC102401107	protein_coding	chr12:105431832-105441504	+	872	883	780	263	302	284	-1.42855885794351	5.78663075599537e-43	8.69372382626924e-42	endoplasmic reticulum mannosyl-oligosaccharide 1,2-alpha-mannosidase-like	http://www.ncbi.nlm.nih.gov/gene/?term=102401107
FAM19A5	protein_coding	chr4:1605689-1783722	-	585	779	588	131	149	135	-2.08357678348761	8.47187864717027e-43	1.26681511937404e-41	None	http://www.ncbi.nlm.nih.gov/gene/?term=FAM19A5
PANX1	protein_coding	chr5:76436133-76494974	-	3503	3347	2907	1311	1442	1193	-1.15296115056227	8.47596684961536e-43	1.26681511937404e-41	pannexin 1	http://www.ncbi.nlm.nih.gov/gene/?term=102412955
MPST	protein_coding	chr4:44761166-44770935	-	452	480	431	1011	993	1050	1.31571594898489	8.69714373336216e-43	1.29891069721929e-41	mercaptopyruvate sulfurtransferase	http://www.ncbi.nlm.nih.gov/gene/?term=102415676
SLC25A22	protein_coding	chr5:127116732-127123638	+	3221	3594	3043	1075	1137	1431	-1.28757621036191	8.73003846210141e-43	1.30285984203069e-41	solute carrier family 25 member 22	http://www.ncbi.nlm.nih.gov/gene/?term=102403496
NEB	protein_coding	chr2:97025336-97243955	+	2476	1470	2127	15452	19731	23179	3.40503979289872	1.13859895537944e-42	1.69547124683051e-41	nebulin	http://www.ncbi.nlm.nih.gov/gene/?term=102415565
LOC102397172	V_segment	chr11:78325908-78327642	+	7	7	1	323	358	208	6.04754959196423	1.19155813108868e-42	1.77171883526824e-41	Ig kappa chain V-III region VH-like	http://www.ncbi.nlm.nih.gov/gene/?term=102397172
SLC4A8	protein_coding	chr4:91933561-92017814	+	55	53	42	406	388	822	3.57588731045659	1.45305203050328e-42	2.15735489705311e-41	solute carrier family 4 member 8	http://www.ncbi.nlm.nih.gov/gene/?term=102397307
POLE2	protein_coding	chr11:60670941-60703447	+	725	649	637	107	161	177	-2.03307601264208	1.64600727278e-42	2.44024808017429e-41	DNA polymerase epsilon 2, accessory subunit	http://www.ncbi.nlm.nih.gov/gene/?term=102408988
FGR	protein_coding	chr2:178508259-178528265	+	30	20	28	217	304	411	3.71695541859712	1.66158026213617e-42	2.46152814769285e-41	FGR proto-oncogene, Src family tyrosine kinase	http://www.ncbi.nlm.nih.gov/gene/?term=102415198
MOSPD2	protein_coding	chrX:8670357-8758025	+	517	525	477	1096	1164	1045	1.27303293962794	1.66788689388022e-42	2.46905954261212e-41	motile sperm domain containing 2	http://www.ncbi.nlm.nih.gov/gene/?term=102396003
DBF4	protein_coding	chr8:32055244-32082183	-	1693	1551	1508	442	588	632	-1.37127761451489	1.87405687095541e-42	2.77020178172266e-41	DBF4 homolog (S. cerevisiae)	http://www.ncbi.nlm.nih.gov/gene/?term=102393543
ERAP2	protein_coding	chr9:14306215-14353792	-	267	277	264	648	696	698	1.48676740343081	2.34779110728108e-42	3.4653945934371e-41	endoplasmic reticulum aminopeptidase 2	http://www.ncbi.nlm.nih.gov/gene/?term=102393306
FUCA2	protein_coding	chr10:23273502-23294298	+	1276	1180	1077	2072	2235	2078	1.00552911212653	2.50069928361604e-42	3.68839444373814e-41	alpha-L-fucosidase 2	http://www.ncbi.nlm.nih.gov/gene/?term=102413231
CDK6	protein_coding	chr8:9632541-9886391	-	12843	11369	11704	4712	5379	6040	-1.00851312780186	2.86726326899373e-42	4.21980903261818e-41	cyclin dependent kinase 6	http://www.ncbi.nlm.nih.gov/gene/?term=102407325
PBX1	protein_coding	chr6:3987834-4326284	-	2892	2585	2248	4603	4656	4949	1.03300935885675	3.35914332116039e-42	4.93293250479058e-41	PBX homeobox 1	http://www.ncbi.nlm.nih.gov/gene/?term=102389977
SNX14	protein_coding	chr10:40246847-40331559	-	1930	1541	1565	3026	3459	3267	1.10318177518516	3.404214281429e-42	4.99548653856209e-41	sorting nexin 14	http://www.ncbi.nlm.nih.gov/gene/?term=102395422
FLI1	protein_coding	chr5:107949686-108083387	+	97	89	70	480	393	409	2.48455138211465	4.32526160347688e-42	6.33326195050073e-41	Fli-1 proto-oncogene, ETS transcription factor	http://www.ncbi.nlm.nih.gov/gene/?term=102390718
PSMC3IP	protein_coding	chr3:20702199-20708142	+	1216	1369	1182	380	318	417	-1.60291808895492	4.46485404264979e-42	6.53292266878149e-41	PSMC3 interacting protein	http://www.ncbi.nlm.nih.gov/gene/?term=102412040
TMTC2	protein_coding	chr4:107430855-107877563	-	714	607	605	1572	1515	1402	1.37541886439186	4.57566505873179e-42	6.69021208297699e-41	transmembrane and tetratricopeptide repeat containing 2	http://www.ncbi.nlm.nih.gov/gene/?term=102412352
NUP107	protein_coding	chr4:75140856-75188405	+	2247	2078	2080	803	1027	942	-1.06249560541756	4.69375994793898e-42	6.85791612654007e-41	nucleoporin 107	http://www.ncbi.nlm.nih.gov/gene/?term=102400901
HK1	protein_coding	chr4:144944584-145078397	+	20942	20987	18364	5968	5461	8025	-1.48041792078317	4.72730997002919e-42	6.90194091936582e-41	hexokinase 1	http://www.ncbi.nlm.nih.gov/gene/?term=102406489
CDC20	protein_coding	chr6:102150263-102154271	-	8409	9471	8028	823	1421	1390	-2.69662683677946	5.90793969457161e-42	8.61322153882959e-41	cell division cycle 20	http://www.ncbi.nlm.nih.gov/gene/?term=102409889
CCDC91	protein_coding	chr4:38688268-39082322	+	1046	1027	920	1730	2114	1816	1.06783630221023	6.07506114674233e-42	8.85047869228147e-41	None	http://www.ncbi.nlm.nih.gov/gene/?term=CCDC91
MYORG	protein_coding	chr3:138324414-138348173	-	72	65	49	308	355	309	2.53778967838438	6.37192463496321e-42	9.276272691361e-41	None	http://www.ncbi.nlm.nih.gov/gene/?term=MYORG
CAMK1D	protein_coding	chr14:66551523-66943006	-	490	344	362	1100	1100	1265	1.68697674336076	6.76329660480374e-42	9.83893984468279e-41	calcium/calmodulin-dependent protein kinase ID	http://www.ncbi.nlm.nih.gov/gene/?term=102415997
LUZP6	protein_coding	chr8:99426115-99427400	-	3235	3055	3027	1043	1467	1188	-1.18924913877295	6.90848589447977e-42	1.00429191635231e-40	leucine zipper protein 6	http://www.ncbi.nlm.nih.gov/gene/?term=102398285
PSTPIP1	protein_coding	chr20:37359930-37405135	-	56	65	67	311	381	520	2.82918072592508	8.44263650654673e-42	1.22642961395821e-40	proline-serine-threonine phosphatase interacting protein 1	http://www.ncbi.nlm.nih.gov/gene/?term=102416670
LOC102390348	protein_coding	chr4:161288815-161305163	-	8306	8041	8042	16213	14748	18776	1.17927271376445	8.70102511160114e-42	1.26305606796154e-40	annexin A8-like	http://www.ncbi.nlm.nih.gov/gene/?term=102390348
PYGM	protein_coding	chr5:119624425-119636248	-	31	10	18	864	881	1321	5.84842622297513	1.01955099085442e-41	1.47575438045393e-40	glycogen phosphorylase, muscle associated	http://www.ncbi.nlm.nih.gov/gene/?term=102390642
CEP135	protein_coding	chr7:46010837-46087220	-	794	781	756	183	261	240	-1.62474673611124	1.21183879445538e-41	1.74906711491373e-40	centrosomal protein 135	http://www.ncbi.nlm.nih.gov/gene/?term=102390866
PNMA2	protein_coding	chr3:136341929-136349812	-	356	361	328	747	857	794	1.34740619527941	1.34931502152975e-41	1.94609777962348e-40	paraneoplastic Ma antigen 2	http://www.ncbi.nlm.nih.gov/gene/?term=102389439
LOC102392521	protein_coding	chr21:59250364-59251797	-	17371	21942	17537	6749	8489	7690	-1.16338730842598	1.41116195957e-41	2.03384598769717e-40	histone H1x-like	http://www.ncbi.nlm.nih.gov/gene/?term=102392521
EPAS1	protein_coding	chr12:28407188-28499449	+	2072	1890	1876	24463	23651	13851	3.56726749671991	1.45997531694964e-41	2.10269768900479e-40	endothelial PAS domain protein 1	http://www.ncbi.nlm.nih.gov/gene/?term=102405150
TRDN	protein_coding	chr10:76212511-76628253	-	41	38	75	832	1064	1101	4.41331696848007	1.50133010339741e-41	2.160716853015e-40	triadin	http://www.ncbi.nlm.nih.gov/gene/?term=102390748
LOC102393734	lncRNA	chr3:163142185-163157314	+	39	28	12	254	336	273	3.60337629385751	1.74222337088002e-41	2.50028246658204e-40	uncharacterized LOC102393734	http://www.ncbi.nlm.nih.gov/gene/?term=102393734
SIPA1L3	protein_coding	chr18:47565319-47819949	+	3881	3966	3392	1240	1253	1647	-1.29061526704459	1.75191358419797e-41	2.51240334461118e-40	signal induced proliferation associated 1 like 3	http://www.ncbi.nlm.nih.gov/gene/?term=102391928
MAP1LC3A	protein_coding	chr14:19693236-19694912	-	884	1020	922	1779	1822	1945	1.1223725233402	1.80861149625121e-41	2.59187248632394e-40	microtubule associated protein 1 light chain 3 alpha	http://www.ncbi.nlm.nih.gov/gene/?term=102391602
APLN	protein_coding	chrX:127970375-127979779	-	350	357	355	903	882	1141	1.61062504617519	1.81173787066154e-41	2.59451142442538e-40	apelin	http://www.ncbi.nlm.nih.gov/gene/?term=102410326
PGPEP1	protein_coding	chr9:105442013-105482419	+	495	467	461	1131	1047	1102	1.35799670879131	1.9398441250954e-41	2.77599805626693e-40	pyroglutamyl-peptidase I	http://www.ncbi.nlm.nih.gov/gene/?term=102410606
CENPK	protein_coding	chr19:13731164-13788603	+	810	737	834	172	241	227	-1.75355879698656	2.07044802901421e-41	2.96079933440899e-40	centromere protein K	http://www.ncbi.nlm.nih.gov/gene/?term=102401378
RAB9A	protein_coding	chrX:7462791-7482637	+	906	853	836	1419	1645	1634	1.0039897354053	2.25143325585252e-41	3.212787300507e-40	RAB9A, member RAS oncogene family	http://www.ncbi.nlm.nih.gov/gene/?term=102406942
SEMA7A	protein_coding	chr20:35409732-35434695	-	9588	9614	8495	205	240	89	-5.53965034055427	2.30366401370713e-41	3.28499885344452e-40	semaphorin 7A (John Milton Hagen blood group)	http://www.ncbi.nlm.nih.gov/gene/?term=102413632
SLN	protein_coding	chr16:67731787-67736381	+	13	3	16	1317	1414	2049	7.35739387435012	2.35019542539485e-41	3.34898701690704e-40	None	http://www.ncbi.nlm.nih.gov/gene/?term=SLN
TNNC1	protein_coding	chr21:48507140-48510103	+	1400	904	1241	17663	19006	32379	4.42451983502792	2.38615655177177e-41	3.3978330813382e-40	troponin C1, slow skeletal and cardiac type	http://www.ncbi.nlm.nih.gov/gene/?term=102391468
SPARCL1	protein_coding	chr7:15153404-15206700	+	4	7	9	205	205	325	5.34352737229135	2.60479307249405e-41	3.70655262295982e-40	SPARC like 1	http://www.ncbi.nlm.nih.gov/gene/?term=102400586
AKNA	protein_coding	chr3:166222014-166281241	-	900	907	902	1528	1753	1879	1.07579094190389	2.71492649730575e-41	3.86054900236604e-40	AT-hook transcription factor	http://www.ncbi.nlm.nih.gov/gene/?term=102414013
CDKL1	protein_coding	chr11:60096366-60148968	+	353	347	382	788	1077	1023	1.55749850893017	2.73453242841406e-41	3.88569168152967e-40	cyclin dependent kinase like 1	http://www.ncbi.nlm.nih.gov/gene/?term=102413167
CEP152	protein_coding	chr11:41855269-41958567	-	1095	1058	1040	223	333	353	-1.67115593785291	3.02905732868958e-41	4.30117620118847e-40	centrosomal protein 152	http://www.ncbi.nlm.nih.gov/gene/?term=102406697
ACAD11	protein_coding	chr1:181493197-181608954	+	253	281	242	707	782	1031	1.84570968630989	3.23303832873833e-41	4.58437569760424e-40	acyl-CoA dehydrogenase family member 11	http://www.ncbi.nlm.nih.gov/gene/?term=102391621
TLNRD1	protein_coding	chr20:42614041-42616679	-	3465	4345	3752	1442	1676	1547	-1.16205369593177	4.07505124892934e-41	5.76618323884942e-40	talin rod domain containing 1	http://www.ncbi.nlm.nih.gov/gene/?term=102396656
GINS3	protein_coding	chr18:25754781-25761708	+	650	671	638	118	192	140	-1.97945587522797	5.27660774326361e-41	7.45593166913777e-40	GINS complex subunit 3	http://www.ncbi.nlm.nih.gov/gene/?term=102404399
TNNC2	protein_coding	chr14:8921803-8924754	+	2736	2120	2824	17083	16828	24777	3.07705325590955	5.56845652010384e-41	7.85732173682297e-40	troponin C2, fast skeletal type	http://www.ncbi.nlm.nih.gov/gene/?term=102408493
POLD2	protein_coding	chr8:76953211-76960993	+	1675	1795	1635	653	644	748	-1.16967254104535	5.72576162875969e-41	8.06800968652587e-40	DNA polymerase delta 2, accessory subunit	http://www.ncbi.nlm.nih.gov/gene/?term=102397371
STMN1	protein_coding	chr2:180012310-180017868	+	14534	15356	14272	4898	6335	6991	-1.1342676726287	6.82593458878098e-41	9.5981386641132e-40	stathmin 1	http://www.ncbi.nlm.nih.gov/gene/?term=102414549
FRMD8	protein_coding	chr5:120220636-120231818	+	1782	1984	1708	700	671	771	-1.20193690308699	7.12134455247778e-41	1.00065545722778e-39	FERM domain containing 8	http://www.ncbi.nlm.nih.gov/gene/?term=102402683
CCPG1	protein_coding	chr11:48415090-48456738	-	1786	1579	1580	4081	4723	3322	1.44543423149471	8.7524159400391e-41	1.22899014368059e-39	cell cycle progression 1	http://www.ncbi.nlm.nih.gov/gene/?term=102413672
LOC102402539	protein_coding	chr4:19338006-19410253	-	153	84	138	690	594	641	2.51290831230325	8.93782552884122e-41	1.25415269686145e-39	None	http://www.ncbi.nlm.nih.gov/gene/?term=LOC102402539
GALE	protein_coding	chr2:181921969-181926564	+	2047	2312	1926	856	858	901	-1.11313147575748	9.59846662461374e-41	1.34591832002917e-39	UDP-galactose-4-epimerase	http://www.ncbi.nlm.nih.gov/gene/?term=102394539
MYOZ2	protein_coding	chr7:81789261-81828764	-	191	103	143	1364	1965	2198	3.80099615111184	1.0826447634873e-40	1.51600298643104e-39	myozenin 2	http://www.ncbi.nlm.nih.gov/gene/?term=102408455
FBXL3	protein_coding	chr13:38624958-38646172	+	635	558	501	1090	1390	1257	1.28949884397916	1.14447022877277e-40	1.60035615369666e-39	F-box and leucine rich repeat protein 3	http://www.ncbi.nlm.nih.gov/gene/?term=102389205
ZNF469	protein_coding	chr18:13098748-13345793	+	1201	1216	1228	2428	2332	2886	1.21790971744014	1.19432116288319e-40	1.66775469716027e-39	zinc finger protein 469	http://www.ncbi.nlm.nih.gov/gene/?term=102414368
NSL1	protein_coding	chr5:10142702-10212802	-	1453	1357	1465	407	573	455	-1.43204046450584	1.285964209447e-40	1.79324511858798e-39	NSL1, MIS12 kinetochore complex component	http://www.ncbi.nlm.nih.gov/gene/?term=102396655
SHISAL1	protein_coding	chr4:5068167-5147506	+	1617	1438	1340	543	634	601	-1.15597737792558	1.28722189810048e-40	1.7937601495131e-39	None	http://www.ncbi.nlm.nih.gov/gene/?term=SHISAL1
GPC3	protein_coding	chrX:131720353-132179856	-	339	376	392	1033	1016	917	1.57252232319916	1.32597716823e-40	1.84649179178621e-39	glypican 3	http://www.ncbi.nlm.nih.gov/gene/?term=102402667
PBX4	protein_coding	chr9:106544024-106599106	-	261	261	240	22	10	20	-3.71812635424011	1.35842585565211e-40	1.89037456080822e-39	PBX homeobox 4	http://www.ncbi.nlm.nih.gov/gene/?term=102411729
SKA1	protein_coding	chr22:12220744-12261724	-	805	785	739	169	261	210	-1.71973264144275	1.37826843407162e-40	1.91666640638941e-39	spindle and kinetochore associated complex subunit 1	http://www.ncbi.nlm.nih.gov/gene/?term=102402720
TOMM34	protein_coding	chr14:10285361-10308381	+	1295	1160	1231	397	477	492	-1.28635352606917	1.3875760953951e-40	1.92828193518361e-39	translocase of outer mitochondrial membrane 34	http://www.ncbi.nlm.nih.gov/gene/?term=102393926
HP	protein_coding	chr18:38758639-38764791	-	6	7	7	9438	8153	2037	10.1065452525048	1.42422250135834e-40	1.97784736914908e-39	haptoglobin	http://www.ncbi.nlm.nih.gov/gene/?term=102403575
ZNF652	protein_coding	chr3:26107206-26128912	-	515	555	458	1168	1277	1074	1.35595096969367	1.43714490921426e-40	1.99442130631301e-39	zinc finger protein 652	http://www.ncbi.nlm.nih.gov/gene/?term=102412073
C3H17orf53	protein_coding	chr3:19390397-19406128	-	389	416	365	45	67	77	-2.48563859168648	1.45775401161572e-40	2.0216324864385e-39	None	http://www.ncbi.nlm.nih.gov/gene/?term=C3H17orf53
SLITRK2	protein_coding	chrX:103785247-103797044	+	1468	1542	1273	2614	2823	3417	1.19717511486831	1.54335237266492e-40	2.13887241653055e-39	SLIT and NTRK like family member 2	http://www.ncbi.nlm.nih.gov/gene/?term=102408834
LMOD3	protein_coding	chr21:32423191-32440094	+	54	34	65	912	1223	1729	4.78970826982093	1.6627877851268e-40	2.29965828474523e-39	leiomodin 3	http://www.ncbi.nlm.nih.gov/gene/?term=102415860
LOC102400283	lncRNA	chrX:44263179-44294356	-	459	409	432	63	97	84	-2.27011088897706	1.69915121405176e-40	2.3483409523705e-39	uncharacterized LOC102400283	http://www.ncbi.nlm.nih.gov/gene/?term=102400283
PLD3	protein_coding	chr18:49490154-49509447	+	3888	4071	4032	9630	8366	8035	1.27392305891407	1.81726198297878e-40	2.50986005200462e-39	phospholipase D family member 3	http://www.ncbi.nlm.nih.gov/gene/?term=102400071
ISOC1	protein_coding	chr9:86283918-86303980	+	1411	1501	1245	423	566	438	-1.39446210716502	2.01496575104417e-40	2.78101083014927e-39	isochorismatase domain containing 1	http://www.ncbi.nlm.nih.gov/gene/?term=102405746
SMIM5	protein_coding	chr3:7470127-7477357	+	59	37	47	269	303	378	2.87814986147858	2.2939248235591e-40	3.15954502300855e-39	small integral membrane protein 5	http://www.ncbi.nlm.nih.gov/gene/?term=102397772
CHSY3	protein_coding	chr9:87007360-87300423	+	1758	1676	1542	563	704	527	-1.32262303661576	2.46445177700766e-40	3.38979634069064e-39	chondroitin sulfate synthase 3	http://www.ncbi.nlm.nih.gov/gene/?term=102405408
LDLRAD4	protein_coding	chr22:18684540-18843702	-	425	434	437	1240	1296	2010	1.9543133902475	2.57090064688437e-40	3.53380707024433e-39	low density lipoprotein receptor class A domain containing 4	http://www.ncbi.nlm.nih.gov/gene/?term=102412664
CYFIP2	protein_coding	chr9:41770411-41904784	-	404	347	334	47	69	51	-2.55236960958234	2.70765243549125e-40	3.71671774149825e-39	cytoplasmic FMR1 interacting protein 2	http://www.ncbi.nlm.nih.gov/gene/?term=102396256
MUSK	protein_coding	chr3:162821315-162921136	+	116	65	105	1017	1415	1689	3.98581005321875	2.76970198146773e-40	3.79930858762203e-39	muscle associated receptor tyrosine kinase	http://www.ncbi.nlm.nih.gov/gene/?term=102406659
LOC102392446	protein_coding	chr12:105454909-105466313	-	6190	7116	5773	2637	2813	2373	-1.13293096480442	2.89030476323388e-40	3.95936457118171e-39	None	http://www.ncbi.nlm.nih.gov/gene/?term=LOC102392446
FRMD3	protein_coding	chr3:139006483-139364932	-	210	200	163	631	584	584	1.80706543640007	4.24412388481934e-40	5.79036145150487e-39	FERM domain containing 3	http://www.ncbi.nlm.nih.gov/gene/?term=102407902
HAUS8	protein_coding	chr9:104338289-104363336	-	1332	1372	1412	477	453	538	-1.33861627644716	4.62879491120188e-40	6.30665498292769e-39	HAUS augmin like complex subunit 8	http://www.ncbi.nlm.nih.gov/gene/?term=102415454
GPAM	protein_coding	chr23:32117803-32184764	-	1211	1006	1060	1935	2411	2138	1.13116601706394	4.85677006469698e-40	6.60834913385185e-39	glycerol-3-phosphate acyltransferase, mitochondrial	http://www.ncbi.nlm.nih.gov/gene/?term=102415591
ZC2HC1A	protein_coding	chr15:40376742-40430477	-	636	708	693	1308	1737	1477	1.29393757876886	5.51491488666181e-40	7.4987987469007e-39	zinc finger C2HC-type containing 1A	http://www.ncbi.nlm.nih.gov/gene/?term=102392807
TNIP1	protein_coding	chr9:48842437-48897532	+	1309	1182	1104	2244	2191	2536	1.10762999805927	5.52691276102607e-40	7.51005534795683e-39	TNFAIP3 interacting protein 1	http://www.ncbi.nlm.nih.gov/gene/?term=102407896
FAM8A1	protein_coding	chr2:12709859-12721136	+	1275	1167	1213	2315	3149	2435	1.25607362211564	6.31605167286975e-40	8.5690632850502e-39	family with sequence similarity 8 member A1	http://www.ncbi.nlm.nih.gov/gene/?term=102404582
MEGF10	protein_coding	chr9:84558493-84735315	+	141	82	179	728	815	744	2.64845304433018	6.31900516612508e-40	8.5690632850502e-39	multiple EGF like domains 10	http://www.ncbi.nlm.nih.gov/gene/?term=102408821
C24H16orf96	protein_coding	chr24:38754923-38814527	-	114	121	78	673	615	443	2.63096108617126	6.80414075171437e-40	9.21456807904873e-39	None	http://www.ncbi.nlm.nih.gov/gene/?term=C24H16orf96
HS3ST1	protein_coding	chr7:11069092-11105493	+	294	333	293	18	37	12	-3.63526359996541	7.09334874172972e-40	9.59979207727926e-39	heparan sulfate (glucosamine) 3-O-sulfotransferase 1	http://www.ncbi.nlm.nih.gov/gene/?term=102410787
LOC102407804	protein_coding	chr5:127485050-127487879	-	662	670	595	1119	1297	1360	1.11856940639012	8.12170416138553e-40	1.09768039107561e-38	interferon-induced transmembrane protein 10-like	http://www.ncbi.nlm.nih.gov/gene/?term=102407804
RGMB	protein_coding	chr9:12648237-12676926	-	6897	6420	7248	2974	3264	2992	-1.00888603336111	9.59822769308097e-40	1.29463870126046e-38	repulsive guidance molecule family member b	http://www.ncbi.nlm.nih.gov/gene/?term=102411336
TOPBP1	protein_coding	chr1:180314494-180384669	+	5513	5108	4744	2021	2584	2042	-1.0606891205555	1.22413719933397e-39	1.6489511893897e-38	topoisomerase (DNA) II binding protein 1	http://www.ncbi.nlm.nih.gov/gene/?term=102403954
XIAP	protein_coding	chrX:122447693-122487996	+	1316	1140	1266	2408	2982	2401	1.21181748000584	1.32553402678015e-39	1.78434553791632e-38	X-linked inhibitor of apoptosis	http://www.ncbi.nlm.nih.gov/gene/?term=102404023
LOC102412803	pseudogene	chr10:14298529-14328990	-	315	273	259	727	723	721	1.51097880053674	1.34791837137211e-39	1.8132690043135e-38	glutamine--fructose-6-phosphate aminotransferase [isomerizing] 2-like	http://www.ncbi.nlm.nih.gov/gene/?term=102412803
SEC14L5	protein_coding	chr24:38441414-38482131	-	12	10	19	283	296	178	4.35714449354956	1.38149027801366e-39	1.85719385443754e-38	SEC14 like lipid binding 5	http://www.ncbi.nlm.nih.gov/gene/?term=102416649
GRWD1	protein_coding	chr18:55122322-55128608	+	3535	3841	3329	1325	1330	1666	-1.15894875281358	1.41101648821385e-39	1.89562507851058e-38	glutamate rich WD repeat containing 1	http://www.ncbi.nlm.nih.gov/gene/?term=102415575
CARMIL1	protein_coding	chr2:19946776-20260104	+	1160	1123	1069	1919	2260	1924	1.01332500640401	1.49587383694089e-39	2.00829019385043e-38	capping protein regulator and myosin 1 linker 1	http://www.ncbi.nlm.nih.gov/gene/?term=102397155
LOC112582095	lncRNA	chrX:132589713-132594191	-	372	313	314	882	1180	1563	2.00074856957636	1.63652037375411e-39	2.19419783445172e-38	None	http://www.ncbi.nlm.nih.gov/gene/?term=LOC112582095
URB2	protein_coding	chr4:120885622-120911715	+	1876	2076	1906	554	558	773	-1.48859922380893	1.70232012826317e-39	2.27939310543036e-38	URB2 ribosome biogenesis 2 homolog (S. cerevisiae)	http://www.ncbi.nlm.nih.gov/gene/?term=102412393
OXCT1	protein_coding	chr19:32391695-32559174	+	2191	1939	1817	3541	3770	4583	1.14940688392307	1.80906678881862e-39	2.41911765561759e-38	3-oxoacid CoA-transferase 1	http://www.ncbi.nlm.nih.gov/gene/?term=102410048
CHRNG	protein_coding	chr2:173180316-173185925	+	1159	901	1195	2565	2758	3438	1.57158259733857	1.84854284852839e-39	2.47026983438023e-38	cholinergic receptor nicotinic gamma subunit	http://www.ncbi.nlm.nih.gov/gene/?term=102395180
SLC38A4	protein_coding	chr4:86816344-86865900	-	121	145	129	424	509	434	1.93869170943267	2.45863459070413e-39	3.27471963426766e-38	None	http://www.ncbi.nlm.nih.gov/gene/?term=SLC38A4
ARHGAP4	protein_coding	chrX:142389365-142405125	-	12	4	15	235	279	178	4.62715891562472	2.8213009785655e-39	3.75528736711896e-38	Rho GTPase activating protein 4	http://www.ncbi.nlm.nih.gov/gene/?term=102409317
PGAM1	protein_coding	chr23:18449086-18455687	+	74050	77200	67685	29476	27552	34218	-1.11004161323505	3.1154072952337e-39	4.14129717612633e-38	phosphoglycerate mutase 1	http://www.ncbi.nlm.nih.gov/gene/?term=102401203
ASB7	protein_coding	chr20:63540361-63596403	+	987	992	886	1695	1966	1680	1.04853167865109	3.68778123673192e-39	4.89570537357599e-38	ankyrin repeat and SOCS box containing 7	http://www.ncbi.nlm.nih.gov/gene/?term=102402889
PLEK2	protein_coding	chr11:24099658-24120720	+	413	431	359	56	23	43	-3.13802394064206	4.90334010198129e-39	6.4966038936487e-38	pleckstrin 2	http://www.ncbi.nlm.nih.gov/gene/?term=102411757
PLA2R1	protein_coding	chr2:88810129-88946151	+	48	32	30	426	448	246	3.50764289325107	5.08113123107528e-39	6.72334218989987e-38	phospholipase A2 receptor 1	http://www.ncbi.nlm.nih.gov/gene/?term=102394640
VWA5B1	protein_coding	chr2:185049983-185110612	-	241	157	224	1001	1086	723	2.3265792481062	5.52935741959167e-39	7.31164276466241e-38	von Willebrand factor A domain containing 5B1	http://www.ncbi.nlm.nih.gov/gene/?term=102396863
EME1	protein_coding	chr3:27112434-27118837	+	1084	1053	919	337	314	379	-1.41611376677843	5.96509180311583e-39	7.8723616789879e-38	essential meiotic structure-specific endonuclease 1	http://www.ncbi.nlm.nih.gov/gene/?term=102392880
CA11	protein_coding	chr18:55277734-55283845	-	44	36	42	256	316	236	2.87509655959416	6.57807866270679e-39	8.6756737006777e-38	carbonic anhydrase 11	http://www.ncbi.nlm.nih.gov/gene/?term=102409856
PXN	protein_coding	chr17:10449578-10460950	+	6284	6746	5464	2077	2232	2836	-1.22267528920033	7.7702566417275e-39	1.02346394070295e-37	paxillin	http://www.ncbi.nlm.nih.gov/gene/?term=102397491
FOXN3	protein_coding	chr11:1978926-2425120	+	1433	1389	1278	2468	2660	2306	1.01042905215708	8.15400863655248e-39	1.07261069960435e-37	forkhead box N3	http://www.ncbi.nlm.nih.gov/gene/?term=102390432
HEYL	protein_coding	chr6:105901574-105917125	+	2777	2739	2713	1039	1183	887	-1.25445303661981	9.02488420511587e-39	1.18639623613086e-37	hes related family bHLH transcription factor with YRPW motif-like	http://www.ncbi.nlm.nih.gov/gene/?term=102393583
CCNE1	protein_coding	chr18:40180532-40192412	+	910	843	814	217	316	257	-1.55523792962054	1.22625519732366e-38	1.60678422740813e-37	cyclin E1	http://www.ncbi.nlm.nih.gov/gene/?term=102389005
MEF2C	protein_coding	chr9:22248708-22427008	+	524	344	482	4314	6116	8426	3.93908529801281	1.28252865809601e-38	1.67943052297501e-37	myocyte enhancer factor 2C	http://www.ncbi.nlm.nih.gov/gene/?term=102391990
B3GNT9	protein_coding	chr18:34479674-34483074	-	730	691	636	1689	1707	1393	1.37401622922872	1.37531520205106e-38	1.79976439143324e-37	UDP-GlcNAc:betaGal beta-1,3-N-acetylglucosaminyltransferase 9	http://www.ncbi.nlm.nih.gov/gene/?term=102415634
HGF	protein_coding	chr8:38707241-38792681	+	627	525	471	89	134	122	-2.0871604430904	1.44450134395065e-38	1.88907844151888e-37	hepatocyte growth factor	http://www.ncbi.nlm.nih.gov/gene/?term=102406209
ZFYVE16	protein_coding	chr9:30109404-30169786	-	1498	1217	1304	2545	3148	2583	1.18957442883365	1.46309301531375e-38	1.91215366765148e-37	zinc finger FYVE-type containing 16	http://www.ncbi.nlm.nih.gov/gene/?term=102413179
STAC2	protein_coding	chr3:23662660-23676297	+	264	281	230	16	20	32	-3.36290915583252	1.95456705615501e-38	2.55282134527051e-37	SH3 and cysteine rich domain 2	http://www.ncbi.nlm.nih.gov/gene/?term=102392253
TCP11L2	protein_coding	chr4:50245003-50287569	-	59	44	71	365	400	302	2.76352353149806	1.99006066000228e-38	2.59582072653528e-37	t-complex 11 like 2	http://www.ncbi.nlm.nih.gov/gene/?term=102409230
U2AF1L4	protein_coding	chr18:46242819-46245336	-	743	710	728	1284	1370	1401	1.04341792337752	1.98900891470656e-38	2.59582072653528e-37	U2 small nuclear RNA auxiliary factor 1 like 4	http://www.ncbi.nlm.nih.gov/gene/?term=102411890
BTBD19	protein_coding	chr6:100689223-100695286	-	623	669	626	1654	1650	1340	1.42939547212431	2.06247872561607e-38	2.68681099533159e-37	BTB domain containing 19	http://www.ncbi.nlm.nih.gov/gene/?term=102407960
METRNL	protein_coding	chr3:13694637-13709905	+	2408	2842	2324	759	845	1061	-1.35956966098753	2.29013997665916e-38	2.97954293870502e-37	None	http://www.ncbi.nlm.nih.gov/gene/?term=METRNL
PDZD2	protein_coding	chr19:41274678-41689260	-	889	902	738	238	267	302	-1.49778743469668	2.29705060082225e-38	2.98660951267243e-37	PDZ domain containing 2	http://www.ncbi.nlm.nih.gov/gene/?term=102407014
EZH1	protein_coding	chr3:20571941-20603535	+	1085	1002	1007	1908	1928	1845	1.02831859208056	2.32716496732422e-38	3.02381692536748e-37	enhancer of zeste 1 polycomb repressive complex 2 subunit	http://www.ncbi.nlm.nih.gov/gene/?term=102407322
TRIM54	protein_coding	chr12:72002012-72023938	-	129	80	142	566	613	921	2.71963313980679	2.9503967290918e-38	3.83115181696602e-37	tripartite motif containing 54	http://www.ncbi.nlm.nih.gov/gene/?term=102412847
YPEL3	protein_coding	chr24:16373028-16376187	-	125	113	106	346	452	455	2.01034528963963	2.9723376933528e-38	3.85716212751798e-37	yippee like 3	http://www.ncbi.nlm.nih.gov/gene/?term=102402004
USP28	protein_coding	chr16:60547087-60612774	+	1806	1575	1613	2927	3623	4239	1.25510640236506	3.09864983497943e-38	4.0184930936355e-37	ubiquitin specific peptidase 28	http://www.ncbi.nlm.nih.gov/gene/?term=102395202
MMS22L	protein_coding	chr10:51674439-51800765	-	1828	1610	1557	548	662	478	-1.41482238553971	3.55067758377917e-38	4.59290722432216e-37	MMS22 like, DNA repair protein	http://www.ncbi.nlm.nih.gov/gene/?term=102396764
ENO1	protein_coding	chr5:36500097-36513963	-	132865	136015	122916	52109	45135	56371	-1.19616312963335	3.70049084469391e-38	4.78363067452365e-37	enolase 1	http://www.ncbi.nlm.nih.gov/gene/?term=102400524
CAPN6	protein_coding	chrX:82647931-82673642	+	430	229	355	3276	3962	5039	3.73931897731504	4.19014980958709e-38	5.40623034857396e-37	calpain 6	http://www.ncbi.nlm.nih.gov/gene/?term=102390887
STEAP2	protein_coding	chr8:74160407-74185904	+	561	564	602	1663	1748	1290	1.59584883706371	4.62325218594846e-38	5.95741596290181e-37	STEAP2 metalloreductase	http://www.ncbi.nlm.nih.gov/gene/?term=102399209
ARPC5L	protein_coding	chr12:95399054-95406286	+	3795	4353	3710	1491	1665	1920	-1.07652368453553	5.17253299176079e-38	6.65671039959425e-37	actin related protein 2/3 complex subunit 5 like	http://www.ncbi.nlm.nih.gov/gene/?term=102415407
AGFG2	protein_coding	chr24:6551588-6572206	+	578	743	645	1310	1492	1490	1.27342031852471	5.72696474575183e-38	7.36553325772108e-37	ArfGAP with FG repeats 2	http://www.ncbi.nlm.nih.gov/gene/?term=102404559
MID2	protein_coding	chrX:85893569-86002388	-	296	289	243	641	703	672	1.43516586059362	6.70183163292884e-38	8.60288520865221e-37	midline 2	http://www.ncbi.nlm.nih.gov/gene/?term=102408731
TTC38	protein_coding	chr4:3477505-3502532	-	344	351	337	929	963	785	1.52750283277122	7.08575392503782e-38	9.08993286241192e-37	tetratricopeptide repeat domain 38	http://www.ncbi.nlm.nih.gov/gene/?term=102391852
ZER1	protein_coding	chr12:98769094-98799316	-	1096	1011	900	1780	1814	1867	1.0136028344762	7.34735036286593e-38	9.41953641441199e-37	zyg-11 related cell cycle regulator	http://www.ncbi.nlm.nih.gov/gene/?term=102404351
DNMBP	protein_coding	chr23:20623942-20742742	-	779	739	727	1441	1452	1759	1.20039114888473	8.46212000980622e-38	1.08418227942898e-36	dynamin binding protein	http://www.ncbi.nlm.nih.gov/gene/?term=102397777
RAMP2	protein_coding	chr3:20555102-20556892	-	945	1028	887	1718	1748	1733	1.01424388945972	9.90766231081313e-38	1.26777894410608e-36	receptor activity modifying protein 2	http://www.ncbi.nlm.nih.gov/gene/?term=102406791
UNC13B	protein_coding	chr3:122251277-122455614	+	416	386	374	78	90	74	-2.13129353846059	1.0339216262769e-37	1.32216247484377e-36	unc-13 homolog B	http://www.ncbi.nlm.nih.gov/gene/?term=102415278
LOC102415752	lncRNA	chr14:16276538-16282947	+	3496	3781	3430	1613	1535	1435	-1.07043117530109	1.18289472311238e-37	1.51075333643803e-36	uncharacterized LOC102415752	http://www.ncbi.nlm.nih.gov/gene/?term=102415752
GINM1	protein_coding	chr10:17408374-17423412	-	890	839	800	1351	1695	1609	1.02661723789506	1.19368870833186e-37	1.52357537285947e-36	glycoprotein integral membrane 1	http://www.ncbi.nlm.nih.gov/gene/?term=102413154
MYL4	protein_coding	chr3:17068097-17083962	-	517	338	517	10260	12065	22679	5.17006158694061	2.20693096533994e-37	2.80442731605689e-36	myosin light chain 4	http://www.ncbi.nlm.nih.gov/gene/?term=102390547
FAM214B	protein_coding	chr3:122226474-122233409	-	285	275	271	673	658	718	1.45300781072526	2.28757455219489e-37	2.90507580867416e-36	family with sequence similarity 214 member B	http://www.ncbi.nlm.nih.gov/gene/?term=102414146
FTH1	protein_coding	chr5:117041250-117043928	-	55962	54150	53716	105726	112114	92668	1.0741309617611	2.87058579339121e-37	3.63403563261161e-36	ferritin heavy chain 1	http://www.ncbi.nlm.nih.gov/gene/?term=102408685
KRT80	protein_coding	chr4:92565770-92590179	-	188	250	222	11	10	7	-4.40981162360368	2.997274726662e-37	3.79204080706511e-36	keratin 80	http://www.ncbi.nlm.nih.gov/gene/?term=102391655
VDR	protein_coding	chr4:87871028-87935658	-	1563	1415	1535	10633	8917	7198	2.72632561853829	3.0950635059944e-37	3.90841290262907e-36	vitamin D receptor	http://www.ncbi.nlm.nih.gov/gene/?term=102405633
SF3A2	protein_coding	chr9:89921781-89930464	-	3257	3929	3129	1294	1398	1571	-1.12519752723066	3.39741772881831e-37	4.2875411737687e-36	splicing factor 3a subunit 2	http://www.ncbi.nlm.nih.gov/gene/?term=102404486
RAB27B	protein_coding	chr22:7929045-8118840	-	134	95	78	529	572	413	2.46013079132645	3.47848371524261e-37	4.38710450831847e-36	RAB27B, member RAS oncogene family	http://www.ncbi.nlm.nih.gov/gene/?term=102395947
ACTN3	protein_coding	chr5:121165941-121177621	+	830	525	808	5451	5654	7736	3.26519391251675	3.49369379278337e-37	4.40353714506129e-36	actinin alpha 3	http://www.ncbi.nlm.nih.gov/gene/?term=102412732
KLC2	protein_coding	chr5:120891876-120901697	+	4063	4805	3939	1890	1929	1866	-1.01923249450712	3.69603415202016e-37	4.65276319186977e-36	kinesin light chain 2	http://www.ncbi.nlm.nih.gov/gene/?term=102415008
MBOAT7	protein_coding	chr18:63120616-63134750	+	6354	7589	5954	2102	2163	2868	-1.33045909489556	3.70020735268161e-37	4.65511444643907e-36	membrane bound O-acyltransferase domain containing 7	http://www.ncbi.nlm.nih.gov/gene/?term=102401164
RGS7	protein_coding	chr5:45294519-45776280	-	432	382	401	807	900	898	1.2485378304123	3.7828570345669e-37	4.75613008978672e-36	regulator of G-protein signaling 7	http://www.ncbi.nlm.nih.gov/gene/?term=102413879
TRABD2B	protein_coding	chr6:97786792-98008535	+	299	316	215	6	13	26	-4.0586481491398	3.88166697778664e-37	4.87732542722264e-36	TraB domain containing 2B	http://www.ncbi.nlm.nih.gov/gene/?term=102405200
PNPLA7	protein_coding	chr12:105063137-105143691	+	120	135	113	458	459	398	1.99105759680967	4.06333506367754e-37	5.10241676652841e-36	patatin like phospholipase domain containing 7	http://www.ncbi.nlm.nih.gov/gene/?term=102411091
LOC102389250	pseudogene	chr6:92676743-92715180	-	64	74	50	403	360	298	2.65703973462268	4.08861023093575e-37	5.13096443648568e-36	non-specific lipid-transfer protein-like	http://www.ncbi.nlm.nih.gov/gene/?term=102389250
CEP72	protein_coding	chr19:71293814-71330945	-	511	560	502	105	114	150	-1.94461822101398	4.94413657353921e-37	6.19305246233893e-36	centrosomal protein 72	http://www.ncbi.nlm.nih.gov/gene/?term=102393153
GNG12	protein_coding	chr6:76788919-76929691	+	2816	2546	2257	4152	4769	5488	1.06796455693427	5.02739960976642e-37	6.29344407442055e-36	G protein subunit gamma 12	http://www.ncbi.nlm.nih.gov/gene/?term=102402691
SPHK1	protein_coding	chr3:8087912-8093734	+	10103	11679	9717	4775	4959	4413	-1.00177829509987	5.36029297186279e-37	6.70185979491352e-36	sphingosine kinase 1	http://www.ncbi.nlm.nih.gov/gene/?term=102411106
FIGNL1	protein_coding	chr8:5249698-5254328	+	1735	1726	1672	383	415	628	-1.70325458393011	5.56170563366413e-37	6.94508102380619e-36	fidgetin like 1	http://www.ncbi.nlm.nih.gov/gene/?term=102405587
MRPL12	protein_coding	chr3:12250690-12255116	+	4375	5114	4638	1795	1858	2240	-1.11376806149302	9.37344332398619e-37	1.16688389394531e-35	mitochondrial ribosomal protein L12	http://www.ncbi.nlm.nih.gov/gene/?term=102397226
ANXA3	protein_coding	chr7:24244072-24315289	-	1819	1737	1828	444	638	378	-1.73864892780932	1.08838955968716e-36	1.35324889096079e-35	annexin A3	http://www.ncbi.nlm.nih.gov/gene/?term=102398456
LOC102401897	lncRNA	chr3:25438621-25448839	+	129	132	131	370	464	505	1.91623370913148	1.10380825123793e-36	1.37157515132284e-35	uncharacterized LOC102401897	http://www.ncbi.nlm.nih.gov/gene/?term=102401897
ZNF106	protein_coding	chr11:65538467-65592584	+	6385	4899	5402	18534	25881	29040	2.27891315326826	1.24279173028125e-36	1.54142817062893e-35	zinc finger protein 106	http://www.ncbi.nlm.nih.gov/gene/?term=102394599
APPL2	protein_coding	chr4:51202583-51255196	+	856	920	747	1450	1663	1537	1.03255639855642	1.32090058588026e-36	1.63629598957633e-35	adaptor protein, phosphotyrosine interacting with PH domain and leucine zipper 2	http://www.ncbi.nlm.nih.gov/gene/?term=102389089
CACNA1G	protein_coding	chr3:27253416-27315863	+	84	89	62	378	440	315	2.42341395320554	1.41327467414297e-36	1.74644077235587e-35	calcium voltage-gated channel subunit alpha1 G	http://www.ncbi.nlm.nih.gov/gene/?term=102396837
LPCAT4	protein_coding	chr11:75131758-75139311	-	4117	4582	4026	1547	1703	2076	-1.10949479018606	1.58902697523557e-36	1.95882983418538e-35	lysophosphatidylcholine acyltransferase 4	http://www.ncbi.nlm.nih.gov/gene/?term=102397181
DHRS7C	protein_coding	chr3:34424603-34449358	+	3	1	7	216	209	352	6.28501732815403	1.67350349664012e-36	2.06170729738605e-35	dehydrogenase/reductase 7C	http://www.ncbi.nlm.nih.gov/gene/?term=102394168
LOC102406900	protein_coding	chr20:3777180-3812408	-	1612	1109	1230	10409	14219	20131	3.64226435419329	1.93091035403795e-36	2.37447879833948e-35	uncharacterized LOC102406900	http://www.ncbi.nlm.nih.gov/gene/?term=102406900
MIS18BP1	protein_coding	chr20:14472881-14520302	+	2481	2385	2248	563	968	739	-1.50813415165076	2.05052838547118e-36	2.52004072790226e-35	MIS18 binding protein 1	http://www.ncbi.nlm.nih.gov/gene/?term=102403308
LOC102402374	pseudogene	chr17:51870339-51870985	-	288	255	252	612	697	632	1.4372035375184	2.17846125869601e-36	2.67401153407841e-35	midkine-like	http://www.ncbi.nlm.nih.gov/gene/?term=102402374
ITGB5	protein_coding	chr1:113996945-114111086	-	9114	9045	8800	16635	15522	20108	1.10549703440711	2.23134396651421e-36	2.73725986463274e-35	integrin subunit beta 5	http://www.ncbi.nlm.nih.gov/gene/?term=102398687
TMEM26	protein_coding	chr4:136667943-136731701	-	2839	2660	2793	853	1040	663	-1.54926651431762	2.26099904603703e-36	2.77195462887551e-35	transmembrane protein 26	http://www.ncbi.nlm.nih.gov/gene/?term=102390685
LOC112577774	protein_coding	chr14:39398584-39399530	-	4915	5089	4922	10312	10334	8546	1.12097485552358	2.38369156729605e-36	2.92060073585206e-35	None	http://www.ncbi.nlm.nih.gov/gene/?term=LOC112577774
DHRS12	protein_coding	chr13:69416487-69457051	+	88	84	86	299	435	356	2.22161626587488	2.48594126734321e-36	3.04218945879964e-35	dehydrogenase/reductase 12	http://www.ncbi.nlm.nih.gov/gene/?term=102391394
WASHC3	protein_coding	chr4:54081996-54139746	+	276	366	346	778	936	899	1.54736013635448	2.52298142086483e-36	3.08564753786206e-35	WASH complex subunit 3	http://www.ncbi.nlm.nih.gov/gene/?term=102390414
MTFR2	protein_coding	chr10:29913570-29940221	+	721	733	695	166	244	231	-1.60195681182801	2.60072844632454e-36	3.17880803802573e-35	mitochondrial fission regulator 2	http://www.ncbi.nlm.nih.gov/gene/?term=102405139
VAT1L	protein_coding	chr18:4687889-4851866	+	3824	4004	3533	119	129	264	-4.3299112053634	2.83761637584738e-36	3.46415658168745e-35	vesicle amine transport 1 like	http://www.ncbi.nlm.nih.gov/gene/?term=102401790
DOK7	protein_coding	chr7:2369987-2407827	+	33	28	52	230	300	315	3.03946042168347	3.46286901591689e-36	4.21218380538517e-35	docking protein 7	http://www.ncbi.nlm.nih.gov/gene/?term=102399849
MRPL11	protein_coding	chr5:121064852-121068196	-	1255	1372	1156	476	562	509	-1.14075863725274	3.48502446798142e-36	4.23658121959548e-35	mitochondrial ribosomal protein L11	http://www.ncbi.nlm.nih.gov/gene/?term=102415594
UNC119	protein_coding	chr3:43364324-43369988	+	371	387	339	816	840	786	1.30673003903734	3.67758455115086e-36	4.4679775726136e-35	unc-119 lipid binding chaperone	http://www.ncbi.nlm.nih.gov/gene/?term=102410974
SGO2	protein_coding	chr2:141948826-141979064	+	1779	1775	1741	610	846	726	-1.13520271508236	4.03435131871661e-36	4.89847395234671e-35	shugoshin 2	http://www.ncbi.nlm.nih.gov/gene/?term=102396474
MYLPF	protein_coding	chr24:16009641-16012190	-	4979	2876	5134	54874	61337	89842	4.12470724696357	4.68493192294185e-36	5.68157029357609e-35	None	http://www.ncbi.nlm.nih.gov/gene/?term=MYLPF
TRAIP	protein_coding	chr21:50455340-50474512	+	708	600	546	106	173	153	-1.95685014975068	4.93137317664146e-36	5.97326257844898e-35	TRAF interacting protein	http://www.ncbi.nlm.nih.gov/gene/?term=102410036
FANCA	protein_coding	chr18:14198246-14237652	-	1392	1382	1205	544	544	582	-1.10042088123343	4.94920187166888e-36	5.99126404033202e-35	Fanconi anemia complementation group A	http://www.ncbi.nlm.nih.gov/gene/?term=102400902
PKNOX1	protein_coding	chr1:187709005-187755840	+	2362	2240	1969	907	913	1053	-1.04161964475407	5.08104948436373e-36	6.14718700948307e-35	PBX/knotted 1 homeobox 1	http://www.ncbi.nlm.nih.gov/gene/?term=102392016
FAM107B	protein_coding	chr14:54522390-54601040	+	1094	1028	800	206	325	251	-1.75463603004795	6.14573368565784e-36	7.42192910172267e-35	family with sequence similarity 107 member B	http://www.ncbi.nlm.nih.gov/gene/?term=102389692
ITGB6	protein_coding	chr2:88637993-88787514	+	117	138	141	417	612	469	2.06027724397843	6.5057382826776e-36	7.84261894948215e-35	integrin subunit beta 6	http://www.ncbi.nlm.nih.gov/gene/?term=102395168
RASGRF2	protein_coding	chr9:29491032-29751804	-	14	13	16	152	249	184	3.90544607989241	6.53817958326952e-36	7.87702399435431e-35	Ras protein specific guanine nucleotide releasing factor 2	http://www.ncbi.nlm.nih.gov/gene/?term=102389025
DENND2A	protein_coding	chr8:103584750-103684005	-	373	438	379	27	32	68	-3.08548373549445	8.11806501160208e-36	9.75714099489698e-35	DENN domain containing 2A	http://www.ncbi.nlm.nih.gov/gene/?term=102399121
PITHD1	protein_coding	chr2:181933614-181941258	-	2217	2457	2111	841	996	1097	-1.06258305049128	8.40510633149277e-36	1.00961277243011e-34	PITH domain containing 1	http://www.ncbi.nlm.nih.gov/gene/?term=102394243
PRR16	protein_coding	chr9:77891961-78185477	+	21	25	8	303	202	238	3.95254280299943	9.30923467350094e-36	1.11622367296515e-34	proline rich 16	http://www.ncbi.nlm.nih.gov/gene/?term=102402590
ARHGEF5	protein_coding	chr8:107662829-107692442	+	43	48	34	269	227	279	2.7888252861907	1.03876483267878e-35	1.24479166180711e-34	Rho guanine nucleotide exchange factor 5	http://www.ncbi.nlm.nih.gov/gene/?term=102406436
LOC102398746	protein_coding	chr2:171365923-171464019	+	101	83	96	355	355	354	2.07662407545448	1.04235059901728e-35	1.24834776366292e-34	nuclear autoantigen Sp-100-like	http://www.ncbi.nlm.nih.gov/gene/?term=102398746
LOC102396479	protein_coding	chr24:40019233-40025328	-	117	48	89	2131	2349	3799	5.16823525483556	1.05926727078125e-35	1.26785564502756e-34	uncharacterized LOC102396479	http://www.ncbi.nlm.nih.gov/gene/?term=102396479
CBX4	protein_coding	chr3:10752177-10758369	-	1076	1200	1012	2027	2294	1925	1.07659620941163	1.1151226204942e-35	1.33312942291408e-34	chromobox 4	http://www.ncbi.nlm.nih.gov/gene/?term=102410857
UCK2	protein_coding	chr6:2846372-2965361	-	4967	5403	4672	1889	1985	2489	-1.09258730978814	1.15594041025416e-35	1.38110939431077e-34	uridine-cytidine kinase 2	http://www.ncbi.nlm.nih.gov/gene/?term=102403560
G2E3	protein_coding	chr20:28320976-28393627	-	2087	1897	1899	635	916	745	-1.21372103117997	1.33700885747853e-35	1.59556045213987e-34	G2/M-phase specific E3 ubiquitin protein ligase	http://www.ncbi.nlm.nih.gov/gene/?term=102396293
SPRY4	protein_coding	chr9:57904693-57919003	+	3527	3453	3407	125	112	248	-4.27661091746131	1.61670220393267e-35	1.92706321734407e-34	sprouty RTK signaling antagonist 4	http://www.ncbi.nlm.nih.gov/gene/?term=102395197
PAG1	protein_coding	chr15:37992554-38149196	+	3279	2924	2739	1284	1363	1142	-1.08546076215332	1.63889306626226e-35	1.95236158076505e-34	phosphoprotein membrane anchor with glycosphingolipid microdomains 1	http://www.ncbi.nlm.nih.gov/gene/?term=102407277
EMX2	protein_coding	chr23:37251613-37258490	+	698	676	620	1159	1372	1205	1.05485887248338	1.75864622551423e-35	2.09378446848958e-34	empty spiracles homeobox 2	http://www.ncbi.nlm.nih.gov/gene/?term=102409240
LRP1B	protein_coding	chr2:107236110-109454983	+	15	23	18	292	328	166	3.96538801111603	1.93196530020212e-35	2.29742304721326e-34	low density lipoprotein receptor-related protein 1B	http://www.ncbi.nlm.nih.gov/gene/?term=102407372
C7	protein_coding	chr19:33268417-33327632	-	0	2	2	555	658	928	9.20685444643438	1.98553438931054e-35	2.35973574979156e-34	complement C7	http://www.ncbi.nlm.nih.gov/gene/?term=102408400
BMT2	protein_coding	chr8:55329840-55421775	+	573	644	572	1096	1499	1270	1.25568017018851	2.00640352695112e-35	2.38313529507041e-34	base methyltransferase of 25S rRNA 2 homolog	http://www.ncbi.nlm.nih.gov/gene/?term=102409366
PPP1R3A	protein_coding	chr8:54438033-54484959	+	5	1	2	201	309	397	6.9637638448378	2.11079091025236e-35	2.50417685427824e-34	protein phosphatase 1 regulatory subunit 3A	http://www.ncbi.nlm.nih.gov/gene/?term=102403634
GHR	protein_coding	chr19:31599827-31906950	-	501	418	467	1160	1199	1002	1.42964273239223	2.13209838605939e-35	2.52797008874405e-34	growth hormone receptor	http://www.ncbi.nlm.nih.gov/gene/?term=102410211
SNED1	protein_coding	chr6:119621245-119698807	+	443	412	471	3800	3320	2383	2.99873984563261	2.20354583737564e-35	2.61115009086203e-34	sushi, nidogen and EGF like domains 1	http://www.ncbi.nlm.nih.gov/gene/?term=102389216
MBOAT1	protein_coding	chr2:14686560-14799287	-	1329	1309	1298	231	282	434	-1.91394842744112	2.35305056085105e-35	2.78667430643428e-34	membrane bound O-acyltransferase domain containing 1	http://www.ncbi.nlm.nih.gov/gene/?term=102393976
COL11A1	protein_coding	chr6:40102259-40328504	+	21084	18674	19237	39906	44307	34076	1.15490979781932	2.47488435873107e-35	2.9292417919987e-34	collagen, type XI, alpha 1	http://www.ncbi.nlm.nih.gov/gene/?term=102411572
NRG1	protein_coding	chr1:16877819-17112447	-	930	801	811	275	223	238	-1.63220655662106	2.64446802194591e-35	3.12629381142458e-34	neuregulin 1	http://www.ncbi.nlm.nih.gov/gene/?term=102399324
LRMP	protein_coding	chr4:35287830-35342963	+	20	31	14	177	277	217	3.51352426679329	2.66314547435645e-35	3.14653209000617e-34	lymphoid restricted membrane protein	http://www.ncbi.nlm.nih.gov/gene/?term=102396393
LUM	protein_coding	chr4:99262367-99269809	+	8779	7736	7876	17057	19262	14259	1.20356824258534	2.66642891023231e-35	3.14856915528718e-34	lumican	http://www.ncbi.nlm.nih.gov/gene/?term=102402291
PTCH1	protein_coding	chr3:144636827-144706394	-	1573	1357	1439	576	554	515	-1.25673000749172	2.86198334406118e-35	3.37553549551888e-34	patched 1	http://www.ncbi.nlm.nih.gov/gene/?term=102402408
ADAP2	protein_coding	chr3:45383456-45411567	+	2	2	5	255	228	225	6.45125149695831	3.00885339200462e-35	3.54461888514337e-34	ArfGAP with dual PH domains 2	http://www.ncbi.nlm.nih.gov/gene/?term=102392867
FBXL20	protein_coding	chr3:23534109-23636533	+	447	394	383	891	890	874	1.26971450508546	4.29273968246824e-35	5.04534340328281e-34	F-box and leucine rich repeat protein 20	http://www.ncbi.nlm.nih.gov/gene/?term=102393020
LOC102392860	protein_coding	chr11:74031458-74048239	-	44	33	49	214	294	265	2.75805921815259	4.78105674643221e-35	5.60947692178729e-34	transmembrane and coiled-coil domain-containing protein 5B-like	http://www.ncbi.nlm.nih.gov/gene/?term=102392860
SURF6	protein_coding	chr12:103744798-103751668	-	2574	3332	2703	1085	1227	1171	-1.15669483716893	5.63159836512695e-35	6.59207154716773e-34	surfeit 6	http://www.ncbi.nlm.nih.gov/gene/?term=102414586
CENPJ	protein_coding	chr13:54266927-54308937	-	897	943	742	265	313	313	-1.38469242138536	6.48701824490887e-35	7.58898449601389e-34	centromere protein J	http://www.ncbi.nlm.nih.gov/gene/?term=102410775
TMEM100	protein_coding	chr3:57463220-57468479	+	522	510	599	123	103	135	-2.02761503986329	7.03320359188034e-35	8.21367535727287e-34	None	http://www.ncbi.nlm.nih.gov/gene/?term=TMEM100
DHDH	protein_coding	chr18:55520458-55531042	+	191	210	238	642	593	710	1.75401932579649	7.09319667546047e-35	8.27894955323108e-34	dihydrodiol dehydrogenase	http://www.ncbi.nlm.nih.gov/gene/?term=102399742
DCAF15	protein_coding	chr9:99376238-99385486	+	3169	3480	2826	1199	1142	1450	-1.16909729924167	7.7976773594051e-35	9.09593883541929e-34	DDB1 and CUL4 associated factor 15	http://www.ncbi.nlm.nih.gov/gene/?term=102410287
RASSF4	protein_coding	chr4:163957003-163990999	-	554	450	620	1274	1478	1338	1.47605691869266	8.5866500211291e-35	1.00104871377967e-33	Ras association domain family member 4	http://www.ncbi.nlm.nih.gov/gene/?term=102402240
LRRC8D	protein_coding	chr6:53108675-53243381	-	811	737	803	1367	1511	1445	1.02657860535516	8.77008758927886e-35	1.02184425044846e-33	leucine rich repeat containing 8 VRAC subunit D	http://www.ncbi.nlm.nih.gov/gene/?term=102402294
GAS2	protein_coding	chr5:97671260-97810009	-	72	56	27	284	412	417	2.99509771461049	9.40835777386029e-35	1.09368773845588e-33	growth arrest specific 2	http://www.ncbi.nlm.nih.gov/gene/?term=102393216
DEPDC1	protein_coding	chr6:76074402-76106998	+	1771	1550	1535	312	576	368	-1.81137450759124	9.65965230461535e-35	1.12160839180445e-33	DEP domain containing 1	http://www.ncbi.nlm.nih.gov/gene/?term=102402340
LYST	protein_coding	chr4:127875494-128050794	-	966	921	851	1530	1839	2105	1.14550532026673	9.8445673686731e-35	1.14242243855314e-33	lysosomal trafficking regulator	http://www.ncbi.nlm.nih.gov/gene/?term=102406137
LOC112585166	protein_coding	chr5:102180224-102184279	+	9	2	6	1513	831	794	7.70189067767284	1.00872915498515e-34	1.16924564279335e-33	None	http://www.ncbi.nlm.nih.gov/gene/?term=LOC112585166
PDGFRL	protein_coding	chr1:25890176-25965681	+	583	602	557	1272	1215	1144	1.21339240821833	1.03426302280419e-34	1.19746783007238e-33	platelet derived growth factor receptor like	http://www.ncbi.nlm.nih.gov/gene/?term=102389222
PPFIBP2	protein_coding	chr16:39699863-39855315	+	248	190	227	643	712	994	1.96448336005901	1.06273885043345e-34	1.22973196951016e-33	PTPRF interacting protein, binding protein 2 (liprin beta 2)	http://www.ncbi.nlm.nih.gov/gene/?term=102405474
NPM3	protein_coding	chr23:22327413-22329681	-	2074	2296	1959	873	797	937	-1.12642742279495	1.19571630696777e-34	1.38281235225048e-33	nucleophosmin/nucleoplasmin 3	http://www.ncbi.nlm.nih.gov/gene/?term=102399206
SLC26A11	protein_coding	chr3:11036093-11053933	+	442	402	434	961	1079	1439	1.58858594222462	1.27682183176595e-34	1.47576339021283e-33	solute carrier family 26 member 11	http://www.ncbi.nlm.nih.gov/gene/?term=102408887
LOC102395153	protein_coding	chr2:159693615-159698360	+	1702	1797	1659	622	769	826	-1.07284555463865	1.28115619604411e-34	1.4799259674212e-33	mitochondrial chaperone BCS1-like	http://www.ncbi.nlm.nih.gov/gene/?term=102395153
SPC25	protein_coding	chr2:79762665-79775067	+	737	608	616	92	181	132	-2.13574930330397	1.46535300125029e-34	1.68883606171495e-33	SPC25, NDC80 kinetochore complex component	http://www.ncbi.nlm.nih.gov/gene/?term=102414240
KCTD16	protein_coding	chr9:55625021-55936286	-	18	11	8	223	177	168	4.1035341781436	1.64629170724551e-34	1.89412661838754e-33	None	http://www.ncbi.nlm.nih.gov/gene/?term=KCTD16
LOC102407177	protein_coding	chr5:127541295-127542371	+	164	140	131	435	476	625	1.96800012508057	1.68318483189558e-34	1.93547084997924e-33	interferon-induced transmembrane protein 3-like	http://www.ncbi.nlm.nih.gov/gene/?term=102407177
N4BP2L1	protein_coding	chr13:62139028-62165201	-	251	201	222	627	750	579	1.6858498211133	1.85867580928751e-34	2.13119715736135e-33	NEDD4 binding protein 2 like 1	http://www.ncbi.nlm.nih.gov/gene/?term=102400281
VASN	protein_coding	chr24:38955327-38966013	-	10240	11840	9482	3835	4280	5165	-1.10075390572808	2.0702027221572e-34	2.36835883092341e-33	vasorin	http://www.ncbi.nlm.nih.gov/gene/?term=102406349
AMOT	protein_coding	chrX:80773270-80839533	+	829	873	702	1803	1980	1536	1.29984415462115	2.29580808139902e-34	2.62199981785119e-33	angiomotin	http://www.ncbi.nlm.nih.gov/gene/?term=102413851
IL17RC	protein_coding	chr21:16776716-16788596	-	1465	1613	1463	3039	2886	3929	1.26712958583669	2.52979002385924e-34	2.88596159106022e-33	interleukin 17 receptor C	http://www.ncbi.nlm.nih.gov/gene/?term=102414739
TMEM132D	protein_coding	chr17:24910745-25805913	-	6	3	5	219	149	234	5.58361350308965	3.12465219310711e-34	3.56256222943076e-33	transmembrane protein 132D	http://www.ncbi.nlm.nih.gov/gene/?term=102397590
KCNK1	protein_coding	chr4:125957316-126026645	+	337	327	301	55	56	34	-2.58088384056216	3.15893904883833e-34	3.59962174233316e-33	None	http://www.ncbi.nlm.nih.gov/gene/?term=KCNK1
RBM28	protein_coding	chr8:92289651-92321634	-	2201	2272	2183	891	971	1130	-1.00653170442365	3.26552882415182e-34	3.71898240368153e-33	RNA binding motif protein 28	http://www.ncbi.nlm.nih.gov/gene/?term=102404593
ROS1	protein_coding	chr10:70886835-71008495	-	8	2	8	162	159	188	4.97041192164904	3.2860738800641e-34	3.73926796405466e-33	ROS proto-oncogene 1, receptor tyrosine kinase	http://www.ncbi.nlm.nih.gov/gene/?term=102397057
LOC112586870	lncRNA	chr9:50375934-50406774	-	18	12	21	163	182	248	3.68182995184061	4.06039636572516e-34	4.60345443103439e-33	None	http://www.ncbi.nlm.nih.gov/gene/?term=LOC112586870
LHB	protein_coding	chr18:55581404-55582475	-	35	34	26	194	239	345	3.17850108577081	4.29791065235701e-34	4.87000066736211e-33	luteinizing hormone beta polypeptide	http://www.ncbi.nlm.nih.gov/gene/?term=102391241
NRBP2	protein_coding	chr15:81315400-81322686	-	859	825	826	1497	1469	1580	1.00775641402003	4.43595083938521e-34	5.02078023255977e-33	nuclear receptor binding protein 2	http://www.ncbi.nlm.nih.gov/gene/?term=102402084
TMEM201	protein_coding	chr5:37150649-37174243	+	1157	1219	1061	379	510	467	-1.19566191912815	4.48844396466503e-34	5.07734792910455e-33	transmembrane protein 201	http://www.ncbi.nlm.nih.gov/gene/?term=102404284
CRELD2	protein_coding	chr4:741047-748221	-	5576	6184	5383	2232	2615	1891	-1.1964666229035	5.42754959046718e-34	6.13279694072263e-33	cysteine rich with EGF like domains 2	http://www.ncbi.nlm.nih.gov/gene/?term=102404147
BEST3	protein_coding	chr4:76395283-76450450	-	5	2	8	162	202	392	5.78893922147199	5.45207935640056e-34	6.15706858861522e-33	bestrophin 3	http://www.ncbi.nlm.nih.gov/gene/?term=102407538
FGGY	protein_coding	chr6:85602112-86110301	-	233	239	228	553	598	728	1.57165905115547	5.93215628444542e-34	6.69547790360659e-33	FGGY carbohydrate kinase domain containing	http://www.ncbi.nlm.nih.gov/gene/?term=102406538
STC2	protein_coding	chr19:4792424-4806485	-	1934	1743	1697	544	462	695	-1.50750271989586	6.32114698789455e-34	7.12655499606737e-33	stanniocalcin 2	http://www.ncbi.nlm.nih.gov/gene/?term=102413908
NMNAT2	protein_coding	chr5:16539114-16759865	+	330	331	332	746	760	722	1.31652632382029	6.43780892701886e-34	7.24594413903928e-33	nicotinamide nucleotide adenylyltransferase 2	http://www.ncbi.nlm.nih.gov/gene/?term=102394319
TNNT1	protein_coding	chr18:62237257-62248732	+	1007	532	887	11955	14456	22800	4.47957341651692	6.73278986457675e-34	7.57373219752277e-33	troponin T1, slow skeletal type	http://www.ncbi.nlm.nih.gov/gene/?term=102412726
VHL	protein_coding	chr21:16661063-16667793	-	284	317	290	617	764	689	1.36252779405941	8.18834064905598e-34	9.1957160392513e-33	von Hippel-Lindau tumor suppressor	http://www.ncbi.nlm.nih.gov/gene/?term=102411667
PPRC1	protein_coding	chr23:22612777-22626736	+	7310	7609	6477	2864	2577	3388	-1.12345979778817	8.77311363906295e-34	9.84148392221995e-33	peroxisome proliferator-activated receptor gamma, coactivator-related 1	http://www.ncbi.nlm.nih.gov/gene/?term=102393788
MOXD1	protein_coding	chr10:33786240-33881756	+	261	261	248	38	38	27	-2.75063377257553	9.20865216863013e-34	1.03243256295935e-32	monooxygenase DBH like 1	http://www.ncbi.nlm.nih.gov/gene/?term=102395082
CCNG2	protein_coding	chr7:25569833-25579563	-	320	262	289	662	919	738	1.55675797350382	9.71355518111148e-34	1.08783198123684e-32	cyclin G2	http://www.ncbi.nlm.nih.gov/gene/?term=102407128
ARHGAP22	protein_coding	chr4:162147151-162324957	-	865	1061	804	201	240	307	-1.72074517805234	9.96838824573198e-34	1.11575219211652e-32	Rho GTPase activating protein 22	http://www.ncbi.nlm.nih.gov/gene/?term=102394824
PTPRQ	protein_coding	chr4:109825710-110134146	-	647	532	566	146	184	167	-1.66499118190325	1.11231108385593e-33	1.2415580655179e-32	protein tyrosine phosphatase, receptor type Q	http://www.ncbi.nlm.nih.gov/gene/?term=102398031
NSMCE4A	protein_coding	chr23:41271640-41285568	-	1378	1450	1646	527	584	527	-1.30452522591539	1.12439078817959e-33	1.25434799971946e-32	NSE4 homolog A, SMC5-SMC6 complex component	http://www.ncbi.nlm.nih.gov/gene/?term=102406939
SLC38A1	protein_coding	chr4:86311044-86384173	-	4857	4276	4142	1881	2241	1773	-1.02112485182279	1.15408002674958e-33	1.28675780784802e-32	solute carrier family 38 member 1	http://www.ncbi.nlm.nih.gov/gene/?term=102393940
MPP5	protein_coding	chr11:24163317-24242249	-	1957	1687	1647	631	839	741	-1.11240855693646	1.26973982845173e-33	1.41415259879191e-32	membrane palmitoylated protein 5	http://www.ncbi.nlm.nih.gov/gene/?term=102410423
CHEK1	protein_coding	chr5:104917066-104936045	+	1365	1444	1170	392	507	558	-1.30271098095715	1.39557979563455e-33	1.55344802830501e-32	checkpoint kinase 1	http://www.ncbi.nlm.nih.gov/gene/?term=102398478
ACVR2A	protein_coding	chr2:100851418-100948024	-	1265	1078	1181	2180	2661	2128	1.13081688626719	1.62794825313371e-33	1.8101063396077e-32	activin A receptor type 2A	http://www.ncbi.nlm.nih.gov/gene/?term=102408304
TCAP	protein_coding	chr3:23333984-23336723	-	214	214	215	575	599	825	1.78240058415731	1.64307991080433e-33	1.82592567743319e-32	titin-cap	http://www.ncbi.nlm.nih.gov/gene/?term=102396518
DOK5	protein_coding	chr14:1442693-1595053	-	543	559	522	1122	1134	1029	1.16862026305146	1.72412187159094e-33	1.91493227894193e-32	docking protein 5	http://www.ncbi.nlm.nih.gov/gene/?term=102396997
KCNA7	protein_coding	chr18:55592396-55596959	-	7	7	3	150	159	244	5.17202597520516	1.77074775015022e-33	1.9656370847187e-32	potassium voltage-gated channel subfamily A member 7	http://www.ncbi.nlm.nih.gov/gene/?term=102390575
NUP210	protein_coding	chr21:58557975-58648298	+	264	297	283	0	1	7	-6.5760714391933	1.80958792462714e-33	2.00764831725666e-32	nucleoporin 210	http://www.ncbi.nlm.nih.gov/gene/?term=102397521
LOC112580425	protein_coding	chr18:58224766-58227375	-	709	714	605	175	220	241	-1.52534609188247	2.09341342394242e-33	2.31998923470062e-32	None	http://www.ncbi.nlm.nih.gov/gene/?term=LOC112580425
DBN1	protein_coding	chr9:72279671-72293929	+	43266	47292	41277	15640	15761	21124	-1.17893020660264	2.17344738057186e-33	2.40736420781717e-32	drebrin 1	http://www.ncbi.nlm.nih.gov/gene/?term=102411190
ANKRD2	protein_coding	chr23:18560840-18571439	+	107	57	131	1368	1637	1539	4.08177518882702	2.4379912995839e-33	2.69446745053082e-32	ankyrin repeat domain 2	http://www.ncbi.nlm.nih.gov/gene/?term=102399354
DHODH	protein_coding	chr18:38798466-38811879	-	1889	2160	1813	837	790	756	-1.14424524733334	2.44025856812061e-33	2.69549786693059e-32	dihydroorotate dehydrogenase (quinone)	http://www.ncbi.nlm.nih.gov/gene/?term=102403885
SCPEP1	protein_coding	chr3:55621662-55654765	-	2716	2549	2538	4385	4652	5920	1.08566204443379	2.55109414308168e-33	2.81638561711893e-32	serine carboxypeptidase 1	http://www.ncbi.nlm.nih.gov/gene/?term=102404408
SCN4A	protein_coding	chr3:15102568-15155264	+	43	22	27	276	268	595	3.77522798541995	2.60339778212659e-33	2.87255781512023e-32	sodium voltage-gated channel alpha subunit 4	http://www.ncbi.nlm.nih.gov/gene/?term=102404987
SYNGR2	protein_coding	chr3:9454664-9458504	+	392	387	355	868	960	1332	1.62438717492658	2.71607713298234e-33	2.99525010754667e-32	synaptogyrin 2	http://www.ncbi.nlm.nih.gov/gene/?term=102394588
GPATCH4	protein_coding	chr6:13941491-13949334	+	1470	1522	1350	398	468	613	-1.40810086726714	2.90411449529683e-33	3.20086680616995e-32	G-patch domain containing 4	http://www.ncbi.nlm.nih.gov/gene/?term=102409365
SCNN1D	protein_coding	chr5:29886184-29894816	+	25	19	50	340	268	304	3.42419995733142	3.05173557343422e-33	3.36173729944265e-32	sodium channel epithelial 1 delta subunit	http://www.ncbi.nlm.nih.gov/gene/?term=102395141
KIF24	protein_coding	chr3:138233296-138306441	-	893	924	770	296	326	264	-1.3933958956814	3.18038440440019e-33	3.50154426901029e-32	kinesin family member 24	http://www.ncbi.nlm.nih.gov/gene/?term=102412063
UNC5A	protein_coding	chr9:72912035-72977626	-	501	598	516	106	90	145	-2.09373188598075	3.38234230204783e-33	3.71781468497277e-32	unc-5 netrin receptor A	http://www.ncbi.nlm.nih.gov/gene/?term=102415000
SLC22A23	protein_coding	chr2:2000539-2130475	-	395	377	379	66	92	96	-2.03580862421469	3.43598587647793e-33	3.77472398356052e-32	solute carrier family 22 member 23	http://www.ncbi.nlm.nih.gov/gene/?term=102396274
HEY1	protein_coding	chr15:39341495-39345405	+	530	526	442	125	154	141	-1.68495577741369	3.53027349420908e-33	3.87619806389721e-32	hes related family bHLH transcription factor with YRPW motif 1	http://www.ncbi.nlm.nih.gov/gene/?term=102409730
GTDC1	protein_coding	chr2:104995681-105450530	+	169	137	162	433	503	454	1.71767263189022	3.75652201857489e-33	4.12237459777523e-32	glycosyltransferase like domain containing 1	http://www.ncbi.nlm.nih.gov/gene/?term=102395486
C8G	protein_coding	chr12:105599154-105601204	-	260	294	305	709	753	982	1.65273113595687	3.8988499410493e-33	4.27623997879779e-32	complement C8 gamma chain	http://www.ncbi.nlm.nih.gov/gene/?term=102396897
SGCA	protein_coding	chr3:26925722-26935395	+	258	202	228	726	663	1027	1.96085117520882	4.1045165357109e-33	4.49937013512891e-32	sarcoglycan alpha	http://www.ncbi.nlm.nih.gov/gene/?term=102393085
ASB4	protein_coding	chr8:12292009-12492699	+	10	4	3	128	213	268	5.30285588761543	4.18655478489362e-33	4.57687678487125e-32	ankyrin repeat and SOCS box containing 4	http://www.ncbi.nlm.nih.gov/gene/?term=102414607
ORAI1	protein_coding	chr17:19406228-19421734	+	624	585	587	1121	1215	1488	1.2371667732786	4.24391210003861e-33	4.6370710564924e-32	ORAI calcium release-activated calcium modulator 1	http://www.ncbi.nlm.nih.gov/gene/?term=102398422
NEIL3	protein_coding	chr1:36968506-37015003	-	480	489	441	80	137	101	-2.0053893732527	4.2576634847246e-33	4.64958037228551e-32	None	http://www.ncbi.nlm.nih.gov/gene/?term=NEIL3
FOXP4	protein_coding	chr2:36992276-37042320	-	3918	4437	3708	1564	1682	2027	-1.04520831912083	4.45103093559469e-33	4.85549522698693e-32	forkhead box P4	http://www.ncbi.nlm.nih.gov/gene/?term=102404373
COL27A1	protein_coding	chr3:166049278-166202143	+	1267	1285	1086	356	436	517	-1.32766486752312	4.93078159903391e-33	5.37593639566376e-32	collagen type XXVII alpha 1 chain	http://www.ncbi.nlm.nih.gov/gene/?term=102415572
KCNQ4	protein_coding	chr6:104839470-104898067	-	65	31	48	291	373	623	3.29910546376824	5.51009402107629e-33	6.00430752690623e-32	potassium voltage-gated channel subfamily Q member 4	http://www.ncbi.nlm.nih.gov/gene/?term=102396835
ATP13A2	protein_coding	chr2:188358186-188378001	+	732	904	747	1471	1579	1534	1.09410185068634	6.06208286644407e-33	6.58802891492135e-32	ATPase 13A2	http://www.ncbi.nlm.nih.gov/gene/?term=102414947
LOC102396178	protein_coding	chr24:40098701-40113602	-	29	20	13	155	256	220	3.49208312234324	6.10667459106611e-33	6.63291949127526e-32	fibroin heavy chain-like	http://www.ncbi.nlm.nih.gov/gene/?term=102396178
PRRX2	protein_coding	chr12:99550137-99601913	+	1039	1245	1124	2243	2466	2056	1.13895162162134	6.80093280221147e-33	7.37906690716034e-32	paired related homeobox 2	http://www.ncbi.nlm.nih.gov/gene/?term=102389573
RHBDF1	protein_coding	chr24:42374083-42391109	+	679	703	663	1269	1299	1219	1.04027210589209	6.91347923157004e-33	7.49715212910109e-32	rhomboid 5 homolog 1	http://www.ncbi.nlm.nih.gov/gene/?term=102398183
TCEA3	protein_coding	chr2:182233487-182278139	+	126	127	121	332	434	435	1.8275773038249	7.11401117271334e-33	7.71047308638904e-32	transcription elongation factor A3	http://www.ncbi.nlm.nih.gov/gene/?term=102401809
TRPV4	protein_coding	chr17:9577686-9616413	-	44	36	48	282	220	333	2.85682838631	7.16773857067709e-33	7.76453740445878e-32	transient receptor potential cation channel subfamily V member 4	http://www.ncbi.nlm.nih.gov/gene/?term=102411693
MRPS15	protein_coding	chr6:108925348-108931264	+	2386	2692	2203	1017	993	1154	-1.05022968375764	7.37266221005814e-33	7.9779633089761e-32	mitochondrial ribosomal protein S15	http://www.ncbi.nlm.nih.gov/gene/?term=102410597
RNF34	protein_coding	chr17:19236220-19259494	+	643	678	606	1039	1255	1272	1.03478104409999	7.41066343146976e-33	8.01478928806842e-32	ring finger protein 34	http://www.ncbi.nlm.nih.gov/gene/?term=102397902
GOLPH3L	protein_coding	chr6:19754282-19803532	+	718	754	731	1176	1505	1424	1.04240105352249	7.49336847515817e-33	8.09989808620952e-32	golgi phosphoprotein 3 like	http://www.ncbi.nlm.nih.gov/gene/?term=102405846
ARNTL2	protein_coding	chr4:37707310-37803433	+	571	704	634	1207	1371	1265	1.15707546175464	7.9657949738422e-33	8.60595677430828e-32	aryl hydrocarbon receptor nuclear translocator like 2	http://www.ncbi.nlm.nih.gov/gene/?term=102399014
FLT1	protein_coding	chr13:58927188-59128941	-	402	352	336	43	62	82	-2.39890028145958	8.15763795181053e-33	8.80850403866087e-32	fms related tyrosine kinase 1	http://www.ncbi.nlm.nih.gov/gene/?term=102410059
DISP1	protein_coding	chr5:54847883-55066525	-	746	631	648	1395	1426	1891	1.36669389260665	8.45667240856257e-33	9.12164152103074e-32	dispatched RND transporter family member 1	http://www.ncbi.nlm.nih.gov/gene/?term=102392194
SHB	protein_coding	chr3:124797325-124936555	-	1151	1267	1095	326	334	468	-1.49081583240491	8.86592468982453e-33	9.55796857111248e-32	SH2 domain containing adaptor protein B	http://www.ncbi.nlm.nih.gov/gene/?term=102408884
PDE4B	protein_coding	chr6:78269141-78812639	-	1691	1698	1742	585	582	409	-1.5496491636953	1.09721876894789e-32	1.17971466361e-31	phosphodiesterase 4B	http://www.ncbi.nlm.nih.gov/gene/?term=102401829
MAD2L1BP	protein_coding	chr2:35274340-35279674	-	902	961	878	203	277	337	-1.60382104922636	1.13363022362862e-32	1.21821508650927e-31	MAD2L1 binding protein	http://www.ncbi.nlm.nih.gov/gene/?term=102411892
PRTG	protein_coding	chr11:48600524-48755455	-	235	201	207	21	25	25	-3.03080937139895	1.16796444415664e-32	1.25444351363888e-31	protogenin	http://www.ncbi.nlm.nih.gov/gene/?term=102411032
DUS3L	protein_coding	chr9:92749711-92754791	-	1999	2109	1804	742	752	944	-1.1277481520654	1.25045266127245e-32	1.34161212201984e-31	dihydrouridine synthase 3 like	http://www.ncbi.nlm.nih.gov/gene/?term=102414724
SLC25A4	protein_coding	chr1:30088613-30092676	-	3096	2897	2997	4999	5404	6835	1.0848452986831	1.36189864556692e-32	1.45963149953754e-31	solute carrier family 25 member 4	http://www.ncbi.nlm.nih.gov/gene/?term=102413768
CPEB4	protein_coding	chr19:5389912-5462961	+	840	742	771	1411	1456	1406	1.01154074376958	1.40993353801407e-32	1.51031183021645e-31	cytoplasmic polyadenylation element binding protein 4	http://www.ncbi.nlm.nih.gov/gene/?term=102402567
TIPIN	protein_coding	chr11:89412279-89425272	+	1855	1779	1668	746	878	707	-1.03588056216851	2.05552120790343e-32	2.19487489317747e-31	TIMELESS interacting protein	http://www.ncbi.nlm.nih.gov/gene/?term=102395600
AACS	protein_coding	chr17:22257585-22314547	+	4789	4952	4548	1795	2036	2495	-1.02946310142774	2.20808538682107e-32	2.35280528394148e-31	acetoacetyl-CoA synthetase	http://www.ncbi.nlm.nih.gov/gene/?term=102416625
CENPV	protein_coding	chr3:30140901-30149157	-	823	853	838	280	352	311	-1.26878311854195	2.21820514197693e-32	2.3623416786286e-31	centromere protein V	http://www.ncbi.nlm.nih.gov/gene/?term=102414118
PIEZO1	protein_coding	chr18:13571226-13627997	-	12820	13021	11224	5099	4660	6101	-1.07141111923023	2.33178873397013e-32	2.48068904722471e-31	piezo type mechanosensitive ion channel component 1	http://www.ncbi.nlm.nih.gov/gene/?term=102410642
INPP4B	protein_coding	chr17:57220024-58078869	-	707	683	676	1126	1483	1310	1.06844555730157	2.43542635226618e-32	2.5868558077306e-31	inositol polyphosphate-4-phosphatase type II B	http://www.ncbi.nlm.nih.gov/gene/?term=102389203
CCDC28B	protein_coding	chr2:174335232-174339592	-	369	341	375	792	788	946	1.36725994169626	2.57325107543164e-32	2.73037759932294e-31	coiled-coil domain containing 28B	http://www.ncbi.nlm.nih.gov/gene/?term=102405606
G0S2	protein_coding	chr5:7374681-7392780	+	1210	1545	1244	316	415	231	-1.90621791136655	2.64440970072318e-32	2.80293546860905e-31	G0/G1 switch 2	http://www.ncbi.nlm.nih.gov/gene/?term=102408401
SHF	protein_coding	chr11:38142711-38161624	-	717	744	684	1343	1375	1259	1.04270770483659	2.73625459459949e-32	2.89876457367015e-31	Src homology 2 domain containing F	http://www.ncbi.nlm.nih.gov/gene/?term=102413356
ANKRD33B	protein_coding	chr19:62338658-62440863	-	39	43	31	350	318	204	3.11023022142395	2.75169240707859e-32	2.91206357881189e-31	None	http://www.ncbi.nlm.nih.gov/gene/?term=ANKRD33B
LOC102412899	protein_coding	chr3:57235523-57265166	-	948	1023	834	348	375	368	-1.21091593850436	2.85786957143617e-32	3.02126190504917e-31	phosphatidylcholine transfer protein-like	http://www.ncbi.nlm.nih.gov/gene/?term=102412899
ZHX1	protein_coding	chr15:65894839-65918240	-	1316	1234	1216	2556	3129	2235	1.22142662216579	3.45858404536121e-32	3.64867967836643e-31	zinc fingers and homeoboxes 1	http://www.ncbi.nlm.nih.gov/gene/?term=102395237
KCNC2	protein_coding	chr4:115325810-115569945	+	10	6	2	136	171	161	4.85057475297951	3.49804536898768e-32	3.6883828767937e-31	potassium voltage-gated channel subfamily C member 2	http://www.ncbi.nlm.nih.gov/gene/?term=102391132
TMC6	protein_coding	chr3:9407476-9425293	-	232	286	223	655	672	604	1.53499746081467	3.79675760711076e-32	3.99917212325407e-31	transmembrane channel like 6	http://www.ncbi.nlm.nih.gov/gene/?term=102392994
FOXS1	protein_coding	chr14:22190514-22193476	+	372	441	335	30	74	59	-2.6768553863645	3.80854917207012e-32	4.00950077593535e-31	forkhead box S1	http://www.ncbi.nlm.nih.gov/gene/?term=102414481
LOC102403713	lncRNA	chr14:50006824-50076439	-	84	78	81	400	415	288	2.33604138552894	4.52016623317049e-32	4.75618533507965e-31	uncharacterized LOC102403713	http://www.ncbi.nlm.nih.gov/gene/?term=102403713
ISLR2	protein_coding	chr20:35092706-35101102	+	12	2	7	1329	1547	3362	8.35350569059369	5.13782553072338e-32	5.4004671065261e-31	immunoglobulin superfamily containing leucine rich repeat 2	http://www.ncbi.nlm.nih.gov/gene/?term=102390916
CDKN1C	protein_coding	chr5:125274777-125293626	+	3168	2853	3966	12286	15774	16080	2.28022798057592	5.78461736719322e-32	6.07715889065377e-31	cyclin dependent kinase inhibitor 1C	http://www.ncbi.nlm.nih.gov/gene/?term=102391813
TMEM256	protein_coding	chr3:36313230-36317862	+	1614	2043	1656	2957	3426	3714	1.07330152375055	5.9603968361279e-32	6.2585716544511e-31	transmembrane protein 256	http://www.ncbi.nlm.nih.gov/gene/?term=102415901
CAT	protein_coding	chr16:19835219-19871482	-	12550	11838	12041	4794	6055	4319	-1.11691845764759	6.40801979448294e-32	6.71810673365522e-31	catalase	http://www.ncbi.nlm.nih.gov/gene/?term=102409858
HSPB7	protein_coding	chr2:188823754-188827577	+	12557	13409	10771	1197	1233	2008	-2.90162089113196	7.15110490618173e-32	7.48161193086122e-31	heat shock protein family B (small) member 7	http://www.ncbi.nlm.nih.gov/gene/?term=102413628
SYNE1	protein_coding	chr10:14425886-14921494	+	7133	6195	6530	12864	14034	10964	1.08245410185687	7.59567304108269e-32	7.94261160256559e-31	spectrin repeat containing nuclear envelope protein 1	http://www.ncbi.nlm.nih.gov/gene/?term=102413153
TNS4	protein_coding	chr3:22651948-22674305	+	240	173	175	2	7	6	-5.14542757580602	8.42144970123254e-32	8.7924463478432e-31	tensin 4	http://www.ncbi.nlm.nih.gov/gene/?term=102416279
CFAP44	protein_coding	chr1:102770433-102899418	-	134	125	107	436	381	555	2.0596912337895	8.73758789769972e-32	9.11779714885544e-31	cilia and flagella associated protein 44	http://www.ncbi.nlm.nih.gov/gene/?term=102393699
LOC102389535	pseudogene	chr5:38706860-38708742	+	2421	2390	2490	1033	1208	970	-1.0377131535594	9.50624994966661e-32	9.90966437706082e-31	calreticulin pseudogene	http://www.ncbi.nlm.nih.gov/gene/?term=102389535
ANGPT1	protein_coding	chr15:24960505-25262611	-	135	88	118	411	512	393	2.09509575179219	9.67299262426855e-32	1.00730823656127e-30	angiopoietin 1	http://www.ncbi.nlm.nih.gov/gene/?term=102401672
PODNL1	protein_coding	chr9:99347280-99353731	-	88	93	115	522	542	352	2.40829409531667	9.77218432258688e-32	1.01658910789116e-30	podocan like 1	http://www.ncbi.nlm.nih.gov/gene/?term=102409499
TEDC2	protein_coding	chr24:40543215-40549244	-	1517	2040	1473	564	607	619	-1.33911301992837	1.14493189523658e-31	1.18983349606881e-30	tubulin epsilon and delta complex 2	http://www.ncbi.nlm.nih.gov/gene/?term=102406594
DNAJB4	protein_coding	chr6:66025341-66071221	-	906	849	793	1901	2545	1671	1.411421689946	1.16619706900801e-31	1.2106864379131e-30	DnaJ heat shock protein family (Hsp40) member B4	http://www.ncbi.nlm.nih.gov/gene/?term=102410450
FKRP	protein_coding	chr18:53851134-53861387	+	2388	2498	2178	1034	1002	849	-1.13657425608415	1.37306055417377e-31	1.42105785288963e-30	fukutin related protein	http://www.ncbi.nlm.nih.gov/gene/?term=102405213
GEMIN6	protein_coding	chr12:20950941-20989681	+	1009	998	1052	337	416	434	-1.22173275072505	1.5593273592253e-31	1.61135813907254e-30	gem nuclear organelle associated protein 6	http://www.ncbi.nlm.nih.gov/gene/?term=102390269
LOC112583661	pseudogene	chr3:20098931-20099413	+	1089	1090	1066	453	453	416	-1.14436262958907	1.91559805782831e-31	1.97044095688585e-30	None	http://www.ncbi.nlm.nih.gov/gene/?term=LOC112583661
LCN2	protein_coding	chr12:98313395-98317467	+	10	9	4	1551	1196	545	7.34101168435473	2.01911164192766e-31	2.07269457416387e-30	lipocalin 2	http://www.ncbi.nlm.nih.gov/gene/?term=102392236
TOR2A	protein_coding	chr12:97943256-97947836	-	1210	1219	1161	507	480	441	-1.17689829636471	2.69242562888329e-31	2.75826779799144e-30	torsin family 2 member A	http://www.ncbi.nlm.nih.gov/gene/?term=102404594
ZNF572	protein_coding	chr15:67267416-67281508	+	295	245	216	563	711	634	1.48475281417547	2.74575364944642e-31	2.81147351367252e-30	zinc finger protein 572	http://www.ncbi.nlm.nih.gov/gene/?term=102402964
POC1A	protein_coding	chr21:48756486-48877993	+	1701	1742	1577	464	456	693	-1.48988871631574	2.79870401467965e-31	2.8642387969798e-30	POC1 centriolar protein A	http://www.ncbi.nlm.nih.gov/gene/?term=102396909
GPCPD1	protein_coding	chr14:35967673-36032455	+	2115	1986	2014	4007	4767	3452	1.14864436944292	2.8485334248178e-31	2.91375820232629e-30	glycerophosphocholine phosphodiesterase 1	http://www.ncbi.nlm.nih.gov/gene/?term=102408701
SYT6	protein_coding	chr6:29054894-29121528	+	24	24	12	150	275	383	3.8906478802634	2.85416163794504e-31	2.91803705282968e-30	synaptotagmin 6	http://www.ncbi.nlm.nih.gov/gene/?term=102402395
SCN3B	protein_coding	chr16:50655945-50680373	+	32	32	36	213	227	406	3.22168921906023	3.016259667739e-31	3.08220218679078e-30	sodium voltage-gated channel beta subunit 3	http://www.ncbi.nlm.nih.gov/gene/?term=102395551
MGME1	protein_coding	chr14:45615807-45626507	-	1183	1306	1067	386	385	502	-1.331444083516	3.14073507945371e-31	3.20777555510012e-30	mitochondrial genome maintenance exonuclease 1	http://www.ncbi.nlm.nih.gov/gene/?term=102394457
ZC3H6	protein_coding	chr12:39634-118275	-	78	69	70	269	336	268	2.15600811761671	3.15714571534341e-31	3.22290628332731e-30	zinc finger CCCH-type containing 6	http://www.ncbi.nlm.nih.gov/gene/?term=102398952
IGSF1	protein_coding	chrX:129576762-129592487	-	345	302	350	63	73	56	-2.22948785123929	3.38672070796689e-31	3.45028579895396e-30	immunoglobulin superfamily, member 1	http://www.ncbi.nlm.nih.gov/gene/?term=102391393
ABRACL	protein_coding	chr10:27394413-27409615	-	960	1016	972	236	327	382	-1.49987508119688	3.59424004132444e-31	3.65432502086723e-30	ABRA C-terminal like	http://www.ncbi.nlm.nih.gov/gene/?term=102406778
PAN2	protein_coding	chr4:63178274-63192299	-	1753	1657	1459	720	665	669	-1.08969839455919	3.78076412505832e-31	3.8409105698971e-30	PAN2 poly(A) specific ribonuclease subunit	http://www.ncbi.nlm.nih.gov/gene/?term=102411699
MN1	protein_coding	chr17:5774703-5826700	+	52	33	37	212	230	228	2.60812853137772	4.04136142178887e-31	4.10272347052594e-30	MN1 proto-oncogene, transcriptional regulator	http://www.ncbi.nlm.nih.gov/gene/?term=102391806
MFAP4	protein_coding	chr3:29341772-29344378	-	683	646	559	2573	2983	4379	2.54105945887936	4.06558134650223e-31	4.12523711299362e-30	microfibril associated protein 4	http://www.ncbi.nlm.nih.gov/gene/?term=102400492
LOC102412085	pseudogene	chr24:5773116-5774351	-	954	986	839	367	384	363	-1.16679729482278	4.24435863313379e-31	4.30447461176482e-30	eukaryotic translation initiation factor 4A1 pseudogene	http://www.ncbi.nlm.nih.gov/gene/?term=102412085
ARHGAP24	protein_coding	chr7:16757707-17311704	-	687	731	714	1331	1353	1271	1.042122160331	4.40244967749979e-31	4.46256344819658e-30	Rho GTPase activating protein 24	http://www.ncbi.nlm.nih.gov/gene/?term=102397732
TTF2	protein_coding	chr6:25995513-26045991	-	3180	3174	2886	1201	1418	995	-1.20321716210696	4.78629296131382e-31	4.84435225437838e-30	transcription termination factor 2	http://www.ncbi.nlm.nih.gov/gene/?term=102412901
ORC6	protein_coding	chr18:14601479-14610173	+	1077	1040	1050	353	339	448	-1.32545043825959	4.91839854599191e-31	4.97556630464272e-30	origin recognition complex subunit 6	http://www.ncbi.nlm.nih.gov/gene/?term=102396289
LOC102401692	pseudogene	chr1:180187603-180196590	-	4110	4431	3659	623	812	469	-2.52895996144096	6.2611868374678e-31	6.31813516352573e-30	mitotic spindle assembly checkpoint protein MAD2A-like	http://www.ncbi.nlm.nih.gov/gene/?term=102401692
IER5	protein_coding	chr5:18836400-18838843	-	4897	6598	5818	2021	2392	2554	-1.16928352705001	7.73694492042913e-31	7.7917402410626e-30	immediate early response 5	http://www.ncbi.nlm.nih.gov/gene/?term=102400703
ADAMTSL2	protein_coding	chr12:103921781-103956099	+	23	11	13	140	171	195	3.57564639668275	9.15208948240846e-31	9.20313699346571e-30	ADAMTS like 2	http://www.ncbi.nlm.nih.gov/gene/?term=102410754
DUSP14	protein_coding	chr3:49659266-49684948	-	1930	1947	1677	720	763	926	-1.05530059804506	1.11859289689041e-30	1.12259581381765e-29	dual specificity phosphatase 14	http://www.ncbi.nlm.nih.gov/gene/?term=102391790
PORCN	protein_coding	chrX:55656782-55667370	-	766	789	663	226	266	188	-1.55378494856495	1.13199899869604e-30	1.13548553311825e-29	porcupine O-acyltransferase	http://www.ncbi.nlm.nih.gov/gene/?term=102394073
PATJ	protein_coding	chr6:82843096-83260289	-	91	97	78	359	368	293	2.09394767209297	1.15564391820544e-30	1.15747827363116e-29	PATJ, crumbs cell polarity complex component	http://www.ncbi.nlm.nih.gov/gene/?term=102390184
ITM2C	protein_coding	chr2:171678407-171692411	+	4267	4532	4393	8538	8842	7110	1.04457567164403	1.29987619228639e-30	1.30000495664422e-29	integral membrane protein 2C	http://www.ncbi.nlm.nih.gov/gene/?term=102395262
SMPDL3A	protein_coding	chr10:75866944-75884773	+	52	24	33	246	243	398	3.17296622710417	1.32740276523492e-30	1.3262205163594e-29	sphingomyelin phosphodiesterase acid like 3A	http://www.ncbi.nlm.nih.gov/gene/?term=102408476
RHOF	protein_coding	chr17:19509498-19533748	-	690	535	572	1220	1242	1212	1.18388528217874	1.37664638635959e-30	1.37406049596504e-29	ras homolog family member F, filopodia associated	http://www.ncbi.nlm.nih.gov/gene/?term=102400052
ZNF367	protein_coding	chr3:145656172-145681894	-	896	1017	844	302	373	378	-1.24119111654629	1.38226798252645e-30	1.37898987663904e-29	zinc finger protein 367	http://www.ncbi.nlm.nih.gov/gene/?term=102390998
KLHL41	protein_coding	chr2:79232069-79247192	-	2810	2214	2930	9008	12913	13938	2.30825729455986	1.40610687666503e-30	1.40207950882075e-29	kelch like family member 41	http://www.ncbi.nlm.nih.gov/gene/?term=102389110
SNPH	protein_coding	chr14:23717136-23762270	+	269	240	207	606	657	917	1.75475875341403	1.57969633966151e-30	1.57361758709646e-29	syntaphilin	http://www.ncbi.nlm.nih.gov/gene/?term=102390822
GABRB1	protein_coding	chr7:51325128-51768173	-	264	281	260	12	8	35	-3.7263173861731	1.59292801355789e-30	1.58601589988959e-29	gamma-aminobutyric acid type A receptor beta1 subunit	http://www.ncbi.nlm.nih.gov/gene/?term=102397035
GAL3ST4	protein_coding	chr24:6314724-6320473	-	795	840	783	1854	1808	1483	1.2438758473741	1.67180841025465e-30	1.66291406009172e-29	galactose-3-O-sulfotransferase 4	http://www.ncbi.nlm.nih.gov/gene/?term=102411114
CLUH	protein_coding	chr3:39770843-39791935	+	9895	10467	8822	4068	3586	4730	-1.08246560701569	1.71728820346232e-30	1.70647063997595e-29	clustered mitochondria homolog	http://www.ncbi.nlm.nih.gov/gene/?term=102413792
HSD17B7	protein_coding	chr6:6458761-6489339	-	689	651	573	1057	1325	1433	1.1423331473707	1.73064666867818e-30	1.7188990424963e-29	hydroxysteroid 17-beta dehydrogenase 7	http://www.ncbi.nlm.nih.gov/gene/?term=102389083
COL21A1	protein_coding	chr2:48098042-48342456	-	571	659	567	111	185	108	-2.00976364481756	1.80165628535895e-30	1.78766799577238e-29	collagen, type XXI, alpha 1	http://www.ncbi.nlm.nih.gov/gene/?term=102395696
KLHL22	protein_coding	chr17:633875-655903	-	693	653	659	1380	1449	1198	1.15784915825469	1.99315487501802e-30	1.97670841043045e-29	kelch like family member 22	http://www.ncbi.nlm.nih.gov/gene/?term=102410325
LOC102401964	pseudogene	chr8:115389167-115389620	+	377	471	434	1008	1013	913	1.34545370830049	2.29351229617198e-30	2.27012746491689e-29	pancreatic progenitor cell differentiation and proliferation factor-like	http://www.ncbi.nlm.nih.gov/gene/?term=102401964
SAMD1	protein_coding	chr9:99494632-99497550	-	2665	3171	2802	1160	1281	1448	-1.00436693379858	2.29932541788548e-30	2.27476623409817e-29	sterile alpha motif domain containing 1	http://www.ncbi.nlm.nih.gov/gene/?term=102392032
AP1S1	protein_coding	chr24:6980063-6987243	+	4457	5053	4249	1980	1884	2318	-1.00240010854964	2.57188266038431e-30	2.54192142332256e-29	adaptor related protein complex 1 sigma 1 subunit	http://www.ncbi.nlm.nih.gov/gene/?term=102391704
CD82	protein_coding	chr16:10040801-10103578	-	727	719	877	1490	1677	1901	1.26734020653572	2.78813160239802e-30	2.75295615235309e-29	CD82 molecule	http://www.ncbi.nlm.nih.gov/gene/?term=102415721
BCO1	protein_coding	chr18:7557983-7591167	+	84	53	63	293	292	421	2.47925299696493	3.08915562971339e-30	3.04869161657736e-29	beta-carotene oxygenase 1	http://www.ncbi.nlm.nih.gov/gene/?term=102398086
LOC102395990	lncRNA	chr23:47141908-47158055	+	386	383	435	76	94	54	-2.28017066618027	3.34373713444441e-30	3.29671583099129e-29	uncharacterized LOC102395990	http://www.ncbi.nlm.nih.gov/gene/?term=102395990
UBE2T	protein_coding	chr5:687300-692046	-	751	731	705	255	259	297	-1.28176275648583	3.45215495040023e-30	3.39863055867779e-29	ubiquitin conjugating enzyme E2 T	http://www.ncbi.nlm.nih.gov/gene/?term=102401717
KLHDC4	protein_coding	chr18:12859047-12891431	-	2048	2429	1965	873	881	1019	-1.06507656848875	3.59006661453322e-30	3.53268153414497e-29	kelch domain containing 4	http://www.ncbi.nlm.nih.gov/gene/?term=102396004
XRCC1	protein_coding	chr18:51725266-51745974	-	2168	2336	1997	823	992	1110	-1.00552333435396	3.72716578014492e-30	3.66580279750055e-29	X-ray repair cross complementing 1	http://www.ncbi.nlm.nih.gov/gene/?term=102406558
SGK1	protein_coding	chr10:31764749-31876446	+	2062	1874	1958	4085	4978	3430	1.2323768779964	3.73535226845834e-30	3.67206587169965e-29	serum/glucocorticoid regulated kinase 1	http://www.ncbi.nlm.nih.gov/gene/?term=102405402
LBR	protein_coding	chr5:52871029-52898236	+	2574	2428	2247	892	1078	1246	-1.02627884326223	3.98376103249458e-30	3.91245636031763e-29	lamin B receptor	http://www.ncbi.nlm.nih.gov/gene/?term=102404836
GRK5	protein_coding	chr23:38767135-38995593	+	143	111	116	333	417	447	1.83962332836409	4.51933534516108e-30	4.42767682142128e-29	G protein-coupled receptor kinase 5	http://www.ncbi.nlm.nih.gov/gene/?term=102389056
PPARGC1A	protein_coding	chr7:73786347-74112539	+	16	9	11	168	156	134	3.8256159197454	4.71850503312257e-30	4.61832543038347e-29	peroxisome proliferator-activated receptor gamma, coactivator 1 alpha	http://www.ncbi.nlm.nih.gov/gene/?term=102407123
FOXC2	protein_coding	chr18:12013918-12016958	+	176	208	143	10	9	13	-3.88830009193017	4.78139530405843e-30	4.67761308040445e-29	forkhead box C2	http://www.ncbi.nlm.nih.gov/gene/?term=102401137
DUSP28	protein_coding	chr6:119319585-119321544	+	159	186	184	573	635	461	1.80733245116595	5.17672181520745e-30	5.05700855794237e-29	dual specificity phosphatase 28	http://www.ncbi.nlm.nih.gov/gene/?term=102390854
TBKBP1	protein_coding	chr3:24618405-24636066	+	922	908	853	1525	1523	1828	1.01189082748472	5.41556078237447e-30	5.28776611787743e-29	TBK1 binding protein 1	http://www.ncbi.nlm.nih.gov/gene/?term=102415873
C6H1orf122	protein_coding	chr6:107580147-107581316	-	566	691	564	1115	1370	1172	1.1538870253569	5.75194339990043e-30	5.61349642971433e-29	None	http://www.ncbi.nlm.nih.gov/gene/?term=C6H1orf122
WNT7B	protein_coding	chr4:3794445-3847610	+	170	206	152	9	6	2	-4.80052849044609	6.14511836171416e-30	5.99431062607402e-29	Wnt family member 7B	http://www.ncbi.nlm.nih.gov/gene/?term=102401643
LOC112585081	lncRNA	chr5:35710019-35711152	+	272	194	213	29	20	16	-3.22693943694979	7.57572192597631e-30	7.37911129422641e-29	None	http://www.ncbi.nlm.nih.gov/gene/?term=LOC112585081
ASPHD2	protein_coding	chr17:6883484-6896625	-	398	397	382	798	924	1205	1.4587339670997	8.09965011690149e-30	7.88563814659956e-29	aspartate beta-hydroxylase domain containing 2	http://www.ncbi.nlm.nih.gov/gene/?term=102413575
TENT5B	protein_coding	chr2:179034842-179042360	+	17	29	20	222	277	152	3.45315891578774	8.41249126346774e-30	8.18626619720196e-29	None	http://www.ncbi.nlm.nih.gov/gene/?term=TENT5B
PLPP1	protein_coding	chr19:23388058-23494073	+	1311	1182	1237	8606	9082	5265	2.77667545468731	9.02930243566273e-30	8.77802959946567e-29	phospholipid phosphatase 1	http://www.ncbi.nlm.nih.gov/gene/?term=102407729
PARVB	protein_coding	chr4:5210769-5324958	-	2775	3091	2621	1127	1220	1468	-1.00512676132006	9.08154887990973e-30	8.82457338706147e-29	parvin beta	http://www.ncbi.nlm.nih.gov/gene/?term=102409096
NDFIP2	protein_coding	chr13:36063002-36136710	-	1563	1450	1398	2786	3373	2465	1.11693062162144	9.52161704724264e-30	9.247738884941e-29	Nedd4 family interacting protein 2	http://www.ncbi.nlm.nih.gov/gene/?term=102408534
ERBB3	protein_coding	chr4:62971471-62992692	+	89	53	119	1156	1353	1711	4.14775783698792	9.72656439628527e-30	9.44224943700923e-29	erb-b2 receptor tyrosine kinase 3	http://www.ncbi.nlm.nih.gov/gene/?term=102395621
CPLANE2	protein_coding	chr2:188647236-188655282	+	457	540	466	1046	1066	950	1.2178529557206	1.01626010291042e-29	9.84660460555052e-29	None	http://www.ncbi.nlm.nih.gov/gene/?term=CPLANE2
LOC102390145	protein_coding	chr2:20658596-20660341	-	333	289	314	619	716	682	1.25496455994253	1.26929267861228e-29	1.22746924169249e-28	histone H1.2-like	http://www.ncbi.nlm.nih.gov/gene/?term=102390145
PRDM16	protein_coding	chr5:31137731-31477717	+	91	60	70	494	415	297	2.61027678479065	1.55327566571359e-29	1.4956481755884e-28	PR/SET domain 16	http://www.ncbi.nlm.nih.gov/gene/?term=102403098
INHA	protein_coding	chr2:160559567-160562725	+	61	67	95	345	366	616	2.70914377225506	1.55554653488172e-29	1.49712085950103e-28	inhibin alpha subunit	http://www.ncbi.nlm.nih.gov/gene/?term=102415803
FGFR3	protein_coding	chr7:1005695-1021174	+	283	293	222	48	37	37	-2.55116311292816	1.69569167948068e-29	1.62967188919914e-28	fibroblast growth factor receptor 3	http://www.ncbi.nlm.nih.gov/gene/?term=102395462
MTHFR	protein_coding	chr5:39175471-39190600	-	241	283	273	671	618	668	1.4473862119579	1.92353061921664e-29	1.84512732841912e-28	methylenetetrahydrofolate reductase	http://www.ncbi.nlm.nih.gov/gene/?term=102395627
LOC112577749	pseudogene	chr2:122147501-122148539	+	1040	945	892	329	436	355	-1.21366892080019	1.94725723084896e-29	1.866999905285e-28	None	http://www.ncbi.nlm.nih.gov/gene/?term=LOC112577749
FLRT2	protein_coding	chr11:6011878-6118749	-	3502	3199	3017	6147	6366	5139	1.01559902111309	2.10363997646071e-29	2.01597999073064e-28	fibronectin leucine rich transmembrane protein 2	http://www.ncbi.nlm.nih.gov/gene/?term=102389276
XKRX	protein_coding	chrX:91344254-91457579	-	54	40	44	339	322	208	2.81318332776012	2.12966276465766e-29	2.03995021555823e-28	XK related, X-linked	http://www.ncbi.nlm.nih.gov/gene/?term=102415464
ZBTB7C	protein_coding	chr22:14123786-14508600	+	266	259	221	44	40	41	-2.42357431225592	2.14920460916842e-29	2.05769272016732e-28	zinc finger and BTB domain containing 7C	http://www.ncbi.nlm.nih.gov/gene/?term=102404821
TAPBPL	protein_coding	chr4:16248289-16256777	+	206	251	221	691	779	546	1.72317780879793	2.28645094816994e-29	2.18805770357571e-28	TAP binding protein like	http://www.ncbi.nlm.nih.gov/gene/?term=102402080
ZDHHC18	protein_coding	chr2:179166621-179194934	-	1676	1710	1471	734	670	741	-1.02471809360854	2.50684977932319e-29	2.395566055092e-28	zinc finger DHHC-type containing 18	http://www.ncbi.nlm.nih.gov/gene/?term=102398467
RNF135	protein_coding	chr3:45420779-45433598	+	485	494	426	871	890	899	1.07297668320837	2.68773923763429e-29	2.56478405889941e-28	ring finger protein 135	http://www.ncbi.nlm.nih.gov/gene/?term=102393393
CCDC77	protein_coding	chr4:12884536-12911534	-	1115	1029	910	381	459	444	-1.10071673162863	2.83496176811618e-29	2.70271709262521e-28	coiled-coil domain containing 77	http://www.ncbi.nlm.nih.gov/gene/?term=102393440
BRIP1	protein_coding	chr3:52047511-52238054	-	667	613	566	153	222	149	-1.66974831240467	2.84122656198105e-29	2.70741136099676e-28	BRCA1 interacting protein C-terminal helicase 1	http://www.ncbi.nlm.nih.gov/gene/?term=102407055
GPR85	protein_coding	chr8:55192345-55204195	+	29	29	42	172	225	216	2.75606466265095	3.02975419277535e-29	2.88433741916643e-28	G protein-coupled receptor 85	http://www.ncbi.nlm.nih.gov/gene/?term=102408614
IFI44L	protein_coding	chr6:65418144-65436567	-	11	12	11	162	232	119	4.06219999012441	3.11581122240255e-29	2.96486617355101e-28	interferon induced protein 44 like	http://www.ncbi.nlm.nih.gov/gene/?term=102389433
LRMDA	protein_coding	chr4:150515313-151690029	+	14	4	11	179	128	173	4.20592533078369	3.3366597734328e-29	3.17053337153671e-28	None	http://www.ncbi.nlm.nih.gov/gene/?term=LRMDA
S100A1	protein_coding	chr6:16456208-16459961	-	21	10	8	409	377	710	5.41621892823777	3.48100021377829e-29	3.30302426299865e-28	None	http://www.ncbi.nlm.nih.gov/gene/?term=S100A1
LOC112586906	lncRNA	chr9:61905330-61906645	-	26	9	11	135	217	213	3.76207966414725	3.572098617258e-29	3.38628240749641e-28	None	http://www.ncbi.nlm.nih.gov/gene/?term=LOC112586906
FAIM2	protein_coding	chr4:90267503-90301394	-	18	6	12	140	143	179	3.83089459401581	3.66903002926968e-29	3.476539387659e-28	Fas apoptotic inhibitory molecule 2	http://www.ncbi.nlm.nih.gov/gene/?term=102399968
PPID	protein_coding	chr17:32668908-32690275	-	3231	3367	3126	1247	1398	1724	-1.00815604907979	3.72500672066369e-29	3.52626984077081e-28	peptidylprolyl isomerase D	http://www.ncbi.nlm.nih.gov/gene/?term=102409149
FAM234B	protein_coding	chr4:23320235-23359400	+	1000	945	802	341	381	318	-1.24860280547436	3.84263173892322e-29	3.6359147175416e-28	family with sequence similarity 234 member B	http://www.ncbi.nlm.nih.gov/gene/?term=102409378
SERPINI1	protein_coding	chr1:144226045-144308195	-	464	374	354	67	101	98	-2.01788267100283	3.85687257366227e-29	3.64768014086129e-28	serpin family I member 1	http://www.ncbi.nlm.nih.gov/gene/?term=102400964
PCOLCE2	protein_coding	chr1:170640920-170733381	+	166	212	168	10	11	20	-3.58791193711414	3.86352092378979e-29	3.652257232826e-28	procollagen C-endopeptidase enhancer 2	http://www.ncbi.nlm.nih.gov/gene/?term=102410722
SH3BP4	protein_coding	chr6:114047442-114147394	+	1995	2110	1720	3740	3681	5299	1.27708465135879	3.93129542131432e-29	3.7145866704342e-28	SH3 domain binding protein 4	http://www.ncbi.nlm.nih.gov/gene/?term=102392117
LRRC28	protein_coding	chr20:62149567-62356313	+	898	792	871	1609	1698	1484	1.05378126801585	4.32998132242288e-29	4.08365169838219e-28	leucine rich repeat containing 28	http://www.ncbi.nlm.nih.gov/gene/?term=102400835
MDFI	protein_coding	chr2:36933786-36950526	-	4038	5032	3930	1855	1816	2053	-1.03094319748289	4.40582421069181e-29	4.15324007760453e-28	MyoD family inhibitor	http://www.ncbi.nlm.nih.gov/gene/?term=102405563
TP53INP2	protein_coding	chr14:19557501-19566934	-	546	534	532	1161	1221	1807	1.52269130860209	5.46329575562347e-29	5.14117833298039e-28	tumor protein p53 inducible nuclear protein 2	http://www.ncbi.nlm.nih.gov/gene/?term=102393120
LCA5	protein_coding	chr10:85212779-85264485	+	294	234	243	33	47	46	-2.46713634372196	5.49997427905702e-29	5.17018066306887e-28	Leber congenital amaurosis 5	http://www.ncbi.nlm.nih.gov/gene/?term=102406747
DECR2	protein_coding	chr24:42123131-42131083	-	419	474	410	1081	1037	1662	1.68417786842804	5.54361723445649e-29	5.20878172164473e-28	2,4-dienoyl-CoA reductase 2	http://www.ncbi.nlm.nih.gov/gene/?term=102392805
MTMR12	protein_coding	chr19:41108909-41176963	+	1387	1228	1116	474	529	583	-1.08421798898545	5.99402374100036e-29	5.6267469724909e-28	myotubularin related protein 12	http://www.ncbi.nlm.nih.gov/gene/?term=102406356
TSHZ1	protein_coding	chr22:58649942-58729200	+	770	745	704	1380	1276	1386	1.01858428790638	6.18809748921972e-29	5.80622976311917e-28	teashirt zinc finger homeobox 1	http://www.ncbi.nlm.nih.gov/gene/?term=102403273
ELFN2	protein_coding	chr4:44362637-44414728	+	229	185	142	2	4	6	-5.38141325176241	6.20953141955999e-29	5.82363485479588e-28	extracellular leucine rich repeat and fibronectin type III domain containing 2	http://www.ncbi.nlm.nih.gov/gene/?term=102394246
SPRY3	protein_coding	chrX:140730492-140850884	-	31	31	42	233	246	180	2.81266614174669	6.27245493396317e-29	5.87991690002713e-28	sprouty RTK signaling antagonist 3	http://www.ncbi.nlm.nih.gov/gene/?term=102390632
RRAGD	protein_coding	chr10:43461637-43499855	-	761	748	731	1218	1529	1757	1.15112503906302	6.59141694653595e-29	6.17318603823998e-28	Ras related GTP binding D	http://www.ncbi.nlm.nih.gov/gene/?term=102411597
MIIP	protein_coding	chr5:39393837-39404465	+	390	419	375	825	902	1224	1.46357725433973	7.05009390806825e-29	6.59358481666114e-28	migration and invasion inhibitory protein	http://www.ncbi.nlm.nih.gov/gene/?term=102400961
CD14	protein_coding	chr9:59472581-59475345	+	60	66	40	455	402	243	2.89512236110449	7.17345263894565e-29	6.70584980025882e-28	CD14 molecule	http://www.ncbi.nlm.nih.gov/gene/?term=102399257
CTXN3	protein_coding	chr9:84975572-84988178	+	3	4	1	136	197	228	6.27429098602367	7.70834005420002e-29	7.18922874708576e-28	cortexin 3	http://www.ncbi.nlm.nih.gov/gene/?term=102407303
CPT1C	protein_coding	chr18:56097264-56117179	+	25	20	9	162	156	188	3.38536580812627	8.45532864675643e-29	7.87136911181677e-28	carnitine palmitoyltransferase 1C	http://www.ncbi.nlm.nih.gov/gene/?term=102394789
DHX58	protein_coding	chr3:21115631-21126129	+	45	28	27	242	192	215	2.85869253753765	8.49704106303431e-29	7.90655544446031e-28	DExH-box helicase 58	http://www.ncbi.nlm.nih.gov/gene/?term=102390399
CIB2	protein_coding	chr20:39006592-39029192	+	670	634	578	1780	1705	1244	1.4874889047507	8.62168109056287e-29	8.01883853434571e-28	calcium and integrin binding family member 2	http://www.ncbi.nlm.nih.gov/gene/?term=102416407
RIMKLB	protein_coding	chr4:19066293-19114922	+	3340	2883	3186	6114	7090	5232	1.11940784876484	8.97374372421482e-29	8.32710630879346e-28	ribosomal modification protein rimK like family member B	http://www.ncbi.nlm.nih.gov/gene/?term=102397788
ADCY7	protein_coding	chr18:18251681-18316090	+	1536	1416	1367	3008	2592	2608	1.08354273692781	9.73475142162585e-29	9.02083986716242e-28	adenylate cyclase 7	http://www.ncbi.nlm.nih.gov/gene/?term=102410456
TST	protein_coding	chr4:44770884-44778123	+	34	55	54	288	294	222	2.64138823876536	9.99524782362972e-29	9.25373883790607e-28	thiosulfate sulfurtransferase	http://www.ncbi.nlm.nih.gov/gene/?term=102416661
NRAP	protein_coding	chr23:33504155-33579582	-	103	56	90	915	941	1611	3.94103643200926	1.30932049018354e-28	1.20720544921397e-27	nebulin related anchoring protein	http://www.ncbi.nlm.nih.gov/gene/?term=102396100
NR2F1	protein_coding	chr9:17600403-17610232	-	1176	1045	1074	415	418	503	-1.15326595698114	1.42923994611421e-28	1.3165699357636e-27	nuclear receptor subfamily 2 group F member 1	http://www.ncbi.nlm.nih.gov/gene/?term=102399129
TMEM220	protein_coding	chr3:33690675-33707545	+	123	106	98	316	343	340	1.76209864653553	1.59947607744812e-28	1.47137225311309e-27	transmembrane protein 220	http://www.ncbi.nlm.nih.gov/gene/?term=102391635
ETV4	protein_coding	chr3:19916806-19932333	+	924	1091	854	294	313	392	-1.37245493389973	1.76429215230587e-28	1.62077284528481e-27	ETS variant 4	http://www.ncbi.nlm.nih.gov/gene/?term=102407598
LRP1	protein_coding	chr4:63975896-64056917	+	147039	135207	119504	248958	224899	247088	1.0005018260802	1.92105140820366e-28	1.76157447931191e-27	LDL receptor related protein 1	http://www.ncbi.nlm.nih.gov/gene/?term=102397301
HRC	protein_coding	chr18:55659917-55663941	-	42	20	46	676	663	1109	4.64072508055222	1.98173516322406e-28	1.81639566118113e-27	histidine rich calcium binding protein	http://www.ncbi.nlm.nih.gov/gene/?term=102389368
MYOZ3	protein_coding	chr9:49149708-49168184	-	3	3	4	128	169	347	6.14403725698067	2.07033654648119e-28	1.89674389957115e-27	myozenin 3	http://www.ncbi.nlm.nih.gov/gene/?term=102397760
ATP7B	protein_coding	chr13:69275648-69324249	+	629	671	587	191	192	243	-1.44219701169754	2.0844248540467e-28	1.90878488221818e-27	ATPase copper transporting beta	http://www.ncbi.nlm.nih.gov/gene/?term=102391949
ST7L	protein_coding	chr6:30531870-30675762	+	252	229	216	486	554	538	1.32809531655858	2.12230678144065e-28	1.94259376839753e-27	suppression of tumorigenicity 7 like	http://www.ncbi.nlm.nih.gov/gene/?term=102400400
PITX3	protein_coding	chr23:22682430-22694346	-	12	18	20	183	271	135	3.70043371607956	2.22264442735674e-28	2.0316720813575e-27	paired like homeodomain 3	http://www.ncbi.nlm.nih.gov/gene/?term=102390286
ADGRB1	protein_coding	chr15:80404714-80438080	+	8	3	4	119	151	132	4.89198815297962	2.37081360629011e-28	2.16612978905927e-27	adhesion G protein-coupled receptor B1	http://www.ncbi.nlm.nih.gov/gene/?term=102399045
ABLIM2	protein_coding	chr7:3330661-3496687	+	167	117	173	523	558	905	2.25954760069295	2.45731683693381e-28	2.2421211735819e-27	actin binding LIM protein family member 2	http://www.ncbi.nlm.nih.gov/gene/?term=102416254
PTPDC1	protein_coding	chr3:147931463-147950055	+	1083	1165	1126	385	467	320	-1.37734679118797	2.49502602430081e-28	2.27549979596576e-27	protein tyrosine phosphatase domain containing 1	http://www.ncbi.nlm.nih.gov/gene/?term=102406856
EFHD1	protein_coding	chr6:111887526-111931465	+	38	61	60	277	298	234	2.49532983536813	2.56538683922204e-28	2.33861359176395e-27	EF-hand domain family member D1	http://www.ncbi.nlm.nih.gov/gene/?term=102388913
ARHGAP6	protein_coding	chrX:15353617-15895830	+	200	196	151	452	484	467	1.51198354406762	2.62381474294843e-28	2.39079726036168e-27	Rho GTPase activating protein 6	http://www.ncbi.nlm.nih.gov/gene/?term=102403263
MED30	protein_coding	chr15:35471445-35492142	+	385	327	380	1235	1368	828	1.8032988683935	2.66746298769227e-28	2.42947283028788e-27	mediator complex subunit 30	http://www.ncbi.nlm.nih.gov/gene/?term=102406752
RHOJ	protein_coding	chr11:27818414-27909874	-	104	132	105	372	355	356	1.82062985399139	2.76324271841259e-28	2.51557245131592e-27	ras homolog family member J	http://www.ncbi.nlm.nih.gov/gene/?term=102411420
SPAAR	protein_coding	chr3:123031034-123033429	+	47	39	53	201	320	233	2.57798010503727	3.07528715246022e-28	2.79712604425571e-27	None	http://www.ncbi.nlm.nih.gov/gene/?term=SPAAR
MMP1	protein_coding	chr16:79221865-79231136	-	179	220	162	17	10	3	-4.06286876395973	3.09105509147756e-28	2.81020190937033e-27	matrix metallopeptidase 1	http://www.ncbi.nlm.nih.gov/gene/?term=102402661
STXBP1	protein_coding	chr12:97846610-97913540	+	1350	1105	1131	2219	2067	2457	1.06388714113929	3.1911797846321e-28	2.8999235918673e-27	syntaxin binding protein 1	http://www.ncbi.nlm.nih.gov/gene/?term=102406342
FOSB	protein_coding	chr18:53089044-53095466	+	40	27	24	186	181	269	2.95654549903594	3.21843351301774e-28	2.92337424628224e-27	FosB proto-oncogene, AP-1 transcription factor subunit	http://www.ncbi.nlm.nih.gov/gene/?term=102392245
CDH20	protein_coding	chr22:2077931-2294457	-	184	207	214	3	3	2	-6.09464003147139	3.28644555941282e-28	2.98380884602804e-27	cadherin 20	http://www.ncbi.nlm.nih.gov/gene/?term=102398082
CD320	protein_coding	chr9:94313700-94318404	+	1601	1866	1586	753	758	692	-1.04516419636633	3.38828066034584e-28	3.07488373454846e-27	CD320 molecule	http://www.ncbi.nlm.nih.gov/gene/?term=102400590
SPHAR	protein_coding	chr4:120538217-120542379	+	144	124	118	447	494	352	1.89744654330918	3.52238710479521e-28	3.19515006379267e-27	S-phase response (cyclin related)	http://www.ncbi.nlm.nih.gov/gene/?term=102411418
LOC112581593	protein_coding	chr2:70566780-70573074	+	701	442	703	3352	4804	5577	3.02934575405159	3.74273549732454e-28	3.39350315051536e-27	None	http://www.ncbi.nlm.nih.gov/gene/?term=LOC112581593
ATP2A1	protein_coding	chr24:16622231-16639719	+	289	138	307	3836	3689	5911	4.33267613050354	4.10093212766491e-28	3.71660778823204e-27	ATPase sarcoplasmic/endoplasmic reticulum Ca2+ transporting 1	http://www.ncbi.nlm.nih.gov/gene/?term=102414062
NTNG2	protein_coding	chr12:101753421-101825039	+	58	52	42	255	313	206	2.50068204703148	4.32840339062688e-28	3.91924310598824e-27	netrin G2	http://www.ncbi.nlm.nih.gov/gene/?term=102395709
ACSL5	protein_coding	chr23:32346043-32397122	+	539	455	464	1073	973	997	1.21637153146321	4.49759943278915e-28	4.0687960460071e-27	acyl-CoA synthetase long chain family member 5	http://www.ncbi.nlm.nih.gov/gene/?term=102389907
LOC102402713	protein_coding	chr2:25590016-25604860	+	140	154	115	372	414	377	1.65965864702414	4.71165244994381e-28	4.25671974359129e-27	None	http://www.ncbi.nlm.nih.gov/gene/?term=LOC102402713
JMY	protein_coding	chr11:92283894-92361967	-	483	485	448	969	1100	862	1.20035988736785	4.75125647239133e-28	4.28866207825327e-27	junction mediating and regulatory protein, p53 cofactor	http://www.ncbi.nlm.nih.gov/gene/?term=102395085
LOC112577827	V_segment	chr11:79242052-79243254	-	3	7	4	173	191	106	5.22404488300242	6.07732728428296e-28	5.47338949706697e-27	None	http://www.ncbi.nlm.nih.gov/gene/?term=LOC112577827
CIDEC	protein_coding	chr21:16808491-16821616	+	230	250	167	557	548	610	1.56191228874439	7.25855223463457e-28	6.52849384061208e-27	cell death inducing DFFA like effector c	http://www.ncbi.nlm.nih.gov/gene/?term=102390151
SLC2A9	protein_coding	chr7:12403815-12621199	+	237	144	188	672	560	651	1.88222762438798	7.59958691117425e-28	6.82914369872854e-27	solute carrier family 2 member 9	http://www.ncbi.nlm.nih.gov/gene/?term=102403698
GAB2	protein_coding	chr5:93289213-93468846	+	308	236	243	575	648	611	1.37073345599441	7.97888523563886e-28	7.16361274691062e-27	GRB2 associated binding protein 2	http://www.ncbi.nlm.nih.gov/gene/?term=102409725
RRS1	protein_coding	chr15:51655850-51657668	-	2525	2929	2633	970	1013	1327	-1.14204653902523	8.60227085556119e-28	7.7164394986891e-27	ribosome biogenesis regulator homolog	http://www.ncbi.nlm.nih.gov/gene/?term=102403915
POLM	protein_coding	chr8:76988851-76997402	+	383	399	443	1925	1861	2999	2.61238063079561	8.80516177014669e-28	7.89493012712264e-27	DNA polymerase mu	http://www.ncbi.nlm.nih.gov/gene/?term=102395695
GJD4	protein_coding	chr14:57064825-57068014	-	3	1	8	102	208	208	5.55860984548137	9.03614755201885e-28	8.08767248982112e-27	gap junction protein delta 4	http://www.ncbi.nlm.nih.gov/gene/?term=102403987
MYL2	protein_coding	chr17:18321686-18329792	+	1530	842	1397	15634	20115	33351	4.3308199935831	9.08673309618098e-28	8.12934491263121e-27	myosin light chain 2	http://www.ncbi.nlm.nih.gov/gene/?term=102393988
CAPN3	protein_coding	chr11:65593562-65646237	-	9	7	21	413	459	721	5.55523182801763	9.53981694136154e-28	8.5309115890156e-27	calpain 3	http://www.ncbi.nlm.nih.gov/gene/?term=102393431
LOC102412971	protein_coding	chr4:16844080-16852235	-	12	10	18	1377	1218	479	6.42041466080517	1.14462407752364e-27	1.02221359457573e-26	complement C1r subcomponent-like	http://www.ncbi.nlm.nih.gov/gene/?term=102412971
FSD1	protein_coding	chr9:91537194-91549965	+	164	160	166	14	16	7	-3.57804609673304	1.30359458454609e-27	1.16264054112874e-26	fibronectin type III and SPRY domain containing 1	http://www.ncbi.nlm.nih.gov/gene/?term=102396199
HOGA1	protein_coding	chr23:18571832-18594097	+	17	20	8	163	151	318	3.96346183041005	1.31130834482863e-27	1.16900388957085e-26	4-hydroxy-2-oxoglutarate aldolase 1	http://www.ncbi.nlm.nih.gov/gene/?term=102398601
LOC112577606	protein_coding	chr4:238738-240575	+	1079	1205	1099	404	494	531	-1.09793028059159	1.35079232323913e-27	1.20367160595077e-26	None	http://www.ncbi.nlm.nih.gov/gene/?term=LOC112577606
SLC7A7	protein_coding	chr11:80803108-80842052	-	155	148	151	636	603	408	2.0159452484219	1.35498000468401e-27	1.20687058908599e-26	solute carrier family 7 member 7	http://www.ncbi.nlm.nih.gov/gene/?term=102415494
LOC102403056	pseudogene	chr17:27946540-27956147	+	836	930	832	1797	1619	1574	1.09692155995603	1.75834282184784e-27	1.5613218231641e-26	putative tRNA (cytidine(32)/guanosine(34)-2'-O)-methyltransferase-like	http://www.ncbi.nlm.nih.gov/gene/?term=102403056
LFNG	protein_coding	chr24:1796882-1805380	+	2809	3014	2482	1104	1244	876	-1.2114411953362	1.79272318280008e-27	1.59115017613623e-26	LFNG O-fucosylpeptide 3-beta-N-acetylglucosaminyltransferase	http://www.ncbi.nlm.nih.gov/gene/?term=102410037
CDKL4	protein_coding	chr12:21356839-21410525	-	135	73	78	332	436	473	2.26508063490988	1.84744142486599e-27	1.63899548554016e-26	cyclin dependent kinase like 4	http://www.ncbi.nlm.nih.gov/gene/?term=102393997
DLL1	protein_coding	chr10:190378-199616	+	1785	1958	1786	627	749	466	-1.43531552685971	1.92475354870554e-27	1.70633182769337e-26	delta like canonical Notch ligand 1	http://www.ncbi.nlm.nih.gov/gene/?term=102396446
LOC112582955	lncRNA	chr2:177735055-177738360	-	990	944	1044	310	313	419	-1.36944868287045	1.92748900065659e-27	1.7077603291469e-26	None	http://www.ncbi.nlm.nih.gov/gene/?term=LOC112582955
TUBB6	protein_coding	chr22:19345127-19353338	-	53534	54626	53426	20798	22913	29115	-1.00477906948567	2.74730139553101e-27	2.41820007753104e-26	tubulin beta 6 class V	http://www.ncbi.nlm.nih.gov/gene/?term=102396504
CCDC167	protein_coding	chr2:41047285-41062923	+	842	903	736	323	331	341	-1.16593613824795	2.88725019531676e-27	2.54027694744384e-26	coiled-coil domain containing 167	http://www.ncbi.nlm.nih.gov/gene/?term=102389103
CAMK2A	protein_coding	chr9:49561161-49625832	+	41	31	27	164	196	262	2.79820671777599	3.16287151158089e-27	2.77914280077639e-26	calcium/calmodulin dependent protein kinase II alpha	http://www.ncbi.nlm.nih.gov/gene/?term=102399895
ATP7A	protein_coding	chrX:67731101-67863947	+	1145	1010	981	2441	2505	1844	1.26996686942251	3.22164017931346e-27	2.82831993481293e-26	ATPase copper transporting alpha	http://www.ncbi.nlm.nih.gov/gene/?term=102410797
SOX4	protein_coding	chr2:16003292-16006961	+	1809	2170	1610	3624	3961	3188	1.10110573330237	3.30104310333665e-27	2.89676933257599e-26	None	http://www.ncbi.nlm.nih.gov/gene/?term=SOX4
B4GALNT4	protein_coding	chr5:127447388-127459245	-	142	168	160	9	2	4	-4.81551334277549	3.34512633246615e-27	2.9341785797201e-26	beta-1,4-N-acetyl-galactosaminyltransferase 4	http://www.ncbi.nlm.nih.gov/gene/?term=102409676
LOC112587353	protein_coding	chr10:16852901-16860091	+	160	142	155	9	14	10	-3.64626690286015	3.43483577424152e-27	3.0115590079672e-26	None	http://www.ncbi.nlm.nih.gov/gene/?term=LOC112587353
STBD1	protein_coding	chr7:26358042-26362730	-	1423	1330	1239	2184	2234	2829	1.00979819139834	3.68551917983554e-27	3.22854678001038e-26	starch binding domain 1	http://www.ncbi.nlm.nih.gov/gene/?term=102410062
NIPAL3	protein_coding	chr2:181272963-181328260	-	482	458	431	800	847	961	1.07705445087813	3.9106705021218e-27	3.42132836996722e-26	NIPA like domain containing 3	http://www.ncbi.nlm.nih.gov/gene/?term=102403010
RTL1	protein_coding	chr20:3737058-3760989	+	2	8	7	128	117	213	4.8961801336185	4.11317467795372e-27	3.59382185621988e-26	retrotransposon Gag like 1	http://www.ncbi.nlm.nih.gov/gene/?term=102390089
HRCT1	protein_coding	chr3:123026911-123027952	+	15	4	3	124	142	145	4.37702033888595	4.12383343470913e-27	3.60157632844492e-26	histidine rich carboxyl terminus 1	http://www.ncbi.nlm.nih.gov/gene/?term=102413446
TIAM1	protein_coding	chr1:48603093-49063110	+	1080	1101	1117	398	438	523	-1.13332763942175	4.31398505378697e-27	3.76601756187058e-26	T-cell lymphoma invasion and metastasis 1	http://www.ncbi.nlm.nih.gov/gene/?term=102413018
TNNI1	protein_coding	chr5:88871-100367	-	856	508	1000	6403	7563	9383	3.43871050262082	4.49502752791597e-27	3.92236801398786e-26	troponin I1, slow skeletal type	http://www.ncbi.nlm.nih.gov/gene/?term=102408217
LPAR2	protein_coding	chr9:106601306-106605655	-	659	540	522	182	181	195	-1.47256419647684	5.15020929542528e-27	4.490199744958e-26	lysophosphatidic acid receptor 2	http://www.ncbi.nlm.nih.gov/gene/?term=102411165
IFI6	protein_coding	chr2:178481662-178485348	+	69	59	64	213	256	285	2.11874792748159	5.35299737344751e-27	4.66297338070113e-26	interferon alpha inducible protein 6	http://www.ncbi.nlm.nih.gov/gene/?term=102414853
B4GALNT3	protein_coding	chr4:12771552-12868100	-	13	7	25	197	162	166	3.69206571523348	5.53089538794003e-27	4.81586199539824e-26	beta-1,4-N-acetyl-galactosaminyltransferase 3	http://www.ncbi.nlm.nih.gov/gene/?term=102394198
LOC102409057	protein_coding	chr5:102146926-102168622	+	2	9	15	2113	2230	1083	7.84232854285631	5.62518160229233e-27	4.8937383418133e-26	serum amyloid A protein-like	http://www.ncbi.nlm.nih.gov/gene/?term=102409057
BORA	protein_coding	chr13:43231278-43259761	-	1035	947	930	249	409	355	-1.38236862976906	5.8361316564103e-27	5.07507193825309e-26	bora, aurora kinase A activator	http://www.ncbi.nlm.nih.gov/gene/?term=102399217
CASQ2	protein_coding	chr6:27407560-27480805	+	264	117	266	4452	5473	9554	5.04326334161372	5.87949837309505e-27	5.11058248598947e-26	calsequestrin 2	http://www.ncbi.nlm.nih.gov/gene/?term=102401827
CWF19L1	protein_coding	chr23:20951906-20975382	-	1454	1433	1337	504	544	699	-1.12627367659868	6.74837950102829e-27	5.8507204330083e-26	CWF19 like 1, cell cycle control (S. pombe)	http://www.ncbi.nlm.nih.gov/gene/?term=102400383
AFAP1L1	protein_coding	chr9:50458764-50532426	-	68	23	57	294	317	438	2.96798774358639	7.28748251205785e-27	6.31540115379709e-26	actin filament associated protein 1 like 1	http://www.ncbi.nlm.nih.gov/gene/?term=102405516
SUV39H2	protein_coding	chr14:54263165-54287775	-	1351	1189	1132	416	562	560	-1.10999552766171	7.36655438221953e-27	6.38118687626669e-26	suppressor of variegation 3-9 homolog 2	http://www.ncbi.nlm.nih.gov/gene/?term=102415169
PIF1	protein_coding	chr11:58095130-58103040	-	439	531	338	96	91	109	-1.98771145245919	8.43806890823168e-27	7.29997803748989e-26	PIF1 5'-to-3' DNA helicase	http://www.ncbi.nlm.nih.gov/gene/?term=102402128
CREG2	protein_coding	chr12:6130714-6159313	-	164	142	168	11	15	6	-3.7424980844718	8.50337421184848e-27	7.35332471458863e-26	cellular repressor of E1A stimulated genes 2	http://www.ncbi.nlm.nih.gov/gene/?term=102398764
LOC112577601	pseudogene	chr8:99809294-99810970	+	525	542	483	158	198	171	-1.40830571198266	8.56455518363778e-27	7.403060713528e-26	None	http://www.ncbi.nlm.nih.gov/gene/?term=LOC112577601
SASH1	protein_coding	chr10:18367833-18694789	-	3701	3459	3310	6816	7331	5456	1.0583315189891	8.98172206108788e-27	7.7603308454209e-26	SAM and SH3 domain containing 1	http://www.ncbi.nlm.nih.gov/gene/?term=102415245
APOBR	protein_coding	chr24:16507700-16514380	-	186	216	173	454	504	453	1.44598927624085	9.17784827577085e-27	7.92639488384795e-26	apolipoprotein B receptor	http://www.ncbi.nlm.nih.gov/gene/?term=102408487
MME	protein_coding	chr1:157009413-157126901	-	112	82	73	269	346	387	2.055310130702	9.35133911557291e-27	8.07036265306715e-26	None	http://www.ncbi.nlm.nih.gov/gene/?term=MME
PLCG2	protein_coding	chr18:7969831-8128482	+	712	773	657	253	280	302	-1.20980530519195	9.39547673258617e-27	8.10048958942699e-26	phospholipase C gamma 2	http://www.ncbi.nlm.nih.gov/gene/?term=102396307
KCNE5	protein_coding	chrX:84305497-84306955	+	63	37	60	479	810	1023	3.98367909092852	9.52776936818185e-27	8.21104221435459e-26	potassium voltage-gated channel subfamily E regulatory subunit 5	http://www.ncbi.nlm.nih.gov/gene/?term=102402652
TOE1	protein_coding	chr6:100239884-100243471	-	1636	1614	1718	714	622	744	-1.10507901674723	9.70705498300712e-27	8.36198183519112e-26	target of EGR1, member 1 (nuclear)	http://www.ncbi.nlm.nih.gov/gene/?term=102403212
CMSS1	protein_coding	chr1:88909866-89299341	+	757	817	692	280	324	270	-1.22407133587831	1.00454261843657e-26	8.6497759281327e-26	None	http://www.ncbi.nlm.nih.gov/gene/?term=CMSS1
TC2N	protein_coding	chr20:12909160-12957708	+	193	151	111	528	598	437	1.93799230407253	1.14275445903159e-26	9.82729899351184e-26	tandem C2 domains, nuclear	http://www.ncbi.nlm.nih.gov/gene/?term=102397442
LOC112585052	lncRNA	chr5:15225122-15253763	-	266	319	248	582	636	758	1.3950700680397	1.15096335032406e-26	9.89367899946505e-26	None	http://www.ncbi.nlm.nih.gov/gene/?term=LOC112585052
CLCF1	protein_coding	chr5:121846139-121856430	-	954	1034	955	412	462	451	-1.00304176784682	1.21095317570268e-26	1.0396074202291e-25	cardiotrophin like cytokine factor 1	http://www.ncbi.nlm.nih.gov/gene/?term=102411137
GAS2L3	protein_coding	chr4:55441154-55478235	-	1827	1752	1566	474	799	576	-1.33442149481897	1.31935880837714e-26	1.13075097872459e-25	growth arrest specific 2 like 3	http://www.ncbi.nlm.nih.gov/gene/?term=102400667
ESM1	protein_coding	chr19:23867944-23877071	+	1366	1523	1139	12	11	40	-5.85564961443421	1.45604475643621e-26	1.24631011962526e-25	endothelial cell specific molecule 1	http://www.ncbi.nlm.nih.gov/gene/?term=102411248
COL1A2	protein_coding	chr8:11445858-11482452	+	440265	422152	390315	861117	829954	723813	1.10294082971844	1.62042363992805e-26	1.38642348039945e-25	collagen type I alpha 2 chain	http://www.ncbi.nlm.nih.gov/gene/?term=102414428
SDK2	protein_coding	chr3:5438741-5711015	-	323	362	291	618	677	729	1.20213833283659	1.65340401073541e-26	1.41404209168866e-25	sidekick cell adhesion molecule 2	http://www.ncbi.nlm.nih.gov/gene/?term=102397904
CMBL	protein_coding	chr19:62685205-62715119	+	472	441	449	838	978	816	1.09893091813823	1.72034601161458e-26	1.47067005362073e-25	carboxymethylenebutenolidase homolog	http://www.ncbi.nlm.nih.gov/gene/?term=102407447
MRPS2	protein_coding	chr12:105764706-105768064	-	2300	2833	2309	942	1174	1220	-1.01174076613842	1.77134267388579e-26	1.51298440233087e-25	mitochondrial ribosomal protein S2	http://www.ncbi.nlm.nih.gov/gene/?term=102393958
EVI2A	protein_coding	chr3:44741592-44746271	-	771	884	794	243	310	345	-1.30313445210036	1.78538860071655e-26	1.52433685520797e-25	ecotropic viral integration site 2A	http://www.ncbi.nlm.nih.gov/gene/?term=102405371
LOC102400019	protein_coding	chr18:14384855-14390977	-	85	95	98	379	325	301	2.00893713470494	1.92731492603677e-26	1.64481584896596e-25	5-hydroxyisourate hydrolase-like	http://www.ncbi.nlm.nih.gov/gene/?term=102400019
LOC102398407	protein_coding	chr17:14064-31119	-	14	7	13	114	138	133	3.64676274940512	1.96413196025599e-26	1.67552820200629e-25	None	http://www.ncbi.nlm.nih.gov/gene/?term=LOC102398407
RABGAP1L	protein_coding	chr5:24870477-25604343	-	1090	1006	1096	2762	2890	1941	1.40301916165811	1.99750223083528e-26	1.70255656585166e-25	None	http://www.ncbi.nlm.nih.gov/gene/?term=RABGAP1L
LOC112580409	lncRNA	chr18:56629830-56631900	-	105	91	68	1062	1232	2487	4.32385865757368	2.34986012788322e-26	1.99782634535655e-25	None	http://www.ncbi.nlm.nih.gov/gene/?term=LOC112580409
SPATA20	protein_coding	chr3:27239116-27247625	+	326	271	273	576	624	689	1.26776494017801	2.40754494205325e-26	2.04514713798651e-25	spermatogenesis associated 20	http://www.ncbi.nlm.nih.gov/gene/?term=102396090
RRAD	protein_coding	chr18:34318003-34321257	-	492	411	539	946	1118	1031	1.24548766024385	2.41978383837404e-26	2.05467936351761e-25	RRAD, Ras related glycolysis inhibitor and calcium channel regulator	http://www.ncbi.nlm.nih.gov/gene/?term=102392915
RABL3	protein_coding	chr1:110131619-110169631	-	1195	1267	1096	441	599	487	-1.07376663130481	2.44203860691528e-26	2.07183376264006e-25	RAB, member of RAS oncogene family like 3	http://www.ncbi.nlm.nih.gov/gene/?term=102398047
SH3TC2	protein_coding	chr9:50753080-50808057	+	322	267	282	54	55	29	-2.50397854711884	2.45366338182266e-26	2.08082196580273e-25	SH3 domain and tetratricopeptide repeats 2	http://www.ncbi.nlm.nih.gov/gene/?term=102393890
RUBCN	protein_coding	chr1:115169793-115232707	+	1248	1037	1016	384	511	457	-1.14094778622081	2.97784854107592e-26	2.5200636102852e-25	RUN and cysteine rich domain containing beclin 1 interacting protein	http://www.ncbi.nlm.nih.gov/gene/?term=102416215
FAM213B	protein_coding	chr5:30814736-30817862	+	238	333	305	634	743	787	1.4486976582816	3.08143796572593e-26	2.60554419614481e-25	family with sequence similarity 213 member B	http://www.ncbi.nlm.nih.gov/gene/?term=102407584
LMOD1	protein_coding	chr5:421028-450643	-	457	397	387	783	791	814	1.09618150847746	3.14816932205201e-26	2.65974204815373e-25	leiomodin 1	http://www.ncbi.nlm.nih.gov/gene/?term=102405165
GATC	protein_coding	chr17:10268956-10275635	-	914	950	919	344	426	321	-1.20361256195957	3.40619146341624e-26	2.87412528329714e-25	glutamyl-tRNA amidotransferase subunit C	http://www.ncbi.nlm.nih.gov/gene/?term=102395172
SH3RF1	protein_coding	chr3:64077847-64235422	-	2606	2806	2326	977	1097	1357	-1.02529966019316	3.66560355864474e-26	3.09172377009835e-25	SH3 domain containing ring finger 1	http://www.ncbi.nlm.nih.gov/gene/?term=102392009
ANKRD23	protein_coding	chr12:2684231-2692430	-	405	425	402	796	810	762	1.09390105601023	4.1031757627108e-26	3.45790171121271e-25	ankyrin repeat domain 23	http://www.ncbi.nlm.nih.gov/gene/?term=102406057
LOC102399179	protein_coding	chr15:52883558-53054544	+	1037	954	815	1713	2101	1590	1.09686635228854	4.16921055029196e-26	3.51208591704194e-25	25-hydroxycholesterol 7-alpha-hydroxylase-like	http://www.ncbi.nlm.nih.gov/gene/?term=102399179
SYNPO	protein_coding	chr9:49168302-49207104	-	1514	1670	1128	3017	3127	2643	1.1852697479235	4.19092986433415e-26	3.52890975065201e-25	synaptopodin	http://www.ncbi.nlm.nih.gov/gene/?term=102398721
SMTNL2	protein_coding	chr3:38274640-38296402	+	189	218	156	10	24	6	-3.66831387134289	4.34320848983813e-26	3.65560924663658e-25	None	http://www.ncbi.nlm.nih.gov/gene/?term=SMTNL2
TREX2	protein_coding	chrX:141947757-141951030	-	266	285	274	579	586	725	1.34405967489257	4.37683850153298e-26	3.68238012595642e-25	three prime repair exonuclease 2	http://www.ncbi.nlm.nih.gov/gene/?term=102393099
BBC3	protein_coding	chr18:54239904-54249315	-	218	226	234	449	607	628	1.45399994958571	4.49943536034088e-26	3.78079895114453e-25	BCL2 binding component 3	http://www.ncbi.nlm.nih.gov/gene/?term=102415717
HMMR	protein_coding	chr9:35627027-35660353	-	3490	3640	3251	507	905	632	-2.20576836535596	5.34217393566528e-26	4.48520482781511e-25	hyaluronan mediated motility receptor	http://www.ncbi.nlm.nih.gov/gene/?term=102402856
KIF5A	protein_coding	chr4:64360056-64389134	+	39	23	25	167	184	169	2.73133909082413	5.3867709431082e-26	4.51888985804905e-25	kinesin family member 5A	http://www.ncbi.nlm.nih.gov/gene/?term=102391540
RGS10	protein_coding	chr23:39036795-39078262	-	517	471	510	162	172	163	-1.44327183105712	6.12692185974739e-26	5.12701227484539e-25	regulator of G protein signaling 10	http://www.ncbi.nlm.nih.gov/gene/?term=102416062
RAP1GAP2	protein_coding	chr3:39507655-39717572	-	89	43	78	941	965	1676	4.23295370984394	6.52565711418969e-26	5.45841211473564e-25	RAP1 GTPase activating protein 2	http://www.ncbi.nlm.nih.gov/gene/?term=102411278
SMOC2	protein_coding	chr10:1319366-1483786	-	220	299	262	819	751	624	1.6451399386167	7.07506751287108e-26	5.91551814575126e-25	SPARC related modular calcium binding 2	http://www.ncbi.nlm.nih.gov/gene/?term=102408979
JAZF1	protein_coding	chr8:67811270-68143107	+	472	424	431	741	839	870	1.03241485700449	7.38947672379685e-26	6.17584081154412e-25	JAZF zinc finger 1	http://www.ncbi.nlm.nih.gov/gene/?term=102412095
SETBP1	protein_coding	chr22:17471661-17878215	-	122	106	122	359	400	317	1.76945824212567	8.06894656417067e-26	6.74092548712181e-25	SET binding protein 1	http://www.ncbi.nlm.nih.gov/gene/?term=102404298
TM7SF2	protein_coding	chr5:119959466-119964237	+	323	213	266	1349	1361	2087	2.72647368790714	8.71879392075219e-26	7.27294950338048e-25	transmembrane 7 superfamily member 2	http://www.ncbi.nlm.nih.gov/gene/?term=102408746
LOC102403881	protein_coding	chr2:25628870-25643360	+	71	65	79	313	443	249	2.36827314917762	9.72668733424338e-26	8.09902147022855e-25	complement C4-A-like	http://www.ncbi.nlm.nih.gov/gene/?term=102403881
CUBN	protein_coding	chr14:52262570-52523371	+	243	259	264	491	630	670	1.36791229592154	1.01478517816445e-25	8.44274508343495e-25	cubilin	http://www.ncbi.nlm.nih.gov/gene/?term=102389950
EMILIN1	protein_coding	chr12:72226442-72234446	-	22462	26454	20791	8109	8678	11728	-1.14139657322292	1.044735385671e-25	8.68476612081878e-25	elastin microfibril interfacer 1	http://www.ncbi.nlm.nih.gov/gene/?term=102391482
GAS2L2	protein_coding	chr3:48836773-48845045	-	6	8	5	99	131	247	4.78918579253694	1.18901057223314e-25	9.86785921682352e-25	growth arrest specific 2 like 2	http://www.ncbi.nlm.nih.gov/gene/?term=102394135
C6H1orf54	protein_coding	chr6:20083691-20091204	-	110	107	128	313	347	355	1.70234725800848	1.24169077069089e-25	1.02965996064848e-24	None	http://www.ncbi.nlm.nih.gov/gene/?term=C6H1orf54
TMEM106B	protein_coding	chr8:20043800-20071065	+	932	645	779	1472	2189	1795	1.35318882978578	1.36007264981141e-25	1.12643916919573e-24	transmembrane protein 106B	http://www.ncbi.nlm.nih.gov/gene/?term=102401158
NME4	protein_coding	chr24:42132403-42135477	-	810	1003	749	1575	1549	1804	1.09649448781527	1.3846061999293e-25	1.14628816682954e-24	NME/NM23 nucleoside diphosphate kinase 4	http://www.ncbi.nlm.nih.gov/gene/?term=102393234
MARCH2	protein_coding	chr9:94217879-94232815	-	544	633	494	1055	1178	997	1.10284670377403	1.4490012622859e-25	1.19861669348942e-24	membrane associated ring-CH-type finger 2	http://www.ncbi.nlm.nih.gov/gene/?term=102397780
ICOSLG	protein_coding	chr1:188786077-188797732	-	1071	1195	958	458	414	435	-1.1472515766952	1.46271651328138e-25	1.20946649615797e-24	inducible T-cell costimulator ligand	http://www.ncbi.nlm.nih.gov/gene/?term=102391445
PDE1B	protein_coding	chr4:94761596-94788249	+	304	282	196	47	41	39	-2.46256987175172	1.4966913388264e-25	1.23654629760977e-24	phosphodiesterase 1B	http://www.ncbi.nlm.nih.gov/gene/?term=102400023
MLLT3	protein_coding	chr3:86721086-87010962	+	147	107	130	340	433	548	1.92424716720795	1.59659566557106e-25	1.31639280029444e-24	MLLT3, super elongation complex subunit	http://www.ncbi.nlm.nih.gov/gene/?term=102397851
WDR86	protein_coding	chr8:113855273-113895139	-	118	145	159	500	530	384	1.89331543362821	1.6451748380689e-25	1.35589266654234e-24	WD repeat domain 86	http://www.ncbi.nlm.nih.gov/gene/?term=102411717
MYOM2	protein_coding	chr1:43362422-43426462	-	1258	564	1094	10995	12080	18258	3.96494775260986	1.72894165269313e-25	1.42434883113748e-24	myomesin 2	http://www.ncbi.nlm.nih.gov/gene/?term=102396097
NPHP4	protein_coding	chr5:33613010-33753005	-	754	776	774	304	339	326	-1.10197459141415	1.74927892986368e-25	1.43992825730972e-24	nephrocystin 4	http://www.ncbi.nlm.nih.gov/gene/?term=102415509
CARNS1	protein_coding	chr5:121890918-121899949	+	15	7	10	111	139	120	3.67912760487257	1.97083136256448e-25	1.61965921338632e-24	carnosine synthase 1	http://www.ncbi.nlm.nih.gov/gene/?term=102414079
LOC112586275	lncRNA	chr7:1131390-1141874	-	231	193	167	23	18	32	-2.86329995390407	2.00980381223343e-25	1.650343984409e-24	None	http://www.ncbi.nlm.nih.gov/gene/?term=LOC112586275
SESN1	protein_coding	chr10:63194251-63311267	-	165	172	145	352	449	501	1.57911077126418	2.04710624566226e-25	1.68029143546392e-24	sestrin 1	http://www.ncbi.nlm.nih.gov/gene/?term=102396751
ERI1	protein_coding	chr1:20476783-20493971	-	1352	1391	1206	454	654	602	-1.06297260459788	2.1416756428194e-25	1.75648718845692e-24	exoribonuclease 1	http://www.ncbi.nlm.nih.gov/gene/?term=102398707
RBM43	protein_coding	chr2:97448958-97460000	+	28	26	27	130	179	220	2.84819404670589	2.75355160286225e-25	2.25373789886479e-24	RNA binding motif protein 43	http://www.ncbi.nlm.nih.gov/gene/?term=102389617
CCDC88C	protein_coding	chr20:13257879-13401426	+	947	1021	894	336	365	452	-1.16363362714478	2.92796905135063e-25	2.39358506416485e-24	coiled-coil domain containing 88C	http://www.ncbi.nlm.nih.gov/gene/?term=102411925
REXO5	protein_coding	chr24:23913192-23971484	-	1194	1151	990	431	519	386	-1.16839323610708	3.02799500229684e-25	2.4743535041027e-24	RNA exonuclease 5	http://www.ncbi.nlm.nih.gov/gene/?term=102402288
NAALADL2	protein_coding	chr1:136002668-137582186	-	75	74	48	297	349	230	2.30880150434815	3.12263597825472e-25	2.54962659413342e-24	N-acetylated alpha-linked acidic dipeptidase-like 2	http://www.ncbi.nlm.nih.gov/gene/?term=102413544
RNF144B	protein_coding	chr2:13208779-13354833	+	48	56	36	203	263	193	2.38553494291174	3.20529857565268e-25	2.61606260467174e-24	ring finger protein 144B	http://www.ncbi.nlm.nih.gov/gene/?term=102409356
LOC112579159	lncRNA	chr15:42454420-42499910	+	101	104	116	404	379	307	1.91671453214329	3.28475288142457e-25	2.6787451608128e-24	None	http://www.ncbi.nlm.nih.gov/gene/?term=LOC112579159
NIPAL2	protein_coding	chr15:16153725-16243761	-	151	143	158	378	420	374	1.52263048614082	3.39924225619346e-25	2.76875754889304e-24	NIPA like domain containing 2	http://www.ncbi.nlm.nih.gov/gene/?term=102413324
C7H4orf48	protein_coding	chr7:1180340-1186239	+	293	414	382	856	997	805	1.43372735576276	3.5671476901519e-25	2.90317799917562e-24	None	http://www.ncbi.nlm.nih.gov/gene/?term=C7H4orf48
SCARF1	protein_coding	chr3:40631856-40643314	+	27	15	35	161	184	182	2.91698267180846	3.60986361213214e-25	2.93557656287443e-24	scavenger receptor class F, member 1	http://www.ncbi.nlm.nih.gov/gene/?term=102407539
MARCH10	protein_coding	chr3:16086255-16191087	+	33	47	29	223	196	179	2.61483376979308	3.61823344100048e-25	2.94119845574403e-24	membrane associated ring-CH-type finger 10	http://www.ncbi.nlm.nih.gov/gene/?term=102403375
LRFN4	protein_coding	chr5:121453760-121457098	+	1580	1917	1593	433	510	735	-1.45718614919018	3.69408014309766e-25	3.0016445170796e-24	leucine rich repeat and fibronectin type III domain containing 4	http://www.ncbi.nlm.nih.gov/gene/?term=102404583
ELF1	protein_coding	chr13:79284480-79385402	+	367	379	374	732	717	889	1.21064629702067	3.72816843840561e-25	3.02690700073526e-24	E74 like ETS transcription factor 1	http://www.ncbi.nlm.nih.gov/gene/?term=102398999
SLC24A5	protein_coding	chr11:41116715-41137834	+	628	547	535	109	180	191	-1.69179081560572	4.05834388678181e-25	3.29100721935335e-24	solute carrier family 24 member 5	http://www.ncbi.nlm.nih.gov/gene/?term=102410937
LOC102400686	protein_coding	chr8:69658665-69659552	-	823	1056	762	249	325	335	-1.39152852447794	4.22229390629307e-25	3.42258364335085e-24	histone H2A.Z-like	http://www.ncbi.nlm.nih.gov/gene/?term=102400686
NUDT6	protein_coding	chr17:38239874-38297606	-	285	361	308	655	848	673	1.33567596575421	4.38793416350118e-25	3.55399785918234e-24	nudix hydrolase 6	http://www.ncbi.nlm.nih.gov/gene/?term=102393599
NT5DC3	protein_coding	chr4:52456860-52525769	+	868	853	823	368	393	375	-1.01342998811515	4.43677073569462e-25	3.59211205674201e-24	5'-nucleotidase domain containing 3	http://www.ncbi.nlm.nih.gov/gene/?term=102397180
GMIP	protein_coding	chr9:106606464-106616255	-	2633	2999	2255	968	958	1276	-1.14852113295551	4.70292051959237e-25	3.8045421126446e-24	GEM interacting protein	http://www.ncbi.nlm.nih.gov/gene/?term=102410403
SFRP4	protein_coding	chr8:49593291-49603682	-	1192	1167	1444	13590	10784	7524	3.22684584773223	4.75938899561491e-25	3.84868172204471e-24	secreted frizzled related protein 4	http://www.ncbi.nlm.nih.gov/gene/?term=102408586
SERINC4	protein_coding	chr20:14014770-14019859	+	346	351	337	658	657	698	1.11170227808905	5.39227518302005e-25	4.35349142325233e-24	serine incorporator 4	http://www.ncbi.nlm.nih.gov/gene/?term=102409204
DCN	protein_coding	chr4:99186265-99224515	+	17698	17516	17346	87151	91276	55842	2.31111221652686	5.63947697394897e-25	4.55125176091037e-24	decorin	http://www.ncbi.nlm.nih.gov/gene/?term=102401740
LOC112580822	lncRNA	chr20:3583596-3597738	-	16	9	17	125	137	125	3.35140348849338	5.64429993882864e-25	4.55332418557043e-24	None	http://www.ncbi.nlm.nih.gov/gene/?term=LOC112580822
IRAK2	protein_coding	chr21:16597669-16655432	-	216	203	235	491	497	547	1.37856767165515	5.7444515485346e-25	4.63226699952119e-24	interleukin 1 receptor associated kinase 2	http://www.ncbi.nlm.nih.gov/gene/?term=102411331
COL18A1	protein_coding	chr1:189769910-189866721	+	1188	1241	1292	4463	5836	8205	2.45123667881902	5.97770798808621e-25	4.81651555049628e-24	collagen type XVIII alpha 1 chain	http://www.ncbi.nlm.nih.gov/gene/?term=102395494
SH3RF3	protein_coding	chr12:44058427-44217126	-	242	230	251	512	533	533	1.27477518004161	6.71964563807133e-25	5.41001135262904e-24	SH3 domain containing ring finger 3	http://www.ncbi.nlm.nih.gov/gene/?term=102391406
EFNA2	protein_coding	chr9:67538902-67553481	-	302	349	289	62	80	87	-1.8907001254032	8.08720729090892e-25	6.48260776570198e-24	ephrin A2	http://www.ncbi.nlm.nih.gov/gene/?term=102409583
EDN3	protein_coding	chr14:26490676-26515542	+	1	2	7	163	165	100	5.56962970412624	9.44068904869165e-25	7.55554471942853e-24	endothelin 3	http://www.ncbi.nlm.nih.gov/gene/?term=102414515
EPS8L3	protein_coding	chr6:33452727-33478331	+	157	179	152	409	389	472	1.53128542607353	1.03460011010074e-24	8.26370467688056e-24	EPS8 like 3	http://www.ncbi.nlm.nih.gov/gene/?term=102399269
FAM89A	protein_coding	chr4:123279167-123298727	-	680	779	659	233	301	226	-1.33062627894267	1.06921047592863e-24	8.53677260970777e-24	family with sequence similarity 89 member A	http://www.ncbi.nlm.nih.gov/gene/?term=102403429
BCAT2	protein_coding	chr18:55418971-55432315	-	538	607	546	902	1039	1148	1.01570230840067	1.08607119237029e-24	8.66796423570784e-24	branched chain amino acid transaminase 2	http://www.ncbi.nlm.nih.gov/gene/?term=102397375
FIGNL2	protein_coding	chr4:92275744-92308015	-	92	131	122	339	366	350	1.75996425180171	1.24407491022676e-24	9.92507332568101e-24	fidgetin like 2	http://www.ncbi.nlm.nih.gov/gene/?term=102410496
LOC112581186	lncRNA	chr21:59315148-59319324	+	702	807	684	291	278	271	-1.23156313442919	1.33428935299717e-24	1.06321904560848e-23	None	http://www.ncbi.nlm.nih.gov/gene/?term=LOC112581186
PDGFA	protein_coding	chr24:530267-549034	-	7455	8156	7270	1805	1931	1245	-2.04497427052356	1.51782731696623e-24	1.20803977864336e-23	platelet derived growth factor subunit A	http://www.ncbi.nlm.nih.gov/gene/?term=102394875
TMED6	protein_coding	chr18:36173906-36180063	-	845	814	856	287	394	334	-1.16554795339877	1.57314900401645e-24	1.25108407597874e-23	transmembrane p24 trafficking protein 6	http://www.ncbi.nlm.nih.gov/gene/?term=102395475
ICAM1	protein_coding	chr9:96477425-96488015	-	163	163	168	392	391	447	1.46509592331606	1.7008595107001e-24	1.35052124420199e-23	None	http://www.ncbi.nlm.nih.gov/gene/?term=ICAM1
SLC2A1	protein_coding	chr6:102774727-102802933	+	8428	8750	7734	1228	1207	1968	-2.35304426172287	1.70177548596638e-24	1.35071739829533e-23	solute carrier family 2, facilitated glucose transporter member 1-like	http://www.ncbi.nlm.nih.gov/gene/?term=102392377
ACSS3	protein_coding	chr4:109233855-109418831	-	877	695	769	1784	1918	1399	1.27636421982107	1.91083565535349e-24	1.51605475649893e-23	acyl-CoA synthetase short chain family member 3	http://www.ncbi.nlm.nih.gov/gene/?term=102393364
LOC102392581	protein_coding	chr18:59962113-59978163	+	240	199	188	466	540	464	1.38002076522809	2.02765436524836e-24	1.60747534130722e-23	zinc finger protein 677-like	http://www.ncbi.nlm.nih.gov/gene/?term=102392581
LOC102410373	protein_coding	chr2:174099576-174100098	-	659	625	545	121	180	78	-2.12150769178398	2.06276968384855e-24	1.63444837137736e-23	cyclin-dependent kinases regulatory subunit 2-like	http://www.ncbi.nlm.nih.gov/gene/?term=102410373
E2F2	protein_coding	chr2:182131427-182154711	+	248	306	244	41	66	42	-2.27540674543453	2.16560354255071e-24	1.71414608903112e-23	None	http://www.ncbi.nlm.nih.gov/gene/?term=E2F2
CCNE2	protein_coding	chr15:12718063-12730053	-	581	526	619	179	209	209	-1.38714943259476	2.31767592856698e-24	1.83164431896769e-23	cyclin E2	http://www.ncbi.nlm.nih.gov/gene/?term=102390852
SLC35D2	protein_coding	chr3:145522149-145653528	-	47	37	33	182	178	187	2.37892760766134	2.43526604811496e-24	1.92306969274686e-23	solute carrier family 35 member D2	http://www.ncbi.nlm.nih.gov/gene/?term=102390445
SEMA3B	protein_coding	chr21:50140553-50152363	-	273	257	233	586	595	517	1.30787852718059	2.45740206113159e-24	1.93979133770012e-23	semaphorin 3B	http://www.ncbi.nlm.nih.gov/gene/?term=102413974
RASGRF1	protein_coding	chr20:44115664-44218122	+	44	42	30	202	225	163	2.50167311326398	2.4846956813761e-24	1.9598037186854e-23	Ras protein specific guanine nucleotide releasing factor 1	http://www.ncbi.nlm.nih.gov/gene/?term=102413511
MAP3K7CL	protein_coding	chr1:51729458-51778172	-	215	153	238	954	1472	1654	2.88273223721313	2.50956682396041e-24	1.97864792305383e-23	MAP3K7 C-terminal like	http://www.ncbi.nlm.nih.gov/gene/?term=102413576
RTN4RL2	protein_coding	chr16:3155700-3172556	-	1012	1202	1253	1889	2164	2335	1.02462537684866	2.52831933450448e-24	1.99265511328316e-23	reticulon 4 receptor like 2	http://www.ncbi.nlm.nih.gov/gene/?term=102406373
EXOSC8	protein_coding	chr13:66030178-66038858	+	1003	1027	1025	358	495	365	-1.18233711704397	2.71394829891507e-24	2.13562135821095e-23	None	http://www.ncbi.nlm.nih.gov/gene/?term=EXOSC8
LOC102411787	protein_coding	chr5:18858654-18886441	-	95	108	97	365	458	279	2.02636241372739	3.26140236282945e-24	2.56042910226486e-23	major histocompatibility complex class I-related gene protein-like	http://www.ncbi.nlm.nih.gov/gene/?term=102411787
ITPRIPL1	protein_coding	chr12:2311929-2316543	+	1345	1170	1156	363	369	549	-1.37119386001183	3.26928355737287e-24	2.56561887254073e-23	inositol 1,4,5-trisphosphate receptor interacting protein-like 1	http://www.ncbi.nlm.nih.gov/gene/?term=102401098
NANOS1	protein_coding	chr23:38642556-38644671	+	16	17	13	117	168	362	3.95025209476505	3.36756094662682e-24	2.64069089841898e-23	None	http://www.ncbi.nlm.nih.gov/gene/?term=NANOS1
MEI4	protein_coding	chr10:86723770-87057640	-	58	36	45	187	218	208	2.28912523997517	3.47071843302547e-24	2.71841530642553e-23	meiotic double-stranded break formation protein 4	http://www.ncbi.nlm.nih.gov/gene/?term=102393896
SORBS1	protein_coding	chr23:16618614-16850193	-	172	146	126	357	431	551	1.73951911133887	3.59748677636921e-24	2.81661314418174e-23	sorbin and SH3 domain containing 1	http://www.ncbi.nlm.nih.gov/gene/?term=102390811
LOC102406311	protein_coding	chr3:84985920-85010646	+	355	348	327	636	852	666	1.2104949974489	3.65729686797624e-24	2.86011380163347e-23	cyclin-dependent kinase inhibitor 2A, isoforms 1/2/3-like	http://www.ncbi.nlm.nih.gov/gene/?term=102406311
LOC102413515	protein_coding	chr11:81321152-81343273	-	1762	900	1600	13579	15821	25118	3.81431856304544	3.69741785122436e-24	2.89037016074031e-23	None	http://www.ncbi.nlm.nih.gov/gene/?term=LOC102413515
TMEM241	protein_coding	chr22:28901517-29021501	-	621	595	514	1235	1396	1007	1.22594406827727	3.89022249336626e-24	3.0363885808292e-23	transmembrane protein 241	http://www.ncbi.nlm.nih.gov/gene/?term=102393174
SLC25A19	protein_coding	chr3:7185675-7207295	-	1171	1458	1158	512	543	580	-1.06151467224418	3.95336838140114e-24	3.08448278041931e-23	solute carrier family 25 member 19	http://www.ncbi.nlm.nih.gov/gene/?term=102394393
LOC102394806	lncRNA	chr3:1895193-1897516	-	3	8	1	105	109	149	5.07001788041283	3.96390460349133e-24	3.09120003638672e-23	uncharacterized LOC102394806	http://www.ncbi.nlm.nih.gov/gene/?term=102394806
ST3GAL6	protein_coding	chr1:87801025-87925799	+	2439	2236	2315	980	1184	843	-1.06842680841527	4.10729442612416e-24	3.19963306528932e-23	ST3 beta-galactoside alpha-2,3-sialyltransferase 6	http://www.ncbi.nlm.nih.gov/gene/?term=102399293
MXD3	protein_coding	chr9:72465025-72469708	+	808	1032	883	329	343	383	-1.2194626528123	4.1889626439428e-24	3.26199512944439e-23	MAX dimerization protein 3	http://www.ncbi.nlm.nih.gov/gene/?term=102416253
MYH6	protein_coding	chr11:81289595-81316532	-	104	68	93	633	765	1296	3.4836889403195	4.61257840999128e-24	3.58633743760277e-23	None	http://www.ncbi.nlm.nih.gov/gene/?term=MYH6
PLEKHN1	protein_coding	chr5:29614768-29622952	+	193	212	159	23	19	33	-2.75786958658053	4.79377405811253e-24	3.72578467210963e-23	pleckstrin homology domain containing N1	http://www.ncbi.nlm.nih.gov/gene/?term=102403923
ZNF704	protein_coding	chr15:38238986-38497166	+	206	179	169	846	893	452	2.1422788214747	5.442532694227e-24	4.22838092196351e-23	zinc finger protein 704	http://www.ncbi.nlm.nih.gov/gene/?term=102406857
BCAS3	protein_coding	chr3:51159650-51760337	+	378	356	328	683	734	647	1.11042900955766	6.36340984151817e-24	4.93054380352782e-23	BCAS3, microtubule associated cell migration factor	http://www.ncbi.nlm.nih.gov/gene/?term=102407685
LOC112586898	protein_coding	chr9:59497905-59500698	-	1344	1206	1062	452	443	574	-1.14592083718493	7.01155590811525e-24	5.42441903818633e-23	None	http://www.ncbi.nlm.nih.gov/gene/?term=LOC112586898
GPR84	protein_coding	chr4:94590756-94592760	-	3	2	2	223	181	100	6.33567757947835	7.23310047339189e-24	5.59367157252888e-23	G protein-coupled receptor 84	http://www.ncbi.nlm.nih.gov/gene/?term=102404863
GLDC	protein_coding	chr3:101133669-101222215	+	357	348	351	41	80	93	-2.16603765082353	7.35847861255816e-24	5.68410100018265e-23	glycine decarboxylase	http://www.ncbi.nlm.nih.gov/gene/?term=102402351
HIVEP3	protein_coding	chr6:103577532-104138776	+	451	404	375	110	140	96	-1.67986621754107	7.58408422448608e-24	5.85613111513663e-23	human immunodeficiency virus type I enhancer binding protein 3	http://www.ncbi.nlm.nih.gov/gene/?term=102404260
LOC102395337	protein_coding	chr15:80596855-80602532	-	162	161	133	396	410	609	1.78224084456123	8.14101019679374e-24	6.27656654805877e-23	None	http://www.ncbi.nlm.nih.gov/gene/?term=LOC102395337
JAKMIP2	protein_coding	chr9:52213821-52405490	+	417	380	380	661	744	738	1.01301218823516	8.67025532198226e-24	6.67695634864477e-23	janus kinase and microtubule interacting protein 2	http://www.ncbi.nlm.nih.gov/gene/?term=102396724
PLA2G4E	protein_coding	chr11:65898070-65971232	+	6	2	1	113	110	198	5.69725613833727	8.79411432742891e-24	6.76975815857585e-23	phospholipase A2 group IVE	http://www.ncbi.nlm.nih.gov/gene/?term=102398203
MANBA	protein_coding	chr7:97596665-97722079	+	456	376	383	711	804	917	1.14886867577876	8.85814615964395e-24	6.8164514960187e-23	mannosidase beta	http://www.ncbi.nlm.nih.gov/gene/?term=102404481
GEN1	protein_coding	chr12:80554396-80583338	-	820	632	641	157	193	262	-1.62839332156609	1.00418983474862e-23	7.71266684794374e-23	GEN1, Holliday junction 5' flap endonuclease	http://www.ncbi.nlm.nih.gov/gene/?term=102408060
PKP2	protein_coding	chr4:43134288-43216011	-	138	139	118	301	389	352	1.54663591470741	1.04100118268814e-23	7.98628262949808e-23	plakophilin 2	http://www.ncbi.nlm.nih.gov/gene/?term=102391192
CAV3	protein_coding	chr21:17744645-17757082	-	1324	1217	1490	2248	2557	3120	1.11648959108153	1.07269723223635e-23	8.21695846483928e-23	caveolin 3	http://www.ncbi.nlm.nih.gov/gene/?term=102402971
VAMP8	protein_coding	chr12:49068002-49071255	-	399	411	346	779	709	810	1.14572795274378	1.11530845552562e-23	8.54012451041837e-23	vesicle associated membrane protein 8	http://www.ncbi.nlm.nih.gov/gene/?term=102393753
DCAF16	protein_coding	chr7:80172321-80184080	+	331	237	315	647	787	669	1.39728144949972	1.12537383639407e-23	8.6139304414212e-23	DDB1 and CUL4 associated factor 16	http://www.ncbi.nlm.nih.gov/gene/?term=102393634
C4H10orf71	protein_coding	chr4:162874178-162905130	+	46	22	47	210	222	382	2.96218959832288	1.17735781046882e-23	9.00500337461606e-23	None	http://www.ncbi.nlm.nih.gov/gene/?term=C4H10orf71
B3GALT4	protein_coding	chr2:44962698-44964770	-	135	205	171	512	482	758	1.92394913152128	1.20277015536356e-23	9.19588601934914e-23	beta-1,3-galactosyltransferase 4	http://www.ncbi.nlm.nih.gov/gene/?term=102398556
LOC102404627	protein_coding	chr20:1725244-1735599	-	40	48	30	203	173	292	2.65486595149518	1.224451520971e-23	9.35810942901076e-23	None	http://www.ncbi.nlm.nih.gov/gene/?term=LOC102404627
DNAJC4	protein_coding	chr5:119172932-119176434	+	350	400	376	696	765	700	1.08921057262388	1.24400153113151e-23	9.50392694536792e-23	DnaJ heat shock protein family (Hsp40) member C4	http://www.ncbi.nlm.nih.gov/gene/?term=102410908
LIN9	protein_coding	chr5:51846176-51928931	+	659	651	601	186	227	276	-1.32594929066869	1.24733905039271e-23	9.52582076608535e-23	lin-9 DREAM MuvB core complex component	http://www.ncbi.nlm.nih.gov/gene/?term=102407065
SH3D21	protein_coding	chr6:109031800-109046026	-	358	407	306	707	764	999	1.35484373711797	1.33567912585507e-23	1.0185381203223e-22	SH3 domain containing 21	http://www.ncbi.nlm.nih.gov/gene/?term=102412688
LOC102404027	protein_coding	chr9:96907950-96922705	+	97	91	85	331	307	260	1.87405900078276	1.79545965388098e-23	1.36292937335206e-22	zinc finger protein 177-like	http://www.ncbi.nlm.nih.gov/gene/?term=102404027
LOC102393658	protein_coding	chr18:46590660-46592280	-	75	85	90	258	273	263	1.8151950946753	1.80833141889644e-23	1.37218444232833e-22	cytochrome c oxidase subunit 7A1, mitochondrial-like	http://www.ncbi.nlm.nih.gov/gene/?term=102393658
LOC102399215	protein_coding	chr11:793976-795935	-	871	1022	876	381	425	365	-1.09167466029111	1.83752271916163e-23	1.39328797391332e-22	nuclear distribution protein nudE homolog 1-like	http://www.ncbi.nlm.nih.gov/gene/?term=102399215
[truncated: 2,956 more rows]
