# Supplementary material for: The Expression Profiles of mRNAs and lncRNAs in Buffalo Muscle Stem Cells Driving Myogenic Differentiation
Source: Front Genet. 2021 Jul 7;12:643497. doi: 10.3389/fgene.2021.643497 (PMC8294193; doi:10.3389/fgene.2021.643497)
Supplement: Supplementary file 3 [file Table_3.xls]

mRNA	RNA_type	Gene	Gene_type	GM1	GM2	GM3	DM1	DM2	DM3	log2(Fold_change)	p-value	q-value	Website
NM_001290869.1	mRNA	XDH	protein_coding	7622	7834	7191	35668	35764	39571	2.41573401161848	0	0	http://www.ncbi.nlm.nih.gov/nuccore/NM_001290869.1
NM_001290906.1	mRNA	FST	protein_coding	6291	6405	5593	327	304	269	-4.21952642554689	0	0	http://www.ncbi.nlm.nih.gov/nuccore/NM_001290906.1
XM_006044018.2	mRNA	CTSH	protein_coding	6353	6681	6229	64460	60123	75838	3.501562828323	0	0	http://www.ncbi.nlm.nih.gov/nuccore/XM_006044018.2
XM_006044430.2	mRNA	COL5A3	protein_coding	1223	1181	1205	26117	25646	32214	4.66089745196822	0	0	http://www.ncbi.nlm.nih.gov/nuccore/XM_006044430.2
XM_006044431.2	mRNA	COL5A3	protein_coding	1196	1161	1181	25757	25225	31703	4.66724929455209	0	0	http://www.ncbi.nlm.nih.gov/nuccore/XM_006044431.2
XM_006046041.2	mRNA	LGALS3	protein_coding	1422	1404	1322	7909	7855	8431	2.66743522753927	0	0	http://www.ncbi.nlm.nih.gov/nuccore/XM_006046041.2
XM_006047366.2	mRNA	ISLR	protein_coding	185	213	215	9110	9661	10520	5.69804075306361	0	0	http://www.ncbi.nlm.nih.gov/nuccore/XM_006047366.2
XM_006047367.2	mRNA	ISLR	protein_coding	178	201	225	8656	9229	10148	5.65461759081035	0	0	http://www.ncbi.nlm.nih.gov/nuccore/XM_006047367.2
XM_006050064.2	mRNA	LTBP4	protein_coding	3570	3535	3461	14535	15329	15376	2.21944370914358	0	0	http://www.ncbi.nlm.nih.gov/nuccore/XM_006050064.2
XM_006058302.2	mRNA	FST	protein_coding	7615	8104	6573	391	407	312	-4.20215004536754	0	0	http://www.ncbi.nlm.nih.gov/nuccore/XM_006058302.2
XM_006058303.2	mRNA	FST	protein_coding	7680	8259	6867	423	394	334	-4.18180444879335	0	0	http://www.ncbi.nlm.nih.gov/nuccore/XM_006058303.2
XM_006059531.2	mRNA	GPM6B	protein_coding	774	647	601	5986	7274	6342	3.39906995032932	0	0	http://www.ncbi.nlm.nih.gov/nuccore/XM_006059531.2
XM_006059532.2	mRNA	GPM6B	protein_coding	749	630	561	6232	7277	6355	3.47967139907231	0	0	http://www.ncbi.nlm.nih.gov/nuccore/XM_006059532.2
XM_006059533.2	mRNA	GPM6B	protein_coding	754	634	590	5928	7193	6296	3.41699434931691	0	0	http://www.ncbi.nlm.nih.gov/nuccore/XM_006059533.2
XM_006059534.2	mRNA	GPM6B	protein_coding	751	637	598	6283	7539	6710	3.4915815388078	0	0	http://www.ncbi.nlm.nih.gov/nuccore/XM_006059534.2
XM_006059535.2	mRNA	GPM6B	protein_coding	733	618	555	6184	7216	6323	3.49467683763325	0	0	http://www.ncbi.nlm.nih.gov/nuccore/XM_006059535.2
XM_006059860.2	mRNA	NCAPH	protein_coding	4278	4439	4023	536	552	624	-2.77420102946572	0	0	http://www.ncbi.nlm.nih.gov/nuccore/XM_006059860.2
XM_006063101.2	mRNA	ASPN	protein_coding	129	91	122	4924	6015	5226	5.68153636659186	0	0	http://www.ncbi.nlm.nih.gov/nuccore/XM_006063101.2
XM_006063925.2	mRNA	SPC24	protein_coding	7690	8296	7192	1014	1251	1162	-2.63842835931695	0	0	http://www.ncbi.nlm.nih.gov/nuccore/XM_006063925.2
XM_006063952.2	mRNA	MRGPRF	protein_coding	386	384	465	5745	5811	5176	3.88002369949786	0	0	http://www.ncbi.nlm.nih.gov/nuccore/XM_006063952.2
XM_006065860.2	mRNA	C1S	protein_coding	268	221	260	20952	21542	18065	6.46084616300432	0	0	http://www.ncbi.nlm.nih.gov/nuccore/XM_006065860.2
XM_006070886.2	mRNA	PENK	protein_coding	32690	36129	30205	1858	2476	2041	-3.83901986592766	0	0	http://www.ncbi.nlm.nih.gov/nuccore/XM_006070886.2
XM_006071998.2	mRNA	CENPT	protein_coding	4215	4203	3747	555	641	602	-2.63677165412963	0	0	http://www.ncbi.nlm.nih.gov/nuccore/XM_006071998.2
XM_006071999.2	mRNA	CENPT	protein_coding	4179	4166	3717	554	636	600	-2.6308712774754	0	0	http://www.ncbi.nlm.nih.gov/nuccore/XM_006071999.2
XM_006072000.2	mRNA	CENPT	protein_coding	4191	4168	3718	546	638	598	-2.6393497358934	0	0	http://www.ncbi.nlm.nih.gov/nuccore/XM_006072000.2
XM_006073779.2	mRNA	RRM2	protein_coding	9728	9670	8694	843	1087	1182	-3.05651388397926	0	0	http://www.ncbi.nlm.nih.gov/nuccore/XM_006073779.2
XM_006073995.2	mRNA	FAP	protein_coding	2803	2687	2673	10759	12124	12034	2.21648798191228	0	0	http://www.ncbi.nlm.nih.gov/nuccore/XM_006073995.2
XM_006076672.2	mRNA	ERRFI1	protein_coding	24150	24555	23360	1879	1864	2171	-3.48566975550779	0	0	http://www.ncbi.nlm.nih.gov/nuccore/XM_006076672.2
XM_006079758.2	mRNA	SERPINF1	protein_coding	5631	5665	5446	43303	43058	42217	3.06444327691232	0	0	http://www.ncbi.nlm.nih.gov/nuccore/XM_006079758.2
XM_006080472.2	mRNA	INHBA	protein_coding	20334	19292	17279	1735	1924	2237	-3.14936859843701	0	0	http://www.ncbi.nlm.nih.gov/nuccore/XM_006080472.2
XM_025263440.1	mRNA	MYBL2	protein_coding	19128	20729	18147	2547	2908	3108	-2.6404776392901	0	0	http://www.ncbi.nlm.nih.gov/nuccore/XM_025263440.1
XM_025263441.1	mRNA	MYBL2	protein_coding	17564	19073	16550	2325	2635	2855	-2.64701812787929	0	0	http://www.ncbi.nlm.nih.gov/nuccore/XM_025263441.1
XM_025268901.1	mRNA	CENPT	protein_coding	4155	4131	3688	545	633	596	-2.63341650006075	0	0	http://www.ncbi.nlm.nih.gov/nuccore/XM_025268901.1
XM_025269126.1	mRNA	LTBP4	protein_coding	3330	3279	3253	14065	14875	15157	2.28158270773099	0	0	http://www.ncbi.nlm.nih.gov/nuccore/XM_025269126.1
XM_025269271.1	mRNA	PVR	protein_coding	16506	17167	16389	1888	2334	2294	-2.82470802492986	0	0	http://www.ncbi.nlm.nih.gov/nuccore/XM_025269271.1
XM_025269272.1	mRNA	PVR	protein_coding	14925	14942	14732	1691	2037	2045	-2.83221532536219	0	0	http://www.ncbi.nlm.nih.gov/nuccore/XM_025269272.1
XM_025269273.1	mRNA	PVR	protein_coding	15643	16424	15522	1823	2246	2219	-2.80287509570269	0	0	http://www.ncbi.nlm.nih.gov/nuccore/XM_025269273.1
XM_025269657.1	mRNA	IL11	protein_coding	4459	5589	4376	47	72	62	-6.1973349119245	0	0	http://www.ncbi.nlm.nih.gov/nuccore/XM_025269657.1
XM_025271169.1	mRNA	TBC1D2B	protein_coding	841	820	710	6777	6765	5999	3.1696257115672	0	0	http://www.ncbi.nlm.nih.gov/nuccore/XM_025271169.1
XM_025271170.1	mRNA	TBC1D2B	protein_coding	841	820	709	6769	6762	5999	3.16941939453705	0	0	http://www.ncbi.nlm.nih.gov/nuccore/XM_025271170.1
XM_025271171.1	mRNA	TBC1D2B	protein_coding	838	819	706	6761	6755	5993	3.17215084401802	0	0	http://www.ncbi.nlm.nih.gov/nuccore/XM_025271171.1
XM_025271172.1	mRNA	TBC1D2B	protein_coding	838	819	706	6754	6750	5991	3.17110088243154	0	0	http://www.ncbi.nlm.nih.gov/nuccore/XM_025271172.1
XM_025271173.1	mRNA	TBC1D2B	protein_coding	793	765	657	6314	6281	5603	3.16540481058685	0	0	http://www.ncbi.nlm.nih.gov/nuccore/XM_025271173.1
XM_025271174.1	mRNA	TBC1D2B	protein_coding	788	762	657	6312	6279	5603	3.17019521465438	0	0	http://www.ncbi.nlm.nih.gov/nuccore/XM_025271174.1
XM_025271388.1	mRNA	CTSH	protein_coding	2808	3041	2673	28005	28204	34054	3.52645138069331	0	0	http://www.ncbi.nlm.nih.gov/nuccore/XM_025271388.1
XM_025271477.1	mRNA	HMGA1	protein_coding	18254	21024	17912	1544	1890	1833	-3.32252139665489	0	0	http://www.ncbi.nlm.nih.gov/nuccore/XM_025271477.1
XM_025271486.1	mRNA	HMGA1	protein_coding	13895	15974	13601	1165	1416	1386	-3.33544995438894	0	0	http://www.ncbi.nlm.nih.gov/nuccore/XM_025271486.1
XM_025275123.1	mRNA	SDK1	protein_coding	1854	1720	1711	14457	13912	12722	3.08452401958847	0	0	http://www.ncbi.nlm.nih.gov/nuccore/XM_025275123.1
XM_025275124.1	mRNA	SDK1	protein_coding	1854	1720	1711	14457	13907	12722	3.08435585705288	0	0	http://www.ncbi.nlm.nih.gov/nuccore/XM_025275124.1
XM_025275125.1	mRNA	SDK1	protein_coding	1804	1648	1666	14071	13512	12362	3.09000904288239	0	0	http://www.ncbi.nlm.nih.gov/nuccore/XM_025275125.1
XM_025275886.1	mRNA	FAP	protein_coding	2800	2677	2666	10746	12122	12016	2.2186651427162	0	0	http://www.ncbi.nlm.nih.gov/nuccore/XM_025275886.1
XM_025275889.1	mRNA	FAP	protein_coding	2813	2681	2670	10762	12128	12035	2.21671113503872	0	0	http://www.ncbi.nlm.nih.gov/nuccore/XM_025275889.1
XM_025275896.1	mRNA	FAP	protein_coding	2308	2259	2260	9275	10282	10368	2.25165266089798	0	0	http://www.ncbi.nlm.nih.gov/nuccore/XM_025275896.1
XM_025277042.1	mRNA	GPM6B	protein_coding	763	650	608	6362	7646	6799	3.48554424343753	0	0	http://www.ncbi.nlm.nih.gov/nuccore/XM_025277042.1
XM_025278545.1	mRNA	COL16A1	protein_coding	2453	2603	2381	24925	26220	23430	3.44872053262766	0	0	http://www.ncbi.nlm.nih.gov/nuccore/XM_025278545.1
XM_025278546.1	mRNA	COL16A1	protein_coding	2434	2600	2375	24802	26127	23306	3.44746696175996	0	0	http://www.ncbi.nlm.nih.gov/nuccore/XM_025278546.1
XM_025278547.1	mRNA	COL16A1	protein_coding	2406	2540	2315	24338	25555	22876	3.44810654872161	0	0	http://www.ncbi.nlm.nih.gov/nuccore/XM_025278547.1
XM_025278549.1	mRNA	COL16A1	protein_coding	2378	2500	2306	24163	25278	22558	3.44808920036449	0	0	http://www.ncbi.nlm.nih.gov/nuccore/XM_025278549.1
XM_025278550.1	mRNA	COL16A1	protein_coding	2389	2505	2277	24111	25282	22600	3.45085407933135	0	0	http://www.ncbi.nlm.nih.gov/nuccore/XM_025278550.1
XM_025278551.1	mRNA	COL16A1	protein_coding	2387	2537	2309	24215	25462	22752	3.44682005635928	0	0	http://www.ncbi.nlm.nih.gov/nuccore/XM_025278551.1
XM_025282058.1	mRNA	ECM2	protein_coding	694	539	568	5646	6090	6769	3.48298681585464	0	0	http://www.ncbi.nlm.nih.gov/nuccore/XM_025282058.1
XM_025286019.1	mRNA	KIF26B	protein_coding	423	332	346	4354	4137	4713	3.70923873321353	0	0	http://www.ncbi.nlm.nih.gov/nuccore/XM_025286019.1
XM_025286131.1	mRNA	LOC102394267	protein_coding	178	105	120	4868	5566	5129	5.39415085680248	0	0	http://www.ncbi.nlm.nih.gov/nuccore/XM_025286131.1
XM_025286132.1	mRNA	LOC102394267	protein_coding	171	101	115	4838	5461	5079	5.43554363315981	0	0	http://www.ncbi.nlm.nih.gov/nuccore/XM_025286132.1
XM_025286134.1	mRNA	LOC102394267	protein_coding	153	89	107	4130	4691	4296	5.35473722754758	0	0	http://www.ncbi.nlm.nih.gov/nuccore/XM_025286134.1
XM_025286135.1	mRNA	LOC102394267	protein_coding	157	90	115	4249	4939	4488	5.3612530538158	0	0	http://www.ncbi.nlm.nih.gov/nuccore/XM_025286135.1
XM_025286136.1	mRNA	LOC102394267	protein_coding	138	84	96	3817	4229	4016	5.3681746950195	0	0	http://www.ncbi.nlm.nih.gov/nuccore/XM_025286136.1
XM_025286137.1	mRNA	LOC102394267	protein_coding	134	78	97	3734	4227	3908	5.38568989628805	0	0	http://www.ncbi.nlm.nih.gov/nuccore/XM_025286137.1
XM_025286138.1	mRNA	LOC102394267	protein_coding	123	69	90	3346	3719	3477	5.34681717973779	0	0	http://www.ncbi.nlm.nih.gov/nuccore/XM_025286138.1
XM_025286140.1	mRNA	LOC102416626	protein_coding	49	37	44	2241	2546	2193	5.86817974874242	0	0	http://www.ncbi.nlm.nih.gov/nuccore/XM_025286140.1
XM_025286141.1	mRNA	LOC102416626	protein_coding	49	37	44	2241	2546	2193	5.86817974874242	0	0	http://www.ncbi.nlm.nih.gov/nuccore/XM_025286141.1
XM_025286144.1	mRNA	LOC102416626	protein_coding	49	37	44	2241	2546	2193	5.86817974874242	0	0	http://www.ncbi.nlm.nih.gov/nuccore/XM_025286144.1
XM_025286145.1	mRNA	LOC102416626	protein_coding	49	37	44	2240	2546	2193	5.86796088976436	0	0	http://www.ncbi.nlm.nih.gov/nuccore/XM_025286145.1
XM_025288713.1	mRNA	PODN	protein_coding	51	51	62	4967	4197	4382	6.4947784365427	0	0	http://www.ncbi.nlm.nih.gov/nuccore/XM_025288713.1
XM_025288714.1	mRNA	PODN	protein_coding	51	51	62	4913	4147	4331	6.47819510816176	0	0	http://www.ncbi.nlm.nih.gov/nuccore/XM_025288714.1
XM_025288715.1	mRNA	PODN	protein_coding	51	51	62	4933	4158	4349	6.48348822327407	0	0	http://www.ncbi.nlm.nih.gov/nuccore/XM_025288715.1
XM_025290559.1	mRNA	CPZ	protein_coding	205	201	234	8000	7428	10214	5.44364074997615	0	0	http://www.ncbi.nlm.nih.gov/nuccore/XM_025290559.1
XM_025293560.1	mRNA	COL5A3	protein_coding	1137	1099	1123	24081	23653	29866	4.6504278123967	0	0	http://www.ncbi.nlm.nih.gov/nuccore/XM_025293560.1
NM_001290842.1	mRNA	MYF5	protein_coding	5502	5345	5287	636	829	695	-2.78324513076935	1.67340003394807e-307	1.05536468216955e-304	http://www.ncbi.nlm.nih.gov/nuccore/NM_001290842.1
XM_006055971.2	mRNA	ST6GAL2	protein_coding	280	292	201	3747	3552	4333	4.03858655432665	4.96898497660639e-305	3.09462173111825e-302	http://www.ncbi.nlm.nih.gov/nuccore/XM_006055971.2
XM_006060514.2	mRNA	FAM129A	protein_coding	1749	1840	1534	9034	9225	10325	2.60363098761909	8.16496736870159e-302	5.02226134828172e-299	http://www.ncbi.nlm.nih.gov/nuccore/XM_006060514.2
XM_025274161.1	mRNA	MKI67	protein_coding	40641	38435	35162	5872	7153	7256	-2.37431429379639	3.01009499526771e-300	1.82892637742955e-297	http://www.ncbi.nlm.nih.gov/nuccore/XM_025274161.1
XM_025286300.1	mRNA	PTPN5	protein_coding	3071	3140	2892	346	333	368	-2.99769189046105	2.46536329996752e-298	1.47990115294316e-295	http://www.ncbi.nlm.nih.gov/nuccore/XM_025286300.1
XM_025274165.1	mRNA	MKI67	protein_coding	40253	38074	34853	5802	7078	7189	-2.37611750571173	5.78087423814148e-298	3.42881544246337e-295	http://www.ncbi.nlm.nih.gov/nuccore/XM_025274165.1
XM_025282060.1	mRNA	ECM2	protein_coding	464	347	367	3953	4004	4685	3.54738029762167	1.64415811063694e-297	9.63728112308989e-295	http://www.ncbi.nlm.nih.gov/nuccore/XM_025282060.1
XM_025295936.1	mRNA	THBS1	protein_coding	228866	198316	199900	29464	30630	29630	-2.68135034429724	3.13819431506691e-297	1.81807273673929e-294	http://www.ncbi.nlm.nih.gov/nuccore/XM_025295936.1
XM_025274164.1	mRNA	MKI67	protein_coding	40257	38033	34815	5785	7067	7171	-2.37847864303598	6.24253314467049e-297	3.57496240076917e-294	http://www.ncbi.nlm.nih.gov/nuccore/XM_025274164.1
XM_025274163.1	mRNA	MKI67	protein_coding	40201	37947	34778	5773	7033	7167	-2.37977618085057	1.02671696846984e-296	5.81296812728098e-294	http://www.ncbi.nlm.nih.gov/nuccore/XM_025274163.1
XM_025274162.1	mRNA	MKI67	protein_coding	40194	37935	34769	5773	7033	7168	-2.3793462124259	2.08275459999464e-296	1.16594474646666e-293	http://www.ncbi.nlm.nih.gov/nuccore/XM_025274162.1
XM_006042333.2	mRNA	MKI67	protein_coding	40241	38003	34792	5780	7059	7169	-2.37867554434787	2.62150018316755e-296	1.45123337362174e-293	http://www.ncbi.nlm.nih.gov/nuccore/XM_006042333.2
XM_025295935.1	mRNA	THBS1	protein_coding	229592	198952	200591	29584	30702	29729	-2.68135957951279	3.87430511024693e-296	2.12120333525091e-293	http://www.ncbi.nlm.nih.gov/nuccore/XM_025295935.1
XM_025274166.1	mRNA	MKI67	protein_coding	40225	37953	34754	5797	7078	7182	-2.37379282958571	5.83572613506264e-296	3.1603628611655e-293	http://www.ncbi.nlm.nih.gov/nuccore/XM_025274166.1
XM_025282059.1	mRNA	ECM2	protein_coding	491	370	391	4059	4108	4822	3.49847605772417	4.74997201009659e-294	2.54470812321551e-291	http://www.ncbi.nlm.nih.gov/nuccore/XM_025282059.1
XM_025285085.1	mRNA	BICC1	protein_coding	2405	2181	2178	8307	9488	9636	2.13981666150391	1.00158572342468e-293	5.3087239891689e-291	http://www.ncbi.nlm.nih.gov/nuccore/XM_025285085.1
XM_006050730.2	mRNA	BICC1	protein_coding	2476	2250	2216	8461	9661	9870	2.13175389014069	6.02118286459317e-292	3.15782519855395e-289	http://www.ncbi.nlm.nih.gov/nuccore/XM_006050730.2
XM_025285083.1	mRNA	BICC1	protein_coding	2479	2253	2220	8470	9676	9883	2.13155993281852	9.48077103454582e-292	4.92042140889767e-289	http://www.ncbi.nlm.nih.gov/nuccore/XM_025285083.1
XM_025275126.1	mRNA	SDK1	protein_coding	918	886	956	8365	8207	7188	3.22900704916448	1.1410081047427e-291	5.86066461882428e-289	http://www.ncbi.nlm.nih.gov/nuccore/XM_025275126.1
XM_006072003.2	mRNA	CENPT	protein_coding	3476	3559	3141	470	529	525	-2.61780521151033	7.03298512321064e-287	3.57555528360943e-284	http://www.ncbi.nlm.nih.gov/nuccore/XM_006072003.2
XM_006055972.2	mRNA	ST6GAL2	protein_coding	273	284	192	3528	3326	4119	4.00028200295055	3.95852252649142e-279	1.99217644280184e-276	http://www.ncbi.nlm.nih.gov/nuccore/XM_006055972.2
XM_006045631.2	mRNA	PTPN5	protein_coding	2833	2844	2710	322	303	341	-2.99587661455217	6.36189693870646e-277	3.16968791177172e-274	http://www.ncbi.nlm.nih.gov/nuccore/XM_006045631.2
XM_025286142.1	mRNA	LOC102416626	protein_coding	42	33	37	1694	1917	1683	5.68437765192705	3.88961754621237e-275	1.91873678222712e-272	http://www.ncbi.nlm.nih.gov/nuccore/XM_025286142.1
XM_006040909.2	mRNA	TXNIP	protein_coding	2091	2064	2036	7604	9147	9092	2.17916956860278	5.91762893466503e-271	2.89052967070408e-268	http://www.ncbi.nlm.nih.gov/nuccore/XM_006040909.2
XM_006053514.2	mRNA	TRIP13	protein_coding	5909	5914	5465	749	905	997	-2.58665155145016	5.8406865900254e-268	2.82524784441588e-265	http://www.ncbi.nlm.nih.gov/nuccore/XM_006053514.2
XM_006072002.2	mRNA	CENPT	protein_coding	3498	3477	3069	453	555	489	-2.62510696708453	3.62858360308343e-265	1.73833577746563e-262	http://www.ncbi.nlm.nih.gov/nuccore/XM_006072002.2
XM_025280470.1	mRNA	VEGFC	protein_coding	5695	5507	5036	584	549	722	-3.00663741330608	1.37835462592582e-263	6.54035833595259e-261	http://www.ncbi.nlm.nih.gov/nuccore/XM_025280470.1
XM_006080734.2	mRNA	SERPING1	protein_coding	435	431	470	4148	3758	3859	3.26227502652371	2.8168734725644e-262	1.3240102549394e-259	http://www.ncbi.nlm.nih.gov/nuccore/XM_006080734.2
XM_006065649.2	mRNA	XPNPEP2	protein_coding	16	14	8	3837	3948	3923	8.3909232867097	4.26753010670484e-260	1.98711357482575e-257	http://www.ncbi.nlm.nih.gov/nuccore/XM_006065649.2
XM_025275390.1	mRNA	PCOLCE	protein_coding	9561	10255	9064	43110	43970	41764	2.28119951946216	1.96699497659961e-256	9.0742213628817e-254	http://www.ncbi.nlm.nih.gov/nuccore/XM_025275390.1
XM_025275389.1	mRNA	PCOLCE	protein_coding	9589	10305	9079	43195	44068	41856	2.2796708645557	1.5154695157368e-254	6.92708602592245e-252	http://www.ncbi.nlm.nih.gov/nuccore/XM_025275389.1
XM_025290525.1	mRNA	NSD2	protein_coding	10218	10726	9314	2010	2361	2108	-2.10246188835162	4.46942214572907e-252	2.02436381424236e-249	http://www.ncbi.nlm.nih.gov/nuccore/XM_025290525.1
XM_006054006.2	mRNA	VEGFC	protein_coding	5522	5253	4759	550	523	693	-3.01342064937547	6.56977812711836e-252	2.94888338403079e-249	http://www.ncbi.nlm.nih.gov/nuccore/XM_006054006.2
XM_025275391.1	mRNA	PCOLCE	protein_coding	8230	8887	7743	37217	37948	35955	2.28418489228603	3.32510747104632e-251	1.47916812080304e-248	http://www.ncbi.nlm.nih.gov/nuccore/XM_025275391.1
XM_006046639.2	mRNA	ESPL1	protein_coding	5307	5552	5001	761	1001	904	-2.45477102932714	2.38621566946188e-249	1.05210994070442e-246	http://www.ncbi.nlm.nih.gov/nuccore/XM_006046639.2
XM_006060888.2	mRNA	THBS3	protein_coding	993	897	1005	5723	5491	5851	2.68159363215777	9.7363259678436e-249	4.25520147978835e-246	http://www.ncbi.nlm.nih.gov/nuccore/XM_006060888.2
XM_006046638.2	mRNA	ESPL1	protein_coding	5313	5558	5012	761	1003	905	-2.45530572919167	3.20929928554165e-248	1.39040798524819e-245	http://www.ncbi.nlm.nih.gov/nuccore/XM_006046638.2
XM_006043715.2	mRNA	ENC1	protein_coding	8527	7702	7750	1692	1966	1838	-2.0050952241116	2.42491828742813e-246	1.04152330891838e-243	http://www.ncbi.nlm.nih.gov/nuccore/XM_006043715.2
XM_025292132.1	mRNA	BACE2	protein_coding	3593	3606	3257	16916	18603	15508	2.41023444290785	2.64900783685986e-246	1.12804715774247e-243	http://www.ncbi.nlm.nih.gov/nuccore/XM_025292132.1
XM_025290523.1	mRNA	NSD2	protein_coding	12111	12642	11124	2485	2875	2525	-2.06457792424245	6.82996221766797e-244	2.88380684382094e-241	http://www.ncbi.nlm.nih.gov/nuccore/XM_025290523.1
XM_006052551.2	mRNA	NASP	protein_coding	10078	10279	9891	2119	2488	2498	-1.97168200951189	8.12386164531504e-243	3.40130385508009e-240	http://www.ncbi.nlm.nih.gov/nuccore/XM_006052551.2
XM_025274699.1	mRNA	PPL	protein_coding	604	445	444	5115	5602	4480	3.47397357337388	8.91942999456302e-243	3.70327300515928e-240	http://www.ncbi.nlm.nih.gov/nuccore/XM_025274699.1
XM_006043367.2	mRNA	GPNMB	protein_coding	930	964	886	4949	4724	5435	2.56553181280698	7.05135876510626e-242	2.90346981614785e-239	http://www.ncbi.nlm.nih.gov/nuccore/XM_006043367.2
XM_025290519.1	mRNA	NSD2	protein_coding	13053	13545	11890	2718	3102	2725	-2.04944655937001	6.90349103746316e-241	2.81928388491416e-238	http://www.ncbi.nlm.nih.gov/nuccore/XM_025290519.1
XM_025290520.1	mRNA	NSD2	protein_coding	13083	13570	11912	2719	3115	2727	-2.04969543044012	9.17209607684567e-239	3.71529547021692e-236	http://www.ncbi.nlm.nih.gov/nuccore/XM_025290520.1
XM_025293255.1	mRNA	UHRF1	protein_coding	16509	17057	14647	1816	2111	2535	-2.78009199451835	4.13979844207299e-238	1.66336433693067e-235	http://www.ncbi.nlm.nih.gov/nuccore/XM_025293255.1
XM_006054908.2	mRNA	PPL	protein_coding	600	442	433	5039	5524	4413	3.47066431146398	5.28212563939892e-238	2.10537076585418e-235	http://www.ncbi.nlm.nih.gov/nuccore/XM_006054908.2
XM_025290522.1	mRNA	NSD2	protein_coding	13055	13524	11862	2719	3114	2726	-2.04533669424248	9.99741424027632e-238	3.95318388645466e-235	http://www.ncbi.nlm.nih.gov/nuccore/XM_025290522.1
XM_025293258.1	mRNA	UHRF1	protein_coding	16039	16483	14252	1749	2048	2457	-2.78380865809205	1.24091805927931e-237	4.8682094856278e-235	http://www.ncbi.nlm.nih.gov/nuccore/XM_025293258.1
XM_025285086.1	mRNA	BICC1	protein_coding	1563	1372	1303	5613	5790	6082	2.16859131281985	2.76615534484462e-237	1.07670435739214e-234	http://www.ncbi.nlm.nih.gov/nuccore/XM_025285086.1
XM_025293254.1	mRNA	UHRF1	protein_coding	16044	16497	14253	1749	2048	2459	-2.7839640004703	1.28261458037793e-236	4.95377567737749e-234	http://www.ncbi.nlm.nih.gov/nuccore/XM_025293254.1
XM_025290521.1	mRNA	NSD2	protein_coding	13140	13646	11945	2752	3125	2742	-2.04589285892439	3.06172920937521e-236	1.17341949537462e-233	http://www.ncbi.nlm.nih.gov/nuccore/XM_025290521.1
XM_025293257.1	mRNA	UHRF1	protein_coding	16043	16499	14257	1750	2051	2462	-2.78253250056592	4.51130725133086e-236	1.71577756628288e-233	http://www.ncbi.nlm.nih.gov/nuccore/XM_025293257.1
XM_006064105.2	mRNA	BIRC5	protein_coding	8648	8858	7794	1038	1474	1239	-2.63675971454265	8.4775507538237e-236	3.19982584248302e-233	http://www.ncbi.nlm.nih.gov/nuccore/XM_006064105.2
XM_006073358.2	mRNA	LMNB1	protein_coding	13961	13956	12889	2491	3197	3065	-2.10332542634106	2.38115928586738e-233	8.92003752629853e-231	http://www.ncbi.nlm.nih.gov/nuccore/XM_006073358.2
XM_025274698.1	mRNA	PPL	protein_coding	594	428	426	4999	5477	4384	3.48616770068563	1.99075193871837e-232	7.40188312259441e-230	http://www.ncbi.nlm.nih.gov/nuccore/XM_025274698.1
XM_006043716.2	mRNA	ENC1	protein_coding	7874	6967	7090	1537	1762	1699	-2.01312033752479	4.84385137688297e-232	1.78766820111437e-229	http://www.ncbi.nlm.nih.gov/nuccore/XM_006043716.2
XM_006052550.2	mRNA	NASP	protein_coding	10909	11200	10791	2324	2722	2758	-1.95775071707293	7.13365591731628e-232	2.61338337329742e-229	http://www.ncbi.nlm.nih.gov/nuccore/XM_006052550.2
XM_006071163.2	mRNA	PLK1	protein_coding	7852	8421	7671	1338	1615	1684	-2.25063413820583	7.58975481548652e-231	2.76017776767872e-228	http://www.ncbi.nlm.nih.gov/nuccore/XM_006071163.2
XM_025293256.1	mRNA	UHRF1	protein_coding	16477	16909	14563	1796	2075	2530	-2.78579365215468	2.60821252775682e-229	9.41659222974116e-227	http://www.ncbi.nlm.nih.gov/nuccore/XM_025293256.1
XM_006053622.2	mRNA	MCM7	protein_coding	19816	21376	18804	3896	4224	4630	-2.11383206414932	3.34700435702341e-229	1.19969638906458e-226	http://www.ncbi.nlm.nih.gov/nuccore/XM_006053622.2
XM_006078626.2	mRNA	SFRP1	protein_coding	2351	2179	1973	8065	8062	8563	2.04967743917812	4.92005058789917e-226	1.75094057457786e-223	http://www.ncbi.nlm.nih.gov/nuccore/XM_006078626.2
XM_025290524.1	mRNA	NSD2	protein_coding	12092	12577	11005	2538	2859	2485	-2.05597179570037	2.26913880212002e-225	8.01810656298054e-223	http://www.ncbi.nlm.nih.gov/nuccore/XM_025290524.1
XM_006065917.2	mRNA	MAFB	protein_coding	243	258	248	3047	3364	4670	4.00343779575707	1.34355029862788e-224	4.71406384003782e-222	http://www.ncbi.nlm.nih.gov/nuccore/XM_006065917.2
XM_025272455.1	mRNA	MCM2	protein_coding	20841	22758	19534	3220	3318	3955	-2.4675108279863	1.4606143773831e-224	5.08896434436072e-222	http://www.ncbi.nlm.nih.gov/nuccore/XM_025272455.1
XM_006041044.2	mRNA	S100A13	protein_coding	480	476	537	3378	3425	3192	2.86376275944259	1.89345532192867e-224	6.55122392392029e-222	http://www.ncbi.nlm.nih.gov/nuccore/XM_006041044.2
XM_025295444.1	mRNA	DACT1	protein_coding	1324	1372	1264	4477	4774	4960	1.96468187212845	1.67716546141381e-222	5.76285619200138e-220	http://www.ncbi.nlm.nih.gov/nuccore/XM_025295444.1
XM_006075498.2	mRNA	NID1	protein_coding	5689	4926	5256	30569	28883	35397	2.70193808551527	2.66802942008622e-222	9.10474176691478e-220	http://www.ncbi.nlm.nih.gov/nuccore/XM_006075498.2
XM_025283377.1	mRNA	ABCC9	protein_coding	130	112	95	2178	2316	1736	4.33550208335182	3.10855020117565e-222	1.05358705219846e-219	http://www.ncbi.nlm.nih.gov/nuccore/XM_025283377.1
XM_006075499.2	mRNA	NID1	protein_coding	5551	4791	5128	29857	28130	34426	2.70140587861338	2.64044942730043e-221	8.8888589065128e-219	http://www.ncbi.nlm.nih.gov/nuccore/XM_006075499.2
XM_025265445.1	mRNA	HAS2	protein_coding	5203	5345	4997	802	999	789	-2.46620367130137	2.70900709751479e-221	9.05844702144158e-219	http://www.ncbi.nlm.nih.gov/nuccore/XM_025265445.1
XM_025265444.1	mRNA	HAS2	protein_coding	5210	5349	5008	802	1002	791	-2.46555051092902	1.16172641882003e-220	3.85871302432469e-218	http://www.ncbi.nlm.nih.gov/nuccore/XM_025265444.1
XM_006069398.2	mRNA	DPYSL3	protein_coding	7450	7284	6487	21733	22341	22573	1.77530992709268	4.26586448495121e-217	1.40753752472665e-214	http://www.ncbi.nlm.nih.gov/nuccore/XM_006069398.2
XM_006053623.2	mRNA	MCM7	protein_coding	17881	19336	16934	3532	3844	4245	-2.09982225904302	7.17772503232375e-217	2.35273548872017e-214	http://www.ncbi.nlm.nih.gov/nuccore/XM_006053623.2
XM_006067646.2	mRNA	ABCC9	protein_coding	131	117	92	2229	2382	1751	4.35361246105502	5.23745266096092e-215	1.70552682305265e-212	http://www.ncbi.nlm.nih.gov/nuccore/XM_006067646.2
XM_006041876.2	mRNA	CFB	protein_coding	9	11	6	4009	4243	4332	9.04118712226576	2.8216392888177e-213	9.12873599264704e-211	http://www.ncbi.nlm.nih.gov/nuccore/XM_006041876.2
XM_025290503.1	mRNA	TACC3	protein_coding	9527	10403	9283	1707	2189	1913	-2.21260699328953	4.80254677419474e-213	1.54372443826261e-210	http://www.ncbi.nlm.nih.gov/nuccore/XM_025290503.1
XM_006053624.2	mRNA	MCM7	protein_coding	17882	19338	16938	3579	3852	4282	-2.08840330180937	3.18214964599536e-212	1.01630924238735e-209	http://www.ncbi.nlm.nih.gov/nuccore/XM_006053624.2
XM_006063742.2	mRNA	PCDH17	protein_coding	1799	1807	1784	194	202	219	-3.0115986617944	3.63527394261864e-210	1.15363218880948e-207	http://www.ncbi.nlm.nih.gov/nuccore/XM_006063742.2
XM_025270736.1	mRNA	LPCAT1	protein_coding	14820	16170	13194	3168	3349	3403	-2.03166658437212	5.32904124603117e-208	1.68043558228488e-205	http://www.ncbi.nlm.nih.gov/nuccore/XM_025270736.1
XM_006080845.2	mRNA	TACC3	protein_coding	9078	9952	8820	1615	2076	1790	-2.22738948631968	1.04910413877677e-207	3.28739091234433e-205	http://www.ncbi.nlm.nih.gov/nuccore/XM_006080845.2
XM_006067644.2	mRNA	ABCC9	protein_coding	94	84	71	1780	1828	1416	4.46182763476383	1.41116650259459e-207	4.39428429117314e-205	http://www.ncbi.nlm.nih.gov/nuccore/XM_006067644.2
XM_006052592.2	mRNA	KIF2C	protein_coding	4409	4676	4411	616	803	818	-2.47689609013373	7.92459001992933e-207	2.45234067430397e-204	http://www.ncbi.nlm.nih.gov/nuccore/XM_006052592.2
XM_006075326.2	mRNA	KLHL24	protein_coding	632	559	617	2676	3239	3143	2.4423204092686	1.57725955132011e-206	4.85085201391492e-204	http://www.ncbi.nlm.nih.gov/nuccore/XM_006075326.2
XM_006075323.2	mRNA	KLHL24	protein_coding	636	560	619	2690	3258	3163	2.44517054628297	3.02787390497485e-206	9.25507739678294e-204	http://www.ncbi.nlm.nih.gov/nuccore/XM_006075323.2
XM_025287594.1	mRNA	KLHL24	protein_coding	637	560	619	2691	3267	3168	2.44671314302507	1.43470890941928e-205	4.35862817036567e-203	http://www.ncbi.nlm.nih.gov/nuccore/XM_025287594.1
XM_025290504.1	mRNA	TACC3	protein_coding	9135	10024	8883	1610	2087	1804	-2.23229404461103	5.10228214419754e-205	1.54067274709305e-202	http://www.ncbi.nlm.nih.gov/nuccore/XM_025290504.1
XM_025265360.1	mRNA	CHD7	protein_coding	4279	4396	3943	837	922	997	-2.07402272299289	8.41455646504285e-205	2.52553281179415e-202	http://www.ncbi.nlm.nih.gov/nuccore/XM_025265360.1
XM_006067643.2	mRNA	ABCC9	protein_coding	93	83	71	1716	1754	1372	4.42014666128811	3.10268812588266e-204	9.25660062849413e-202	http://www.ncbi.nlm.nih.gov/nuccore/XM_006067643.2
XM_025275945.1	mRNA	SLC16A2	protein_coding	330	347	351	2987	3015	2499	3.17102203910946	7.71435522931043e-204	2.28781143208294e-201	http://www.ncbi.nlm.nih.gov/nuccore/XM_025275945.1
XM_006044441.2	mRNA	DNMT1	protein_coding	13906	14272	12831	3741	3864	4002	-1.69825855426334	3.79514625841591e-203	1.11884953865714e-200	http://www.ncbi.nlm.nih.gov/nuccore/XM_006044441.2
XM_025293551.1	mRNA	DNMT1	protein_coding	13913	14286	12837	3743	3867	4004	-1.69833836089864	5.74228509427506e-203	1.68292864854157e-200	http://www.ncbi.nlm.nih.gov/nuccore/XM_025293551.1
XM_006067645.2	mRNA	ABCC9	protein_coding	91	81	71	1703	1752	1355	4.43383068669798	3.19641861652343e-202	9.31316752813141e-200	http://www.ncbi.nlm.nih.gov/nuccore/XM_006067645.2
XM_006075329.2	mRNA	KLHL24	protein_coding	624	549	617	2678	3244	3118	2.45367651607215	8.45918327739837e-202	2.45035981645243e-199	http://www.ncbi.nlm.nih.gov/nuccore/XM_006075329.2
XM_006072921.2	mRNA	CDC25B	protein_coding	3854	3669	3455	765	912	875	-1.98463136705723	4.11106439825765e-201	1.18396278332018e-198	http://www.ncbi.nlm.nih.gov/nuccore/XM_006072921.2
XM_025286143.1	mRNA	LOC102416626	protein_coding	23	23	25	1166	1431	1282	5.89058204060439	5.31070311111642e-201	1.52066184543192e-198	http://www.ncbi.nlm.nih.gov/nuccore/XM_025286143.1
XM_025265358.1	mRNA	CHD7	protein_coding	4330	4436	3990	840	924	1012	-2.07936472110658	5.474628361873e-201	1.55864233642056e-198	http://www.ncbi.nlm.nih.gov/nuccore/XM_025265358.1
XM_006067642.2	mRNA	ABCC9	protein_coding	94	85	71	1775	1818	1388	4.44393726583953	5.80681033088919e-200	1.64382222224939e-197	http://www.ncbi.nlm.nih.gov/nuccore/XM_006067642.2
XM_025265359.1	mRNA	CHD7	protein_coding	4275	4387	3941	828	909	997	-2.08391924797557	6.22806259140281e-200	1.75311165249414e-197	http://www.ncbi.nlm.nih.gov/nuccore/XM_025265359.1
XM_006075327.2	mRNA	KLHL24	protein_coding	623	547	616	2662	3226	3106	2.44950620244023	1.71087936404602e-199	4.78882823341938e-197	http://www.ncbi.nlm.nih.gov/nuccore/XM_006075327.2
XM_006060484.2	mRNA	CASQ1	protein_coding	88	97	96	1178	1188	1323	3.83587666704128	2.99099036660791e-199	8.32514597963719e-197	http://www.ncbi.nlm.nih.gov/nuccore/XM_006060484.2
XM_025283379.1	mRNA	ABCC9	protein_coding	88	80	67	1653	1707	1313	4.4406367419031	3.76486310196528e-197	1.04209319071787e-194	http://www.ncbi.nlm.nih.gov/nuccore/XM_025283379.1
XM_025264016.1	mRNA	CDC25B	protein_coding	3655	3475	3269	714	856	816	-2.00350562453629	7.3731560113535e-197	2.02957321521362e-194	http://www.ncbi.nlm.nih.gov/nuccore/XM_025264016.1
XM_006048667.2	mRNA	LPAR1	protein_coding	965	865	852	5279	5581	4518	2.64415243086154	1.63066115716238e-196	4.46397971611547e-194	http://www.ncbi.nlm.nih.gov/nuccore/XM_006048667.2
XM_025288857.1	mRNA	KIF2C	protein_coding	4027	4285	4054	559	719	757	-2.48730661328946	2.86895830073251e-195	7.8109349408413e-193	http://www.ncbi.nlm.nih.gov/nuccore/XM_025288857.1
XM_025293552.1	mRNA	DNMT1	protein_coding	13055	13354	12013	3565	3646	3776	-1.68314889625497	5.03433150335618e-195	1.36318205702019e-192	http://www.ncbi.nlm.nih.gov/nuccore/XM_025293552.1
XM_025291955.1	mRNA	NCAPG2	protein_coding	4340	3937	3677	848	944	962	-1.99566367135269	5.37802453977083e-194	1.44837468456758e-191	http://www.ncbi.nlm.nih.gov/nuccore/XM_025291955.1
XM_025288858.1	mRNA	KIF2C	protein_coding	4022	4284	4052	558	719	757	-2.4871372334232	6.92676109099236e-194	1.85544095611028e-191	http://www.ncbi.nlm.nih.gov/nuccore/XM_025288858.1
XM_025275160.1	mRNA	PLK1	protein_coding	6720	7287	6599	1141	1415	1488	-2.23219116149995	7.00607512635856e-194	1.86665070064472e-191	http://www.ncbi.nlm.nih.gov/nuccore/XM_025275160.1
XM_025291954.1	mRNA	NCAPG2	protein_coding	4342	3936	3673	848	944	961	-1.99578782727492	1.58302622540112e-193	4.19527210788086e-191	http://www.ncbi.nlm.nih.gov/nuccore/XM_025291954.1
XM_025293549.1	mRNA	DNMT1	protein_coding	13217	13517	12125	3605	3677	3809	-1.68572997813425	1.89717737323616e-193	5.00122054321404e-191	http://www.ncbi.nlm.nih.gov/nuccore/XM_025293549.1
XM_006040878.2	mRNA	FEN1	protein_coding	3510	3909	3480	637	608	644	-2.40575622501006	3.88425716445364e-193	1.01855444581355e-190	http://www.ncbi.nlm.nih.gov/nuccore/XM_006040878.2
XM_025293550.1	mRNA	DNMT1	protein_coding	13212	13514	12114	3605	3676	3808	-1.68526387953689	6.11632688109216e-193	1.59546468165788e-190	http://www.ncbi.nlm.nih.gov/nuccore/XM_025293550.1
XM_025288860.1	mRNA	KIF2C	protein_coding	4024	4285	4049	558	719	759	-2.48571508425885	7.1148085384195e-193	1.84625575942539e-190	http://www.ncbi.nlm.nih.gov/nuccore/XM_025288860.1
XM_006079106.2	mRNA	SLC25A29	protein_coding	2448	2588	2307	7721	7872	8357	1.82819804782432	2.00599943397806e-192	5.17849273570408e-190	http://www.ncbi.nlm.nih.gov/nuccore/XM_006079106.2
XM_025279366.1	mRNA	ABCA6	protein_coding	29	15	20	1318	1306	1564	6.15502862353213	2.59393644355251e-192	6.66173687768642e-190	http://www.ncbi.nlm.nih.gov/nuccore/XM_025279366.1
XM_025291747.1	mRNA	EZH2	protein_coding	5669	5866	5212	946	1182	1246	-2.19313832257164	6.32461541888118e-192	1.61595545648675e-189	http://www.ncbi.nlm.nih.gov/nuccore/XM_025291747.1
XM_025293553.1	mRNA	DNMT1	protein_coding	12787	13111	11749	3495	3565	3693	-1.6846949875985	9.40776756976904e-192	2.39144491647246e-189	http://www.ncbi.nlm.nih.gov/nuccore/XM_025293553.1
XM_006079105.2	mRNA	SLC25A29	protein_coding	2427	2566	2286	7636	7783	8261	1.82449184105872	3.15012078182978e-191	7.96692729508149e-189	http://www.ncbi.nlm.nih.gov/nuccore/XM_006079105.2
XM_025293122.1	mRNA	LMNB2	protein_coding	19940	21676	17794	4044	4727	4842	-2.00510897768647	9.34594230804509e-191	2.35173173542288e-188	http://www.ncbi.nlm.nih.gov/nuccore/XM_025293122.1
XM_006054081.2	mRNA	TENT5A	protein_coding	14359	13533	13575	3966	4460	4204	-1.59489874473758	1.16952601723619e-190	2.92810526415873e-188	http://www.ncbi.nlm.nih.gov/nuccore/XM_006054081.2
XM_025264379.1	mRNA	MCM10	protein_coding	3505	3593	3422	770	842	846	-1.97739829718726	1.24111787434466e-190	3.09181079267371e-188	http://www.ncbi.nlm.nih.gov/nuccore/XM_025264379.1
XM_025282628.1	mRNA	MAPK11	protein_coding	492	551	443	3008	2898	3508	2.78726995346152	1.58499467887917e-190	3.92881541720383e-188	http://www.ncbi.nlm.nih.gov/nuccore/XM_025282628.1
XM_025288859.1	mRNA	KIF2C	protein_coding	3195	3258	3099	447	602	585	-2.43087807073756	1.83241939915011e-190	4.51963523385424e-188	http://www.ncbi.nlm.nih.gov/nuccore/XM_025288859.1
XM_006041811.2	mRNA	NCAPG2	protein_coding	4428	4009	3724	857	960	985	-1.9955233774742	7.60085609781073e-190	1.86550469636071e-187	http://www.ncbi.nlm.nih.gov/nuccore/XM_006041811.2
XM_006047830.2	mRNA	LMNB2	protein_coding	24571	27091	22237	5177	5992	6047	-1.98106082053034	1.05176221001036e-189	2.56872297006598e-187	http://www.ncbi.nlm.nih.gov/nuccore/XM_006047830.2
XM_025283940.1	mRNA	CPM	protein_coding	243	207	235	1489	1811	1877	3.0351742802057	5.51984115784264e-189	1.34153680979119e-186	http://www.ncbi.nlm.nih.gov/nuccore/XM_025283940.1
XM_025276372.1	mRNA	SMC1A	protein_coding	14908	13871	13109	4241	4605	4608	-1.51623291196893	5.75522438542715e-189	1.39195409978222e-186	http://www.ncbi.nlm.nih.gov/nuccore/XM_025276372.1
XM_025264015.1	mRNA	CDC25B	protein_coding	3809	3598	3349	742	895	871	-1.98019372136385	6.76708551613633e-189	1.6287753703887e-186	http://www.ncbi.nlm.nih.gov/nuccore/XM_025264015.1
XM_025283380.1	mRNA	ABCC9	protein_coding	89	78	66	1576	1633	1251	4.38580366338834	2.36915100364813e-188	5.67491396417119e-186	http://www.ncbi.nlm.nih.gov/nuccore/XM_025283380.1
XM_006052593.2	mRNA	KIF2C	protein_coding	4090	4402	4114	568	747	774	-2.47758634451547	1.99739994503414e-187	4.76155298858544e-185	http://www.ncbi.nlm.nih.gov/nuccore/XM_006052593.2
XM_025291958.1	mRNA	NCAPG2	protein_coding	4065	3692	3464	801	868	909	-1.99941038302247	4.49355221653098e-187	1.06610596230582e-184	http://www.ncbi.nlm.nih.gov/nuccore/XM_025291958.1
XM_025294020.1	mRNA	SGCD	protein_coding	933	717	795	3671	4306	3979	2.410423925925	7.43639819395965e-187	1.75594155079456e-184	http://www.ncbi.nlm.nih.gov/nuccore/XM_025294020.1
XM_025293554.1	mRNA	DNMT1	protein_coding	11723	12013	10868	3203	3245	3413	-1.68821470118487	1.02998757275049e-186	2.42061654892206e-184	http://www.ncbi.nlm.nih.gov/nuccore/XM_025293554.1
XM_006062906.2	mRNA	PFAS	protein_coding	6651	6979	6044	1538	1550	1683	-1.92069474346346	1.42122144465165e-186	3.32439042426662e-184	http://www.ncbi.nlm.nih.gov/nuccore/XM_006062906.2
XM_025294019.1	mRNA	SGCD	protein_coding	938	724	806	3676	4319	3983	2.39939313211342	2.39786650332546e-186	5.58265900912077e-184	http://www.ncbi.nlm.nih.gov/nuccore/XM_025294019.1
XM_006050727.2	mRNA	TSC22D3	protein_coding	559	532	611	3025	3543	3967	2.74495652543696	3.20489790046007e-186	7.42686642300567e-184	http://www.ncbi.nlm.nih.gov/nuccore/XM_006050727.2
XM_006054082.2	mRNA	TENT5A	protein_coding	14165	13300	13402	3913	4394	4128	-1.59629423705712	4.94939073379466e-186	1.14163654874931e-183	http://www.ncbi.nlm.nih.gov/nuccore/XM_006054082.2
XM_006066039.2	mRNA	MCM10	protein_coding	3417	3536	3350	759	819	821	-1.9821445340039	5.36549073487458e-186	1.23191172757445e-183	http://www.ncbi.nlm.nih.gov/nuccore/XM_006066039.2
XM_006073084.2	mRNA	DTL	protein_coding	2586	2488	2404	498	519	512	-2.16821077501513	3.18559368794671e-185	7.28054285846647e-183	http://www.ncbi.nlm.nih.gov/nuccore/XM_006073084.2
XM_025294018.1	mRNA	SGCD	protein_coding	996	772	855	3813	4480	4126	2.36372615955124	8.34987035538984e-185	1.89961456948214e-182	http://www.ncbi.nlm.nih.gov/nuccore/XM_025294018.1
XM_025279368.1	mRNA	ABCA6	protein_coding	28	14	20	1254	1239	1492	6.12904371771395	2.86744816426334e-184	6.49385772218602e-182	http://www.ncbi.nlm.nih.gov/nuccore/XM_025279368.1
XM_025264014.1	mRNA	CDC25B	protein_coding	3808	3608	3376	742	881	899	-1.97714894925624	2.96161310428693e-184	6.67676242963293e-182	http://www.ncbi.nlm.nih.gov/nuccore/XM_025264014.1
XM_006074201.2	mRNA	KIF4A	protein_coding	5541	5562	5080	1096	1362	1381	-1.95711970190631	7.06801345713944e-184	1.58625961475251e-181	http://www.ncbi.nlm.nih.gov/nuccore/XM_006074201.2
XM_006074427.2	mRNA	MCM5	protein_coding	10779	11629	10222	1690	1694	2152	-2.43808467672855	1.56372446575331e-183	3.49369704292499e-181	http://www.ncbi.nlm.nih.gov/nuccore/XM_006074427.2
XM_025276834.1	mRNA	TSC22D3	protein_coding	506	447	526	2639	3213	3474	2.77173024840199	1.70677091409846e-183	3.79626996665748e-181	http://www.ncbi.nlm.nih.gov/nuccore/XM_025276834.1
XM_025291746.1	mRNA	EZH2	protein_coding	5296	5480	4837	884	1116	1170	-2.18197547924804	4.78071085586572e-183	1.0586193643191e-180	http://www.ncbi.nlm.nih.gov/nuccore/XM_025291746.1
XM_025268644.1	mRNA	NOD2	protein_coding	54	50	49	1054	1045	990	4.459983983448	7.47395212825658e-183	1.64767573843419e-180	http://www.ncbi.nlm.nih.gov/nuccore/XM_025268644.1
XM_025279367.1	mRNA	ABCA6	protein_coding	28	15	19	1210	1219	1459	6.09323198151033	1.35624991482818e-182	2.97675944962486e-180	http://www.ncbi.nlm.nih.gov/nuccore/XM_025279367.1
XM_025279374.1	mRNA	ABCA6	protein_coding	29	15	20	1228	1203	1456	6.04765776512392	1.66845784013647e-182	3.64594627057541e-180	http://www.ncbi.nlm.nih.gov/nuccore/XM_025279374.1
XM_006049893.2	mRNA	CHTF18	protein_coding	2182	2224	1991	334	312	355	-2.55244211524519	2.29857891644964e-182	5.00096494996814e-180	http://www.ncbi.nlm.nih.gov/nuccore/XM_006049893.2
XM_006049894.2	mRNA	CHTF18	protein_coding	2170	2214	1967	331	312	353	-2.54923430612107	2.59617420916412e-182	5.62387772274713e-180	http://www.ncbi.nlm.nih.gov/nuccore/XM_006049894.2
XM_025291748.1	mRNA	EZH2	protein_coding	5285	5461	4836	879	1113	1167	-2.18424084303967	3.19505399071304e-182	6.89121969607342e-180	http://www.ncbi.nlm.nih.gov/nuccore/XM_025291748.1
XM_006050726.2	mRNA	TSC22D3	protein_coding	524	464	553	2789	3423	3699	2.79968910853548	4.39521077478749e-182	9.43890458759642e-180	http://www.ncbi.nlm.nih.gov/nuccore/XM_006050726.2
XM_006061967.2	mRNA	NXPH3	protein_coding	1606	1955	1718	102	110	147	-3.76027491796524	4.49353242835845e-182	9.60863803339499e-180	http://www.ncbi.nlm.nih.gov/nuccore/XM_006061967.2
XM_025263365.1	mRNA	UBE2C	protein_coding	7296	8143	7157	804	1219	1113	-2.73566852788659	5.03681707966101e-182	1.07243306564081e-179	http://www.ncbi.nlm.nih.gov/nuccore/XM_025263365.1
XM_006057401.2	mRNA	NUP160	protein_coding	6372	6335	5728	1616	1873	1875	-1.66050313981929	5.64513209207424e-182	1.19684006903581e-179	http://www.ncbi.nlm.nih.gov/nuccore/XM_006057401.2
XM_025291744.1	mRNA	EZH2	protein_coding	5561	5766	5140	922	1164	1233	-2.19292390096032	7.5781211360182e-182	1.59985054813489e-179	http://www.ncbi.nlm.nih.gov/nuccore/XM_025291744.1
XM_006068051.2	mRNA	NOV	protein_coding	936	706	675	4541	5453	6192	2.92587339079524	1.10095443760518e-181	2.31446636897901e-179	http://www.ncbi.nlm.nih.gov/nuccore/XM_006068051.2
XM_025264017.1	mRNA	CDC25B	protein_coding	3586	3407	3170	689	830	831	-1.99248002272973	1.47071806557858e-181	3.07880614207234e-179	http://www.ncbi.nlm.nih.gov/nuccore/XM_025264017.1
XM_025291745.1	mRNA	EZH2	protein_coding	5553	5747	5139	917	1161	1230	-2.1953632218291	5.22998882762959e-181	1.09026666677401e-178	http://www.ncbi.nlm.nih.gov/nuccore/XM_025291745.1
XM_025268648.1	mRNA	NOD2	protein_coding	51	49	54	1050	1051	981	4.44622978495198	8.69084335373827e-181	1.80418286838876e-178	http://www.ncbi.nlm.nih.gov/nuccore/XM_025268648.1
XM_006072356.2	mRNA	EDIL3	protein_coding	644	519	474	3663	4011	5096	3.08613535877325	1.26677140353886e-180	2.61885276508368e-178	http://www.ncbi.nlm.nih.gov/nuccore/XM_006072356.2
XM_025291956.1	mRNA	NCAPG2	protein_coding	4137	3756	3482	799	910	934	-1.98375105331504	1.55001980171613e-180	3.19118332978937e-178	http://www.ncbi.nlm.nih.gov/nuccore/XM_025291956.1
XM_025279375.1	mRNA	ABCA6	protein_coding	34	13	18	1300	1227	1508	6.08111497834096	1.90525402763589e-180	3.90639800077791e-178	http://www.ncbi.nlm.nih.gov/nuccore/XM_025279375.1
XM_025291752.1	mRNA	EZH2	protein_coding	5310	5467	4860	862	1108	1156	-2.20480740507136	6.87151102547248e-180	1.4031118599267e-177	http://www.ncbi.nlm.nih.gov/nuccore/XM_025291752.1
XM_025283941.1	mRNA	CPM	protein_coding	202	185	212	1327	1623	1644	3.0556222786489	7.4819027552133e-180	1.52151363662446e-177	http://www.ncbi.nlm.nih.gov/nuccore/XM_025283941.1
XM_006072924.2	mRNA	CDC25B	protein_coding	3720	3558	3310	740	888	894	-1.94977100406272	1.1381740574914e-179	2.30517260432496e-177	http://www.ncbi.nlm.nih.gov/nuccore/XM_006072924.2
XM_025283942.1	mRNA	CPM	protein_coding	202	185	212	1326	1623	1644	3.05528668188759	1.48044555778067e-179	2.98624449495168e-177	http://www.ncbi.nlm.nih.gov/nuccore/XM_025283942.1
XM_025279372.1	mRNA	ABCA6	protein_coding	28	14	18	1155	1196	1389	6.0842234304446	2.98510898155639e-179	5.99705987048726e-177	http://www.ncbi.nlm.nih.gov/nuccore/XM_025279372.1
XM_025279369.1	mRNA	ABCA6	protein_coding	26	12	20	1257	1229	1498	6.22475836999022	4.37359244110023e-179	8.7512247467043e-177	http://www.ncbi.nlm.nih.gov/nuccore/XM_025279369.1
XM_006057000.2	mRNA	C1QTNF6	protein_coding	2813	2534	2675	15943	16075	22019	2.87105440857524	7.90186272894534e-179	1.57477802697697e-176	http://www.ncbi.nlm.nih.gov/nuccore/XM_006057000.2
XM_025279371.1	mRNA	ABCA6	protein_coding	25	15	19	1216	1199	1459	6.15963852280332	9.33039464394053e-179	1.85206475037868e-176	http://www.ncbi.nlm.nih.gov/nuccore/XM_025279371.1
XM_006051349.2	mRNA	UBE2C	protein_coding	7178	8047	7059	783	1196	1092	-2.74603565453909	6.89462161463272e-178	1.3631378281978e-175	http://www.ncbi.nlm.nih.gov/nuccore/XM_006051349.2
XM_006052552.2	mRNA	NASP	protein_coding	6960	7257	6953	1619	1921	1945	-1.83075757735345	1.10342861115975e-177	2.17296931596096e-175	http://www.ncbi.nlm.nih.gov/nuccore/XM_006052552.2
XM_025291751.1	mRNA	EZH2	protein_coding	5317	5470	4872	865	1115	1164	-2.19866134843898	3.15025811204737e-177	6.17934291009985e-175	http://www.ncbi.nlm.nih.gov/nuccore/XM_025291751.1
XM_006042149.2	mRNA	ABHD15	protein_coding	215	215	198	1339	1430	1605	2.92112937361814	3.52037185582035e-177	6.87825439107989e-175	http://www.ncbi.nlm.nih.gov/nuccore/XM_006042149.2
XM_025284791.1	mRNA	PLAU	protein_coding	16605	15625	14822	3366	3146	3742	-2.07364646101441	4.85019528492746e-177	9.43950311253675e-175	http://www.ncbi.nlm.nih.gov/nuccore/XM_025284791.1
XM_025282219.1	mRNA	LPAR1	protein_coding	564	556	487	3228	3212	2758	2.64351911908894	6.0754172536826e-177	1.17780355575964e-174	http://www.ncbi.nlm.nih.gov/nuccore/XM_025282219.1
XM_025284795.1	mRNA	PLAU	protein_coding	14919	14319	13143	3029	2886	3448	-2.05412577517292	7.08635514724266e-177	1.36846307170958e-174	http://www.ncbi.nlm.nih.gov/nuccore/XM_025284795.1
XM_025280633.1	mRNA	PFAS	protein_coding	6462	6824	5905	1502	1498	1651	-1.92153979873901	4.30238982716451e-176	8.27636943470338e-174	http://www.ncbi.nlm.nih.gov/nuccore/XM_025280633.1
XM_006062907.2	mRNA	PFAS	protein_coding	6462	6824	5902	1502	1498	1651	-1.92130245594761	6.70054582875641e-176	1.2840049801005e-173	http://www.ncbi.nlm.nih.gov/nuccore/XM_006062907.2
XM_006072355.2	mRNA	EDIL3	protein_coding	688	533	504	3830	4172	5294	3.06899364341547	1.52838139477327e-175	2.91756882114133e-173	http://www.ncbi.nlm.nih.gov/nuccore/XM_006072355.2
XM_025280632.1	mRNA	PFAS	protein_coding	6519	6879	5938	1514	1511	1667	-1.91969004856153	2.45060094762062e-175	4.66016377913366e-173	http://www.ncbi.nlm.nih.gov/nuccore/XM_025280632.1
XM_006047195.2	mRNA	KNTC1	protein_coding	4445	4184	3957	1005	1208	1105	-1.8030244437474	2.8783171547939e-175	5.4527146617223e-173	http://www.ncbi.nlm.nih.gov/nuccore/XM_006047195.2
XM_025268647.1	mRNA	NOD2	protein_coding	53	49	53	1056	1024	967	4.42148024959727	4.36659792180942e-175	8.24079576736025e-173	http://www.ncbi.nlm.nih.gov/nuccore/XM_025268647.1
XM_006043260.2	mRNA	NOD2	protein_coding	53	52	53	1042	1037	950	4.38492573150638	5.55483413586689e-175	1.04437170245772e-172	http://www.ncbi.nlm.nih.gov/nuccore/XM_006043260.2
XM_025270020.1	mRNA	ATF5	protein_coding	1444	1441	1352	5682	5343	5370	2.07747255582842	7.05131088520599e-175	1.32074233922413e-172	http://www.ncbi.nlm.nih.gov/nuccore/XM_025270020.1
XM_006051493.2	mRNA	TNNI2	protein_coding	240	230	306	8694	9524	11249	5.3592064711795	1.28837859726407e-174	2.40415306559878e-172	http://www.ncbi.nlm.nih.gov/nuccore/XM_006051493.2
XM_025294017.1	mRNA	SGCD	protein_coding	995	754	839	3788	4454	4094	2.37369809163561	4.45253540536382e-174	8.27756236945678e-172	http://www.ncbi.nlm.nih.gov/nuccore/XM_025294017.1
XM_006047194.2	mRNA	KNTC1	protein_coding	4365	4093	3892	977	1181	1104	-1.80057479423418	2.50026914225005e-173	4.63088882804179e-171	http://www.ncbi.nlm.nih.gov/nuccore/XM_006047194.2
XM_006047748.2	mRNA	PCNA	protein_coding	5433	5328	5220	1178	1439	1453	-1.85550682693265	5.81523846327876e-173	1.07308379983681e-170	http://www.ncbi.nlm.nih.gov/nuccore/XM_006047748.2
XM_025293238.1	mRNA	CHAF1A	protein_coding	4596	4660	3968	829	978	1053	-2.08835274456957	7.81337225574729e-173	1.43647839814796e-170	http://www.ncbi.nlm.nih.gov/nuccore/XM_025293238.1
XM_006049447.2	mRNA	KPNA2	protein_coding	15212	14600	14223	2761	3758	3424	-2.03108054863345	1.37174039433734e-172	2.51265520834813e-170	http://www.ncbi.nlm.nih.gov/nuccore/XM_006049447.2
XM_025284793.1	mRNA	PLAU	protein_coding	16416	15410	14726	3350	3128	3738	-2.06374113338803	1.64400784503255e-172	3.0003444272182e-170	http://www.ncbi.nlm.nih.gov/nuccore/XM_025284793.1
XM_006062555.2	mRNA	TUBB4B	protein_coding	33141	35750	31731	7594	8986	9272	-1.84213954239905	1.3966529477566e-171	2.53961459182763e-169	http://www.ncbi.nlm.nih.gov/nuccore/XM_006062555.2
XM_025293237.1	mRNA	CHAF1A	protein_coding	5554	5725	4875	993	1173	1290	-2.1045624690656	2.17199690947238e-171	3.93510552802335e-169	http://www.ncbi.nlm.nih.gov/nuccore/XM_025293237.1
XM_006080570.2	mRNA	MGST1	protein_coding	1151	1184	1378	5885	7116	6283	2.49085152266074	6.9302943419942e-171	1.2510436775405e-168	http://www.ncbi.nlm.nih.gov/nuccore/XM_006080570.2
XM_025282942.1	mRNA	CACNA1C	protein_coding	351	373	350	2007	2183	2632	2.78599086888384	6.98450188926484e-171	1.25627739216189e-168	http://www.ncbi.nlm.nih.gov/nuccore/XM_025282942.1
XM_025282928.1	mRNA	CACNA1C	protein_coding	347	369	343	1982	2143	2589	2.78354651582996	4.22849590287738e-170	7.57828602046977e-168	http://www.ncbi.nlm.nih.gov/nuccore/XM_025282928.1
XM_006051972.2	mRNA	IQGAP3	protein_coding	4914	4780	4521	974	1242	1227	-1.92770040329091	7.35851306462147e-170	1.31406163590909e-167	http://www.ncbi.nlm.nih.gov/nuccore/XM_006051972.2
XM_006069030.2	mRNA	FKBP4	protein_coding	19145	21014	18213	4914	4877	5098	-1.84756045351471	9.71602679959093e-170	1.72886286870007e-167	http://www.ncbi.nlm.nih.gov/nuccore/XM_006069030.2
XM_006056439.2	mRNA	FOSL1	protein_coding	3686	4040	3365	383	370	530	-2.98987755945357	1.13120603038431e-169	2.0056967278234e-167	http://www.ncbi.nlm.nih.gov/nuccore/XM_006056439.2
XM_006066542.2	mRNA	DDX39A	protein_coding	8812	9089	7966	1881	2112	2364	-1.90430149742303	1.70889398711093e-169	3.01922784112864e-167	http://www.ncbi.nlm.nih.gov/nuccore/XM_006066542.2
XM_006052647.2	mRNA	PLAU	protein_coding	17206	16341	15298	3532	3294	3955	-2.05517423948785	6.81150213820952e-169	1.19918541000711e-166	http://www.ncbi.nlm.nih.gov/nuccore/XM_006052647.2
XM_006071870.2	mRNA	ZYX	protein_coding	43083	46275	41974	12339	13159	13090	-1.64573750176322	3.27730268190933e-168	5.74947364509747e-166	http://www.ncbi.nlm.nih.gov/nuccore/XM_006071870.2
XM_025284790.1	mRNA	PLAU	protein_coding	17476	16554	15510	3593	3347	4016	-2.05225515983896	5.0119595392809e-168	8.76178456581025e-166	http://www.ncbi.nlm.nih.gov/nuccore/XM_025284790.1
XM_025282927.1	mRNA	CACNA1C	protein_coding	328	351	330	1939	2074	2526	2.81516911605009	1.10727704581404e-167	1.92894630257318e-165	http://www.ncbi.nlm.nih.gov/nuccore/XM_025282927.1
XM_025281566.1	mRNA	VLDLR	protein_coding	1751	1451	1417	5813	5775	6294	2.07798420168118	2.45500472527604e-167	4.26187109503234e-165	http://www.ncbi.nlm.nih.gov/nuccore/XM_025281566.1
XM_025282220.1	mRNA	LPAR1	protein_coding	542	520	455	3014	2965	2569	2.62155526546299	4.11580152733142e-167	7.1201937325081e-165	http://www.ncbi.nlm.nih.gov/nuccore/XM_025282220.1
XM_025282943.1	mRNA	CACNA1C	protein_coding	341	369	339	1970	2119	2571	2.78565253895203	5.03977497379975e-167	8.68846742282439e-165	http://www.ncbi.nlm.nih.gov/nuccore/XM_025282943.1
XM_006060967.2	mRNA	CIT	protein_coding	6839	6475	6094	1770	2131	1992	-1.5994791279523	5.54580155143744e-167	9.52787829990578e-165	http://www.ncbi.nlm.nih.gov/nuccore/XM_006060967.2
XM_025281565.1	mRNA	VLDLR	protein_coding	1753	1451	1418	5815	5778	6298	2.07777319340736	8.06587006767292e-167	1.38098228309851e-164	http://www.ncbi.nlm.nih.gov/nuccore/XM_025281565.1
XM_025282218.1	mRNA	LPAR1	protein_coding	537	516	456	2995	2954	2546	2.61998807194685	1.45957690797126e-166	2.49042809198123e-164	http://www.ncbi.nlm.nih.gov/nuccore/XM_025282218.1
XM_006048923.2	mRNA	SMPX	protein_coding	19	16	12	1170	1530	1801	6.69790579134023	1.54581474500188e-166	2.6285709228747e-164	http://www.ncbi.nlm.nih.gov/nuccore/XM_006048923.2
XM_006042502.2	mRNA	CHAF1A	protein_coding	5698	5893	4973	1019	1203	1328	-2.10190066273673	1.78777065460019e-166	3.02966317429066e-164	http://www.ncbi.nlm.nih.gov/nuccore/XM_006042502.2
XM_006064145.2	mRNA	GAA	protein_coding	1667	1649	1655	6289	5889	6468	2.03053355601468	1.95756250629242e-166	3.30615717800024e-164	http://www.ncbi.nlm.nih.gov/nuccore/XM_006064145.2
XM_025282924.1	mRNA	CACNA1C	protein_coding	349	372	349	1990	2156	2620	2.77946446508319	4.25395854807509e-166	7.16030326826842e-164	http://www.ncbi.nlm.nih.gov/nuccore/XM_025282924.1
XM_025282930.1	mRNA	CACNA1C	protein_coding	344	364	338	1924	2101	2534	2.76750626536981	4.90311588265408e-166	8.21855503745266e-164	http://www.ncbi.nlm.nih.gov/nuccore/XM_025282930.1
XM_025291331.1	mRNA	TNS3	protein_coding	290	331	344	1826	2014	2232	2.77038585713446	4.91566023956986e-166	8.21855503745266e-164	http://www.ncbi.nlm.nih.gov/nuccore/XM_025291331.1
XM_006045554.2	mRNA	KIF18B	protein_coding	2430	2481	2188	445	536	484	-2.15593476177848	1.19040016981672e-165	1.98358888497587e-163	http://www.ncbi.nlm.nih.gov/nuccore/XM_006045554.2
XM_025282940.1	mRNA	CACNA1C	protein_coding	343	371	342	1965	2128	2579	2.77843418694443	1.37918180784089e-165	2.29049917373522e-163	http://www.ncbi.nlm.nih.gov/nuccore/XM_025282940.1
XM_025279948.1	mRNA	KIF18B	protein_coding	2714	2662	2390	456	592	524	-2.18481487497447	2.23505631399938e-165	3.6995751073884e-163	http://www.ncbi.nlm.nih.gov/nuccore/XM_025279948.1
XM_025286139.1	mRNA	LOC102394267	protein_coding	41	31	27	858	1093	921	4.97872348626861	3.79289832248713e-165	6.25740308348597e-163	http://www.ncbi.nlm.nih.gov/nuccore/XM_025286139.1
XM_025279373.1	mRNA	ABCA6	protein_coding	23	14	17	1068	1070	1244	6.09150744274396	7.91488780110069e-165	1.30146354757175e-162	http://www.ncbi.nlm.nih.gov/nuccore/XM_025279373.1
XM_025283126.1	mRNA	C1R	protein_coding	97	112	143	13220	11944	10133	6.76773073110268	1.02495084506984e-164	1.67980677479983e-162	http://www.ncbi.nlm.nih.gov/nuccore/XM_025283126.1
XM_025293105.1	mRNA	DOT1L	protein_coding	8179	8276	7121	2137	2235	2380	-1.68062005370404	1.88685489164623e-164	3.08225479562262e-162	http://www.ncbi.nlm.nih.gov/nuccore/XM_025293105.1
XM_025282935.1	mRNA	CACNA1C	protein_coding	344	372	343	1967	2131	2589	2.77754126909963	2.31632057270145e-164	3.77143921221257e-162	http://www.ncbi.nlm.nih.gov/nuccore/XM_025282935.1
XM_025268643.1	mRNA	NOD2	protein_coding	53	52	53	1003	985	898	4.31553876237543	3.00354250810348e-164	4.87444620134331e-162	http://www.ncbi.nlm.nih.gov/nuccore/XM_025268643.1
XM_025282941.1	mRNA	CACNA1C	protein_coding	351	386	370	2095	2255	2754	2.80008294477773	3.04410938126828e-164	4.92424226308214e-162	http://www.ncbi.nlm.nih.gov/nuccore/XM_025282941.1
XM_006045639.2	mRNA	LOC102409993	protein_coding	4546	4561	4046	1155	1339	1271	-1.68343193897407	3.14435381220563e-164	5.06993980535666e-162	http://www.ncbi.nlm.nih.gov/nuccore/XM_006045639.2
XM_025291749.1	mRNA	EZH2	protein_coding	5035	5171	4617	814	1044	1122	-2.1969329064815	5.25313150848009e-164	8.44279906925818e-162	http://www.ncbi.nlm.nih.gov/nuccore/XM_025291749.1
XM_025282929.1	mRNA	CACNA1C	protein_coding	325	346	325	1881	2032	2471	2.79910409763646	7.21433963410813e-164	1.15575576717096e-161	http://www.ncbi.nlm.nih.gov/nuccore/XM_025282929.1
XM_025293236.1	mRNA	CHAF1A	protein_coding	5376	5547	4667	946	1151	1239	-2.10452758771194	9.66553116228232e-164	1.54347999711023e-161	http://www.ncbi.nlm.nih.gov/nuccore/XM_025293236.1
XM_025282932.1	mRNA	CACNA1C	protein_coding	329	359	333	1940	2078	2537	2.80154708275645	1.51869266339076e-163	2.4174384846044e-161	http://www.ncbi.nlm.nih.gov/nuccore/XM_025282932.1
XM_025294565.1	mRNA	LAMA2	protein_coding	1926	1643	1746	5716	5889	6067	1.85570920630944	1.71550164108055e-163	2.72202032686484e-161	http://www.ncbi.nlm.nih.gov/nuccore/XM_025294565.1
XM_025291750.1	mRNA	EZH2	protein_coding	4756	4866	4313	771	993	1056	-2.18715443162781	2.29290245495104e-163	3.62664377819129e-161	http://www.ncbi.nlm.nih.gov/nuccore/XM_025291750.1
XM_025293099.1	mRNA	DOT1L	protein_coding	8425	8641	7440	2204	2285	2458	-1.69546841871912	2.39258199269543e-163	3.77232951335647e-161	http://www.ncbi.nlm.nih.gov/nuccore/XM_025293099.1
XM_025294564.1	mRNA	LAMA2	protein_coding	1926	1643	1747	5718	5889	6068	1.85567889078046	2.67773884976893e-163	4.20861144202011e-161	http://www.ncbi.nlm.nih.gov/nuccore/XM_025294564.1
XM_006052529.2	mRNA	RAD54L	protein_coding	2953	2963	2757	527	480	586	-2.32146033501107	3.17444370624371e-163	4.97359461560315e-161	http://www.ncbi.nlm.nih.gov/nuccore/XM_006052529.2
XM_006070863.2	mRNA	KIF20A	protein_coding	10720	10731	10227	1549	2301	1960	-2.33290888654194	4.9381616290851e-163	7.71266541836699e-161	http://www.ncbi.nlm.nih.gov/nuccore/XM_006070863.2
XM_006069554.2	mRNA	TIMP3	protein_coding	5343	4672	4879	16093	16853	19084	1.92552589327209	5.39894784379457e-163	8.40599307566803e-161	http://www.ncbi.nlm.nih.gov/nuccore/XM_006069554.2
XM_006070692.2	mRNA	KIF15	protein_coding	3355	3040	2876	513	672	662	-2.20853611923262	5.92897730654805e-163	9.20247465246552e-161	http://www.ncbi.nlm.nih.gov/nuccore/XM_006070692.2
XM_006069018.2	mRNA	TSPAN11	protein_coding	267	235	228	1313	1464	1360	2.62471821037641	7.02502370693683e-163	1.08698060916371e-160	http://www.ncbi.nlm.nih.gov/nuccore/XM_006069018.2
XM_006049067.2	mRNA	FAM210B	protein_coding	1447	1309	1136	4001	4493	4475	1.85980029165684	9.36925631494011e-163	1.44521503832589e-160	http://www.ncbi.nlm.nih.gov/nuccore/XM_006049067.2
XM_025283127.1	mRNA	C1R	protein_coding	93	109	139	12955	11733	9980	6.78732204304245	1.0200775815064e-162	1.56862115257387e-160	http://www.ncbi.nlm.nih.gov/nuccore/XM_025283127.1
XM_025270026.1	mRNA	POLD1	protein_coding	6293	6873	5931	1633	1761	1808	-1.75472719806578	2.11941792701032e-162	3.24910028853647e-160	http://www.ncbi.nlm.nih.gov/nuccore/XM_025270026.1
XM_025282936.1	mRNA	CACNA1C	protein_coding	322	357	326	1927	2050	2508	2.80906895758587	2.56765693677048e-162	3.92418317670907e-160	http://www.ncbi.nlm.nih.gov/nuccore/XM_025282936.1
XM_025282926.1	mRNA	CACNA1C	protein_coding	346	367	344	1932	2114	2565	2.76349843551043	4.08847210130112e-162	6.22935613159406e-160	http://www.ncbi.nlm.nih.gov/nuccore/XM_025282926.1
XM_006075341.2	mRNA	ARRDC4	protein_coding	1739	1575	1588	4674	5224	4782	1.703718300337	5.77300820168614e-162	8.76916425709173e-160	http://www.ncbi.nlm.nih.gov/nuccore/XM_006075341.2
XM_006049446.2	mRNA	SMURF2	protein_coding	13552	12208	12158	3105	3845	3723	-1.71043033412179	6.39175832495485e-162	9.67953115575154e-160	http://www.ncbi.nlm.nih.gov/nuccore/XM_006049446.2
XM_025282923.1	mRNA	CACNA1C	protein_coding	330	360	336	1947	2087	2557	2.80223964947791	7.73943669417686e-162	1.16849077095144e-159	http://www.ncbi.nlm.nih.gov/nuccore/XM_025282923.1
XM_006075642.2	mRNA	ADAMTS1	protein_coding	11942	11744	12202	1901	2098	2582	-2.33047717927536	1.24328909520648e-161	1.87143180031639e-159	http://www.ncbi.nlm.nih.gov/nuccore/XM_006075642.2
XM_025268646.1	mRNA	NOD2	protein_coding	53	50	47	954	945	866	4.3291983572355	2.93445426479831e-161	4.40371430226042e-159	http://www.ncbi.nlm.nih.gov/nuccore/XM_025268646.1
XM_025282939.1	mRNA	CACNA1C	protein_coding	324	359	329	1922	2059	2516	2.80149573252232	4.97021441474629e-161	7.43636614972686e-159	http://www.ncbi.nlm.nih.gov/nuccore/XM_025282939.1
XM_006069582.2	mRNA	CKAP4	protein_coding	51899	54578	48241	15387	16558	16608	-1.55008872201732	7.77270634771734e-161	1.15945972563569e-158	http://www.ncbi.nlm.nih.gov/nuccore/XM_006069582.2
XM_006043376.2	mRNA	RRM1	protein_coding	11268	11014	10386	3234	3797	3805	-1.472610168661	8.0396012632594e-161	1.19569269772947e-158	http://www.ncbi.nlm.nih.gov/nuccore/XM_006043376.2
XM_025282937.1	mRNA	CACNA1C	protein_coding	341	367	338	1909	2089	2534	2.76135928712392	2.17648342387661e-160	3.22734921511323e-158	http://www.ncbi.nlm.nih.gov/nuccore/XM_025282937.1
XM_025268509.1	mRNA	SLC7A5	protein_coding	6975	7231	6376	2058	2219	2209	-1.54386328323447	2.61064617560931e-160	3.85965057588673e-158	http://www.ncbi.nlm.nih.gov/nuccore/XM_025268509.1
XM_025282934.1	mRNA	CACNA1C	protein_coding	325	360	330	1924	2062	2526	2.80051089902729	7.26109959639366e-160	1.07032474908616e-157	http://www.ncbi.nlm.nih.gov/nuccore/XM_025282934.1
XM_025282933.1	mRNA	CACNA1C	protein_coding	326	354	328	1882	2036	2482	2.7853447529042	7.99540931206682e-160	1.17508931609176e-157	http://www.ncbi.nlm.nih.gov/nuccore/XM_025282933.1
XM_006041597.2	mRNA	MAN2B1	protein_coding	3483	3475	3066	10477	10179	11402	1.80188003825811	1.91137309375461e-159	2.80089240147458e-157	http://www.ncbi.nlm.nih.gov/nuccore/XM_006041597.2
XM_025281564.1	mRNA	VLDLR	protein_coding	1979	1620	1612	6697	6516	7235	2.09774422789958	3.07808881268737e-159	4.49734952828513e-157	http://www.ncbi.nlm.nih.gov/nuccore/XM_025281564.1
XM_025288129.1	mRNA	CSF1	protein_coding	24138	25618	23601	3868	3812	5005	-2.41133043814964	4.27805045299197e-159	6.23231893916429e-157	http://www.ncbi.nlm.nih.gov/nuccore/XM_025288129.1
XM_025291326.1	mRNA	TNS3	protein_coding	285	326	338	1754	1949	2165	2.7449898157482	5.5508983603571e-159	8.06304399440442e-157	http://www.ncbi.nlm.nih.gov/nuccore/XM_025291326.1
XM_006045431.2	mRNA	GINS1	protein_coding	4130	3857	3308	790	936	846	-2.01164988848294	7.61491711882017e-159	1.10290120817145e-156	http://www.ncbi.nlm.nih.gov/nuccore/XM_006045431.2
XM_025281563.1	mRNA	VLDLR	protein_coding	1981	1620	1613	6699	6519	7239	2.09754835177056	8.23778967008839e-159	1.18965621661685e-156	http://www.ncbi.nlm.nih.gov/nuccore/XM_025281563.1
XM_025282938.1	mRNA	CACNA1C	protein_coding	319	352	321	1869	2008	2453	2.79278923517787	9.48824848528918e-159	1.36628035919816e-156	http://www.ncbi.nlm.nih.gov/nuccore/XM_025282938.1
XM_006070031.2	mRNA	ERCC6L	protein_coding	2115	1922	1804	267	362	308	-2.52032628152808	1.41985185127373e-158	2.0386535673202e-156	http://www.ncbi.nlm.nih.gov/nuccore/XM_006070031.2
XM_025270934.1	mRNA	SLC25A29	protein_coding	1880	1982	1768	5558	5586	5877	1.71921874738058	3.54661970897732e-158	5.07767913104532e-156	http://www.ncbi.nlm.nih.gov/nuccore/XM_025270934.1
XM_025282925.1	mRNA	CACNA1C	protein_coding	327	355	331	1889	2045	2502	2.78613600488511	3.80240312126008e-158	5.42828454757997e-156	http://www.ncbi.nlm.nih.gov/nuccore/XM_025282925.1
XM_025288149.1	mRNA	SORT1	protein_coding	1579	1339	1448	5635	6175	7242	2.2446797998122	4.23052370448776e-158	6.02221092939124e-156	http://www.ncbi.nlm.nih.gov/nuccore/XM_025288149.1
XM_025279949.1	mRNA	KIF18B	protein_coding	2464	2460	2162	423	536	466	-2.19352573737671	4.66726055602595e-158	6.62498355221884e-156	http://www.ncbi.nlm.nih.gov/nuccore/XM_025279949.1
XM_006074953.2	mRNA	GTSE1	protein_coding	3355	3564	3155	585	788	683	-2.17491620008049	7.18007800589717e-158	1.01628700706766e-155	http://www.ncbi.nlm.nih.gov/nuccore/XM_006074953.2
XM_025288150.1	mRNA	SORT1	protein_coding	1536	1293	1396	5506	6007	7064	2.25587437136502	1.45368843035446e-157	2.05175973556799e-155	http://www.ncbi.nlm.nih.gov/nuccore/XM_025288150.1
XM_006045433.2	mRNA	GINS1	protein_coding	4056	3798	3250	769	922	840	-2.01052857935678	2.16110842932538e-157	3.04160749362368e-155	http://www.ncbi.nlm.nih.gov/nuccore/XM_006045433.2
XM_025273658.1	mRNA	CALCRL	protein_coding	334	282	262	1447	1812	1781	2.64100094353804	3.33423507319482e-157	4.67948152258551e-155	http://www.ncbi.nlm.nih.gov/nuccore/XM_025273658.1
XM_025291328.1	mRNA	TNS3	protein_coding	284	322	338	1737	1941	2154	2.74348485443332	4.73600046929212e-157	6.62813908375116e-155	http://www.ncbi.nlm.nih.gov/nuccore/XM_025291328.1
XM_025291324.1	mRNA	TNS3	protein_coding	284	324	341	1762	1946	2162	2.74540103586085	4.96623872769019e-157	6.93089389719072e-155	http://www.ncbi.nlm.nih.gov/nuccore/XM_025291324.1
XM_006069583.2	mRNA	NUAK1	protein_coding	5126	4861	4471	17587	18476	15702	1.96521296546147	5.7253113942574e-157	7.96793825687392e-155	http://www.ncbi.nlm.nih.gov/nuccore/XM_006069583.2
XM_025291327.1	mRNA	TNS3	protein_coding	284	322	338	1738	1941	2157	2.74447231616461	7.99567332905081e-157	1.10966137123481e-154	http://www.ncbi.nlm.nih.gov/nuccore/XM_025291327.1
XM_025291329.1	mRNA	TNS3	protein_coding	284	322	338	1736	1941	2155	2.74346255909292	8.77195660101967e-157	1.21401442703501e-154	http://www.ncbi.nlm.nih.gov/nuccore/XM_025291329.1
XM_025291330.1	mRNA	TNS3	protein_coding	284	322	339	1737	1944	2154	2.74261759367776	1.62222048977063e-156	2.23888896016183e-154	http://www.ncbi.nlm.nih.gov/nuccore/XM_025291330.1
XM_025264383.1	mRNA	MCM10	protein_coding	2695	2753	2614	613	623	653	-1.97207797563975	1.6725235308124e-156	2.30193756562614e-154	http://www.ncbi.nlm.nih.gov/nuccore/XM_025264383.1
XM_025288152.1	mRNA	SORT1	protein_coding	1509	1283	1378	5356	5879	6911	2.2406963774696	2.24776075669394e-156	3.08512904079234e-154	http://www.ncbi.nlm.nih.gov/nuccore/XM_025288152.1
XM_006052663.2	mRNA	MYOZ1	protein_coding	64	57	56	971	1046	1387	4.3848409095166	2.7455224864313e-156	3.7579716165238e-154	http://www.ncbi.nlm.nih.gov/nuccore/XM_006052663.2
XM_025288125.1	mRNA	CSF1	protein_coding	26703	28529	26051	4246	4303	5614	-2.40094540594064	3.85390128762881e-156	5.26062805078165e-154	http://www.ncbi.nlm.nih.gov/nuccore/XM_025288125.1
XM_025288128.1	mRNA	CSF1	protein_coding	26741	28543	26073	4252	4303	5618	-2.4012009736493	4.06732235096081e-156	5.53678146152787e-154	http://www.ncbi.nlm.nih.gov/nuccore/XM_025288128.1
XM_025294563.1	mRNA	LAMA2	protein_coding	1884	1588	1698	5559	5718	5890	1.85390359199465	4.72929881523792e-156	6.42037751693731e-154	http://www.ncbi.nlm.nih.gov/nuccore/XM_025294563.1
XM_025284761.1	mRNA	MYOZ1	protein_coding	51	49	54	954	1040	1381	4.57142241845219	5.88297926557193e-156	7.96488249860299e-154	http://www.ncbi.nlm.nih.gov/nuccore/XM_025284761.1
XM_025274410.1	mRNA	HTRA1	protein_coding	8343	8430	8285	30535	29969	36180	2.0688888295256	6.41207683227297e-156	8.65769387572727e-154	http://www.ncbi.nlm.nih.gov/nuccore/XM_025274410.1
XM_025288127.1	mRNA	CSF1	protein_coding	26738	28572	26082	4249	4306	5621	-2.40155661872547	7.45215987462813e-156	1.00348367955026e-153	http://www.ncbi.nlm.nih.gov/nuccore/XM_025288127.1
XM_025282270.1	mRNA	RGS3	protein_coding	3181	3581	3096	395	437	565	-2.70029245955797	7.56282873695852e-156	1.01564101391236e-153	http://www.ncbi.nlm.nih.gov/nuccore/XM_025282270.1
XM_006061228.2	mRNA	RGS3	protein_coding	3182	3588	3098	390	441	564	-2.70417855828429	8.39852776220488e-156	1.12182265066041e-153	http://www.ncbi.nlm.nih.gov/nuccore/XM_006061228.2
XM_006061229.2	mRNA	RGS3	protein_coding	3182	3588	3098	390	441	564	-2.70417855828429	8.39852776220488e-156	1.12182265066041e-153	http://www.ncbi.nlm.nih.gov/nuccore/XM_006061229.2
XM_025288153.1	mRNA	SORT1	protein_coding	1466	1237	1326	5227	5711	6733	2.25232606162967	9.50499722721677e-156	1.26622320013802e-153	http://www.ncbi.nlm.nih.gov/nuccore/XM_025288153.1
XM_025286044.1	mRNA	TMEM63A	protein_coding	1129	992	968	4757	4315	4359	2.24791161349484	1.72033282612204e-155	2.28565713055675e-153	http://www.ncbi.nlm.nih.gov/nuccore/XM_025286044.1
XM_025293518.1	mRNA	ILF3	protein_coding	14005	14134	12872	4590	4918	5028	-1.374539860959	4.37697110390066e-155	5.79983593908624e-153	http://www.ncbi.nlm.nih.gov/nuccore/XM_025293518.1
XM_025288130.1	mRNA	CSF1	protein_coding	23319	24830	22869	3714	3682	4863	-2.41414022369988	4.63759578120667e-155	6.12888420708381e-153	http://www.ncbi.nlm.nih.gov/nuccore/XM_025288130.1
XM_006042189.2	mRNA	SPAG5	protein_coding	4942	4778	4499	763	986	1083	-2.21090133737489	7.97919589469595e-155	1.05171290227893e-152	http://www.ncbi.nlm.nih.gov/nuccore/XM_006042189.2
XM_006061230.2	mRNA	RGS3	protein_coding	3182	3585	3097	390	437	564	-2.70762503233633	1.62431123575835e-154	2.13530497887041e-152	http://www.ncbi.nlm.nih.gov/nuccore/XM_006061230.2
XM_025282269.1	mRNA	RGS3	protein_coding	3186	3585	3096	390	440	566	-2.70297309423395	3.34940204311588e-154	4.39150678932006e-152	http://www.ncbi.nlm.nih.gov/nuccore/XM_025282269.1
XM_025288151.1	mRNA	SORT1	protein_coding	1535	1290	1399	5441	5983	7022	2.24574058887161	3.78756253064915e-154	4.95295873922658e-152	http://www.ncbi.nlm.nih.gov/nuccore/XM_025288151.1
XM_025291323.1	mRNA	TNS3	protein_coding	741	656	691	3098	3359	4101	2.45711478141605	6.42427004990586e-154	8.37896352608533e-152	http://www.ncbi.nlm.nih.gov/nuccore/XM_025291323.1
XM_006050728.2	mRNA	TSC22D3	protein_coding	426	385	474	2273	2681	2994	2.74325368790047	9.40838923057061e-154	1.22390124447707e-151	http://www.ncbi.nlm.nih.gov/nuccore/XM_006050728.2
XM_025287315.1	mRNA	TENM4	protein_coding	2796	2637	2277	12687	11438	10811	2.31012981326774	9.83444269048881e-154	1.27599332856308e-151	http://www.ncbi.nlm.nih.gov/nuccore/XM_025287315.1
XM_006074424.2	mRNA	MB	protein_coding	52	58	74	890	1055	1208	4.21327409879051	1.4773722946033e-153	1.91187324244209e-151	http://www.ncbi.nlm.nih.gov/nuccore/XM_006074424.2
XM_025264378.1	mRNA	MCM10	protein_coding	2667	2733	2590	613	614	643	-1.97343521336204	7.52610039747622e-153	9.71432383687715e-151	http://www.ncbi.nlm.nih.gov/nuccore/XM_025264378.1
XM_025264386.1	mRNA	MCM10	protein_coding	2664	2730	2579	613	614	643	-1.97029543778963	7.91594578737335e-153	1.01911154254342e-150	http://www.ncbi.nlm.nih.gov/nuccore/XM_025264386.1
XM_025264387.1	mRNA	MCM10	protein_coding	2663	2730	2579	613	614	643	-1.97012018094474	1.09278221342228e-152	1.40323938709635e-150	http://www.ncbi.nlm.nih.gov/nuccore/XM_025264387.1
XM_025264385.1	mRNA	MCM10	protein_coding	2664	2734	2583	613	614	643	-1.97176670822234	1.16490821565038e-152	1.49201084905781e-150	http://www.ncbi.nlm.nih.gov/nuccore/XM_025264385.1
XM_006066328.2	mRNA	MAPK12	protein_coding	1045	1112	931	4210	3916	4478	2.15470202031069	1.60272280797298e-152	2.04749893491379e-150	http://www.ncbi.nlm.nih.gov/nuccore/XM_006066328.2
XM_025279377.1	mRNA	ABCA9	protein_coding	300	268	217	1507	1587	1804	2.76573748549418	2.13549767300007e-152	2.7211483519663e-150	http://www.ncbi.nlm.nih.gov/nuccore/XM_025279377.1
XM_006064789.2	mRNA	UGP2	protein_coding	2829	2809	2554	6407	7415	6835	1.45528651047164	2.93530923802469e-152	3.73076306546184e-150	http://www.ncbi.nlm.nih.gov/nuccore/XM_006064789.2
XM_025293519.1	mRNA	ILF3	protein_coding	13505	13729	12498	4461	4777	4874	-1.371624823996	3.10993840123328e-152	3.94265803981286e-150	http://www.ncbi.nlm.nih.gov/nuccore/XM_025293519.1
XM_006077412.2	mRNA	CA13	protein_coding	103	70	88	975	1310	1405	3.93700601757351	4.18331499187494e-152	5.28998230558846e-150	http://www.ncbi.nlm.nih.gov/nuccore/XM_006077412.2
XM_025282675.1	mRNA	GTSE1	protein_coding	3459	3701	3254	586	806	720	-2.18468305856824	6.33049799581956e-152	7.98492156065108e-150	http://www.ncbi.nlm.nih.gov/nuccore/XM_025282675.1
XM_006072685.2	mRNA	SYT12	protein_coding	76	110	55	1260	1253	1589	4.2143634896795	1.58766173756127e-151	1.99752703915443e-149	http://www.ncbi.nlm.nih.gov/nuccore/XM_006072685.2
XM_006053120.2	mRNA	NOLC1	protein_coding	11713	11889	10944	3218	3318	3719	-1.63052919899979	2.04245013829815e-151	2.5632492000108e-149	http://www.ncbi.nlm.nih.gov/nuccore/XM_006053120.2
XM_025278357.1	mRNA	DOCK10	protein_coding	349	338	293	1485	1642	1505	2.36376111256041	2.35229469176384e-151	2.94468287506909e-149	http://www.ncbi.nlm.nih.gov/nuccore/XM_025278357.1
XM_025270816.1	mRNA	SPDL1	protein_coding	2885	2640	2676	407	575	463	-2.387825555204	2.41856943277385e-151	3.02005977065393e-149	http://www.ncbi.nlm.nih.gov/nuccore/XM_025270816.1
XM_025283038.1	mRNA	TSPAN11	protein_coding	248	203	207	1238	1340	1278	2.67370694251028	2.56144142821641e-151	3.19046740695066e-149	http://www.ncbi.nlm.nih.gov/nuccore/XM_025283038.1
XM_025279376.1	mRNA	ABCA9	protein_coding	315	293	239	1587	1628	1906	2.72022359533724	3.07577575722421e-151	3.82155550005441e-149	http://www.ncbi.nlm.nih.gov/nuccore/XM_025279376.1
XM_025282799.1	mRNA	RANGAP1	protein_coding	10186	11336	9508	2352	2671	2870	-1.85491103919687	3.2189585794076e-151	3.98950679855286e-149	http://www.ncbi.nlm.nih.gov/nuccore/XM_025282799.1
XM_025264384.1	mRNA	MCM10	protein_coding	2715	2782	2637	630	625	659	-1.96549745750089	5.23913722708288e-151	6.47715965421713e-149	http://www.ncbi.nlm.nih.gov/nuccore/XM_025264384.1
XM_025263928.1	mRNA	GINS1	protein_coding	3559	3306	2923	649	818	705	-2.05047469874586	7.65187265553824e-151	9.43661513160598e-149	http://www.ncbi.nlm.nih.gov/nuccore/XM_025263928.1
XM_006061421.2	mRNA	B3GALT2	protein_coding	143	129	111	962	1234	1078	3.21566065339867	8.70640388922206e-151	1.07105965672274e-148	http://www.ncbi.nlm.nih.gov/nuccore/XM_006061421.2
XM_025288815.1	mRNA	RAD54L	protein_coding	2877	2864	2683	516	469	588	-2.29780548230912	1.01799670906958e-150	1.24925246394024e-148	http://www.ncbi.nlm.nih.gov/nuccore/XM_025288815.1
XM_006056268.2	mRNA	ABCA9	protein_coding	299	266	216	1506	1573	1802	2.76825968059739	3.16064927216004e-150	3.86911618395159e-148	http://www.ncbi.nlm.nih.gov/nuccore/XM_006056268.2
XM_025264382.1	mRNA	MCM10	protein_coding	2636	2718	2571	610	610	639	-1.97018703949456	5.96006616141489e-150	7.27814647941603e-148	http://www.ncbi.nlm.nih.gov/nuccore/XM_025264382.1
XM_025288126.1	mRNA	CSF1	protein_coding	24640	26362	24113	3921	3912	5190	-2.40797620481829	6.1086956942263e-150	7.44140698223562e-148	http://www.ncbi.nlm.nih.gov/nuccore/XM_025288126.1
XM_006053119.2	mRNA	NOLC1	protein_coding	11985	12148	11205	3279	3383	3806	-1.63364415622863	6.59581832724856e-150	8.0152062565489e-148	http://www.ncbi.nlm.nih.gov/nuccore/XM_006053119.2
XM_025291325.1	mRNA	TNS3	protein_coding	731	645	683	3027	3263	3999	2.44012345136689	1.87115579223388e-149	2.26828698385569e-147	http://www.ncbi.nlm.nih.gov/nuccore/XM_025291325.1
XM_025279422.1	mRNA	GPRC5C	protein_coding	2734	2995	2988	462	589	496	-2.37849081278206	2.02779670282952e-149	2.45220667779308e-147	http://www.ncbi.nlm.nih.gov/nuccore/XM_025279422.1
XM_025282336.1	mRNA	PHF19	protein_coding	7372	8059	6638	1509	1927	1850	-1.94287571959944	2.23986461218441e-149	2.70210107924609e-147	http://www.ncbi.nlm.nih.gov/nuccore/XM_025282336.1
XM_006063935.2	mRNA	NCAPG	protein_coding	7405	6786	6706	1449	1930	1590	-1.95440633556831	2.51739384995109e-149	3.02956796584814e-147	http://www.ncbi.nlm.nih.gov/nuccore/XM_006063935.2
XM_025284794.1	mRNA	PLAU	protein_coding	15133	14439	13254	3100	2838	3512	-2.0549830049636	3.57813796739256e-149	4.29574862528674e-147	http://www.ncbi.nlm.nih.gov/nuccore/XM_025284794.1
XM_025282163.1	mRNA	ABCA1	protein_coding	6597	5844	6015	28480	25491	24858	2.22193221312612	5.22106572920113e-149	6.2531047554324e-147	http://www.ncbi.nlm.nih.gov/nuccore/XM_025282163.1
XM_006049618.2	mRNA	CCNB2	protein_coding	3521	3623	3419	602	808	806	-2.1369516185233	9.48044313288129e-149	1.13271970793656e-146	http://www.ncbi.nlm.nih.gov/nuccore/XM_006049618.2
XM_006043263.2	mRNA	NOD2	protein_coding	51	50	44	872	881	786	4.25502451479266	1.36437803468201e-148	1.62625375172157e-146	http://www.ncbi.nlm.nih.gov/nuccore/XM_006043263.2
XM_025268507.1	mRNA	SLC7A5	protein_coding	12880	13726	12166	3945	4089	4248	-1.53620671978059	1.90022248297041e-148	2.25954140260226e-146	http://www.ncbi.nlm.nih.gov/nuccore/XM_025268507.1
XM_006064972.2	mRNA	CSF1	protein_coding	28314	30311	27436	4531	4578	6034	-2.38667927783211	3.43106847122055e-148	4.0701458200386e-146	http://www.ncbi.nlm.nih.gov/nuccore/XM_006064972.2
XM_025293102.1	mRNA	DOT1L	protein_coding	9847	10185	8664	2660	2865	3068	-1.6171841099604	3.48900629986509e-148	4.12904420138191e-146	http://www.ncbi.nlm.nih.gov/nuccore/XM_025293102.1
XM_025278360.1	mRNA	DOCK10	protein_coding	348	329	292	1471	1614	1475	2.35761052490506	4.02536790383895e-148	4.7525095988855e-146	http://www.ncbi.nlm.nih.gov/nuccore/XM_025278360.1
XM_025282160.1	mRNA	ABCA1	protein_coding	6852	6033	6210	29557	26392	25797	2.22541265224005	1.25048425902117e-147	1.47288125856293e-145	http://www.ncbi.nlm.nih.gov/nuccore/XM_025282160.1
XM_006044347.2	mRNA	LOC102409101	protein_coding	8032	8508	7514	2355	2597	2687	-1.53395426522407	1.32374745691202e-147	1.55549692324829e-145	http://www.ncbi.nlm.nih.gov/nuccore/XM_006044347.2
XM_006065844.2	mRNA	CDCA3	protein_coding	3108	3420	3136	384	587	523	-2.57985446063601	1.68025191609856e-147	1.96976920507714e-145	http://www.ncbi.nlm.nih.gov/nuccore/XM_006065844.2
XM_025279426.1	mRNA	GPRC5C	protein_coding	3067	3257	3280	492	619	463	-2.49217458014331	2.26621298235512e-147	2.65045843708636e-145	http://www.ncbi.nlm.nih.gov/nuccore/XM_025279426.1
XM_006066330.2	mRNA	MAPK12	protein_coding	955	1035	875	3951	3632	4083	2.15131808975495	2.45463609322233e-147	2.8641061843704e-145	http://www.ncbi.nlm.nih.gov/nuccore/XM_006066330.2
XM_006050408.2	mRNA	CDKN1A	protein_coding	1479	1170	1314	4854	5898	6195	2.2141032040883	2.94989770326221e-147	3.43394283340264e-145	http://www.ncbi.nlm.nih.gov/nuccore/XM_006050408.2
XM_025286687.1	mRNA	FOSL1	protein_coding	3139	3331	2886	319	316	473	-2.95724505437022	4.25653277177353e-147	4.94343198806696e-145	http://www.ncbi.nlm.nih.gov/nuccore/XM_025286687.1
XM_025282161.1	mRNA	ABCA1	protein_coding	6876	6043	6219	29625	26438	25832	2.22485630345236	7.5785113679805e-147	8.78102725318354e-145	http://www.ncbi.nlm.nih.gov/nuccore/XM_025282161.1
XM_006058941.2	mRNA	CCNB1	protein_coding	7877	8061	7251	1181	1766	1411	-2.29636995824828	8.22840427850346e-147	9.51192079739855e-145	http://www.ncbi.nlm.nih.gov/nuccore/XM_006058941.2
XM_006071969.2	mRNA	CEP55	protein_coding	3125	3081	3028	327	533	463	-2.69032021371245	1.24299159092095e-146	1.43355486190867e-144	http://www.ncbi.nlm.nih.gov/nuccore/XM_006071969.2
XM_025282800.1	mRNA	RANGAP1	protein_coding	5666	6043	5092	1261	1392	1551	-1.87750667886612	1.68234658825755e-146	1.93578646805441e-144	http://www.ncbi.nlm.nih.gov/nuccore/XM_025282800.1
XM_006056505.2	mRNA	LOC102411827	protein_coding	2443	2530	2348	305	426	450	-2.51634030787324	2.04177344561223e-146	2.34394650646862e-144	http://www.ncbi.nlm.nih.gov/nuccore/XM_006056505.2
XM_025268508.1	mRNA	SLC7A5	protein_coding	11187	11997	10541	3390	3598	3738	-1.53099003340584	2.86655949166011e-146	3.28323203570073e-144	http://www.ncbi.nlm.nih.gov/nuccore/XM_025268508.1
XM_025264380.1	mRNA	MCM10	protein_coding	2498	2563	2395	578	578	610	-1.95594461278807	6.2305785902808e-146	7.11986507118258e-144	http://www.ncbi.nlm.nih.gov/nuccore/XM_025264380.1
XM_006079852.2	mRNA	NUP205	protein_coding	9435	9303	8667	3135	3576	3467	-1.30840892135717	6.72881127042659e-146	7.67161473515936e-144	http://www.ncbi.nlm.nih.gov/nuccore/XM_006079852.2
XM_006043655.2	mRNA	RENBP	protein_coding	298	304	267	2173	2060	1742	2.90906646242477	6.95031852857281e-146	7.90606666778729e-144	http://www.ncbi.nlm.nih.gov/nuccore/XM_006043655.2
XM_025282162.1	mRNA	ABCA1	protein_coding	6736	5891	6094	28983	25833	25304	2.22500458824216	8.54419947497369e-146	9.69698520368141e-144	http://www.ncbi.nlm.nih.gov/nuccore/XM_025282162.1
XM_025283083.1	mRNA	NCAPD2	protein_coding	6834	6628	6239	1505	1784	1959	-1.78969296880842	2.66616249275908e-145	3.0190048608349e-143	http://www.ncbi.nlm.nih.gov/nuccore/XM_025283083.1
XM_006041863.2	mRNA	PTMA	protein_coding	34658	36120	33410	9044	8353	8763	-1.86875817621365	3.53021937910692e-145	3.98834739513026e-143	http://www.ncbi.nlm.nih.gov/nuccore/XM_006041863.2
XM_025264381.1	mRNA	MCM10	protein_coding	2496	2568	2396	578	577	611	-1.95671493280826	4.80067924987407e-145	5.41140819607411e-143	http://www.ncbi.nlm.nih.gov/nuccore/XM_025264381.1
XM_006077827.2	mRNA	DUT	protein_coding	5055	5630	5460	1134	1327	1356	-1.96404437435593	6.8983483190173e-145	7.75838393450111e-143	http://www.ncbi.nlm.nih.gov/nuccore/XM_006077827.2
XM_006043161.2	mRNA	LOC102413072	protein_coding	461	549	493	2025	2167	2243	2.21807023438135	6.92716946800241e-145	7.77325145054694e-143	http://www.ncbi.nlm.nih.gov/nuccore/XM_006043161.2
XM_006079723.2	mRNA	TMEM63A	protein_coding	897	785	750	3731	3404	3405	2.2435291498467	7.00938212168709e-145	7.84783023480486e-143	http://www.ncbi.nlm.nih.gov/nuccore/XM_006079723.2
XM_006078253.2	mRNA	POLE	protein_coding	3578	3528	3142	694	691	842	-2.07927830926831	1.45780320688166e-144	1.62852307570549e-142	http://www.ncbi.nlm.nih.gov/nuccore/XM_006078253.2
XM_025291588.1	mRNA	NUP205	protein_coding	9209	9022	8452	3062	3500	3373	-1.30476961793279	1.65542367065832e-144	1.84514929626867e-142	http://www.ncbi.nlm.nih.gov/nuccore/XM_025291588.1
XM_025283039.1	mRNA	TSPAN11	protein_coding	238	191	198	1187	1262	1236	2.67812377605728	2.24467400732561e-144	2.49634805953089e-142	http://www.ncbi.nlm.nih.gov/nuccore/XM_025283039.1
XM_025278365.1	mRNA	DOCK10	protein_coding	341	316	280	1441	1598	1439	2.37997387390357	5.55725508172704e-144	6.16657282710214e-142	http://www.ncbi.nlm.nih.gov/nuccore/XM_025278365.1
XM_006068891.2	mRNA	RANGAP1	protein_coding	11784	13055	10990	2709	3047	3367	-1.85347252969202	7.74468856461151e-144	8.57474707454754e-142	http://www.ncbi.nlm.nih.gov/nuccore/XM_006068891.2
XM_006056759.2	mRNA	MCM3	protein_coding	12239	12505	11842	2042	1884	2574	-2.37095366028503	1.00066732406179e-143	1.10546004626897e-141	http://www.ncbi.nlm.nih.gov/nuccore/XM_006056759.2
XM_006056486.2	mRNA	POLA2	protein_coding	1944	2256	1831	321	345	347	-2.4518162395948	1.25028469584653e-143	1.37816226551242e-141	http://www.ncbi.nlm.nih.gov/nuccore/XM_006056486.2
XM_006078254.2	mRNA	POLE	protein_coding	3571	3508	3122	686	691	842	-2.07800548916035	2.13248645015648e-143	2.34540557187961e-141	http://www.ncbi.nlm.nih.gov/nuccore/XM_006078254.2
XM_025268510.1	mRNA	SLC7A5	protein_coding	12582	13441	11902	3863	3971	4166	-1.53773797230662	3.96205416783783e-143	4.34804900449745e-141	http://www.ncbi.nlm.nih.gov/nuccore/XM_025268510.1
XM_025282222.1	mRNA	LPAR1	protein_coding	440	447	372	2529	2464	2105	2.62280242344567	4.30686372238308e-143	4.71606310418224e-141	http://www.ncbi.nlm.nih.gov/nuccore/XM_025282222.1
XM_006041864.2	mRNA	PTMA	protein_coding	34085	35601	32872	8908	8195	8656	-1.86824750353329	4.65624353747827e-143	5.08745661771447e-141	http://www.ncbi.nlm.nih.gov/nuccore/XM_006041864.2
XM_006046099.2	mRNA	SLC25A5	protein_coding	10834	12086	10877	2955	3223	3424	-1.69592959922306	4.99730588316096e-143	5.44815691502688e-141	http://www.ncbi.nlm.nih.gov/nuccore/XM_006046099.2
XM_006050675.2	mRNA	PLPP3	protein_coding	562	601	532	2027	2134	2333	2.05924599117212	6.82160875722977e-143	7.4208081465384e-141	http://www.ncbi.nlm.nih.gov/nuccore/XM_006050675.2
XM_006069068.2	mRNA	ABCA1	protein_coding	7005	6141	6338	30351	26877	26345	2.22845461070833	6.94838394263194e-143	7.54225126740198e-141	http://www.ncbi.nlm.nih.gov/nuccore/XM_006069068.2
XM_025271803.1	mRNA	VRK1	protein_coding	3015	3184	2892	551	701	728	-2.08149555548155	9.46597232690039e-143	1.02526769400687e-140	http://www.ncbi.nlm.nih.gov/nuccore/XM_025271803.1
XM_025278356.1	mRNA	DOCK10	protein_coding	349	324	282	1458	1611	1457	2.36820257128164	1.02701724281914e-142	1.10995835334008e-140	http://www.ncbi.nlm.nih.gov/nuccore/XM_025278356.1
XM_025278354.1	mRNA	DOCK10	protein_coding	350	330	283	1467	1630	1465	2.3675470567906	2.5924058278893e-142	2.79570206846166e-140	http://www.ncbi.nlm.nih.gov/nuccore/XM_025278354.1
XM_025278983.1	mRNA	SPECC1	protein_coding	3436	3494	3303	937	1029	1045	-1.64458419264064	3.29415788075841e-142	3.54481270179323e-140	http://www.ncbi.nlm.nih.gov/nuccore/XM_025278983.1
XM_006076917.2	mRNA	VRK1	protein_coding	3224	3377	3103	580	746	779	-2.08777532816259	4.41656678759107e-142	4.74238377280496e-140	http://www.ncbi.nlm.nih.gov/nuccore/XM_006076917.2
XM_025278980.1	mRNA	SPECC1	protein_coding	3528	3586	3410	969	1065	1080	-1.63664349849223	4.6649218487804e-142	4.99828819939324e-140	http://www.ncbi.nlm.nih.gov/nuccore/XM_025278980.1
XM_025278979.1	mRNA	SPECC1	protein_coding	3529	3586	3410	968	1065	1081	-1.63680350789277	5.15278939226268e-142	5.50917222941424e-140	http://www.ncbi.nlm.nih.gov/nuccore/XM_025278979.1
XM_025278975.1	mRNA	SPECC1	protein_coding	3527	3586	3409	968	1065	1080	-1.63685222196245	5.22087401754491e-142	5.5462602596192e-140	http://www.ncbi.nlm.nih.gov/nuccore/XM_025278975.1
XM_025278978.1	mRNA	SPECC1	protein_coding	3527	3586	3409	968	1065	1080	-1.63685222196245	5.22087401754491e-142	5.5462602596192e-140	http://www.ncbi.nlm.nih.gov/nuccore/XM_025278978.1
XM_025278981.1	mRNA	SPECC1	protein_coding	3527	3586	3409	968	1065	1080	-1.63685222196245	5.22087401754491e-142	5.5462602596192e-140	http://www.ncbi.nlm.nih.gov/nuccore/XM_025278981.1
XM_006072683.2	mRNA	PC	protein_coding	4258	4513	3887	12879	13080	12169	1.71558156863131	5.33488676302259e-142	5.65532049349095e-140	http://www.ncbi.nlm.nih.gov/nuccore/XM_006072683.2
XM_025267029.1	mRNA	LOC102394992	protein_coding	820	755	721	2631	2695	2552	1.90280702593452	6.59824800153708e-142	6.97971359194441e-140	http://www.ncbi.nlm.nih.gov/nuccore/XM_025267029.1
XM_006049516.2	mRNA	DOCK10	protein_coding	349	324	282	1457	1610	1451	2.3656837422944	1.81482337587648e-141	1.91567680204012e-139	http://www.ncbi.nlm.nih.gov/nuccore/XM_006049516.2
XM_025270809.1	mRNA	SPDL1	protein_coding	2343	2137	2133	337	461	357	-2.39909990718789	2.5306969615046e-141	2.66568530048718e-139	http://www.ncbi.nlm.nih.gov/nuccore/XM_025270809.1
XM_025278355.1	mRNA	DOCK10	protein_coding	350	330	283	1466	1629	1459	2.36504826582664	4.8020759153783e-141	5.04754912092601e-139	http://www.ncbi.nlm.nih.gov/nuccore/XM_025278355.1
XM_025261452.1	mRNA	CENPO	protein_coding	3958	3883	3708	859	1128	1018	-1.82471987669502	5.39946550816058e-141	5.66352778974915e-139	http://www.ncbi.nlm.nih.gov/nuccore/XM_025261452.1
XM_006071228.2	mRNA	FBLN5	protein_coding	753	660	795	3668	3703	4623	2.55944356267859	5.42108878331641e-141	5.67426274057087e-139	http://www.ncbi.nlm.nih.gov/nuccore/XM_006071228.2
XM_025278985.1	mRNA	SPECC1	protein_coding	3686	3842	3573	1013	1148	1132	-1.6334024508058	6.86400049156827e-141	7.16949887822654e-139	http://www.ncbi.nlm.nih.gov/nuccore/XM_025278985.1
XM_006070514.2	mRNA	NUPR1	protein_coding	911	1006	947	4796	4811	4001	2.37202719564785	8.09738116424612e-141	8.44007995285009e-139	http://www.ncbi.nlm.nih.gov/nuccore/XM_006070514.2
XM_025270811.1	mRNA	SPDL1	protein_coding	2340	2134	2130	337	461	356	-2.3983742084041	1.44545740232391e-140	1.50348693436292e-138	http://www.ncbi.nlm.nih.gov/nuccore/XM_025270811.1
XM_025270813.1	mRNA	SPDL1	protein_coding	2327	2126	2117	337	461	357	-2.38966339688857	2.66102671719822e-140	2.76209029439514e-138	http://www.ncbi.nlm.nih.gov/nuccore/XM_025270813.1
XM_025278363.1	mRNA	DOCK10	protein_coding	346	324	279	1436	1593	1438	2.35833095825191	3.30721393003071e-140	3.4256823209131e-138	http://www.ncbi.nlm.nih.gov/nuccore/XM_025278363.1
XM_006064973.2	mRNA	CSF1	protein_coding	21019	22654	20198	3364	3432	4576	-2.36977962469033	3.94664364190673e-140	4.07953581267052e-138	http://www.ncbi.nlm.nih.gov/nuccore/XM_006064973.2
XM_025295704.1	mRNA	VPS13C	protein_coding	2567	2384	2213	5426	6191	5905	1.41198828242482	4.3332267401651e-140	4.46986244048128e-138	http://www.ncbi.nlm.nih.gov/nuccore/XM_025295704.1
XM_025293100.1	mRNA	DOT1L	protein_coding	10174	10610	9006	2804	2954	3211	-1.60902905801605	4.97038823910534e-140	5.11652176109392e-138	http://www.ncbi.nlm.nih.gov/nuccore/XM_025293100.1
XM_025295705.1	mRNA	VPS13C	protein_coding	2567	2384	2212	5426	6191	5905	1.41219875044649	5.22505929994488e-140	5.36759029899286e-138	http://www.ncbi.nlm.nih.gov/nuccore/XM_025295705.1
XM_006064781.2	mRNA	PLAC9	protein_coding	133	169	143	1174	1272	1580	3.29590307911832	1.17651446846675e-139	1.2061209951115e-137	http://www.ncbi.nlm.nih.gov/nuccore/XM_006064781.2
XM_006047816.2	mRNA	DOT1L	protein_coding	10276	10692	9062	2819	2977	3239	-1.61002406976126	1.7949162610221e-139	1.83630621915614e-137	http://www.ncbi.nlm.nih.gov/nuccore/XM_006047816.2
XM_025271801.1	mRNA	VRK1	protein_coding	3201	3345	3086	566	737	768	-2.10082711377266	2.21994042731314e-139	2.26647729323817e-137	http://www.ncbi.nlm.nih.gov/nuccore/XM_025271801.1
XM_025270812.1	mRNA	SPDL1	protein_coding	2331	2118	2115	337	460	355	-2.39201658963936	2.70435013107651e-139	2.75539543109662e-137	http://www.ncbi.nlm.nih.gov/nuccore/XM_025270812.1
XM_006076918.2	mRNA	VRK1	protein_coding	3201	3358	3083	565	733	768	-2.10573272880989	3.47622650165305e-139	3.53461291820122e-137	http://www.ncbi.nlm.nih.gov/nuccore/XM_006076918.2
XM_025271805.1	mRNA	VRK1	protein_coding	3196	3340	3076	565	733	768	-2.10123724136159	3.63910718619911e-139	3.69269322480649e-137	http://www.ncbi.nlm.nih.gov/nuccore/XM_025271805.1
XM_025278358.1	mRNA	DOCK10	protein_coding	346	327	282	1443	1598	1433	2.35148355795571	4.71446486965789e-139	4.77416226018221e-137	http://www.ncbi.nlm.nih.gov/nuccore/XM_025278358.1
XM_025271804.1	mRNA	VRK1	protein_coding	3195	3341	3075	565	733	768	-2.10108427600989	4.80709584656402e-139	4.85809201548396e-137	http://www.ncbi.nlm.nih.gov/nuccore/XM_025271804.1
XM_025270814.1	mRNA	SPDL1	protein_coding	2326	2115	2113	337	460	355	-2.38984065530285	5.07811224192143e-139	5.12159486294031e-137	http://www.ncbi.nlm.nih.gov/nuccore/XM_025270814.1
XM_025270810.1	mRNA	SPDL1	protein_coding	2333	2115	2113	337	460	355	-2.39133040782265	6.64828846817394e-139	6.6916702292895e-137	http://www.ncbi.nlm.nih.gov/nuccore/XM_025270810.1
XM_025293098.1	mRNA	DOT1L	protein_coding	10352	10779	9125	2841	2998	3263	-1.61015072048985	7.14701942483037e-139	7.17915219361539e-137	http://www.ncbi.nlm.nih.gov/nuccore/XM_025293098.1
XM_006075095.2	mRNA	ITGA7	protein_coding	10434	10441	10634	2253	2579	2002	-2.08515460238561	8.40457698577032e-139	8.42537704551378e-137	http://www.ncbi.nlm.nih.gov/nuccore/XM_006075095.2
XM_025293103.1	mRNA	DOT1L	protein_coding	10123	10552	8953	2779	2932	3198	-1.61089692721453	1.17049761536934e-138	1.17103820663749e-136	http://www.ncbi.nlm.nih.gov/nuccore/XM_025293103.1
XM_025293101.1	mRNA	DOT1L	protein_coding	10167	10602	8980	2797	2948	3209	-1.60943102938627	1.32120601776338e-138	1.31916728302655e-136	http://www.ncbi.nlm.nih.gov/nuccore/XM_025293101.1
XM_025290526.1	mRNA	NSD2	protein_coding	4912	4778	4230	1275	1416	1236	-1.70229054967318	2.04837471262098e-138	2.0411234661383e-136	http://www.ncbi.nlm.nih.gov/nuccore/XM_025290526.1
XM_025265436.1	mRNA	MCM4	protein_coding	12997	13921	12307	1915	2069	2759	-2.42156161506846	2.97341662977158e-138	2.95697678133951e-136	http://www.ncbi.nlm.nih.gov/nuccore/XM_025265436.1
XM_025283085.1	mRNA	NCAPD2	protein_coding	6496	6291	5865	1429	1727	1875	-1.77178512440036	3.80403343438345e-138	3.77546529484635e-136	http://www.ncbi.nlm.nih.gov/nuccore/XM_025283085.1
XM_025279378.1	mRNA	ABCA9	protein_coding	294	258	208	1427	1496	1727	2.73778462701523	4.29320584981764e-138	4.25249294344859e-136	http://www.ncbi.nlm.nih.gov/nuccore/XM_025279378.1
XM_006065799.2	mRNA	NCAPD2	protein_coding	6553	6429	6038	1447	1724	1904	-1.78762463923282	4.50779569072485e-138	4.45618858529731e-136	http://www.ncbi.nlm.nih.gov/nuccore/XM_006065799.2
XM_025260914.1	mRNA	PKDCC	protein_coding	2828	2882	2587	10720	10590	9174	2.00344487264248	4.74687661023776e-138	4.68324026439358e-136	http://www.ncbi.nlm.nih.gov/nuccore/XM_025260914.1
XM_025262338.1	mRNA	UGP2	protein_coding	2672	2658	2421	5910	6800	6220	1.40932333754105	5.74732189966123e-138	5.65906756930477e-136	http://www.ncbi.nlm.nih.gov/nuccore/XM_025262338.1
XM_006049514.2	mRNA	DOCK10	protein_coding	347	323	276	1437	1601	1435	2.36497243462158	5.9818708718264e-138	5.87839748416187e-136	http://www.ncbi.nlm.nih.gov/nuccore/XM_006049514.2
XM_025260915.1	mRNA	PKDCC	protein_coding	2823	2881	2581	10693	10575	9154	2.0025890186649	6.63970384195261e-138	6.5120071755434e-136	http://www.ncbi.nlm.nih.gov/nuccore/XM_025260915.1
XM_025278361.1	mRNA	DOCK10	protein_coding	345	321	280	1433	1578	1419	2.35102341416155	7.59086890774388e-138	7.43025268350733e-136	http://www.ncbi.nlm.nih.gov/nuccore/XM_025278361.1
XM_006056269.2	mRNA	ABCA9	protein_coding	296	258	208	1440	1511	1753	2.75069084626877	2.58218215334883e-137	2.52258943973134e-135	http://www.ncbi.nlm.nih.gov/nuccore/XM_006056269.2
XM_006041045.2	mRNA	S100A13	protein_coding	353	324	410	1931	2008	1944	2.55490623243496	3.21986013748034e-137	3.13939513952413e-135	http://www.ncbi.nlm.nih.gov/nuccore/XM_006041045.2
XM_006076916.2	mRNA	VRK1	protein_coding	3486	3701	3342	648	835	871	-2.04418613466843	9.98114909722681e-137	9.71271077092054e-135	http://www.ncbi.nlm.nih.gov/nuccore/XM_006076916.2
XM_025284419.1	mRNA	E2F7	protein_coding	1683	1501	1399	239	286	247	-2.4473757624015	1.9781826297007e-136	1.92122793683387e-134	http://www.ncbi.nlm.nih.gov/nuccore/XM_025284419.1
XM_025268818.1	mRNA	HSF4	protein_coding	243	277	232	1778	1771	2455	3.11777087545624	2.35474951488439e-136	2.28250360077986e-134	http://www.ncbi.nlm.nih.gov/nuccore/XM_025268818.1
XM_006065798.2	mRNA	NCAPD2	protein_coding	6965	6774	6343	1546	1832	2034	-1.77297378208847	2.78767970309014e-136	2.69690419120505e-134	http://www.ncbi.nlm.nih.gov/nuccore/XM_006065798.2
XM_006069804.2	mRNA	TCN2	protein_coding	1096	1103	1073	3837	3599	3776	1.90086568032867	4.47880104235054e-136	4.32456016149284e-134	http://www.ncbi.nlm.nih.gov/nuccore/XM_006069804.2
XM_006077826.2	mRNA	DUT	protein_coding	5110	5688	5483	1189	1387	1443	-1.90167753656797	4.88150747116787e-136	4.7042813682011e-134	http://www.ncbi.nlm.nih.gov/nuccore/XM_006077826.2
XM_025267323.1	mRNA	RNF185	protein_coding	3435	3611	3506	10755	10478	10465	1.70962826735491	8.42717182301948e-136	8.10554018799806e-134	http://www.ncbi.nlm.nih.gov/nuccore/XM_025267323.1
XM_025291589.1	mRNA	NUP205	protein_coding	8071	7961	7347	2724	3085	3028	-1.28271078826277	9.24873282643013e-136	8.87860531042829e-134	http://www.ncbi.nlm.nih.gov/nuccore/XM_025291589.1
XM_025267324.1	mRNA	RNF185	protein_coding	3446	3613	3508	10753	10467	10451	1.70642189424504	9.52420649255982e-136	9.12547192459246e-134	http://www.ncbi.nlm.nih.gov/nuccore/XM_025267324.1
XM_025290541.1	mRNA	MXD4	protein_coding	1490	1417	1361	4258	4567	4039	1.71466944345746	1.43894657382977e-135	1.37605825619809e-133	http://www.ncbi.nlm.nih.gov/nuccore/XM_025290541.1
XM_006063427.2	mRNA	MCM4	protein_coding	12990	13871	12311	1926	2089	2789	-2.40677142152397	1.63534490303641e-135	1.56087718590006e-133	http://www.ncbi.nlm.nih.gov/nuccore/XM_006063427.2
XM_025274966.1	mRNA	CCNF	protein_coding	4514	4725	4171	777	1118	972	-2.10946796715329	1.64012836185308e-135	1.56244962471522e-133	http://www.ncbi.nlm.nih.gov/nuccore/XM_025274966.1
XM_025263307.1	mRNA	PTGIS	protein_coding	15058	15442	14413	1924	2269	2993	-2.52779144907405	2.13513743014577e-135	2.03013267523192e-133	http://www.ncbi.nlm.nih.gov/nuccore/XM_025263307.1
XM_006051142.2	mRNA	UNC5B	protein_coding	843	817	817	3776	3333	4190	2.31347092162433	2.41632904269124e-135	2.29311927417153e-133	http://www.ncbi.nlm.nih.gov/nuccore/XM_006051142.2
XM_006051589.2	mRNA	SCUBE2	protein_coding	57	62	53	1131	1238	845	4.34859653588969	2.8682761412341e-135	2.71684642936704e-133	http://www.ncbi.nlm.nih.gov/nuccore/XM_006051589.2
XM_006071189.2	mRNA	SRSF7	protein_coding	7810	8196	7809	2522	2685	2578	-1.49232159444975	4.89871148331394e-135	4.63128087728938e-133	http://www.ncbi.nlm.nih.gov/nuccore/XM_006071189.2
XM_006065843.2	mRNA	CDCA3	protein_coding	3265	3635	3305	397	625	562	-2.5749590508078	9.5640478784808e-135	9.02480222442327e-133	http://www.ncbi.nlm.nih.gov/nuccore/XM_006065843.2
XM_006048589.2	mRNA	QSOX1	protein_coding	2877	2990	2807	10084	10944	13629	2.11674386076651	1.39839485029386e-134	1.31705532374652e-132	http://www.ncbi.nlm.nih.gov/nuccore/XM_006048589.2
XM_025278362.1	mRNA	DOCK10	protein_coding	336	318	271	1393	1546	1386	2.34875601680609	1.5227179704389e-134	1.4314410837958e-132	http://www.ncbi.nlm.nih.gov/nuccore/XM_025278362.1
XM_025286323.1	mRNA	LOC112577794	protein_coding	10	15	20	7437	6997	5021	8.87747279749415	1.78558730181191e-134	1.67539201766808e-132	http://www.ncbi.nlm.nih.gov/nuccore/XM_025286323.1
XM_006075093.2	mRNA	ITGA7	protein_coding	10761	10824	10981	2327	2670	2051	-2.08825250663818	2.27629898463625e-134	2.13180534420173e-132	http://www.ncbi.nlm.nih.gov/nuccore/XM_006075093.2
XM_006063698.2	mRNA	ZNF385A	protein_coding	582	717	672	2704	2926	3222	2.28467220475585	2.40346252190581e-134	2.24667379416347e-132	http://www.ncbi.nlm.nih.gov/nuccore/XM_006063698.2
XM_025286979.1	mRNA	TNNT3	protein_coding	548	364	518	10890	11425	13416	4.76142174994952	3.3100673708611e-134	3.08834244603769e-132	http://www.ncbi.nlm.nih.gov/nuccore/XM_025286979.1
XM_025261454.1	mRNA	CENPO	protein_coding	3852	3777	3613	833	1107	998	-1.81868080198482	9.23920217772129e-134	8.60420131029173e-132	http://www.ncbi.nlm.nih.gov/nuccore/XM_025261454.1
XM_006071188.2	mRNA	SRSF7	protein_coding	7132	7378	7102	2306	2466	2345	-1.48174538212245	1.15272840722214e-133	1.07149976554158e-131	http://www.ncbi.nlm.nih.gov/nuccore/XM_006071188.2
XM_006066329.2	mRNA	MAPK12	protein_coding	810	833	675	3203	2947	3388	2.16764291550281	1.90260129018091e-133	1.76523843725668e-131	http://www.ncbi.nlm.nih.gov/nuccore/XM_006066329.2
XM_025278364.1	mRNA	DOCK10	protein_coding	336	318	271	1392	1545	1380	2.34612021900819	2.61587116959523e-133	2.42250091603612e-131	http://www.ncbi.nlm.nih.gov/nuccore/XM_025278364.1
XM_025268817.1	mRNA	HSF4	protein_coding	238	276	230	1747	1743	2421	3.11048828782357	5.20182865969429e-133	4.80836195383949e-131	http://www.ncbi.nlm.nih.gov/nuccore/XM_025268817.1
XM_006073214.2	mRNA	E2F7	protein_coding	1630	1470	1358	234	284	245	-2.42461768405583	5.24080595230204e-133	4.83541990669527e-131	http://www.ncbi.nlm.nih.gov/nuccore/XM_006073214.2
XM_006070188.2	mRNA	MAP2K3	protein_coding	6289	6962	5983	1828	1982	2010	-1.60324532650173	5.52861828170597e-133	5.09154064047018e-131	http://www.ncbi.nlm.nih.gov/nuccore/XM_006070188.2
XM_025280515.1	mRNA	ASB5	protein_coding	31	18	37	738	962	1120	5.14803555463522	5.70442514320101e-133	5.2437559761938e-131	http://www.ncbi.nlm.nih.gov/nuccore/XM_025280515.1
XM_025266625.1	mRNA	SCUBE2	protein_coding	54	54	51	1012	1136	787	4.32974556986002	7.01108790634921e-133	6.43302822758815e-131	http://www.ncbi.nlm.nih.gov/nuccore/XM_025266625.1
XM_006053990.2	mRNA	HS3ST2	protein_coding	4809	5427	4262	974	1226	1090	-2.01925979382968	8.54578649585269e-133	7.82677795189097e-131	http://www.ncbi.nlm.nih.gov/nuccore/XM_006053990.2
XM_006046048.2	mRNA	IRF1	protein_coding	109	123	121	1046	1020	1317	3.3806203604751	1.09648610417145e-132	1.00238948932357e-130	http://www.ncbi.nlm.nih.gov/nuccore/XM_006046048.2
XM_025261455.1	mRNA	CENPO	protein_coding	3861	3784	3613	833	1111	995	-1.82023874163932	1.14834203930215e-132	1.04787262681595e-130	http://www.ncbi.nlm.nih.gov/nuccore/XM_025261455.1
XM_025266623.1	mRNA	SCUBE2	protein_coding	54	61	51	1043	1175	806	4.31094770445181	1.75200038472205e-132	1.59579369594162e-130	http://www.ncbi.nlm.nih.gov/nuccore/XM_025266623.1
XM_025266626.1	mRNA	SCUBE2	protein_coding	52	62	48	1079	1185	816	4.37368546830528	1.76285973442009e-132	1.60275475452577e-130	http://www.ncbi.nlm.nih.gov/nuccore/XM_025266626.1
XM_025294189.1	mRNA	GALNT15	protein_coding	47	60	25	984	1018	833	4.55386458382877	2.24531170145636e-132	2.03767149183352e-130	http://www.ncbi.nlm.nih.gov/nuccore/XM_025294189.1
XM_025294191.1	mRNA	GALNT15	protein_coding	46	53	23	892	947	781	4.55275962686741	3.5633079497128e-132	3.22790349051893e-130	http://www.ncbi.nlm.nih.gov/nuccore/XM_025294191.1
XM_025262829.1	mRNA	SACS	protein_coding	20249	18583	17416	4760	5315	6001	-1.68601000873195	4.44660144347411e-132	4.02074453209094e-130	http://www.ncbi.nlm.nih.gov/nuccore/XM_025262829.1
XM_006051027.2	mRNA	RNF185	protein_coding	3623	3852	3681	11058	10793	10815	1.67280255967904	4.65499617495854e-132	4.20155569610434e-130	http://www.ncbi.nlm.nih.gov/nuccore/XM_006051027.2
XM_006072071.2	mRNA	HSF4	protein_coding	238	263	220	1715	1674	2356	3.11565928948152	4.96127575864968e-132	4.46990311253532e-130	http://www.ncbi.nlm.nih.gov/nuccore/XM_006072071.2
XM_025262831.1	mRNA	SACS	protein_coding	20247	18582	17415	4759	5314	6001	-1.68609005542195	5.65027370945518e-132	5.08147269000335e-130	http://www.ncbi.nlm.nih.gov/nuccore/XM_025262831.1
XM_025270815.1	mRNA	SPDL1	protein_coding	2256	2059	2067	323	452	345	-2.39274000231856	7.35840962462747e-132	6.60573049960026e-130	http://www.ncbi.nlm.nih.gov/nuccore/XM_025270815.1
XM_025260916.1	mRNA	PKDCC	protein_coding	2483	2577	2284	9471	9410	8062	2.00122240815911	7.85640521513995e-132	7.04010210492658e-130	http://www.ncbi.nlm.nih.gov/nuccore/XM_025260916.1
XM_006051487.2	mRNA	TNNT3	protein_coding	499	341	473	9541	9819	12097	4.7009013021997	1.35611719377884e-131	1.21303100441011e-129	http://www.ncbi.nlm.nih.gov/nuccore/XM_006051487.2
XM_025290444.1	mRNA	CCNA2	protein_coding	8216	8871	7597	1164	1771	1639	-2.31797538397532	2.43539812947711e-131	2.17453120080534e-129	http://www.ncbi.nlm.nih.gov/nuccore/XM_025290444.1
XM_025266622.1	mRNA	SCUBE2	protein_coding	57	62	52	1095	1192	816	4.30662912560685	2.89523827799947e-131	2.58049117575613e-129	http://www.ncbi.nlm.nih.gov/nuccore/XM_025266622.1
XM_006051026.2	mRNA	RNF185	protein_coding	3541	3778	3626	11000	10731	10718	1.69062578705068	3.08817454031753e-131	2.74264028738396e-129	http://www.ncbi.nlm.nih.gov/nuccore/XM_006051026.2
XM_006078166.2	mRNA	RFTN2	protein_coding	182	138	152	1157	1229	1058	2.99121879926908	3.08357137228726e-131	2.74264028738396e-129	http://www.ncbi.nlm.nih.gov/nuccore/XM_006078166.2
XM_006048996.2	mRNA	AURKA	protein_coding	2025	2148	1944	322	447	408	-2.26078169147672	4.19344378276792e-131	3.71761476136737e-129	http://www.ncbi.nlm.nih.gov/nuccore/XM_006048996.2
XM_025293104.1	mRNA	DOT1L	protein_coding	9739	10107	8571	2756	2919	3177	-1.5599447179184	6.90764171665683e-131	6.11295618559491e-129	http://www.ncbi.nlm.nih.gov/nuccore/XM_025293104.1
XM_025262830.1	mRNA	SACS	protein_coding	20213	18577	17343	4700	5229	5948	-1.70093596898892	1.25157093470838e-130	1.10562089858113e-128	http://www.ncbi.nlm.nih.gov/nuccore/XM_025262830.1
XM_006078358.2	mRNA	FZD1	protein_coding	6505	6930	6045	22699	24319	20131	1.90932035523658	1.26069347052321e-130	1.11170850941377e-128	http://www.ncbi.nlm.nih.gov/nuccore/XM_006078358.2
XM_025264830.1	mRNA	AGO2	protein_coding	4414	4363	3913	1293	1291	1331	-1.57262697627379	1.60982439938957e-130	1.41707210337078e-128	http://www.ncbi.nlm.nih.gov/nuccore/XM_025264830.1
XM_025271765.1	mRNA	PRC1	protein_coding	9021	9253	8374	1572	2294	1794	-2.11941380419795	1.63028998267434e-130	1.43255622234186e-128	http://www.ncbi.nlm.nih.gov/nuccore/XM_025271765.1
XM_006065194.2	mRNA	CDC25A	protein_coding	2223	2382	2096	503	561	570	-1.91522277346235	1.67525935987668e-130	1.46947970223831e-128	http://www.ncbi.nlm.nih.gov/nuccore/XM_006065194.2
XM_025272561.1	mRNA	FANCD2	protein_coding	4637	4372	3961	1065	1361	1261	-1.69486503689902	1.68347090117593e-130	1.47408735868696e-128	http://www.ncbi.nlm.nih.gov/nuccore/XM_025272561.1
XM_006069073.2	mRNA	SMC2	protein_coding	6585	6189	5961	1373	1833	1458	-1.8879176407645	1.86153622798878e-130	1.62714595591377e-128	http://www.ncbi.nlm.nih.gov/nuccore/XM_006069073.2
XM_025277483.1	mRNA	INHBB	protein_coding	1435	1372	1323	5497	5537	4664	2.05152077672533	2.25835047167258e-130	1.97053932662247e-128	http://www.ncbi.nlm.nih.gov/nuccore/XM_025277483.1
XM_025277932.1	mRNA	RFTN2	protein_coding	182	138	151	1138	1224	1047	2.97933865902992	3.26869467516107e-130	2.84713592308654e-128	http://www.ncbi.nlm.nih.gov/nuccore/XM_025277932.1
XM_025279420.1	mRNA	GPRC5C	protein_coding	2527	2814	2776	400	545	422	-2.45508718169349	3.448424091564e-130	2.99844386586376e-128	http://www.ncbi.nlm.nih.gov/nuccore/XM_025279420.1
XM_025291455.1	mRNA	LMOD2	protein_coding	44	41	67	763	836	952	4.18429246568073	5.56555552966069e-130	4.83088280756593e-128	http://www.ncbi.nlm.nih.gov/nuccore/XM_025291455.1
XM_025293106.1	mRNA	DOT1L	protein_coding	9683	10069	8524	2747	2909	3165	-1.55781764613998	8.75750702101742e-130	7.58826560535915e-128	http://www.ncbi.nlm.nih.gov/nuccore/XM_025293106.1
XM_006048772.2	mRNA	POP1	protein_coding	2983	3188	2737	469	584	670	-2.25202256974105	1.01491860227229e-129	8.77886970850911e-128	http://www.ncbi.nlm.nih.gov/nuccore/XM_006048772.2
XM_006075096.2	mRNA	ITGA7	protein_coding	12374	12453	12594	2709	3157	2405	-2.05818559375911	1.07862564427208e-129	9.31375484827868e-128	http://www.ncbi.nlm.nih.gov/nuccore/XM_006075096.2
XM_006078116.2	mRNA	ASB5	protein_coding	32	17	37	725	951	1107	5.12885727081214	1.76165493455313e-129	1.51852826650935e-127	http://www.ncbi.nlm.nih.gov/nuccore/XM_006078116.2
XM_025283084.1	mRNA	NCAPD2	protein_coding	6684	6575	6142	1488	1772	1979	-1.77039026817796	1.90341193241534e-129	1.63788761154973e-127	http://www.ncbi.nlm.nih.gov/nuccore/XM_025283084.1
XM_006072841.2	mRNA	SMC4	protein_coding	8807	7867	7941	1195	1863	1508	-2.31669251284454	2.68161205958764e-129	2.30355099387647e-127	http://www.ncbi.nlm.nih.gov/nuccore/XM_006072841.2
XM_006055210.2	mRNA	PAPLN	protein_coding	723	687	647	2168	2217	2421	1.84891162220425	3.41857167260598e-129	2.9315575980077e-127	http://www.ncbi.nlm.nih.gov/nuccore/XM_006055210.2
XM_006044063.2	mRNA	PDLIM3	protein_coding	864	643	807	3342	4258	4411	2.49115350197153	4.25713051104434e-129	3.6443816744289e-127	http://www.ncbi.nlm.nih.gov/nuccore/XM_006044063.2
XM_025279421.1	mRNA	GPRC5C	protein_coding	2341	2594	2612	378	503	400	-2.44376229282389	4.70890038263499e-129	4.02421172837089e-127	http://www.ncbi.nlm.nih.gov/nuccore/XM_025279421.1
XM_025286946.1	mRNA	TNNT3	protein_coding	577	383	555	11764	12494	14694	4.80181068188417	5.60065785855109e-129	4.77810918641423e-127	http://www.ncbi.nlm.nih.gov/nuccore/XM_025286946.1
XM_006064458.2	mRNA	CKS2	protein_coding	3423	3215	3012	523	696	756	-2.17131644636864	5.63818869608303e-129	4.80190556247769e-127	http://www.ncbi.nlm.nih.gov/nuccore/XM_006064458.2
XM_025279424.1	mRNA	GPRC5C	protein_coding	2293	2537	2559	373	495	399	-2.42909658231613	7.66956286000321e-129	6.52082986986246e-127	http://www.ncbi.nlm.nih.gov/nuccore/XM_025279424.1
XM_006053680.2	mRNA	MMP2	protein_coding	70061	71025	64624	274754	259299	249031	2.05487456668047	1.16119333641335e-128	9.855900442951e-127	http://www.ncbi.nlm.nih.gov/nuccore/XM_006053680.2
XM_025271767.1	mRNA	PRC1	protein_coding	8924	9170	8311	1561	2282	1778	-2.1162635758762	1.24892994246429e-128	1.05825572318705e-126	http://www.ncbi.nlm.nih.gov/nuccore/XM_025271767.1
XM_025268525.1	mRNA	CDT1	protein_coding	3132	3540	3294	656	586	700	-2.23724715599728	1.67455604276228e-128	1.41649245702114e-126	http://www.ncbi.nlm.nih.gov/nuccore/XM_025268525.1
XM_006058243.2	mRNA	PRC1	protein_coding	8888	9164	8293	1560	2279	1777	-2.1142772478312	1.98783485169963e-128	1.67864230197001e-126	http://www.ncbi.nlm.nih.gov/nuccore/XM_006058243.2
XM_025272560.1	mRNA	FANCD2	protein_coding	4743	4460	4059	1073	1388	1282	-1.70556636637138	2.11444540970964e-128	1.78253830199599e-126	http://www.ncbi.nlm.nih.gov/nuccore/XM_025272560.1
XM_025286133.1	mRNA	LOC102394267	protein_coding	159	85	107	4179	4700	4391	5.36580612476238	2.16436531515817e-128	1.82154008610009e-126	http://www.ncbi.nlm.nih.gov/nuccore/XM_025286133.1
XM_006049553.2	mRNA	AEBP1	protein_coding	6242	6161	5479	15414	15206	15337	1.48712610829899	2.71046054111798e-128	2.27728963811334e-126	http://www.ncbi.nlm.nih.gov/nuccore/XM_006049553.2
XM_006046344.2	mRNA	NID2	protein_coding	11312	11345	10172	44473	44690	37062	2.06931486823279	8.89712458759066e-128	7.46265047689443e-126	http://www.ncbi.nlm.nih.gov/nuccore/XM_006046344.2
XM_025271806.1	mRNA	VRK1	protein_coding	3004	3082	2880	510	705	704	-2.10836868687493	2.16796430294193e-127	1.81536950362144e-125	http://www.ncbi.nlm.nih.gov/nuccore/XM_025271806.1
XM_025268698.1	mRNA	NUP93	protein_coding	6341	6434	5638	1839	1803	1977	-1.58815225639752	2.42713090059164e-127	2.02897555134526e-125	http://www.ncbi.nlm.nih.gov/nuccore/XM_025268698.1
XM_025279425.1	mRNA	GPRC5C	protein_coding	2395	2678	2661	376	519	414	-2.44853559988683	2.90960926852727e-127	2.42823220411782e-125	http://www.ncbi.nlm.nih.gov/nuccore/XM_025279425.1
XM_006072840.2	mRNA	SMC4	protein_coding	8788	7824	7908	1188	1860	1503	-2.31593275025361	3.88483148947207e-127	3.23668828260814e-125	http://www.ncbi.nlm.nih.gov/nuccore/XM_006072840.2
XM_006041433.2	mRNA	OLFML1	protein_coding	89	104	96	774	1009	1067	3.41704570421122	4.36555211921578e-127	3.6311336099447e-125	http://www.ncbi.nlm.nih.gov/nuccore/XM_006041433.2
XM_006055207.2	mRNA	PAPLN	protein_coding	1398	1235	1298	3491	3779	3958	1.63469362915583	5.4227244373392e-127	4.4954475813902e-125	http://www.ncbi.nlm.nih.gov/nuccore/XM_006055207.2
XM_006055208.2	mRNA	PAPLN	protein_coding	1398	1235	1298	3491	3779	3958	1.63469362915583	5.4227244373392e-127	4.4954475813902e-125	http://www.ncbi.nlm.nih.gov/nuccore/XM_006055208.2
XM_006072072.2	mRNA	HSF4	protein_coding	215	248	207	1620	1585	2245	3.14483176495012	7.57062852617601e-127	6.2656382900277e-125	http://www.ncbi.nlm.nih.gov/nuccore/XM_006072072.2
XM_025271769.1	mRNA	PRC1	protein_coding	8693	8920	8057	1513	2218	1715	-2.12107575626774	1.1496012913702e-126	9.49860450081883e-125	http://www.ncbi.nlm.nih.gov/nuccore/XM_025271769.1
XM_025286954.1	mRNA	TNNT3	protein_coding	528	360	510	10415	10888	13375	4.75012439816803	1.188670664586e-126	9.80515538438213e-125	http://www.ncbi.nlm.nih.gov/nuccore/XM_025286954.1
XM_025286982.1	mRNA	TNNT3	protein_coding	493	337	472	9053	9249	11358	4.62817545739373	1.92967513545119e-126	1.58912734336503e-124	http://www.ncbi.nlm.nih.gov/nuccore/XM_025286982.1
XM_006055209.2	mRNA	PAPLN	protein_coding	1397	1232	1294	3472	3766	3940	1.63118992114913	2.09729032722835e-126	1.72431181474419e-124	http://www.ncbi.nlm.nih.gov/nuccore/XM_006055209.2
XM_006073213.2	mRNA	E2F7	protein_coding	1472	1307	1220	195	243	214	-2.4950961329915	2.95325188563794e-126	2.4240505551588e-124	http://www.ncbi.nlm.nih.gov/nuccore/XM_006073213.2
XM_025271771.1	mRNA	PRC1	protein_coding	8490	8742	7851	1483	2169	1671	-2.12049507350182	5.23429123406784e-126	4.28927783149608e-124	http://www.ncbi.nlm.nih.gov/nuccore/XM_025271771.1
XM_025266627.1	mRNA	SCUBE2	protein_coding	48	61	47	1038	1126	775	4.36049448852945	5.72220465151698e-126	4.68140233747998e-124	http://www.ncbi.nlm.nih.gov/nuccore/XM_025266627.1
XM_025271800.1	mRNA	VRK1	protein_coding	3229	3429	3039	596	769	817	-2.03461650903336	6.65822868722686e-126	5.43824471940498e-124	http://www.ncbi.nlm.nih.gov/nuccore/XM_025271800.1
XM_006064791.2	mRNA	UGP2	protein_coding	2927	2968	2656	6249	7126	6559	1.34242646815338	7.57986725907117e-126	6.18087931994604e-124	http://www.ncbi.nlm.nih.gov/nuccore/XM_006064791.2
XM_006078165.2	mRNA	RFTN2	protein_coding	170	125	139	1081	1152	995	3.01894587707344	9.59240976310694e-126	7.80919332724309e-124	http://www.ncbi.nlm.nih.gov/nuccore/XM_006078165.2
XM_006072184.2	mRNA	SAT1	protein_coding	1080	1046	1052	3750	3699	3397	1.89480830706149	1.20411422024135e-125	9.78671823737105e-124	http://www.ncbi.nlm.nih.gov/nuccore/XM_006072184.2
XM_025277934.1	mRNA	RFTN2	protein_coding	170	125	138	1073	1150	991	3.01595849716396	1.46338755482903e-125	1.18746511635581e-123	http://www.ncbi.nlm.nih.gov/nuccore/XM_025277934.1
XM_006052295.2	mRNA	LOC102393680	protein_coding	245	247	217	1421	1521	1232	2.68194049341412	1.47102037683919e-125	1.19171785748388e-123	http://www.ncbi.nlm.nih.gov/nuccore/XM_006052295.2
XM_025286962.1	mRNA	TNNT3	protein_coding	524	358	509	10318	10787	13249	4.74369355069832	1.55235230551503e-125	1.25556572918304e-123	http://www.ncbi.nlm.nih.gov/nuccore/XM_025286962.1
XM_025266624.1	mRNA	SCUBE2	protein_coding	56	56	50	1016	1126	761	4.28809087868898	2.29502944458943e-125	1.85324557565282e-123	http://www.ncbi.nlm.nih.gov/nuccore/XM_025266624.1
XM_006051491.2	mRNA	TNNT3	protein_coding	495	338	474	9124	9401	11572	4.64346529552404	2.87423209936405e-125	2.3171984771297e-123	http://www.ncbi.nlm.nih.gov/nuccore/XM_006051491.2
XM_025295706.1	mRNA	VPS13C	protein_coding	2204	2000	1820	4758	5360	5068	1.45677953678739	3.60069145219495e-125	2.89817851732971e-123	http://www.ncbi.nlm.nih.gov/nuccore/XM_025295706.1
XM_025293107.1	mRNA	DOT1L	protein_coding	9233	9861	8307	2573	2732	3009	-1.59839380146749	3.90293550359753e-125	3.13638638057645e-123	http://www.ncbi.nlm.nih.gov/nuccore/XM_025293107.1
XM_025280551.1	mRNA	LOC102406036	protein_coding	26	17	42	9258	10501	13133	8.70183811013684	4.02351323025842e-125	3.22807567908479e-123	http://www.ncbi.nlm.nih.gov/nuccore/XM_025280551.1
XM_006075092.2	mRNA	ITGA7	protein_coding	12228	12283	12414	2713	3143	2382	-2.04444345645571	4.49550363480691e-125	3.60095623146277e-123	http://www.ncbi.nlm.nih.gov/nuccore/XM_006075092.2
XM_006047636.2	mRNA	CDH1	protein_coding	2305	1999	2243	390	453	372	-2.31055513682898	5.38993354292771e-125	4.31047606595967e-123	http://www.ncbi.nlm.nih.gov/nuccore/XM_006047636.2
XM_025295707.1	mRNA	VPS13C	protein_coding	2204	1999	1819	4754	5360	5066	1.45667865461728	7.97624611714704e-125	6.36859792138809e-123	http://www.ncbi.nlm.nih.gov/nuccore/XM_025295707.1
XM_025279419.1	mRNA	GPRC5C	protein_coding	2936	3143	3222	473	641	470	-2.43897657214244	8.39960731148076e-125	6.6958981612785e-123	http://www.ncbi.nlm.nih.gov/nuccore/XM_025279419.1
XM_025291248.1	mRNA	WIPF3	protein_coding	1145	967	1048	3396	3470	3363	1.81761216875845	1.33945136898636e-124	1.06606206960076e-122	http://www.ncbi.nlm.nih.gov/nuccore/XM_025291248.1
XM_006058248.2	mRNA	PRC1	protein_coding	8408	8696	7816	1476	2162	1664	-2.11692411739196	1.41188960531205e-124	1.12192305909828e-122	http://www.ncbi.nlm.nih.gov/nuccore/XM_006058248.2
XM_025271770.1	mRNA	PRC1	protein_coding	8560	8831	7978	1501	2203	1698	-2.11587473835211	1.46391360050196e-124	1.16141030760843e-122	http://www.ncbi.nlm.nih.gov/nuccore/XM_025271770.1
XM_025294214.1	mRNA	RFTN1	protein_coding	1926	2081	1828	7653	7915	10498	2.27924973400223	1.7053475826463e-124	1.35080338013015e-122	http://www.ncbi.nlm.nih.gov/nuccore/XM_025294214.1
XM_006048756.2	mRNA	RFTN1	protein_coding	1924	2081	1825	7651	7913	10496	2.28017272277424	2.04914448501965e-124	1.62054802662118e-122	http://www.ncbi.nlm.nih.gov/nuccore/XM_006048756.2
XM_006063679.2	mRNA	CCDC85A	protein_coding	1081	1085	1045	89	142	101	-3.15718179748432	2.40460970710335e-124	1.89865086271014e-122	http://www.ncbi.nlm.nih.gov/nuccore/XM_006063679.2
XM_025284300.1	mRNA	CALCOCO1	protein_coding	1189	1114	1035	2823	3096	2944	1.53128795570129	2.51811402654259e-124	1.98512650544987e-122	http://www.ncbi.nlm.nih.gov/nuccore/XM_025284300.1
XM_025286957.1	mRNA	TNNT3	protein_coding	526	359	511	10389	10939	13463	4.75651751391632	2.57128685762308e-124	2.02384241875757e-122	http://www.ncbi.nlm.nih.gov/nuccore/XM_025286957.1
XM_006063680.2	mRNA	CCDC85A	protein_coding	1081	1084	1045	89	142	101	-3.15673777670663	2.69446256056954e-124	2.11744807815862e-122	http://www.ncbi.nlm.nih.gov/nuccore/XM_006063680.2
XM_025294213.1	mRNA	RFTN1	protein_coding	1924	2083	1825	7652	7917	10501	2.28022681156937	2.93148163801921e-124	2.30008204174852e-122	http://www.ncbi.nlm.nih.gov/nuccore/XM_025294213.1
XM_025293515.1	mRNA	ILF3	protein_coding	15550	15819	14377	5512	5714	5934	-1.29208256927292	3.81220518616287e-124	2.98640721682693e-122	http://www.ncbi.nlm.nih.gov/nuccore/XM_025293515.1
XM_025286969.1	mRNA	TNNT3	protein_coding	521	357	508	9905	10329	12635	4.68517809647179	4.19866454303957e-124	3.28398843842795e-122	http://www.ncbi.nlm.nih.gov/nuccore/XM_025286969.1
XM_025282634.1	mRNA	MAPK12	protein_coding	920	946	833	3650	3218	3862	2.11726077555864	4.82391366320692e-124	3.76711364329088e-122	http://www.ncbi.nlm.nih.gov/nuccore/XM_025282634.1
XM_025293517.1	mRNA	ILF3	protein_coding	13054	13367	12079	4632	4836	4995	-1.29012121653241	5.06020372865426e-124	3.94545430943257e-122	http://www.ncbi.nlm.nih.gov/nuccore/XM_025293517.1
XM_025296240.1	mRNA	KIF23	protein_coding	5132	4916	4763	1204	1469	1566	-1.68693071035915	6.91467517844542e-124	5.3829665846201e-122	http://www.ncbi.nlm.nih.gov/nuccore/XM_025296240.1
XM_006080413.2	mRNA	BUB3	protein_coding	8155	8072	7877	2846	3217	3119	-1.27272543160965	7.23515049382214e-124	5.6236646342231e-122	http://www.ncbi.nlm.nih.gov/nuccore/XM_006080413.2
XM_025295487.1	mRNA	DLGAP5	protein_coding	3369	3213	3100	490	732	693	-2.22314488486357	8.31190128335694e-124	6.45052737758089e-122	http://www.ncbi.nlm.nih.gov/nuccore/XM_025295487.1
XM_025263433.1	mRNA	JPH2	protein_coding	3840	3788	3762	9190	9507	10436	1.47551517499984	8.73288997593246e-124	6.76669949099352e-122	http://www.ncbi.nlm.nih.gov/nuccore/XM_025263433.1
XM_025284298.1	mRNA	CALCOCO1	protein_coding	1189	1113	1034	2820	3088	2937	1.5292718133231	1.47749746412685e-123	1.1430645365713e-121	http://www.ncbi.nlm.nih.gov/nuccore/XM_025284298.1
XM_025282164.1	mRNA	ABCA1	protein_coding	3902	3557	3504	18888	15588	15266	2.31212569444233	1.6026838996544e-123	1.23799255709273e-121	http://www.ncbi.nlm.nih.gov/nuccore/XM_025282164.1
XM_006075091.2	mRNA	ITGA7	protein_coding	11533	11474	11623	2597	2982	2268	-2.02167796265537	1.76710005824619e-123	1.36288275854489e-121	http://www.ncbi.nlm.nih.gov/nuccore/XM_006075091.2
XM_025286984.1	mRNA	TNNT3	protein_coding	541	360	505	9807	10059	12247	4.63240044180325	1.82638844584859e-123	1.40643201758137e-121	http://www.ncbi.nlm.nih.gov/nuccore/XM_025286984.1
XM_006067898.2	mRNA	FHL2	protein_coding	10502	11031	10286	2662	2664	3213	-1.77691361031885	2.03283295072852e-123	1.56299129790351e-121	http://www.ncbi.nlm.nih.gov/nuccore/XM_006067898.2
XM_025269159.1	mRNA	MYMX	protein_coding	136	94	136	1063	1312	1574	3.54576925808832	2.20429578279568e-123	1.69221307837025e-121	http://www.ncbi.nlm.nih.gov/nuccore/XM_025269159.1
XM_006067895.2	mRNA	FHL2	protein_coding	10464	11003	10248	2658	2664	3209	-1.7735617571792	2.29385135018318e-123	1.75825470492579e-121	http://www.ncbi.nlm.nih.gov/nuccore/XM_006067895.2
XM_006053827.2	mRNA	MEGF6	protein_coding	3144	3080	3298	758	817	733	-1.92527450920849	2.46435442190556e-123	1.88604501325039e-121	http://www.ncbi.nlm.nih.gov/nuccore/XM_006053827.2
XM_006052151.2	mRNA	CLCC1	protein_coding	1317	1143	1149	3204	3935	3893	1.73088648671817	2.6731794945735e-123	2.04272733064625e-121	http://www.ncbi.nlm.nih.gov/nuccore/XM_006052151.2
XM_025268041.1	mRNA	PLK4	protein_coding	2892	2901	2848	606	810	719	-1.90049630567181	2.76223468888579e-123	2.10754699700393e-121	http://www.ncbi.nlm.nih.gov/nuccore/XM_025268041.1
XM_006047359.2	mRNA	STRA6	protein_coding	28	47	34	3103	3100	2305	6.41167493503749	3.02137259665288e-123	2.30174077802808e-121	http://www.ncbi.nlm.nih.gov/nuccore/XM_006047359.2
XM_025286949.1	mRNA	TNNT3	protein_coding	572	381	542	11072	11598	14139	4.73975067485552	3.12525407998687e-123	2.37724479430818e-121	http://www.ncbi.nlm.nih.gov/nuccore/XM_025286949.1
XM_006064884.2	mRNA	ASPM	protein_coding	7781	7543	7146	1484	2138	1884	-1.91359311235064	3.85522048900362e-123	2.92802820767725e-121	http://www.ncbi.nlm.nih.gov/nuccore/XM_006064884.2
XM_025286964.1	mRNA	TNNT3	protein_coding	523	358	510	9936	10376	12710	4.68661741725266	3.89510270788785e-123	2.95381586324348e-121	http://www.ncbi.nlm.nih.gov/nuccore/XM_025286964.1
XM_025283676.1	mRNA	ELK3	protein_coding	7943	7534	7113	2098	2483	2646	-1.52494049284235	4.91161632511416e-123	3.71901915146144e-121	http://www.ncbi.nlm.nih.gov/nuccore/XM_025283676.1
XM_006073030.2	mRNA	BUB1B	protein_coding	4538	4175	3865	830	1105	1123	-1.9220868417581	5.46005752934376e-123	4.12801891175256e-121	http://www.ncbi.nlm.nih.gov/nuccore/XM_006073030.2
XM_006075094.2	mRNA	ITGA7	protein_coding	12694	12801	12945	2819	3270	2468	-2.04773122281667	5.89213439411989e-123	4.44793654421569e-121	http://www.ncbi.nlm.nih.gov/nuccore/XM_006075094.2
XM_006047355.2	mRNA	STRA6	protein_coding	30	52	35	3366	3509	2497	6.44872000064869	6.55467801320127e-123	4.94060094783248e-121	http://www.ncbi.nlm.nih.gov/nuccore/XM_006047355.2
XM_025293108.1	mRNA	DOT1L	protein_coding	9031	9670	8204	2519	2669	2968	-1.59995875355511	8.07731586260013e-123	6.07909529036747e-121	http://www.ncbi.nlm.nih.gov/nuccore/XM_025293108.1
XM_006063683.2	mRNA	CCDC85A	protein_coding	1080	1083	1044	87	142	101	-3.16442827970898	9.49775632279753e-123	7.13735615792973e-121	http://www.ncbi.nlm.nih.gov/nuccore/XM_006063683.2
XM_006063681.2	mRNA	CCDC85A	protein_coding	1080	1083	1045	87	142	101	-3.16490047706583	9.61175253482018e-123	7.2012984442458e-121	http://www.ncbi.nlm.nih.gov/nuccore/XM_006063681.2
XM_006063682.2	mRNA	CCDC85A	protein_coding	1080	1083	1045	87	142	101	-3.16490047706583	9.61175253482018e-123	7.2012984442458e-121	http://www.ncbi.nlm.nih.gov/nuccore/XM_006063682.2
XM_006047354.2	mRNA	STRA6	protein_coding	30	52	35	3383	3522	2504	6.45445323905105	9.97627364546265e-123	7.46318140897726e-121	http://www.ncbi.nlm.nih.gov/nuccore/XM_006047354.2
XM_025288727.1	mRNA	ECHDC2	protein_coding	403	409	429	1809	1811	1694	2.22032969759616	1.01508520585171e-122	7.58239733300597e-121	http://www.ncbi.nlm.nih.gov/nuccore/XM_025288727.1
XM_006073054.2	mRNA	RAD51	protein_coding	2632	2591	2256	628	723	717	-1.73275948951336	1.01739358452706e-122	7.58826355716943e-121	http://www.ncbi.nlm.nih.gov/nuccore/XM_006073054.2
XM_025262832.1	mRNA	SACS	protein_coding	17778	16097	15265	4091	4491	5212	-1.71180461521138	1.22116903251661e-122	9.09451490389765e-121	http://www.ncbi.nlm.nih.gov/nuccore/XM_025262832.1
XM_025274383.1	mRNA	ZWINT	protein_coding	1946	1953	1792	439	453	405	-2.01040493196911	1.27320099404871e-122	9.4678646457446e-121	http://www.ncbi.nlm.nih.gov/nuccore/XM_025274383.1
XM_025285790.1	mRNA	MEGF6	protein_coding	3060	3059	3212	758	795	722	-1.91618045315938	1.37085034541055e-122	1.01788191891788e-120	http://www.ncbi.nlm.nih.gov/nuccore/XM_025285790.1
XM_006067897.2	mRNA	FHL2	protein_coding	10671	11262	10422	2691	2680	3247	-1.78754663650289	2.05536332809964e-122	1.52387451035578e-120	http://www.ncbi.nlm.nih.gov/nuccore/XM_006067897.2
XM_006075565.2	mRNA	ARL4A	protein_coding	135	138	127	796	943	870	2.82532296494216	2.07768704070792e-122	1.53813672257342e-120	http://www.ncbi.nlm.nih.gov/nuccore/XM_006075565.2
XM_006052152.2	mRNA	CLCC1	protein_coding	1304	1132	1130	3167	3890	3867	1.73407700793059	2.31612241389197e-122	1.71210930307626e-120	http://www.ncbi.nlm.nih.gov/nuccore/XM_006052152.2
XM_025286519.1	mRNA	INCENP	protein_coding	5661	6056	5632	1216	1489	1645	-1.8793247273083	2.32316857604192e-122	1.71477374761684e-120	http://www.ncbi.nlm.nih.gov/nuccore/XM_025286519.1
XM_006060833.2	mRNA	ITM2B	protein_coding	8897	8718	8220	16680	18233	17758	1.1491715454528	2.3562231542708e-122	1.73659920436737e-120	http://www.ncbi.nlm.nih.gov/nuccore/XM_006060833.2
XM_025290913.1	mRNA	ARL4A	protein_coding	136	140	129	797	945	878	2.81332655346031	2.40810147455012e-122	1.77221329049499e-120	http://www.ncbi.nlm.nih.gov/nuccore/XM_025290913.1
XM_006076721.2	mRNA	LOC102412910	protein_coding	2552	2739	2330	505	617	481	-2.12804611214103	2.97813643889927e-122	2.18849102942889e-120	http://www.ncbi.nlm.nih.gov/nuccore/XM_006076721.2
XM_006054534.2	mRNA	LOC102399969	protein_coding	75955	72613	74177	23968	27165	25930	-1.41217126065797	3.6552851128743e-122	2.68213947244088e-120	http://www.ncbi.nlm.nih.gov/nuccore/XM_006054534.2
XM_025266351.1	mRNA	CAPN5	protein_coding	1285	1192	1203	3625	3537	3912	1.71230502932385	3.68674706288192e-122	2.70124704285244e-120	http://www.ncbi.nlm.nih.gov/nuccore/XM_025266351.1
XM_025286975.1	mRNA	TNNT3	protein_coding	522	356	509	9927	10318	12636	4.68471593396727	5.67767508110617e-122	4.15387379685687e-120	http://www.ncbi.nlm.nih.gov/nuccore/XM_025286975.1
XM_025294215.1	mRNA	RFTN1	protein_coding	1992	2174	1905	7957	8158	10876	2.27242795160548	6.4939378067899e-122	4.74409770304535e-120	http://www.ncbi.nlm.nih.gov/nuccore/XM_025294215.1
XM_006072528.2	mRNA	HSPA8	protein_coding	72482	76225	69216	23371	26123	26577	-1.39835078271364	6.64669248350662e-122	4.84858213185579e-120	http://www.ncbi.nlm.nih.gov/nuccore/XM_006072528.2
XM_025286953.1	mRNA	TNNT3	protein_coding	574	379	545	10914	11406	13682	4.70502112292329	1.16335500960225e-121	8.47395272564516e-120	http://www.ncbi.nlm.nih.gov/nuccore/XM_025286953.1
XM_006073549.2	mRNA	ELK3	protein_coding	7928	7511	7111	2090	2481	2644	-1.52490202657642	1.80830176147117e-121	1.31525574688727e-119	http://www.ncbi.nlm.nih.gov/nuccore/XM_006073549.2
XM_006071190.2	mRNA	SRSF7	protein_coding	5979	6229	6043	1927	2162	2007	-1.46260152329719	1.86564725592289e-121	1.35498751066831e-119	http://www.ncbi.nlm.nih.gov/nuccore/XM_006071190.2
XM_006076237.2	mRNA	SRSF1	protein_coding	20315	18962	17956	7169	7538	7602	-1.23621605915239	1.9318549957296e-121	1.4010307343848e-119	http://www.ncbi.nlm.nih.gov/nuccore/XM_006076237.2
XM_006048590.2	mRNA	QSOX1	protein_coding	2395	2460	2332	8034	8675	10953	2.06280429637278	1.9405451098554e-121	1.40528748558613e-119	http://www.ncbi.nlm.nih.gov/nuccore/XM_006048590.2
XM_025286977.1	mRNA	TNNT3	protein_coding	523	357	510	9912	10332	12678	4.68329606287172	1.98001021097762e-121	1.43178590336049e-119	http://www.ncbi.nlm.nih.gov/nuccore/XM_025286977.1
XM_006065195.2	mRNA	CDC25A	protein_coding	2131	2312	2036	486	538	564	-1.90808812782779	2.59973342241878e-121	1.87719591746624e-119	http://www.ncbi.nlm.nih.gov/nuccore/XM_006065195.2
XM_025286723.1	mRNA	LOC102409101	protein_coding	6266	6553	5821	1804	1963	2161	-1.53201510506888	2.69375505925142e-121	1.94227146623854e-119	http://www.ncbi.nlm.nih.gov/nuccore/XM_025286723.1
XM_006043187.2	mRNA	INCENP	protein_coding	5636	6050	5618	1214	1483	1643	-1.87889256464876	3.29947462212201e-121	2.37557404765874e-119	http://www.ncbi.nlm.nih.gov/nuccore/XM_006043187.2
XM_006051485.2	mRNA	TNNT3	protein_coding	502	342	483	9664	10168	12685	4.73224596846489	4.46526425834485e-121	3.21028659658752e-119	http://www.ncbi.nlm.nih.gov/nuccore/XM_006051485.2
XM_025274965.1	mRNA	CCNF	protein_coding	2982	3157	2724	532	753	668	-2.06493956442438	4.61534253654628e-121	3.3134036195727e-119	http://www.ncbi.nlm.nih.gov/nuccore/XM_025274965.1
XM_025292399.1	mRNA	SMIM3	protein_coding	1244	1238	1080	3095	3216	3227	1.54475826417107	5.23448963138197e-121	3.75248887632149e-119	http://www.ncbi.nlm.nih.gov/nuccore/XM_025292399.1
XM_025286973.1	mRNA	TNNT3	protein_coding	524	357	511	9998	10470	12850	4.6983244735557	7.37378269768651e-121	5.27093221444527e-119	http://www.ncbi.nlm.nih.gov/nuccore/XM_025286973.1
XM_025288726.1	mRNA	ECHDC2	protein_coding	407	412	437	1827	1818	1713	2.2148204863618	7.373268445461e-121	5.27093221444527e-119	http://www.ncbi.nlm.nih.gov/nuccore/XM_025288726.1
XM_025271612.1	mRNA	ADAMTS17	protein_coding	250	213	202	1273	1217	1504	2.71079856296008	8.17785157793941e-121	5.83732233764578e-119	http://www.ncbi.nlm.nih.gov/nuccore/XM_025271612.1
XM_006043188.2	mRNA	INCENP	protein_coding	5580	6036	5586	1210	1481	1631	-1.87640909426334	8.48293826832362e-121	6.0464296615549e-119	http://www.ncbi.nlm.nih.gov/nuccore/XM_006043188.2
XM_006042016.2	mRNA	SMIM3	protein_coding	1234	1231	1077	3078	3191	3211	1.54403041268044	8.51088581143118e-121	6.05768376832766e-119	http://www.ncbi.nlm.nih.gov/nuccore/XM_006042016.2
XM_006049776.2	mRNA	AGL	protein_coding	305	234	320	1799	2349	2768	3.120756828766	8.83359298385382e-121	6.27840375512909e-119	http://www.ncbi.nlm.nih.gov/nuccore/XM_006049776.2
XM_025292806.1	mRNA	PTBP1	protein_coding	37070	38268	33725	12123	12820	13611	-1.37794255439577	9.94711343518467e-121	7.05975830030208e-119	http://www.ncbi.nlm.nih.gov/nuccore/XM_025292806.1
XM_025271613.1	mRNA	ADAMTS17	protein_coding	248	213	199	1266	1210	1495	2.7134820110245	1.01160572126879e-120	7.16944976540184e-119	http://www.ncbi.nlm.nih.gov/nuccore/XM_025271613.1
XM_025293076.1	mRNA	IRF1	protein_coding	98	100	100	867	873	1132	3.38865430474498	1.03694510834618e-120	7.33859604163804e-119	http://www.ncbi.nlm.nih.gov/nuccore/XM_025293076.1
XM_025285791.1	mRNA	MEGF6	protein_coding	3050	3039	3204	758	793	720	-1.91280785691566	1.07447160640037e-120	7.59338990718944e-119	http://www.ncbi.nlm.nih.gov/nuccore/XM_025285791.1
XM_025289192.1	mRNA	HJURP	protein_coding	4453	4603	3751	657	962	914	-2.22078067354681	1.19176210769009e-120	8.41036310077103e-119	http://www.ncbi.nlm.nih.gov/nuccore/XM_025289192.1
XM_025291167.1	mRNA	ANLN	protein_coding	15337	15027	14059	3168	4417	4135	-1.80684422448219	1.33166396231295e-120	9.38436967387808e-119	http://www.ncbi.nlm.nih.gov/nuccore/XM_025291167.1
XM_025284299.1	mRNA	CALCOCO1	protein_coding	1135	1056	988	2682	2984	2802	1.53562650939952	1.3532951786941e-120	9.52333696159269e-119	http://www.ncbi.nlm.nih.gov/nuccore/XM_025284299.1
XM_025286970.1	mRNA	TNNT3	protein_coding	525	356	510	9973	10364	12708	4.68779254694157	1.76518540072828e-120	1.24043486911827e-118	http://www.ncbi.nlm.nih.gov/nuccore/XM_025286970.1
XM_025289195.1	mRNA	HJURP	protein_coding	3860	3956	3296	572	850	783	-2.2163472815723	2.01782331159331e-120	1.4159719838523e-118	http://www.ncbi.nlm.nih.gov/nuccore/XM_025289195.1
XM_025286045.1	mRNA	TMEM63A	protein_coding	695	619	567	2905	2592	2574	2.23030690394058	2.27749578371896e-120	1.59373064209694e-118	http://www.ncbi.nlm.nih.gov/nuccore/XM_025286045.1
XM_025286296.1	mRNA	CSRP3	protein_coding	57	56	55	672	914	1063	4.09306229589664	2.27753490792008e-120	1.59373064209694e-118	http://www.ncbi.nlm.nih.gov/nuccore/XM_025286296.1
XM_025289193.1	mRNA	HJURP	protein_coding	4003	4107	3372	579	866	787	-2.24584497082807	2.86654782093809e-120	2.0030857234586e-118	http://www.ncbi.nlm.nih.gov/nuccore/XM_025289193.1
XM_025269152.1	mRNA	MYMX	protein_coding	117	90	130	963	1195	1412	3.51818127252397	3.15796475990223e-120	2.20054934591061e-118	http://www.ncbi.nlm.nih.gov/nuccore/XM_025269152.1
XM_025269156.1	mRNA	MYMX	protein_coding	117	90	130	963	1195	1412	3.51818127252397	3.15796475990223e-120	2.20054934591061e-118	http://www.ncbi.nlm.nih.gov/nuccore/XM_025269156.1
XM_025281372.1	mRNA	EXTL3	protein_coding	5317	5284	4544	1563	1723	1774	-1.45904058889867	4.51192590196315e-120	3.13963246108254e-118	http://www.ncbi.nlm.nih.gov/nuccore/XM_025281372.1
XM_025286959.1	mRNA	TNNT3	protein_coding	570	379	542	10681	11128	13525	4.68470408060088	4.53255263503253e-120	3.14958674944527e-118	http://www.ncbi.nlm.nih.gov/nuccore/XM_025286959.1
XM_006070139.2	mRNA	UPP1	protein_coding	1148	1159	1081	164	133	152	-2.79101590130346	4.78966329962737e-120	3.32361273784589e-118	http://www.ncbi.nlm.nih.gov/nuccore/XM_006070139.2
XM_025289707.1	mRNA	LYAR	protein_coding	3242	3528	3016	722	847	918	-1.8567979442304	5.05615265438081e-120	3.50365359804194e-118	http://www.ncbi.nlm.nih.gov/nuccore/XM_025289707.1
XM_025283678.1	mRNA	ELK3	protein_coding	7816	7581	7084	2065	2533	2622	-1.52016527462136	6.18590362858928e-120	4.28055939565561e-118	http://www.ncbi.nlm.nih.gov/nuccore/XM_025283678.1
XM_006080414.2	mRNA	BUB3	protein_coding	7116	7137	6852	2524	2836	2760	-1.25808553952936	6.8261446036626e-120	4.71704580566271e-118	http://www.ncbi.nlm.nih.gov/nuccore/XM_006080414.2
XM_006051489.2	mRNA	TNNT3	protein_coding	497	333	473	9103	9324	11437	4.63693311077386	7.61509601632994e-120	5.25494361248763e-118	http://www.ncbi.nlm.nih.gov/nuccore/XM_006051489.2
XM_025269144.1	mRNA	MYMX	protein_coding	117	90	130	963	1195	1416	3.5197595292238	8.78416072341927e-120	6.02828153888317e-118	http://www.ncbi.nlm.nih.gov/nuccore/XM_025269144.1
XM_025269148.1	mRNA	MYMX	protein_coding	117	90	130	963	1195	1416	3.5197595292238	8.78416072341927e-120	6.02828153888317e-118	http://www.ncbi.nlm.nih.gov/nuccore/XM_025269148.1
XM_025269150.1	mRNA	MYMX	protein_coding	117	90	130	963	1195	1416	3.5197595292238	8.78416072341927e-120	6.02828153888317e-118	http://www.ncbi.nlm.nih.gov/nuccore/XM_025269150.1
XM_025269153.1	mRNA	MYMX	protein_coding	117	90	130	963	1195	1416	3.5197595292238	8.78416072341927e-120	6.02828153888317e-118	http://www.ncbi.nlm.nih.gov/nuccore/XM_025269153.1
XM_025286101.1	mRNA	TROVE2	protein_coding	2927	2790	2547	7878	8605	7273	1.64734908092751	1.2092621018848e-119	8.28735429191284e-118	http://www.ncbi.nlm.nih.gov/nuccore/XM_025286101.1
XM_025291995.1	mRNA	CDCA7L	protein_coding	4479	4783	4059	1318	1390	1443	-1.55953212521984	1.69582298587465e-119	1.16059050309386e-117	http://www.ncbi.nlm.nih.gov/nuccore/XM_025291995.1
XM_025293514.1	mRNA	ILF3	protein_coding	12864	13062	11826	4557	4674	4889	-1.29597547725442	1.75839543506051e-119	1.20176317916351e-117	http://www.ncbi.nlm.nih.gov/nuccore/XM_025293514.1
XM_006051275.2	mRNA	ZWINT	protein_coding	1896	1904	1762	427	451	393	-2.00702164186936	1.83778709514045e-119	1.2543022800162e-117	http://www.ncbi.nlm.nih.gov/nuccore/XM_006051275.2
XM_025286948.1	mRNA	TNNT3	protein_coding	574	382	553	10808	11394	13671	4.6887048711636	2.23684625649751e-119	1.5245744327972e-117	http://www.ncbi.nlm.nih.gov/nuccore/XM_025286948.1
XM_025290816.1	mRNA	UPP1	protein_coding	1058	1068	1008	148	127	138	-2.80016842913976	2.65973987566549e-119	1.81033087193008e-117	http://www.ncbi.nlm.nih.gov/nuccore/XM_025290816.1
XM_025285793.1	mRNA	MEGF6	protein_coding	2935	2956	3101	737	764	705	-1.90718375600938	3.06141485135908e-119	2.08088502236376e-117	http://www.ncbi.nlm.nih.gov/nuccore/XM_025285793.1
XM_006058226.2	mRNA	IDH2	protein_coding	7253	7698	7004	1772	1811	2201	-1.80379865691018	3.37376569748474e-119	2.29006986847115e-117	http://www.ncbi.nlm.nih.gov/nuccore/XM_006058226.2
XM_025278604.1	mRNA	RCC1	protein_coding	4531	4843	4220	1173	1365	1455	-1.64785226750455	3.7595425047865e-119	2.54845831586364e-117	http://www.ncbi.nlm.nih.gov/nuccore/XM_025278604.1
XM_025262339.1	mRNA	UGP2	protein_coding	2277	2269	2023	5029	5900	5257	1.42219470880659	5.04405765942573e-119	3.41453919518435e-117	http://www.ncbi.nlm.nih.gov/nuccore/XM_025262339.1
XM_025271122.1	mRNA	FKBP5	protein_coding	3641	3375	2978	9175	8929	9166	1.57492417501345	6.47269405874184e-119	4.37569926850332e-117	http://www.ncbi.nlm.nih.gov/nuccore/XM_025271122.1
XM_006077205.2	mRNA	GLT8D2	protein_coding	201	170	157	933	1020	980	2.59705344929685	6.72720418737004e-119	4.54159206270105e-117	http://www.ncbi.nlm.nih.gov/nuccore/XM_006077205.2
XM_025262177.1	mRNA	SAPCD2	protein_coding	1165	1384	1138	149	180	148	-2.83001383414619	7.708437532454e-119	5.19698894694798e-117	http://www.ncbi.nlm.nih.gov/nuccore/XM_025262177.1
XM_025286297.1	mRNA	CSRP3	protein_coding	58	58	56	671	916	1069	4.06282541471677	8.20033275785373e-119	5.52115106749387e-117	http://www.ncbi.nlm.nih.gov/nuccore/XM_025286297.1
XM_006069806.2	mRNA	TCN2	protein_coding	737	731	757	2615	2495	2604	1.91634448800605	9.79620386140613e-119	6.58672422384396e-117	http://www.ncbi.nlm.nih.gov/nuccore/XM_006069806.2
XM_006064293.2	mRNA	EXTL3	protein_coding	5298	5256	4517	1562	1719	1771	-1.45417921459438	1.18793706111624e-118	7.9766291369265e-117	http://www.ncbi.nlm.nih.gov/nuccore/XM_006064293.2
XM_025278606.1	mRNA	RCC1	protein_coding	4534	4851	4216	1174	1365	1456	-1.64781890101908	1.32263243466316e-118	8.86911383475405e-117	http://www.ncbi.nlm.nih.gov/nuccore/XM_025278606.1
XM_025261453.1	mRNA	CENPO	protein_coding	3932	3886	3689	840	1157	1033	-1.80863299367238	1.89825386334967e-118	1.27119223432353e-116	http://www.ncbi.nlm.nih.gov/nuccore/XM_025261453.1
XM_006052150.2	mRNA	CLCC1	protein_coding	1261	1101	1100	3031	3761	3702	1.71855657847812	2.03410414684098e-118	1.36033786453769e-116	http://www.ncbi.nlm.nih.gov/nuccore/XM_006052150.2
XM_006043580.2	mRNA	UTP20	protein_coding	5690	5299	5128	1855	2115	2032	-1.30424241427457	2.82347528497642e-118	1.8857105780614e-116	http://www.ncbi.nlm.nih.gov/nuccore/XM_006043580.2
XM_006053714.2	mRNA	ANLN	protein_coding	15770	15388	14485	3264	4562	4273	-1.80016940152339	3.5806246384335e-118	2.38818556038383e-116	http://www.ncbi.nlm.nih.gov/nuccore/XM_006053714.2
XM_025271127.1	mRNA	FKBP5	protein_coding	3575	3331	2953	9040	8746	8990	1.56813443169807	4.45811614049286e-118	2.96947487256384e-116	http://www.ncbi.nlm.nih.gov/nuccore/XM_025271127.1
XM_006073548.2	mRNA	ELK3	protein_coding	8712	8369	7843	2321	2779	2957	-1.5103167462247	4.70150389747669e-118	3.12741026280349e-116	http://www.ncbi.nlm.nih.gov/nuccore/XM_006073548.2
XM_006077630.2	mRNA	SDC4	protein_coding	6270	6289	6022	1883	1890	2139	-1.53060565751242	4.99325836865972e-118	3.31705482268977e-116	http://www.ncbi.nlm.nih.gov/nuccore/XM_006077630.2
XM_025262176.1	mRNA	SAPCD2	protein_coding	1195	1425	1175	156	185	146	-2.84138727603819	5.14189635725342e-118	3.41124769916694e-116	http://www.ncbi.nlm.nih.gov/nuccore/XM_025262176.1
XM_025271614.1	mRNA	ADAMTS17	protein_coding	235	204	189	1216	1155	1431	2.72255191663601	5.39981098669194e-118	3.5775901966749e-116	http://www.ncbi.nlm.nih.gov/nuccore/XM_025271614.1
XM_006043989.2	mRNA	PCLAF	protein_coding	1436	1446	1367	255	310	255	-2.25353121006018	5.48709313402794e-118	3.63059018880045e-116	http://www.ncbi.nlm.nih.gov/nuccore/XM_006043989.2
XM_025264018.1	mRNA	CDC25B	protein_coding	2309	2269	2090	509	606	637	-1.80851766610614	6.76440436234295e-118	4.46979998070309e-116	http://www.ncbi.nlm.nih.gov/nuccore/XM_025264018.1
XM_025276371.1	mRNA	SMC1A	protein_coding	6988	6583	5845	2041	2291	2033	-1.48545261783881	9.17688430803405e-118	6.05589280634676e-116	http://www.ncbi.nlm.nih.gov/nuccore/XM_025276371.1
XM_025284114.1	mRNA	RACGAP1	protein_coding	9302	8648	8237	2260	2958	2824	-1.58550270722273	1.03972556179341e-117	6.85214902979276e-116	http://www.ncbi.nlm.nih.gov/nuccore/XM_025284114.1
XM_006065196.2	mRNA	CDC25A	protein_coding	2049	2237	1942	454	519	535	-1.92595260714008	1.04684416430754e-117	6.88994937890286e-116	http://www.ncbi.nlm.nih.gov/nuccore/XM_006065196.2
XM_025282265.1	mRNA	RGS3	protein_coding	2009	2415	2026	264	296	383	-2.65585264101115	1.0520968533799e-117	6.91538542558665e-116	http://www.ncbi.nlm.nih.gov/nuccore/XM_025282265.1
XM_025276370.1	mRNA	SMC1A	protein_coding	6991	6583	5847	2045	2291	2035	-1.48442291455962	1.10062341496414e-117	7.22481691749125e-116	http://www.ncbi.nlm.nih.gov/nuccore/XM_025276370.1
XM_006058247.2	mRNA	PRC1	protein_coding	8712	8586	7879	1490	2224	1690	-2.10429049510305	1.19370547872477e-117	7.82552474559267e-116	http://www.ncbi.nlm.nih.gov/nuccore/XM_006058247.2
XM_006067896.2	mRNA	FHL2	protein_coding	11150	11807	10904	2817	2834	3450	-1.77483494219028	1.26135366926181e-117	8.25813716999094e-116	http://www.ncbi.nlm.nih.gov/nuccore/XM_006067896.2
XM_025291166.1	mRNA	ANLN	protein_coding	15788	15414	14510	3268	4570	4285	-1.79952396113972	1.30300407995396e-117	8.519628907552e-116	http://www.ncbi.nlm.nih.gov/nuccore/XM_025291166.1
XM_006049144.2	mRNA	MCM6	protein_coding	10269	10154	9445	3833	4327	4106	-1.16295338060592	1.38517179480817e-117	9.04500843155014e-116	http://www.ncbi.nlm.nih.gov/nuccore/XM_006049144.2
XM_025291168.1	mRNA	ANLN	protein_coding	15788	15414	14506	3267	4569	4285	-1.79963312156345	1.5175404627478e-117	9.89638985281202e-116	http://www.ncbi.nlm.nih.gov/nuccore/XM_025291168.1
XM_025286965.1	mRNA	TNNT3	protein_coding	528	357	514	10059	10550	12983	4.70282946653718	1.53183242601181e-117	9.97653424329235e-116	http://www.ncbi.nlm.nih.gov/nuccore/XM_025286965.1
XM_025286956.1	mRNA	TNNT3	protein_coding	528	360	518	10003	10533	12970	4.69165902371348	1.57523252133558e-117	1.02457976384468e-115	http://www.ncbi.nlm.nih.gov/nuccore/XM_025286956.1
XM_025266107.1	mRNA	CKAP5	protein_coding	16983	15936	15613	5072	6291	5931	-1.37046074830141	1.63144505359843e-117	1.05975862979706e-115	http://www.ncbi.nlm.nih.gov/nuccore/XM_025266107.1
XM_025271115.1	mRNA	FKBP5	protein_coding	3569	3330	2949	9031	8725	8980	1.5676164610597	1.69603185797563e-117	1.10027858411354e-115	http://www.ncbi.nlm.nih.gov/nuccore/XM_025271115.1
XM_006075789.2	mRNA	RACGAP1	protein_coding	9324	8654	8247	2261	2958	2829	-1.58650427716105	1.73971945068557e-117	1.12715269429788e-115	http://www.ncbi.nlm.nih.gov/nuccore/XM_006075789.2
XM_006076983.2	mRNA	RGS20	protein_coding	2022	2074	1677	403	450	414	-2.06411381006821	2.04081020955839e-117	1.32051022169906e-115	http://www.ncbi.nlm.nih.gov/nuccore/XM_006076983.2
XM_025281373.1	mRNA	EXTL3	protein_coding	5258	5217	4482	1535	1699	1760	-1.4600531412712	2.37552609612869e-117	1.53509515807289e-115	http://www.ncbi.nlm.nih.gov/nuccore/XM_025281373.1
XM_025265415.1	mRNA	RGS20	protein_coding	2052	2042	1701	423	479	437	-1.9902256982694	2.48804453589203e-117	1.60572335377913e-115	http://www.ncbi.nlm.nih.gov/nuccore/XM_025265415.1
XM_025288173.1	mRNA	CLCC1	protein_coding	1269	1105	1110	3046	3789	3721	1.71780326097366	2.61279043667272e-117	1.68404990849088e-115	http://www.ncbi.nlm.nih.gov/nuccore/XM_025288173.1
XM_006059564.2	mRNA	NUP155	protein_coding	4307	4179	4122	1346	1560	1498	-1.39808853493057	4.41632971126347e-117	2.8428268114248e-115	http://www.ncbi.nlm.nih.gov/nuccore/XM_006059564.2
XM_025286951.1	mRNA	TNNT3	protein_coding	531	361	520	10538	11237	13963	4.77812518676493	4.49780609711528e-117	2.89153797647193e-115	http://www.ncbi.nlm.nih.gov/nuccore/XM_025286951.1
XM_025278608.1	mRNA	RCC1	protein_coding	4459	4748	4151	1157	1337	1442	-1.64326939383924	4.81533010199695e-117	3.09167772772931e-115	http://www.ncbi.nlm.nih.gov/nuccore/XM_025278608.1
XM_025278605.1	mRNA	RCC1	protein_coding	4702	5029	4358	1216	1419	1517	-1.64311194915802	6.01977686722642e-117	3.86001728257171e-115	http://www.ncbi.nlm.nih.gov/nuccore/XM_025278605.1
XM_025271873.1	mRNA	STRA6	protein_coding	31	50	30	3102	3118	2239	6.38003099364314	7.1490027794195e-117	4.57821035320075e-115	http://www.ncbi.nlm.nih.gov/nuccore/XM_025271873.1
XM_025271768.1	mRNA	PRC1	protein_coding	8932	8761	8115	1509	2279	1755	-2.10389364144317	8.57317130612736e-117	5.4831978688727e-115	http://www.ncbi.nlm.nih.gov/nuccore/XM_025271768.1
XM_006064298.2	mRNA	EXTL3	protein_coding	5239	5197	4464	1535	1697	1757	-1.45595105568894	9.20063703990797e-117	5.87696588768378e-115	http://www.ncbi.nlm.nih.gov/nuccore/XM_006064298.2
XM_006075788.2	mRNA	RACGAP1	protein_coding	9330	8674	8280	2276	2981	2845	-1.58018368359453	1.01281465837949e-116	6.46113504794381e-115	http://www.ncbi.nlm.nih.gov/nuccore/XM_006075788.2
XM_025279889.1	mRNA	MRC2	protein_coding	15695	15988	13659	38830	38621	39572	1.49327580425729	1.39098697030305e-116	8.86229460631824e-115	http://www.ncbi.nlm.nih.gov/nuccore/XM_025279889.1
XM_006064296.2	mRNA	EXTL3	protein_coding	5215	5201	4461	1543	1693	1756	-1.45275306643443	1.41839865060114e-116	9.02539922974467e-115	http://www.ncbi.nlm.nih.gov/nuccore/XM_006064296.2
XM_006064294.2	mRNA	EXTL3	protein_coding	5214	5201	4461	1541	1692	1756	-1.45354746121758	1.60856836328564e-116	1.0222410913773e-114	http://www.ncbi.nlm.nih.gov/nuccore/XM_006064294.2
XM_006043822.2	mRNA	LYAR	protein_coding	3224	3520	3006	717	848	920	-1.85286618044847	1.64707633202734e-116	1.04537941516686e-114	http://www.ncbi.nlm.nih.gov/nuccore/XM_006043822.2
XM_006070141.2	mRNA	UPP1	protein_coding	1036	1022	978	145	125	131	-2.79669572288374	1.94674018408931e-116	1.23400046045651e-114	http://www.ncbi.nlm.nih.gov/nuccore/XM_006070141.2
XM_006059565.2	mRNA	NUP155	protein_coding	4101	4018	3923	1282	1489	1430	-1.39987637376286	2.61470519801652e-116	1.65530441017506e-114	http://www.ncbi.nlm.nih.gov/nuccore/XM_006059565.2
XM_025286960.1	mRNA	TNNT3	protein_coding	526	352	510	9977	10393	12715	4.69258297370445	3.01799834416189e-116	1.90819456219769e-114	http://www.ncbi.nlm.nih.gov/nuccore/XM_025286960.1
XM_025279890.1	mRNA	MRC2	protein_coding	15710	16013	13677	38839	38628	39579	1.49171160264481	3.13955833073149e-116	1.98253757556445e-114	http://www.ncbi.nlm.nih.gov/nuccore/XM_025279890.1
XM_025278874.1	mRNA	MFAP2	protein_coding	2933	3069	2855	6519	6933	6763	1.31201322414414	3.18961786663159e-116	2.01159912619222e-114	http://www.ncbi.nlm.nih.gov/nuccore/XM_025278874.1
XM_025266106.1	mRNA	CKAP5	protein_coding	17479	16462	16107	5195	6471	6112	-1.37518849955717	3.32693692368839e-116	2.09554966307113e-114	http://www.ncbi.nlm.nih.gov/nuccore/XM_025266106.1
XM_006075787.2	mRNA	RACGAP1	protein_coding	9334	8717	8270	2254	2972	2823	-1.59175561275539	3.5458046728151e-116	2.23058871481903e-114	http://www.ncbi.nlm.nih.gov/nuccore/XM_006075787.2
XM_006060860.2	mRNA	DKC1	protein_coding	9684	10002	8984	2776	2678	3132	-1.61619601229663	6.03535196170219e-116	3.79192106920414e-114	http://www.ncbi.nlm.nih.gov/nuccore/XM_006060860.2
XM_006055211.2	mRNA	PAPLN	protein_coding	580	522	541	1766	1822	1920	1.86703715555988	7.53776487166976e-116	4.72989998993958e-114	http://www.ncbi.nlm.nih.gov/nuccore/XM_006055211.2
XM_025285492.1	mRNA	C5H1orf21	protein_coding	1770	1831	1724	4866	5322	4625	1.59767739732474	8.09318065698193e-116	5.07203194808567e-114	http://www.ncbi.nlm.nih.gov/nuccore/XM_025285492.1
XM_025266109.1	mRNA	CKAP5	protein_coding	17553	16502	16130	5217	6493	6153	-1.37219890002497	9.29010797261097e-116	5.81483730552005e-114	http://www.ncbi.nlm.nih.gov/nuccore/XM_025266109.1
XM_006052042.2	mRNA	SNRPA	protein_coding	4030	4509	3958	1200	1243	1249	-1.63730205491364	1.23891093620121e-115	7.74482554257878e-114	http://www.ncbi.nlm.nih.gov/nuccore/XM_006052042.2
XM_025286966.1	mRNA	TNNT3	protein_coding	569	379	541	10390	10835	13349	4.65510590388428	1.36878735033797e-115	8.54600152329432e-114	http://www.ncbi.nlm.nih.gov/nuccore/XM_025286966.1
XM_025286968.1	mRNA	TNNT3	protein_coding	522	350	509	9923	10337	12640	4.69165930849257	1.56147457029219e-115	9.73683948881952e-114	http://www.ncbi.nlm.nih.gov/nuccore/XM_025286968.1
XM_025288708.1	mRNA	LRP8	protein_coding	2185	2128	1996	567	592	552	-1.7598766121263	1.74154691804327e-115	1.08461365122087e-113	http://www.ncbi.nlm.nih.gov/nuccore/XM_025288708.1
XM_025266108.1	mRNA	CKAP5	protein_coding	17656	16615	16238	5251	6538	6203	-1.37113879708242	2.80276326801367e-115	1.74334674534638e-113	http://www.ncbi.nlm.nih.gov/nuccore/XM_025266108.1
XM_025290817.1	mRNA	UPP1	protein_coding	1027	1017	972	145	125	131	-2.78718570060331	3.07452767015195e-115	1.91000239538629e-113	http://www.ncbi.nlm.nih.gov/nuccore/XM_025290817.1
XM_006046038.2	mRNA	DLGAP5	protein_coding	3643	3463	3357	521	803	747	-2.22292282074173	3.2947041997759e-115	2.04423471164925e-113	http://www.ncbi.nlm.nih.gov/nuccore/XM_006046038.2
XM_006074986.2	mRNA	PTGES3	protein_coding	11901	11532	11050	3623	4518	3967	-1.39129801304205	4.99662441400231e-115	3.09635345993578e-113	http://www.ncbi.nlm.nih.gov/nuccore/XM_006074986.2
XM_025289194.1	mRNA	HJURP	protein_coding	4011	4097	3397	588	882	822	-2.21086536649033	5.41994765175333e-115	3.35450996091063e-113	http://www.ncbi.nlm.nih.gov/nuccore/XM_025289194.1
XM_025266218.1	mRNA	LDLRAD3	protein_coding	4332	4108	3940	1273	1266	1176	-1.61237761938324	5.5196977810829e-115	3.4120087164627e-113	http://www.ncbi.nlm.nih.gov/nuccore/XM_025266218.1
XM_006044909.2	mRNA	MRC2	protein_coding	15249	15536	13169	38003	37706	38718	1.5059947525261	5.84672229832876e-115	3.60968085588146e-113	http://www.ncbi.nlm.nih.gov/nuccore/XM_006044909.2
XM_025283763.1	mRNA	PTGES3	protein_coding	10334	9967	9686	3108	3905	3526	-1.39059037460579	7.50759817976830e-115	4.62934485285391e-113	http://www.ncbi.nlm.nih.gov/nuccore/XM_025283763.1
XM_025284421.1	mRNA	E2F7	protein_coding	1517	1367	1256	224	278	221	-2.3954273862428	9.86010628341091e-115	6.07243603656838e-113	http://www.ncbi.nlm.nih.gov/nuccore/XM_025284421.1
XM_006062344.2	mRNA	LDLRAD3	protein_coding	4311	4080	3913	1267	1260	1172	-1.60969912096843	9.96973417687005e-115	6.13237118387897e-113	http://www.ncbi.nlm.nih.gov/nuccore/XM_006062344.2
XM_025286963.1	mRNA	TNNT3	protein_coding	524	351	511	9960	10403	12739	4.69517563713989	1.06861209456464e-114	6.56491496763184e-113	http://www.ncbi.nlm.nih.gov/nuccore/XM_025286963.1
XM_025286632.1	mRNA	CDC42BPG	protein_coding	249	259	206	1265	1344	1149	2.52109765354557	1.16119394540657e-114	7.12489728349648e-113	http://www.ncbi.nlm.nih.gov/nuccore/XM_025286632.1
XM_025278869.1	mRNA	MFAP2	protein_coding	3684	3850	3695	8325	8831	8671	1.32246252295766	1.20791760986544e-114	7.40246975108556e-113	http://www.ncbi.nlm.nih.gov/nuccore/XM_025278869.1
XM_025285794.1	mRNA	MEGF6	protein_coding	2860	2895	3053	727	742	697	-1.90373557121075	1.37596634231159e-114	8.42196204827888e-113	http://www.ncbi.nlm.nih.gov/nuccore/XM_025285794.1
XM_006073055.2	mRNA	RAD51	protein_coding	2358	2296	2004	556	636	638	-1.74121018355795	1.46034837200285e-114	8.92747692494452e-113	http://www.ncbi.nlm.nih.gov/nuccore/XM_006073055.2
XM_006058244.2	mRNA	PRC1	protein_coding	8380	8198	7538	1392	2119	1623	-2.11656557181811	1.53837776942974e-114	9.39296514783061e-113	http://www.ncbi.nlm.nih.gov/nuccore/XM_006058244.2
XM_006078001.2	mRNA	SLC9A9	protein_coding	207	155	170	996	1032	1033	2.64801722803773	1.61491883568749e-114	9.84823759491527e-113	http://www.ncbi.nlm.nih.gov/nuccore/XM_006078001.2
XM_025286947.1	mRNA	TNNT3	protein_coding	575	375	555	10945	11634	13759	4.71087502818906	2.3960686730228e-114	1.45940500606375e-112	http://www.ncbi.nlm.nih.gov/nuccore/XM_025286947.1
XM_006066429.2	mRNA	PRRG1	protein_coding	605	516	505	2302	2712	2088	2.24961532589352	3.20703218511759e-114	1.95096415823093e-112	http://www.ncbi.nlm.nih.gov/nuccore/XM_006066429.2
XM_006047795.2	mRNA	COL8A1	protein_coding	171	131	149	1180	1288	1803	3.36161310019533	3.94206046649384e-114	2.39518632466003e-112	http://www.ncbi.nlm.nih.gov/nuccore/XM_006047795.2
XM_006072890.2	mRNA	HNRNPD	protein_coding	19400	19937	17490	6409	7179	7499	-1.30921153825341	4.48278140330681e-114	2.72040947450616e-112	http://www.ncbi.nlm.nih.gov/nuccore/XM_006072890.2
XM_025278349.1	mRNA	SERPINE2	protein_coding	9051	8856	8126	3155	3349	3550	-1.25045384481424	4.56171921576213e-114	2.76494569935422e-112	http://www.ncbi.nlm.nih.gov/nuccore/XM_025278349.1
XM_025261056.1	mRNA	CCDC85A	protein_coding	1032	1030	995	79	137	97	-3.17243486350645	4.83088026113748e-114	2.92453155833114e-112	http://www.ncbi.nlm.nih.gov/nuccore/XM_025261056.1
XM_006061419.2	mRNA	TROVE2	protein_coding	3439	3176	2986	8920	9667	8216	1.60520636685299	4.98365908122463e-114	3.01335978645455e-112	http://www.ncbi.nlm.nih.gov/nuccore/XM_006061419.2
XM_025290437.1	mRNA	SLC9A9	protein_coding	208	155	171	1000	1036	1033	2.64638736902123	6.41915225099616e-114	3.87662330425917e-112	http://www.ncbi.nlm.nih.gov/nuccore/XM_025290437.1
XM_006064297.2	mRNA	EXTL3	protein_coding	5183	5181	4427	1526	1679	1751	-1.45489204897458	7.8350311760787e-114	4.72596559668001e-112	http://www.ncbi.nlm.nih.gov/nuccore/XM_006064297.2
XM_006051276.2	mRNA	ZWINT	protein_coding	1639	1647	1536	352	372	320	-2.08506360910694	8.58287618374408e-114	5.17079371345443e-112	http://www.ncbi.nlm.nih.gov/nuccore/XM_006051276.2
XM_025281374.1	mRNA	EXTL3	protein_coding	5185	5181	4427	1526	1678	1751	-1.45536235080138	8.90349548718475e-114	5.35747410214983e-112	http://www.ncbi.nlm.nih.gov/nuccore/XM_025281374.1
XM_006066582.2	mRNA	MFAP2	protein_coding	3164	3258	3141	7074	7589	7241	1.31657870967076	9.00869149292623e-114	5.41423445418653e-112	http://www.ncbi.nlm.nih.gov/nuccore/XM_006066582.2
XM_025283125.1	mRNA	C1R	protein_coding	85	97	142	12705	11630	9859	6.83760203668962	9.84772749060307e-114	5.91136538270261e-112	http://www.ncbi.nlm.nih.gov/nuccore/XM_025283125.1
XM_006079323.2	mRNA	HMGCS1	protein_coding	4195	4363	4208	10287	12763	13248	1.62340406638379	1.03576848888586e-113	6.20999920839473e-112	http://www.ncbi.nlm.nih.gov/nuccore/XM_006079323.2
XM_006066427.2	mRNA	PRRG1	protein_coding	613	524	514	2349	2743	2109	2.247765652698	1.07398133555364e-113	6.4313668366934e-112	http://www.ncbi.nlm.nih.gov/nuccore/XM_006066427.2
XM_025278870.1	mRNA	MFAP2	protein_coding	3968	4169	3953	8943	9434	9270	1.31444333328634	1.25610116238518e-113	7.51293255864547e-112	http://www.ncbi.nlm.nih.gov/nuccore/XM_025278870.1
XM_006053729.2	mRNA	HJURP	protein_coding	3967	4114	3372	575	878	786	-2.23825442228669	1.72324674550986e-113	1.02946429977863e-111	http://www.ncbi.nlm.nih.gov/nuccore/XM_006053729.2
XM_025271870.1	mRNA	STRA6	protein_coding	30	52	32	3387	3507	2517	6.49354474025545	1.85068928130907e-113	1.10427415643906e-111	http://www.ncbi.nlm.nih.gov/nuccore/XM_025271870.1
XM_025266219.1	mRNA	LDLRAD3	protein_coding	4113	3876	3729	1207	1198	1120	-1.60882763077071	2.06149183936407e-113	1.22858502287842e-111	http://www.ncbi.nlm.nih.gov/nuccore/XM_025266219.1
XM_006058246.2	mRNA	PRC1	protein_coding	8543	8443	7783	1449	2195	1663	-2.10737573320406	2.64721479499801e-113	1.57577279248728e-111	http://www.ncbi.nlm.nih.gov/nuccore/XM_006058246.2
XM_006047362.2	mRNA	STRA6	protein_coding	30	52	32	3369	3488	2505	6.486010708171	2.65040894811562e-113	1.57579146804254e-111	http://www.ncbi.nlm.nih.gov/nuccore/XM_006047362.2
XM_025271869.1	mRNA	STRA6	protein_coding	30	52	32	3414	3521	2528	6.50161712375613	2.80138206642655e-113	1.66356684976842e-111	http://www.ncbi.nlm.nih.gov/nuccore/XM_025271869.1
XM_025286978.1	mRNA	TNNT3	protein_coding	521	348	509	9893	10280	12589	4.68871651547949	3.35115024190583e-113	1.98767093455326e-111	http://www.ncbi.nlm.nih.gov/nuccore/XM_025286978.1
XM_006050923.2	mRNA	NUCB1	protein_coding	5039	4812	4757	13136	12396	13026	1.52467275359613	4.2245426263388e-113	2.50272755377025e-111	http://www.ncbi.nlm.nih.gov/nuccore/XM_006050923.2
XM_025264829.1	mRNA	AGO2	protein_coding	12441	11821	11176	4618	4918	5029	-1.16059151064697	4.27485928878509e-113	2.52952867393277e-111	http://www.ncbi.nlm.nih.gov/nuccore/XM_025264829.1
XM_025267154.1	mRNA	CDC45	protein_coding	3244	3152	3007	906	1066	1080	-1.50388903307046	5.7529542660101e-113	3.40011198571081e-111	http://www.ncbi.nlm.nih.gov/nuccore/XM_025267154.1
XM_025286633.1	mRNA	CDC42BPG	protein_coding	247	268	205	1274	1381	1165	2.53232589282535	1.1067377886766e-112	6.53329346507517e-111	http://www.ncbi.nlm.nih.gov/nuccore/XM_025286633.1
XM_025288732.1	mRNA	ECHDC2	protein_coding	360	355	382	1542	1553	1472	2.17940426355698	1.36633149526157e-112	8.0561815489251e-111	http://www.ncbi.nlm.nih.gov/nuccore/XM_025288732.1
XM_025277922.1	mRNA	ANKRD44	protein_coding	362	271	333	1723	2140	1645	2.63040259335383	1.63245251246573e-112	9.61391034616786e-111	http://www.ncbi.nlm.nih.gov/nuccore/XM_025277922.1
XM_006053402.2	mRNA	TSC22D1	protein_coding	1268	1338	1274	3076	3408	3346	1.46098342857016	1.81439256068593e-112	1.0672784008389e-110	http://www.ncbi.nlm.nih.gov/nuccore/XM_006053402.2
XM_006052749.2	mRNA	PTBP1	protein_coding	36705	37668	32891	11969	12478	13452	-1.37808693661441	1.84894504356098e-112	1.08632062388371e-110	http://www.ncbi.nlm.nih.gov/nuccore/XM_006052749.2
XM_025288709.1	mRNA	LRP8	protein_coding	2164	2092	1974	565	587	546	-1.75258794241951	1.90534020480616e-112	1.11813621936463e-110	http://www.ncbi.nlm.nih.gov/nuccore/XM_025288709.1
XM_025286976.1	mRNA	TNNT3	protein_coding	523	349	511	9930	10346	12688	4.69225814657855	2.08052766584309e-112	1.21950741053295e-110	http://www.ncbi.nlm.nih.gov/nuccore/XM_025286976.1
XM_025267152.1	mRNA	CDC45	protein_coding	3271	3182	3031	915	1077	1094	-1.50029833822459	2.2741174759606e-112	1.33141427737703e-110	http://www.ncbi.nlm.nih.gov/nuccore/XM_025267152.1
XM_006075762.2	mRNA	E2F1	protein_coding	2660	2929	2284	477	488	599	-2.20834730858152	2.48506427021707e-112	1.45320841707776e-110	http://www.ncbi.nlm.nih.gov/nuccore/XM_006075762.2
XM_025277924.1	mRNA	ANKRD44	protein_coding	362	270	333	1723	2140	1647	2.63239661633592	2.78168181674515e-112	1.62475654344306e-110	http://www.ncbi.nlm.nih.gov/nuccore/XM_025277924.1
XM_006075566.2	mRNA	ARL4A	protein_coding	134	132	126	748	893	810	2.76418712813411	2.81980285821988e-112	1.64509411949753e-110	http://www.ncbi.nlm.nih.gov/nuccore/XM_006075566.2
XM_006054411.2	mRNA	THY1	protein_coding	10702	11565	10884	28521	28402	29738	1.50814820069925	3.84201929597104e-112	2.23884125594345e-110	http://www.ncbi.nlm.nih.gov/nuccore/XM_006054411.2
XM_025278875.1	mRNA	MFAP2	protein_coding	2642	2738	2592	5794	6284	5982	1.300729592854	4.05369765702566e-112	2.35943199025689e-110	http://www.ncbi.nlm.nih.gov/nuccore/XM_025278875.1
XM_006075861.2	mRNA	EXO1	protein_coding	977	867	857	107	126	118	-2.82285552237316	4.48746937984776e-112	2.60885865708466e-110	http://www.ncbi.nlm.nih.gov/nuccore/XM_006075861.2
XM_025277923.1	mRNA	ANKRD44	protein_coding	362	270	332	1723	2139	1642	2.63240798083119	5.64721046584523e-112	3.2792653501143e-110	http://www.ncbi.nlm.nih.gov/nuccore/XM_025277923.1
XM_006061438.2	mRNA	NYNRIN	protein_coding	1376	1418	1183	3716	3811	4338	1.70039310051733	6.6430190574961e-112	3.85302838767903e-110	http://www.ncbi.nlm.nih.gov/nuccore/XM_006061438.2
XM_025286974.1	mRNA	TNNT3	protein_coding	524	348	510	9934	10323	12658	4.69130469412603	7.81162136192274e-112	4.52556291994275e-110	http://www.ncbi.nlm.nih.gov/nuccore/XM_025286974.1
XM_006078146.2	mRNA	ANKRD44	protein_coding	361	270	333	1722	2138	1640	2.63126310998988	1.15508687056485e-111	6.68407585971576e-110	http://www.ncbi.nlm.nih.gov/nuccore/XM_006078146.2
XM_025290442.1	mRNA	SLC9A9	protein_coding	175	133	143	900	919	935	2.73412462654864	1.29528349539457e-111	7.48664844443662e-110	http://www.ncbi.nlm.nih.gov/nuccore/XM_025290442.1
XM_006043301.2	mRNA	EXOSC2	protein_coding	3494	3329	3143	986	997	1114	-1.56362279937397	1.46570231937169e-111	8.46184086420114e-110	http://www.ncbi.nlm.nih.gov/nuccore/XM_006043301.2
XM_006070140.2	mRNA	UPP1	protein_coding	1058	1040	996	153	124	135	-2.78402145481656	1.57538925851792e-111	9.08456238740024e-110	http://www.ncbi.nlm.nih.gov/nuccore/XM_006070140.2
XM_025271141.1	mRNA	FKBP5	protein_coding	3458	3227	2883	8699	8312	8585	1.54645632135026	1.59432295321446e-111	9.18311589572303e-110	http://www.ncbi.nlm.nih.gov/nuccore/XM_025271141.1
XM_006049778.2	mRNA	AGL	protein_coding	289	202	289	1661	2149	2553	3.14044842696129	2.07433579248926e-111	1.19341376661885e-109	http://www.ncbi.nlm.nih.gov/nuccore/XM_006049778.2
XM_025264828.1	mRNA	AGO2	protein_coding	12330	11666	11011	4578	4885	4988	-1.15419830798901	2.76180204663434e-111	1.5870964633156e-109	http://www.ncbi.nlm.nih.gov/nuccore/XM_025264828.1
XM_025264827.1	mRNA	AGO2	protein_coding	12327	11663	11013	4579	4885	4988	-1.15393781806561	3.09753831517462e-111	1.77797985572517e-109	http://www.ncbi.nlm.nih.gov/nuccore/XM_025264827.1
XM_006052747.2	mRNA	PTBP1	protein_coding	40077	41067	35974	13184	13668	14721	-1.3712734211073	3.17343373520113e-111	1.81944751425692e-109	http://www.ncbi.nlm.nih.gov/nuccore/XM_006052747.2
XM_006075862.2	mRNA	EXO1	protein_coding	967	854	849	105	122	118	-2.83107168523235	4.49594184880972e-111	2.57472770957755e-109	http://www.ncbi.nlm.nih.gov/nuccore/XM_006075862.2
XM_025286635.1	mRNA	CDC42BPG	protein_coding	253	272	211	1308	1402	1173	2.52453050116935	4.61666811348716e-111	2.63867936096483e-109	http://www.ncbi.nlm.nih.gov/nuccore/XM_025286635.1
XM_025288174.1	mRNA	CLCC1	protein_coding	762	713	677	1948	2110	2244	1.67160163366222	4.61820525211515e-111	2.63867936096483e-109	http://www.ncbi.nlm.nih.gov/nuccore/XM_025288174.1
XM_025292416.1	mRNA	TCOF1	protein_coding	3438	3737	3152	976	1033	1080	-1.61889408494584	4.80100279342857e-111	2.7399812391408e-109	http://www.ncbi.nlm.nih.gov/nuccore/XM_025292416.1
XM_025290451.1	mRNA	MAD2L1	protein_coding	5571	6070	4723	950	1330	991	-2.2030604286021	5.41825910276263e-111	3.08871765763092e-109	http://www.ncbi.nlm.nih.gov/nuccore/XM_025290451.1
XM_006066579.2	mRNA	MFAP2	protein_coding	3506	3651	3491	7779	8213	8065	1.29696350871956	5.44884551092332e-111	3.1026037701798e-109	http://www.ncbi.nlm.nih.gov/nuccore/XM_006066579.2
XM_025278873.1	mRNA	MFAP2	protein_coding	3051	3168	3034	6687	7237	6928	1.2928514145967	5.70130770047137e-111	3.24265129635371e-109	http://www.ncbi.nlm.nih.gov/nuccore/XM_025278873.1
XM_025286952.1	mRNA	TNNT3	protein_coding	570	373	542	10477	10960	13410	4.67022265812671	5.74766361593087e-111	3.26528898901395e-109	http://www.ncbi.nlm.nih.gov/nuccore/XM_025286952.1
XM_006066426.2	mRNA	PRRG1	protein_coding	589	492	489	2229	2640	2027	2.2576090549819	6.05060044812822e-111	3.43347455725618e-109	http://www.ncbi.nlm.nih.gov/nuccore/XM_006066426.2
XM_006060932.2	mRNA	CKS1B	protein_coding	2368	2439	2218	598	715	713	-1.67442203512787	6.4196127501779e-111	3.63872998921631e-109	http://www.ncbi.nlm.nih.gov/nuccore/XM_006060932.2
XM_025286107.1	mRNA	B3GALT2	protein_coding	109	89	85	681	902	781	3.1814133958521	7.51176123064739e-111	4.25293727039256e-109	http://www.ncbi.nlm.nih.gov/nuccore/XM_025286107.1
XM_025290434.1	mRNA	SLC9A9	protein_coding	176	133	144	903	920	935	2.72988164392881	9.23840125191912e-111	5.22457282150245e-109	http://www.ncbi.nlm.nih.gov/nuccore/XM_025290434.1
XM_025273167.1	mRNA	NEDD4L	protein_coding	6070	5908	5823	2057	2173	2302	-1.32568457967585	9.46343307911792e-111	5.34576673810535e-109	http://www.ncbi.nlm.nih.gov/nuccore/XM_025273167.1
XM_025286628.1	mRNA	CDC42BPG	protein_coding	261	281	214	1343	1443	1204	2.5253076983816	1.21398968602507e-110	6.84989899511067e-109	http://www.ncbi.nlm.nih.gov/nuccore/XM_025286628.1
XM_006044065.2	mRNA	PDLIM3	protein_coding	802	616	754	2789	3687	3849	2.36329513353861	1.63030420826186e-110	9.18853467966408e-109	http://www.ncbi.nlm.nih.gov/nuccore/XM_006044065.2
XM_025271133.1	mRNA	FKBP5	protein_coding	3458	3228	2883	8701	8295	8586	1.54556475963615	1.647235120832e-110	9.27346840962857e-109	http://www.ncbi.nlm.nih.gov/nuccore/XM_025271133.1
XM_006073220.2	mRNA	SKA3	protein_coding	1896	2022	1969	460	498	503	-1.89134752518241	1.72491493201726e-110	9.69982355055261e-109	http://www.ncbi.nlm.nih.gov/nuccore/XM_006073220.2
XM_006065540.2	mRNA	CDC45	protein_coding	3217	3120	2988	901	1060	1079	-1.49764301482946	1.90906188899886e-110	1.07232458281387e-108	http://www.ncbi.nlm.nih.gov/nuccore/XM_006065540.2
XM_025271872.1	mRNA	STRA6	protein_coding	30	50	30	3079	3103	2223	6.3835236656894	2.0513999735491e-110	1.15097861353757e-108	http://www.ncbi.nlm.nih.gov/nuccore/XM_025271872.1
XM_006051557.2	mRNA	CLSPN	protein_coding	1968	1968	1968	437	530	442	-1.94840750609528	2.1653826000014e-110	1.21356419887368e-108	http://www.ncbi.nlm.nih.gov/nuccore/XM_006051557.2
XM_006048191.2	mRNA	ARHGAP11A	protein_coding	4447	4156	3775	915	1216	937	-1.89234350275154	2.45472764482164e-110	1.37417860053875e-108	http://www.ncbi.nlm.nih.gov/nuccore/XM_006048191.2
XM_025286958.1	mRNA	TNNT3	protein_coding	573	371	545	10661	11161	13496	4.68575361361191	2.55630772707405e-110	1.42943793362526e-108	http://www.ncbi.nlm.nih.gov/nuccore/XM_025286958.1
XM_025277926.1	mRNA	ANKRD44	protein_coding	331	247	288	1594	1948	1476	2.65522471435896	2.72264785393989e-110	1.52074533662385e-108	http://www.ncbi.nlm.nih.gov/nuccore/XM_025277926.1
XM_006080617.2	mRNA	KLF9	protein_coding	711	713	739	3971	4600	3120	2.55479103137588	2.82900965450272e-110	1.57838463624064e-108	http://www.ncbi.nlm.nih.gov/nuccore/XM_006080617.2
XM_006078587.2	mRNA	HMGB1	protein_coding	35793	38349	34591	9404	12336	11067	-1.6122069905048	5.20310656935074e-110	2.8997134072121e-108	http://www.ncbi.nlm.nih.gov/nuccore/XM_006078587.2
XM_006077278.2	mRNA	EPHA3	protein_coding	876	703	740	4906	4639	3558	2.62746157487412	5.21199883055666e-110	2.90142366184162e-108	http://www.ncbi.nlm.nih.gov/nuccore/XM_006077278.2
XM_006074382.2	mRNA	FLNC	protein_coding	79439	75187	72511	23885	23995	22114	-1.5736277482062	5.95974478898424e-110	3.31397728372279e-108	http://www.ncbi.nlm.nih.gov/nuccore/XM_006074382.2
XM_025267153.1	mRNA	CDC45	protein_coding	3248	3153	3015	911	1073	1094	-1.49375505512248	6.70233310770893e-110	3.72274629236769e-108	http://www.ncbi.nlm.nih.gov/nuccore/XM_025267153.1
XM_006068613.2	mRNA	CDC6	protein_coding	1012	1010	974	125	165	161	-2.61386789966688	7.1657887284177e-110	3.97573598904181e-108	http://www.ncbi.nlm.nih.gov/nuccore/XM_006068613.2
XM_025265416.1	mRNA	RGS20	protein_coding	2112	2168	1736	438	499	452	-1.99105467209305	7.28821552439665e-110	4.03916309312585e-108	http://www.ncbi.nlm.nih.gov/nuccore/XM_025265416.1
XM_006043298.2	mRNA	EXOSC2	protein_coding	3476	3315	3130	971	980	1107	-1.57543238662587	7.55872350234478e-110	4.18442534508138e-108	http://www.ncbi.nlm.nih.gov/nuccore/XM_006043298.2
XM_006079322.2	mRNA	HMGCS1	protein_coding	4383	4658	4429	10856	13478	14022	1.62542721733803	8.9307127033385e-110	4.93845614892823e-108	http://www.ncbi.nlm.nih.gov/nuccore/XM_006079322.2
XM_025287731.1	mRNA	CKS1B	protein_coding	2379	2463	2235	601	725	717	-1.67317653920431	1.01380084971896e-109	5.59984476003853e-108	http://www.ncbi.nlm.nih.gov/nuccore/XM_025287731.1
XM_025286630.1	mRNA	CDC42BPG	protein_coding	259	281	214	1336	1434	1196	2.52037436451496	1.24614862256407e-109	6.87562157497336e-108	http://www.ncbi.nlm.nih.gov/nuccore/XM_025286630.1
XM_006075786.2	mRNA	RACGAP1	protein_coding	9581	8940	8467	2307	3081	2907	-1.58467507021211	1.32302214822553e-109	7.29169607201777e-108	http://www.ncbi.nlm.nih.gov/nuccore/XM_006075786.2
XM_006054746.2	mRNA	LOC102392178	protein_coding	198	133	163	971	1052	1076	2.77115022098224	1.34313942240205e-109	7.39439065661184e-108	http://www.ncbi.nlm.nih.gov/nuccore/XM_006054746.2
XM_006068612.2	mRNA	CDC6	protein_coding	1086	1108	1021	136	176	188	-2.56648129060212	1.35595172221287e-109	7.45668682735229e-108	http://www.ncbi.nlm.nih.gov/nuccore/XM_006068612.2
XM_006043406.2	mRNA	UBE2H	protein_coding	2477	2214	2253	5119	5707	5349	1.34110643844251	1.36078766430666e-109	7.47503018729333e-108	http://www.ncbi.nlm.nih.gov/nuccore/XM_006043406.2
XM_025286971.1	mRNA	TNNT3	protein_coding	527	349	514	9979	10416	12801	4.69501748218306	1.64054300357268e-109	9.00184736420722e-108	http://www.ncbi.nlm.nih.gov/nuccore/XM_025286971.1
XM_025290814.1	mRNA	UPP1	protein_coding	932	930	900	129	114	122	-2.79689747268995	1.64434239185208e-109	9.01276908572564e-108	http://www.ncbi.nlm.nih.gov/nuccore/XM_025290814.1
XM_006078028.2	mRNA	ATP1B3	protein_coding	7643	7382	7200	2732	3136	3080	-1.19290858022315	1.88807081001692e-109	1.0337291424997e-107	http://www.ncbi.nlm.nih.gov/nuccore/XM_006078028.2
XM_006073283.2	mRNA	ADAMTS7	protein_coding	1761	1812	1699	4385	4380	4782	1.48381250019045	2.29722378318427e-109	1.25636202579133e-107	http://www.ncbi.nlm.nih.gov/nuccore/XM_006073283.2
XM_006072888.2	mRNA	HNRNPD	protein_coding	23662	24152	21213	7953	8730	9248	-1.29096030987588	3.51884450001885e-109	1.92236172724166e-107	http://www.ncbi.nlm.nih.gov/nuccore/XM_006072888.2
XM_006054332.2	mRNA	ATP1B1	protein_coding	8607	8127	7694	1759	2185	2482	-1.80907954217426	4.75497585192425e-109	2.59482105005939e-107	http://www.ncbi.nlm.nih.gov/nuccore/XM_006054332.2
XM_025286955.1	mRNA	TNNT3	protein_coding	529	353	520	10037	10596	13053	4.70324612660061	4.76592076489143e-109	2.59794825239809e-107	http://www.ncbi.nlm.nih.gov/nuccore/XM_025286955.1
XM_025265417.1	mRNA	RGS20	protein_coding	1883	1912	1589	403	461	420	-1.94507539840484	5.03361992341665e-109	2.74087481359987e-107	http://www.ncbi.nlm.nih.gov/nuccore/XM_025265417.1
XM_006074379.2	mRNA	FLNC	protein_coding	81499	77187	74373	24316	24429	22377	-1.5876252701481	5.48434996313743e-109	2.98304332110694e-107	http://www.ncbi.nlm.nih.gov/nuccore/XM_006074379.2
XM_025286967.1	mRNA	TNNT3	protein_coding	569	371	542	10447	10902	13359	4.66736249602537	6.28696732718958e-109	3.41587320766158e-107	http://www.ncbi.nlm.nih.gov/nuccore/XM_025286967.1
XM_025284301.1	mRNA	CALCOCO1	protein_coding	1028	948	883	2361	2585	2493	1.5021505734425	7.32981943487679e-109	3.97814372226434e-107	http://www.ncbi.nlm.nih.gov/nuccore/XM_025284301.1
XM_006076985.2	mRNA	RGS20	protein_coding	2070	2116	1707	435	496	450	-1.96970758558626	7.35290755843441e-109	3.98633202702805e-107	http://www.ncbi.nlm.nih.gov/nuccore/XM_006076985.2
XM_006074380.2	mRNA	FLNC	protein_coding	81478	77169	74365	24313	24418	22368	-1.58779494397556	7.42218901382389e-109	4.01951873082334e-107	http://www.ncbi.nlm.nih.gov/nuccore/XM_006074380.2
XM_006066533.2	mRNA	ASF1B	protein_coding	2609	2696	2335	475	565	666	-2.04367496495569	7.93607534438854e-109	4.29314964042856e-107	http://www.ncbi.nlm.nih.gov/nuccore/XM_006066533.2
XM_006078152.2	mRNA	ANKRD44	protein_coding	330	245	287	1593	1945	1468	2.65849413908619	8.50136017232063e-109	4.59396169051552e-107	http://www.ncbi.nlm.nih.gov/nuccore/XM_006078152.2
XM_006066580.2	mRNA	MFAP2	protein_coding	3446	3612	3468	7769	8221	8024	1.31080111153906	9.85131410029601e-109	5.31768171634938e-107	http://www.ncbi.nlm.nih.gov/nuccore/XM_006066580.2
XM_025277927.1	mRNA	ANKRD44	protein_coding	343	258	314	1610	2021	1542	2.61800898449176	1.1675917993637e-108	6.29577123589802e-107	http://www.ncbi.nlm.nih.gov/nuccore/XM_025277927.1
XM_025278607.1	mRNA	RCC1	protein_coding	4392	4693	4062	1126	1325	1433	-1.63977791062064	2.01407178064105e-108	1.08483349542572e-106	http://www.ncbi.nlm.nih.gov/nuccore/XM_025278607.1
XM_025292028.1	mRNA	LOC102392178	protein_coding	186	130	147	911	961	1002	2.75703879489809	2.26692974253577e-108	1.21971102119179e-106	http://www.ncbi.nlm.nih.gov/nuccore/XM_025292028.1
XM_006064485.2	mRNA	CEP83	protein_coding	3700	3991	3783	1005	1160	959	-1.75737213068095	2.47902725685608e-108	1.33239023752255e-106	http://www.ncbi.nlm.nih.gov/nuccore/XM_006064485.2
XM_006072892.2	mRNA	HNRNPD	protein_coding	17314	17997	15625	5821	6561	6792	-1.28856637871276	2.8217249349994e-108	1.5149439809965e-106	http://www.ncbi.nlm.nih.gov/nuccore/XM_006072892.2
XM_006058249.2	mRNA	PRC1	protein_coding	6953	6992	6313	1222	1836	1374	-2.07671453484668	2.96348428331452e-108	1.5893399079395e-106	http://www.ncbi.nlm.nih.gov/nuccore/XM_006058249.2
XM_025286629.1	mRNA	CDC42BPG	protein_coding	248	276	205	1276	1382	1165	2.51575201562867	6.6910277781589e-108	3.58459222571195e-106	http://www.ncbi.nlm.nih.gov/nuccore/XM_025286629.1
XM_006048190.2	mRNA	ARHGAP11A	protein_coding	4622	4310	3942	956	1272	969	-1.88970783043249	7.19604491709126e-108	3.8510047895192e-106	http://www.ncbi.nlm.nih.gov/nuccore/XM_006048190.2
XM_006058245.2	mRNA	PRC1	protein_coding	8053	7866	7306	1321	2054	1563	-2.11912434142964	7.24000228831206e-108	3.87037160955549e-106	http://www.ncbi.nlm.nih.gov/nuccore/XM_006058245.2
XM_025272869.1	mRNA	XIRP1	protein_coding	1550	1523	1526	285	335	368	-2.10069691921825	1.36626657732679e-107	7.29598067332826e-106	http://www.ncbi.nlm.nih.gov/nuccore/XM_025272869.1
XM_025286627.1	mRNA	CDC42BPG	protein_coding	256	280	211	1318	1413	1181	2.51413353934847	1.44681876483653e-107	7.71786416707177e-106	http://www.ncbi.nlm.nih.gov/nuccore/XM_025286627.1
XM_006075568.2	mRNA	ARL4A	protein_coding	144	134	131	763	890	789	2.69859050565843	1.50573599422237e-107	8.02355983317018e-106	http://www.ncbi.nlm.nih.gov/nuccore/XM_006075568.2
XM_006057340.2	mRNA	CDCA2	protein_coding	3602	3315	3035	740	1010	906	-1.78694995517669	1.88185905593134e-107	1.00170794597935e-105	http://www.ncbi.nlm.nih.gov/nuccore/XM_006057340.2
XM_025286631.1	mRNA	CDC42BPG	protein_coding	259	279	210	1312	1399	1178	2.50396026554076	2.11999744768106e-107	1.12726395769278e-105	http://www.ncbi.nlm.nih.gov/nuccore/XM_025286631.1
XM_025282902.1	mRNA	MICAL3	protein_coding	6470	6388	5467	1740	1857	2110	-1.56020155694558	2.71714161098514e-107	1.44324249983063e-105	http://www.ncbi.nlm.nih.gov/nuccore/XM_025282902.1
XM_025282904.1	mRNA	MICAL3	protein_coding	6467	6383	5464	1740	1857	2110	-1.5593350308905	3.33595943460497e-107	1.77004799691505e-105	http://www.ncbi.nlm.nih.gov/nuccore/XM_025282904.1
XM_006075567.2	mRNA	ARL4A	protein_coding	142	134	130	753	884	785	2.69713998011205	5.35587784681906e-107	2.83878619108581e-105	http://www.ncbi.nlm.nih.gov/nuccore/XM_006075567.2
XM_006049244.2	mRNA	TGFA	protein_coding	789	714	683	62	45	61	-3.57656958552218	7.19094609779733e-107	3.80738052529816e-105	http://www.ncbi.nlm.nih.gov/nuccore/XM_006049244.2
XM_025282119.1	mRNA	S1PR3	protein_coding	271	230	303	2317	2078	1698	3.04660670545753	8.29342505821841e-107	4.38644709846726e-105	http://www.ncbi.nlm.nih.gov/nuccore/XM_025282119.1
XM_006062986.2	mRNA	GDNF	protein_coding	1594	1675	1497	274	304	369	-2.21159478003075	9.20486380338156e-107	4.86335025743244e-105	http://www.ncbi.nlm.nih.gov/nuccore/XM_006062986.2
XM_025278872.1	mRNA	MFAP2	protein_coding	2969	3072	2966	6583	7103	6716	1.3003252116141	1.22618707793418e-106	6.47164393897403e-105	http://www.ncbi.nlm.nih.gov/nuccore/XM_025278872.1
XM_006047364.2	mRNA	STRA6	protein_coding	30	52	31	3342	3470	2456	6.48464876644011	1.2541197970815e-106	6.6120646190467e-105	http://www.ncbi.nlm.nih.gov/nuccore/XM_006047364.2
XM_025282911.1	mRNA	MICAL3	protein_coding	6336	6278	5365	1711	1836	2080	-1.55320601993043	1.64638460925063e-106	8.67101695419598e-105	http://www.ncbi.nlm.nih.gov/nuccore/XM_025282911.1
XM_006047357.2	mRNA	STRA6	protein_coding	30	52	31	3341	3462	2453	6.48283401036429	1.65117059402476e-106	8.68704039135118e-105	http://www.ncbi.nlm.nih.gov/nuccore/XM_006047357.2
XM_025271871.1	mRNA	STRA6	protein_coding	30	52	31	3364	3484	2465	6.49172167240837	1.68836433706662e-106	8.87335193730698e-105	http://www.ncbi.nlm.nih.gov/nuccore/XM_025271871.1
XM_006047363.2	mRNA	STRA6	protein_coding	30	52	31	3348	3464	2456	6.48474594997279	1.70502631608774e-106	8.95147799224863e-105	http://www.ncbi.nlm.nih.gov/nuccore/XM_006047363.2
XM_006056834.2	mRNA	QPCT	protein_coding	174	161	188	907	957	1054	2.59917343798739	2.54548433517194e-106	1.33498595822391e-104	http://www.ncbi.nlm.nih.gov/nuccore/XM_006056834.2
XM_006047361.2	mRNA	STRA6	protein_coding	30	52	31	3367	3497	2465	6.49414153897277	2.6069067948781e-106	1.36576148518624e-104	http://www.ncbi.nlm.nih.gov/nuccore/XM_006047361.2
XM_006046039.2	mRNA	DLGAP5	protein_coding	3488	3313	3195	500	788	721	-2.20118493875728	2.73847890485566e-106	1.43318523609899e-104	http://www.ncbi.nlm.nih.gov/nuccore/XM_006046039.2
XM_006071408.2	mRNA	MICAL3	protein_coding	6336	6278	5369	1712	1837	2083	-1.55226911883655	2.87955228497048e-106	1.50543476908798e-104	http://www.ncbi.nlm.nih.gov/nuccore/XM_006071408.2
XM_006069476.2	mRNA	WDR77	protein_coding	5439	5353	5055	1942	2224	2161	-1.20437426255489	2.9862215282592e-106	1.55956514887273e-104	http://www.ncbi.nlm.nih.gov/nuccore/XM_006069476.2
XM_025286626.1	mRNA	CDC42BPG	protein_coding	255	277	209	1294	1378	1161	2.49649713849164	3.38288993102913e-106	1.76487670192319e-104	http://www.ncbi.nlm.nih.gov/nuccore/XM_025286626.1
XM_006074717.2	mRNA	SNTB1	protein_coding	1826	1487	1567	4514	4714	4538	1.61974932748243	3.46239143091227e-106	1.80446368475253e-104	http://www.ncbi.nlm.nih.gov/nuccore/XM_006074717.2
XM_006047360.2	mRNA	STRA6	protein_coding	30	52	31	3350	3478	2453	6.48670635016169	4.05696907731796e-106	2.11212508191445e-104	http://www.ncbi.nlm.nih.gov/nuccore/XM_006047360.2
XM_025286622.1	mRNA	CDC42BPG	protein_coding	262	289	214	1346	1445	1204	2.51026077535792	5.14809134180143e-106	2.67738366307487e-104	http://www.ncbi.nlm.nih.gov/nuccore/XM_025286622.1
XM_006046049.2	mRNA	IRF1	protein_coding	83	104	112	885	865	1141	3.39081068379865	5.60692947724645e-106	2.91297233936235e-104	http://www.ncbi.nlm.nih.gov/nuccore/XM_006046049.2
XM_025286625.1	mRNA	CDC42BPG	protein_coding	259	281	210	1307	1402	1175	2.49816341911781	5.68573050956432e-106	2.95083490810441e-104	http://www.ncbi.nlm.nih.gov/nuccore/XM_025286625.1
XM_006071405.2	mRNA	MICAL3	protein_coding	6388	6324	5408	1737	1849	2101	-1.54900293506115	5.72339000954886e-106	2.96728887040326e-104	http://www.ncbi.nlm.nih.gov/nuccore/XM_006071405.2
XM_006065260.2	mRNA	CRYAB	protein_coding	1695	1248	1548	5007	5870	5819	2.01263176229865	9.18980915130574e-106	4.75949959818613e-104	http://www.ncbi.nlm.nih.gov/nuccore/XM_006065260.2
XM_006075051.2	mRNA	PA2G4	protein_coding	18591	19307	17420	6465	6926	7467	-1.28606418646739	9.2643279616053e-106	4.79311123604425e-104	http://www.ncbi.nlm.nih.gov/nuccore/XM_006075051.2
XM_006064867.2	mRNA	WDHD1	protein_coding	2467	2574	2261	710	755	768	-1.58718605844694	9.85491326397805e-106	5.09337493310351e-104	http://www.ncbi.nlm.nih.gov/nuccore/XM_006064867.2
XM_006071412.2	mRNA	MICAL3	protein_coding	6387	6319	5395	1732	1849	2098	-1.54953134879022	1.05170927219789e-105	5.42998042162856e-104	http://www.ncbi.nlm.nih.gov/nuccore/XM_006071412.2
XM_006058800.2	mRNA	DRAM1	protein_coding	517	469	537	2016	2232	2748	2.31596611862618	1.21645125042045e-105	6.2740425103207e-104	http://www.ncbi.nlm.nih.gov/nuccore/XM_006058800.2
XM_025286624.1	mRNA	CDC42BPG	protein_coding	255	283	212	1314	1403	1176	2.50135208145959	1.25962163260904e-105	6.48998227523062e-104	http://www.ncbi.nlm.nih.gov/nuccore/XM_025286624.1
XM_006060097.2	mRNA	CXCL16	protein_coding	458	467	408	1466	1673	1875	2.0312432811622	1.47322430326551e-105	7.58269157661132e-104	http://www.ncbi.nlm.nih.gov/nuccore/XM_006060097.2
XM_025265418.1	mRNA	RGS20	protein_coding	1629	1629	1372	331	382	347	-2.00417464495724	1.58526130257389e-105	8.15092609681514e-104	http://www.ncbi.nlm.nih.gov/nuccore/XM_025265418.1
XM_006072891.2	mRNA	HNRNPD	protein_coding	21576	22212	19348	7365	8112	8541	-1.27281827916672	1.62115845415964e-105	8.32690491356655e-104	http://www.ncbi.nlm.nih.gov/nuccore/XM_006072891.2
XM_006057339.2	mRNA	CDCA2	protein_coding	3570	3278	3015	734	1009	864	-1.8008089399501	1.89209567066164e-105	9.70853579808184e-104	http://www.ncbi.nlm.nih.gov/nuccore/XM_006057339.2
XM_025282909.1	mRNA	MICAL3	protein_coding	6391	6324	5402	1738	1851	2103	-1.54747426771234	2.21189863078449e-105	1.13378009754707e-103	http://www.ncbi.nlm.nih.gov/nuccore/XM_025282909.1
XM_006071410.2	mRNA	MICAL3	protein_coding	6391	6324	5399	1737	1851	2102	-1.54773990163251	2.2859322431232e-105	1.17052417419452e-103	http://www.ncbi.nlm.nih.gov/nuccore/XM_006071410.2
XM_006071407.2	mRNA	MICAL3	protein_coding	6383	6319	5391	1733	1846	2097	-1.54960583375427	2.38246553602891e-105	1.21870205751097e-103	http://www.ncbi.nlm.nih.gov/nuccore/XM_006071407.2
XM_025288702.1	mRNA	LRP8	protein_coding	2438	2401	2263	668	695	612	-1.72338468974929	3.10089266755061e-105	1.58457205513204e-103	http://www.ncbi.nlm.nih.gov/nuccore/XM_025288702.1
XM_025273166.1	mRNA	NEDD4L	protein_coding	4300	4253	4038	1379	1503	1613	-1.3655700332591	3.18925907784899e-105	1.62805794093924e-103	http://www.ncbi.nlm.nih.gov/nuccore/XM_025273166.1
XM_006070186.2	mRNA	MAP2K3	protein_coding	3438	3822	3273	1016	1151	1117	-1.56074159865638	3.20206401309389e-105	1.63292154886773e-103	http://www.ncbi.nlm.nih.gov/nuccore/XM_006070186.2
XM_025278366.1	mRNA	DOCK10	protein_coding	251	233	186	1087	1153	1048	2.42069859366194	3.3258210290703e-105	1.69429837557637e-103	http://www.ncbi.nlm.nih.gov/nuccore/XM_025278366.1
XM_025292762.1	mRNA	DAZAP1	protein_coding	5739	6345	5471	1902	2122	2058	-1.40833947559891	3.77134297227242e-105	1.91930154144565e-103	http://www.ncbi.nlm.nih.gov/nuccore/XM_025292762.1
XM_006071398.2	mRNA	MICAL3	protein_coding	6392	6324	5403	1738	1852	2105	-1.54689159429699	3.93862840300232e-105	2.00239064206923e-103	http://www.ncbi.nlm.nih.gov/nuccore/XM_006071398.2
XM_025286623.1	mRNA	CDC42BPG	protein_coding	260	289	214	1339	1436	1196	2.50529405212178	5.47826137250095e-105	2.78229782224378e-103	http://www.ncbi.nlm.nih.gov/nuccore/XM_025286623.1
XM_025291996.1	mRNA	CDCA7L	protein_coding	3959	4302	3558	1178	1264	1290	-1.54044175595867	5.49619770370618e-105	2.78856474737019e-103	http://www.ncbi.nlm.nih.gov/nuccore/XM_025291996.1
XM_006055151.2	mRNA	PLBD1	protein_coding	58	61	71	822	884	1366	4.12915247462188	5.84411470098474e-105	2.96206843079515e-103	http://www.ncbi.nlm.nih.gov/nuccore/XM_006055151.2
XM_006071409.2	mRNA	MICAL3	protein_coding	6389	6322	5400	1734	1851	2105	-1.54756696095753	9.38511186310683e-105	4.75197589792247e-103	http://www.ncbi.nlm.nih.gov/nuccore/XM_006071409.2
XM_025266017.1	mRNA	NUP153	protein_coding	6499	6078	5903	2070	2471	2445	-1.28410980422606	9.45483116297033e-105	4.78241678205757e-103	http://www.ncbi.nlm.nih.gov/nuccore/XM_025266017.1
XM_006073458.2	mRNA	PTTG1	protein_coding	1514	1662	1538	304	378	319	-2.11717018527153	9.65667496192152e-105	4.87955899216852e-103	http://www.ncbi.nlm.nih.gov/nuccore/XM_006073458.2
XM_006066255.2	mRNA	PIEZO2	protein_coding	4977	4176	4268	14395	13273	13390	1.74032189036192	1.12812327778654e-104	5.69467943963107e-103	http://www.ncbi.nlm.nih.gov/nuccore/XM_006066255.2
XM_006068171.2	mRNA	FGF5	protein_coding	706	649	673	24	17	10	-5.19037929807961	1.4674028597413e-104	7.39983934017115e-103	http://www.ncbi.nlm.nih.gov/nuccore/XM_006068171.2
XM_025296432.1	mRNA	KCNN2	protein_coding	1083	1359	1082	141	139	167	-2.85735893853429	1.54065923191099e-104	7.76140191218417e-103	http://www.ncbi.nlm.nih.gov/nuccore/XM_025296432.1
XM_025269474.1	mRNA	RUVBL2	protein_coding	7542	8146	7165	2257	2217	2569	-1.57554029972636	1.71732562714288e-104	8.64265805264037e-103	http://www.ncbi.nlm.nih.gov/nuccore/XM_025269474.1
XM_006063104.2	mRNA	OGN	protein_coding	1203	1116	1220	3240	3840	3332	1.67494537187168	1.76161845323379e-104	8.8566212104407e-103	http://www.ncbi.nlm.nih.gov/nuccore/XM_006063104.2
XM_025292818.1	mRNA	POLRMT	protein_coding	5759	6064	5311	1907	1914	2067	-1.41789377670479	1.77527574507343e-104	8.9162866377816e-103	http://www.ncbi.nlm.nih.gov/nuccore/XM_025292818.1
XM_006059916.2	mRNA	CACHD1	protein_coding	1360	1308	1164	266	268	252	-2.16114872834457	1.86817268006572e-104	9.37341061821895e-103	http://www.ncbi.nlm.nih.gov/nuccore/XM_006059916.2
XM_025270550.1	mRNA	HMGCS1	protein_coding	2990	3270	3040	7345	9147	9323	1.58884604414306	2.37062668951804e-104	1.18824681641707e-102	http://www.ncbi.nlm.nih.gov/nuccore/XM_025270550.1
XM_006080411.2	mRNA	BUB3	protein_coding	9830	9597	9314	3537	4193	3978	-1.17664981526665	2.7798164982661e-104	1.39194771249359e-102	http://www.ncbi.nlm.nih.gov/nuccore/XM_006080411.2
XM_025271500.1	mRNA	HSP90AA1	protein_coding	86397	80572	78413	30114	31909	32729	-1.2507563769063	3.49726464796401e-104	1.74943992525613e-102	http://www.ncbi.nlm.nih.gov/nuccore/XM_025271500.1
XM_025264831.1	mRNA	AGO2	protein_coding	11551	10850	10336	4325	4621	4757	-1.13434668798122	4.44481585936659e-104	2.22120421826702e-102	http://www.ncbi.nlm.nih.gov/nuccore/XM_025264831.1
XM_025286980.1	mRNA	TNNT3	protein_coding	436	260	384	8821	9063	10982	4.86014247485458	4.6075767797913e-104	2.30023344588719e-102	http://www.ncbi.nlm.nih.gov/nuccore/XM_025286980.1
XM_025267843.1	mRNA	RAN	protein_coding	24783	25555	23485	8436	9815	10065	-1.26348853433945	6.10336549375753e-104	3.04087978995481e-102	http://www.ncbi.nlm.nih.gov/nuccore/XM_025267843.1
XM_025282908.1	mRNA	MICAL3	protein_coding	6288	6223	5313	1688	1821	2070	-1.55319174675778	6.10157706430978e-104	3.04087978995481e-102	http://www.ncbi.nlm.nih.gov/nuccore/XM_025282908.1
XM_006044158.2	mRNA	RAB13	protein_coding	3180	3405	3214	7345	7733	7528	1.32707984435724	7.32175752739539e-104	3.64427497789631e-102	http://www.ncbi.nlm.nih.gov/nuccore/XM_006044158.2
XM_025263694.1	mRNA	TPX2	protein_coding	8179	7882	7214	1763	2449	2352	-1.70966606508854	8.0445382084268e-104	4.00003021116216e-102	http://www.ncbi.nlm.nih.gov/nuccore/XM_025263694.1
XM_006050754.2	mRNA	BMS1	protein_coding	8276	7700	7117	2796	3044	3181	-1.23377315368324	8.06771466099315e-104	4.00755481111328e-102	http://www.ncbi.nlm.nih.gov/nuccore/XM_006050754.2
XM_025282912.1	mRNA	MICAL3	protein_coding	6084	6037	5140	1631	1755	1996	-1.55867644923595	1.02789515061577e-103	5.10087849493322e-102	http://www.ncbi.nlm.nih.gov/nuccore/XM_025282912.1
XM_006074692.2	mRNA	COL14A1	protein_coding	7838	7255	6565	20087	21347	26098	1.76270902632653	1.20218198994152e-103	5.95983216764738e-102	http://www.ncbi.nlm.nih.gov/nuccore/XM_006074692.2
XM_006066254.2	mRNA	PIEZO2	protein_coding	5025	4196	4315	14519	13379	13533	1.7409976596921	1.21485058992225e-103	6.01665019301158e-102	http://www.ncbi.nlm.nih.gov/nuccore/XM_006066254.2
XM_025273169.1	mRNA	NEDD4L	protein_coding	5903	5681	5627	2006	2068	2229	-1.32800954618126	1.23874311861998e-103	6.12888762651471e-102	http://www.ncbi.nlm.nih.gov/nuccore/XM_025273169.1
XM_025288752.1	mRNA	ORC1	protein_coding	1897	1922	1498	219	171	270	-2.88199796658348	1.24248850374965e-103	6.14131991292848e-102	http://www.ncbi.nlm.nih.gov/nuccore/XM_025288752.1
XM_025296431.1	mRNA	KCNN2	protein_coding	1085	1364	1083	144	140	168	-2.84431189854294	1.35285647858575e-103	6.6802148991653e-102	http://www.ncbi.nlm.nih.gov/nuccore/XM_025296431.1
XM_025288751.1	mRNA	ORC1	protein_coding	1909	1931	1503	221	172	271	-2.88016793913058	1.45095589468408e-103	7.15752233077672e-102	http://www.ncbi.nlm.nih.gov/nuccore/XM_025288751.1
XM_006080412.2	mRNA	BUB3	protein_coding	8869	8479	8337	3139	3709	3546	-1.1860952813652	1.50065798675844e-103	7.39537911713805e-102	http://www.ncbi.nlm.nih.gov/nuccore/XM_006080412.2
XM_006064435.2	mRNA	TPX2	protein_coding	8648	8400	7599	1868	2601	2483	-1.70936271490508	1.58094746142272e-103	7.78335428561901e-102	http://www.ncbi.nlm.nih.gov/nuccore/XM_006064435.2
XM_006073461.2	mRNA	PTTG1	protein_coding	1455	1580	1461	295	361	303	-2.11016708935569	1.75497963619348e-103	8.6316239303127e-102	http://www.ncbi.nlm.nih.gov/nuccore/XM_006073461.2
XM_025279623.1	mRNA	LGALS3BP	protein_coding	1114	1130	987	3578	3369	3222	1.78101230431178	2.12800758868084e-103	1.04559883718783e-101	http://www.ncbi.nlm.nih.gov/nuccore/XM_025279623.1
XM_025288703.1	mRNA	LRP8	protein_coding	2294	2280	2154	636	666	591	-1.70693553245996	2.20772678888317e-103	1.08370021480321e-101	http://www.ncbi.nlm.nih.gov/nuccore/XM_025288703.1
XM_025288753.1	mRNA	ORC1	protein_coding	1916	1933	1507	221	172	272	-2.88151888601044	2.68789269875375e-103	1.31809919222449e-101	http://www.ncbi.nlm.nih.gov/nuccore/XM_025288753.1
XM_025288542.1	mRNA	CACHD1	protein_coding	1233	1178	1056	227	238	233	-2.18903527362574	4.74694974879114e-103	2.3255386168537e-101	http://www.ncbi.nlm.nih.gov/nuccore/XM_025288542.1
XM_025292763.1	mRNA	DAZAP1	protein_coding	5370	5928	5080	1783	1976	1922	-1.40631253161872	5.3270138465027e-103	2.60714941919749e-101	http://www.ncbi.nlm.nih.gov/nuccore/XM_025292763.1
XM_006069837.2	mRNA	LIF	protein_coding	851	801	718	82	66	91	-3.18467882111362	5.37740148166049e-103	2.62922741924211e-101	http://www.ncbi.nlm.nih.gov/nuccore/XM_006069837.2
XM_025271802.1	mRNA	VRK1	protein_coding	2504	2750	2409	485	637	670	-1.97960443937683	6.29748323526813e-103	3.07607360030161e-101	http://www.ncbi.nlm.nih.gov/nuccore/XM_025271802.1
XM_025296317.1	mRNA	IGDCC4	protein_coding	888	768	727	2954	2980	2567	1.96157109154811	7.59758616582597e-103	3.70748810519047e-101	http://www.ncbi.nlm.nih.gov/nuccore/XM_025296317.1
XM_006071406.2	mRNA	MICAL3	protein_coding	6208	6117	5227	1699	1794	2047	-1.54057649461129	8.26618782196142e-103	4.0298070044382e-101	http://www.ncbi.nlm.nih.gov/nuccore/XM_006071406.2
XM_006045240.2	mRNA	NUP85	protein_coding	4653	4780	4399	1478	1564	1731	-1.41413604801338	8.96984401635176e-103	4.36856831306641e-101	http://www.ncbi.nlm.nih.gov/nuccore/XM_006045240.2
XM_006066695.2	mRNA	NOL6	protein_coding	3624	3852	3358	1101	1053	1043	-1.63595732108179	9.6737676058677e-103	4.70679808034323e-101	http://www.ncbi.nlm.nih.gov/nuccore/XM_006066695.2
XM_025260843.1	mRNA	TGFA	protein_coding	772	685	672	62	45	61	-3.53858272528725	1.10261728601013e-102	5.35958058935443e-101	http://www.ncbi.nlm.nih.gov/nuccore/XM_025260843.1
XM_025270551.1	mRNA	HMGCS1	protein_coding	2958	3263	3016	7275	9060	9203	1.58310516066839	1.14558642749956e-102	5.56301682040066e-101	http://www.ncbi.nlm.nih.gov/nuccore/XM_025270551.1
XM_006071411.2	mRNA	MICAL3	protein_coding	6205	6116	5224	1698	1794	2047	-1.5402722737109	1.24557343539757e-102	6.0426684782681e-101	http://www.ncbi.nlm.nih.gov/nuccore/XM_006071411.2
XM_025273168.1	mRNA	NEDD4L	protein_coding	5908	5693	5634	2012	2069	2237	-1.32655674814122	1.63392703534539e-102	7.91898314027369e-101	http://www.ncbi.nlm.nih.gov/nuccore/XM_025273168.1
XM_006073459.2	mRNA	PTTG1	protein_coding	1471	1604	1467	298	369	308	-2.10100605853843	1.9600753280628e-102	9.49045996793713e-101	http://www.ncbi.nlm.nih.gov/nuccore/XM_006073459.2
XM_025288704.1	mRNA	LRP8	protein_coding	2378	2319	2191	650	682	595	-1.71475354215721	2.05475511353554e-102	9.93922951666807e-101	http://www.ncbi.nlm.nih.gov/nuccore/XM_025288704.1
XM_025284336.1	mRNA	CEP83	protein_coding	3357	3624	3410	937	1071	887	-1.72378786526701	2.16202110049253e-102	1.04479512405276e-100	http://www.ncbi.nlm.nih.gov/nuccore/XM_025284336.1
XM_006068373.2	mRNA	TMED1	protein_coding	6239	6838	5959	2033	2326	2354	-1.38383858231664	2.37978147638857e-102	1.14891329940027e-100	http://www.ncbi.nlm.nih.gov/nuccore/XM_006068373.2
XM_006044442.2	mRNA	S1PR2	protein_coding	2673	2752	2454	5515	5755	5993	1.25411910105598	2.40980346963768e-102	1.16228110617384e-100	http://www.ncbi.nlm.nih.gov/nuccore/XM_006044442.2
XM_006076987.2	mRNA	RGS20	protein_coding	1874	1928	1583	424	459	416	-1.92744090882323	2.4556848783274e-102	1.1832648713047e-100	http://www.ncbi.nlm.nih.gov/nuccore/XM_006076987.2
XM_006068915.2	mRNA	CENPM	protein_coding	2298	2652	2284	502	523	622	-2.01471208127167	2.49486312960884e-102	1.20098131117393e-100	http://www.ncbi.nlm.nih.gov/nuccore/XM_006068915.2
XM_025293987.1	mRNA	CAMK4	protein_coding	1290	1726	1435	180	227	216	-2.72023607928164	2.59799972161049e-102	1.24942220202509e-100	http://www.ncbi.nlm.nih.gov/nuccore/XM_025293987.1
XM_025263507.1	mRNA	DSN1	protein_coding	3314	3188	2973	950	1163	1113	-1.43472859770081	2.9985519812991e-102	1.44066398615492e-100	http://www.ncbi.nlm.nih.gov/nuccore/XM_025263507.1
XM_006044991.2	mRNA	MANF	protein_coding	10187	11429	9639	2683	3495	2952	-1.65726544037173	4.1116269774232e-102	1.97354133811326e-100	http://www.ncbi.nlm.nih.gov/nuccore/XM_006044991.2
XM_006074691.2	mRNA	COL14A1	protein_coding	7798	7125	6545	19795	21214	25936	1.76248010032617	4.36857643784222e-102	2.09485643756124e-100	http://www.ncbi.nlm.nih.gov/nuccore/XM_006074691.2
XM_025267047.1	mRNA	LIF	protein_coding	852	798	718	82	65	91	-3.18937414730597	4.60780164496718e-102	2.20744712843462e-100	http://www.ncbi.nlm.nih.gov/nuccore/XM_025267047.1
XM_006071400.2	mRNA	MICAL3	protein_coding	6288	6215	5300	1688	1795	2062	-1.55999847748209	4.64711548458699e-102	2.22414250517366e-100	http://www.ncbi.nlm.nih.gov/nuccore/XM_006071400.2
XM_006071399.2	mRNA	MICAL3	protein_coding	6287	6211	5298	1688	1795	2062	-1.55942865972403	5.25597517156277e-102	2.51313292680203e-100	http://www.ncbi.nlm.nih.gov/nuccore/XM_006071399.2
XM_006051711.2	mRNA	DSN1	protein_coding	3269	3152	2937	936	1147	1097	-1.43755553554844	6.29030328409369e-102	3.0048109350278e-100	http://www.ncbi.nlm.nih.gov/nuccore/XM_006051711.2
XM_006052839.2	mRNA	NUF2	protein_coding	2352	2264	2132	367	553	400	-2.23724727450085	8.21131628452894e-102	3.91870125712725e-100	http://www.ncbi.nlm.nih.gov/nuccore/XM_006052839.2
XM_025288754.1	mRNA	ORC1	protein_coding	1769	1793	1388	198	152	243	-2.93295859554276	8.37696410895619e-102	3.99392806507679e-100	http://www.ncbi.nlm.nih.gov/nuccore/XM_025288754.1
XM_025282903.1	mRNA	MICAL3	protein_coding	6292	6219	5304	1688	1795	2064	-1.56046131087918	8.56317511087812e-102	4.07880567446731e-100	http://www.ncbi.nlm.nih.gov/nuccore/XM_025282903.1
XM_006070438.2	mRNA	DCTPP1	protein_coding	2211	2607	2134	527	567	591	-1.92336965239561	1.22151932422027e-101	5.81277529041322e-100	http://www.ncbi.nlm.nih.gov/nuccore/XM_006070438.2
XM_006070450.2	mRNA	QPRT	protein_coding	11	18	11	708	636	999	5.99449525310238	1.30802436156168e-101	6.21848261126791e-100	http://www.ncbi.nlm.nih.gov/nuccore/XM_006070450.2
XM_006064118.2	mRNA	LGALS3BP	protein_coding	1091	1115	964	3544	3338	3170	1.79197053627987	1.44903819311874e-101	6.88230980893756e-100	http://www.ncbi.nlm.nih.gov/nuccore/XM_006064118.2
XM_025282226.1	mRNA	UGCG	protein_coding	5921	5745	5427	1086	1490	1006	-2.13626107932167	1.66430499717284e-101	7.89720646420402e-100	http://www.ncbi.nlm.nih.gov/nuccore/XM_025282226.1
XM_006045241.2	mRNA	NUP85	protein_coding	4574	4679	4303	1440	1527	1699	-1.41777248889992	1.79573176631755e-101	8.51272538470404e-100	http://www.ncbi.nlm.nih.gov/nuccore/XM_006045241.2
XM_025265631.1	mRNA	TONSL	protein_coding	3262	3593	2935	574	535	749	-2.27425907796117	2.02163472220311e-101	9.5745158521222e-100	http://www.ncbi.nlm.nih.gov/nuccore/XM_025265631.1
XM_006048558.2	mRNA	ANGPTL1	protein_coding	76	72	56	616	607	649	3.32328884121681	2.83341625680303e-101	1.34063910885752e-99	http://www.ncbi.nlm.nih.gov/nuccore/XM_006048558.2
XM_025279497.1	mRNA	NUP85	protein_coding	4636	4745	4367	1468	1555	1729	-1.41170979352489	2.9683977635251e-101	1.40184342911954e-99	http://www.ncbi.nlm.nih.gov/nuccore/XM_025279497.1
XM_025282906.1	mRNA	MICAL3	protein_coding	6239	6170	5263	1692	1793	2059	-1.54953120779484	2.96797828617758e-101	1.40184342911954e-99	http://www.ncbi.nlm.nih.gov/nuccore/XM_025282906.1
XM_025284583.1	mRNA	CDK1	protein_coding	6705	6423	6195	1216	1858	1472	-1.97333597173225	3.18401640565518e-101	1.50224667972498e-99	http://www.ncbi.nlm.nih.gov/nuccore/XM_025284583.1
XM_006071401.2	mRNA	MICAL3	protein_coding	6239	6171	5262	1688	1793	2059	-1.55062565276373	4.53117123971131e-101	2.13582350686979e-99	http://www.ncbi.nlm.nih.gov/nuccore/XM_006071401.2
XM_025282907.1	mRNA	MICAL3	protein_coding	6238	6170	5261	1688	1793	2059	-1.55038007157294	4.98029624692468e-101	2.34530529216e-99	http://www.ncbi.nlm.nih.gov/nuccore/XM_025282907.1
XM_006052734.2	mRNA	POLRMT	protein_coding	5886	6228	5436	1964	1962	2130	-1.41183331372596	5.34160227988918e-101	2.51307507451292e-99	http://www.ncbi.nlm.nih.gov/nuccore/XM_006052734.2
XM_025284584.1	mRNA	CDK1	protein_coding	6734	6446	6202	1219	1864	1473	-1.97449993744856	5.78605908426051e-101	2.71961152599162e-99	http://www.ncbi.nlm.nih.gov/nuccore/XM_025284584.1
XM_006071469.2	mRNA	FRMD4B	protein_coding	2418	2333	2131	456	510	630	-1.98816949382264	6.79158764565874e-101	3.18922970093926e-99	http://www.ncbi.nlm.nih.gov/nuccore/XM_006071469.2
XM_006071402.2	mRNA	MICAL3	protein_coding	6254	6217	5273	1698	1800	2064	-1.55067879093166	7.10843096364257e-101	3.33487152449684e-99	http://www.ncbi.nlm.nih.gov/nuccore/XM_006071402.2
XM_006054499.2	mRNA	RAN	protein_coding	22502	23206	21375	7566	8900	9131	-1.27136208733391	7.79564456763738e-101	3.65383254274127e-99	http://www.ncbi.nlm.nih.gov/nuccore/XM_006054499.2
XM_025267046.1	mRNA	LIF	protein_coding	850	798	718	83	65	92	-3.17599399934615	7.9258632750927e-101	3.71137486799759e-99	http://www.ncbi.nlm.nih.gov/nuccore/XM_025267046.1
XM_006070455.2	mRNA	KIF22	protein_coding	4875	5313	4522	989	1353	1373	-1.86915144854974	8.17992897357995e-101	3.82674742958379e-99	http://www.ncbi.nlm.nih.gov/nuccore/XM_006070455.2
XM_025261290.1	mRNA	ANXA4	protein_coding	2316	2264	2047	4566	4962	5278	1.2814958636019	8.49149485123494e-101	3.96877812357484e-99	http://www.ncbi.nlm.nih.gov/nuccore/XM_025261290.1
XM_025293210.1	mRNA	PCNT	protein_coding	5045	4665	4456	1635	1652	1554	-1.42471441253359	9.42739407014716e-101	4.40207174092729e-99	http://www.ncbi.nlm.nih.gov/nuccore/XM_025293210.1
XM_025280170.1	mRNA	CDC6	protein_coding	1029	1041	944	129	166	183	-2.53788075914777	9.64798645524294e-101	4.50085795093229e-99	http://www.ncbi.nlm.nih.gov/nuccore/XM_025280170.1
XM_025263506.1	mRNA	DSN1	protein_coding	3265	3162	2941	943	1151	1114	-1.42647940586619	9.69522914266644e-101	4.51866605776492e-99	http://www.ncbi.nlm.nih.gov/nuccore/XM_025263506.1
XM_025288706.1	mRNA	LRP8	protein_coding	2358	2301	2168	649	682	594	-1.7033890339079	1.03834587056826e-100	4.83490713171238e-99	http://www.ncbi.nlm.nih.gov/nuccore/XM_025288706.1
XM_025288705.1	mRNA	LRP8	protein_coding	2273	2243	2129	634	660	585	-1.69958142667574	1.04990664272183e-100	4.88417354438188e-99	http://www.ncbi.nlm.nih.gov/nuccore/XM_025288705.1
XM_025265630.1	mRNA	TONSL	protein_coding	3260	3591	2928	574	534	749	-2.27334659073845	1.07878421690267e-100	5.01383078719603e-99	http://www.ncbi.nlm.nih.gov/nuccore/XM_025265630.1
XM_006052837.2	mRNA	NUF2	protein_coding	2333	2248	2126	364	551	398	-2.23633743129932	1.27625992928526e-100	5.92610423641934e-99	http://www.ncbi.nlm.nih.gov/nuccore/XM_006052837.2
XM_006077550.2	mRNA	SF3A3	protein_coding	5905	5880	5652	2219	2458	2451	-1.17036813977114	1.32658591535956e-100	6.15404935390685e-99	http://www.ncbi.nlm.nih.gov/nuccore/XM_006077550.2
XM_006056348.2	mRNA	CCT8	protein_coding	16084	15858	15118	6224	7233	6945	-1.08622970256576	1.6180735964413e-100	7.49928193446464e-99	http://www.ncbi.nlm.nih.gov/nuccore/XM_006056348.2
XM_006047020.2	mRNA	UGCG	protein_coding	6331	6098	5789	1143	1607	1089	-2.12892504016759	1.62804574328171e-100	7.53848727393353e-99	http://www.ncbi.nlm.nih.gov/nuccore/XM_006047020.2
XM_025292410.1	mRNA	TCOF1	protein_coding	4642	5084	4274	1312	1371	1553	-1.60268623427752	1.70203032594844e-100	7.87374716153473e-99	http://www.ncbi.nlm.nih.gov/nuccore/XM_025292410.1
XM_025263696.1	mRNA	TPX2	protein_coding	8166	7838	7087	1749	2438	2341	-1.70588917108248	1.79941495776369e-100	8.3165353841058e-99	http://www.ncbi.nlm.nih.gov/nuccore/XM_025263696.1
XM_025292764.1	mRNA	DAZAP1	protein_coding	4329	4787	4257	1448	1573	1558	-1.42550685804206	2.01405616088817e-100	9.29993698831615e-99	http://www.ncbi.nlm.nih.gov/nuccore/XM_025292764.1
XM_025284582.1	mRNA	CDK1	protein_coding	6948	6668	6422	1265	1936	1535	-1.96675838706927	2.0507922332688e-100	9.46079828131029e-99	http://www.ncbi.nlm.nih.gov/nuccore/XM_025284582.1
XM_025293224.1	mRNA	PCNT	protein_coding	5044	4665	4456	1635	1645	1552	-1.4272152978236	2.4364004671789e-100	1.12293043918829e-98	http://www.ncbi.nlm.nih.gov/nuccore/XM_025293224.1
XM_025288755.1	mRNA	ORC1	protein_coding	1772	1788	1386	197	151	244	-2.93422328744722	2.51600762497303e-100	1.15854942605389e-98	http://www.ncbi.nlm.nih.gov/nuccore/XM_025288755.1
XM_025273668.1	mRNA	GATA6	protein_coding	20	40	23	743	880	577	4.85072216212741	3.43695749886844e-100	1.58115912711101e-98	http://www.ncbi.nlm.nih.gov/nuccore/XM_025273668.1
XM_025273165.1	mRNA	NEDD4L	protein_coding	4111	4068	3871	1337	1459	1567	-1.34529966394523	3.87888391726885e-100	1.78281949640301e-98	http://www.ncbi.nlm.nih.gov/nuccore/XM_025273165.1
XM_025293235.1	mRNA	PCNT	protein_coding	4563	4258	4096	1487	1459	1431	-1.43690106345489	4.46387971017618e-100	2.04980533456321e-98	http://www.ncbi.nlm.nih.gov/nuccore/XM_025293235.1
XM_025260566.1	mRNA	LOC102410916	protein_coding	317	224	255	1160	1346	1259	2.36326854629721	5.64603553366066e-100	2.59026177157988e-98	http://www.ncbi.nlm.nih.gov/nuccore/XM_025260566.1
XM_025285678.1	mRNA	NOC2L	protein_coding	5951	5933	5451	1971	1838	1914	-1.47362004471588	6.1604372019065e-100	2.82365651067698e-98	http://www.ncbi.nlm.nih.gov/nuccore/XM_025285678.1
XM_006069981.2	mRNA	ESYT3	protein_coding	613	619	559	20	27	15	-4.73117100127717	7.73643321024003e-100	3.54276021906056e-98	http://www.ncbi.nlm.nih.gov/nuccore/XM_006069981.2
XM_025268036.1	mRNA	FAT4	protein_coding	2418	2093	2170	8444	8210	6885	1.94336504523837	8.81963125761409e-100	4.03508253579529e-98	http://www.ncbi.nlm.nih.gov/nuccore/XM_025268036.1
XM_006048069.2	mRNA	AHCY	protein_coding	18000	18080	17044	6139	6429	5648	-1.42097399179841	1.10255213037903e-99	5.03967475154811e-98	http://www.ncbi.nlm.nih.gov/nuccore/XM_006048069.2
XM_025276238.1	mRNA	HMGB3	protein_coding	1830	2108	1913	405	475	494	-1.97255762835862	1.30775803765604e-99	5.97217495051666e-98	http://www.ncbi.nlm.nih.gov/nuccore/XM_025276238.1
XM_006060019.2	mRNA	PIMREG	protein_coding	3003	3758	3397	608	810	741	-2.12012961300072	1.81734920690437e-99	8.29173896846123e-98	http://www.ncbi.nlm.nih.gov/nuccore/XM_006060019.2
XM_006064009.2	mRNA	HSPBP1	protein_coding	3835	4288	3492	1144	1236	1223	-1.56611328607005	2.64309926693964e-99	1.20482282503873e-97	http://www.ncbi.nlm.nih.gov/nuccore/XM_006064009.2
XM_006064434.2	mRNA	TPX2	protein_coding	8386	8080	7403	1798	2521	2426	-1.70708138553895	3.11408149357485e-99	1.41692129912675e-97	http://www.ncbi.nlm.nih.gov/nuccore/XM_006064434.2
XM_025292411.1	mRNA	TCOF1	protein_coding	4481	4933	4124	1267	1331	1499	-1.602449439535	3.11144619707141e-99	1.41692129912675e-97	http://www.ncbi.nlm.nih.gov/nuccore/XM_025292411.1
XM_025287449.1	mRNA	NUF2	protein_coding	2710	2681	2435	432	665	489	-2.18662607041139	3.63234696649309e-99	1.65122648641957e-97	http://www.ncbi.nlm.nih.gov/nuccore/XM_025287449.1
XM_006076731.2	mRNA	SRM	protein_coding	4536	4739	4389	1265	1228	1487	-1.65777723006095	4.32115160575364e-99	1.96255912901972e-97	http://www.ncbi.nlm.nih.gov/nuccore/XM_006076731.2
XM_025260844.1	mRNA	TGFA	protein_coding	717	656	618	53	40	59	-3.586862875365	5.12399667279801e-99	2.32507182357755e-97	http://www.ncbi.nlm.nih.gov/nuccore/XM_025260844.1
XM_025291733.1	mRNA	FAM131B	protein_coding	3296	3436	2908	956	1026	900	-1.61804484320336	5.15757321432445e-99	2.33817807331472e-97	http://www.ncbi.nlm.nih.gov/nuccore/XM_025291733.1
XM_025292026.1	mRNA	HBP1	protein_coding	860	773	893	2507	2764	2547	1.74901619899178	5.71997055299173e-99	2.59078266237916e-97	http://www.ncbi.nlm.nih.gov/nuccore/XM_025292026.1
XM_006050755.2	mRNA	BMS1	protein_coding	7997	7447	6893	2684	2955	3115	-1.22949935749003	5.77202510907766e-99	2.61198553142213e-97	http://www.ncbi.nlm.nih.gov/nuccore/XM_006050755.2
XM_025291542.1	mRNA	PODXL	protein_coding	834	799	693	11	8	9	-6.25224680254595	6.16476120525985e-99	2.78717692858132e-97	http://www.ncbi.nlm.nih.gov/nuccore/XM_025291542.1
XM_006076351.2	mRNA	BOC	protein_coding	1579	1808	1561	5953	5791	7769	2.10041195295479	6.4063433912694e-99	2.89377376956678e-97	http://www.ncbi.nlm.nih.gov/nuccore/XM_006076351.2
XM_025288711.1	mRNA	LRP8	protein_coding	2214	2180	2059	617	653	573	-1.6853404052742	6.67778938445399e-99	3.01365489584829e-97	http://www.ncbi.nlm.nih.gov/nuccore/XM_025288711.1
XM_025296164.1	mRNA	NFATC4	protein_coding	1127	1254	1061	2982	3222	3565	1.62585820907244	6.91566439919689e-99	3.11818232906051e-97	http://www.ncbi.nlm.nih.gov/nuccore/XM_025296164.1
XM_006051488.2	mRNA	TNNT3	protein_coding	387	237	339	7472	7457	9663	4.79473607982638	7.3062314818306e-99	3.29130534465864e-97	http://www.ncbi.nlm.nih.gov/nuccore/XM_006051488.2
XM_025284586.1	mRNA	CDK1	protein_coding	6188	6027	5754	1119	1722	1340	-1.98936892881603	8.08418369920779e-99	3.6384668874944e-97	http://www.ncbi.nlm.nih.gov/nuccore/XM_025284586.1
XM_006078843.2	mRNA	RUVBL1	protein_coding	10494	11050	9759	3943	4004	4008	-1.26523732152649	1.1173369380262e-98	5.02428504181222e-97	http://www.ncbi.nlm.nih.gov/nuccore/XM_006078843.2
XM_006073372.2	mRNA	NEDD4L	protein_coding	5649	5366	5323	1882	1959	2145	-1.32753052877797	1.29971593613368e-98	5.83911154968335e-97	http://www.ncbi.nlm.nih.gov/nuccore/XM_006073372.2
XM_025285680.1	mRNA	NOC2L	protein_coding	5938	5908	5438	1970	1830	1908	-1.47306419404175	2.36268709026278e-98	1.06050593601948e-96	http://www.ncbi.nlm.nih.gov/nuccore/XM_025285680.1
XM_006048551.2	mRNA	EEF1A2	protein_coding	14	12	9	732	667	582	5.95147390439306	2.37635627002863e-98	1.06568135411014e-96	http://www.ncbi.nlm.nih.gov/nuccore/XM_006048551.2
XM_006052351.2	mRNA	LOC102410916	protein_coding	314	215	249	1176	1373	1271	2.41727212010095	2.47828867217715e-98	1.11039367368599e-96	http://www.ncbi.nlm.nih.gov/nuccore/XM_006052351.2
XM_006049695.2	mRNA	SEMA3C	protein_coding	3062	2589	2425	6175	7169	6702	1.43442269363881	2.80418609297962e-98	1.25528269281692e-96	http://www.ncbi.nlm.nih.gov/nuccore/XM_006049695.2
XM_006066381.2	mRNA	SNRPA1	protein_coding	4883	5185	4573	1380	1778	1533	-1.52358210935556	2.91854751205997e-98	1.30530334554187e-96	http://www.ncbi.nlm.nih.gov/nuccore/XM_006066381.2
XM_006049074.2	mRNA	ANTXR1	protein_coding	4845	4394	4280	9780	10272	9633	1.2583421422311	3.19309432315952e-98	1.42681200415046e-96	http://www.ncbi.nlm.nih.gov/nuccore/XM_006049074.2
XM_025288544.1	mRNA	CACHD1	protein_coding	1237	1132	1061	233	230	225	-2.19357488283544	3.33612009800611e-98	1.48938630504443e-96	http://www.ncbi.nlm.nih.gov/nuccore/XM_025288544.1
XM_006073366.2	mRNA	NEDD4L	protein_coding	5425	5135	5103	1815	1946	2095	-1.29888378700663	4.75642486081975e-98	2.12156988219e-96	http://www.ncbi.nlm.nih.gov/nuccore/XM_006073366.2
XM_006075299.2	mRNA	CIP2A	protein_coding	3757	3370	3340	978	1217	1019	-1.58351721177081	4.9004236134606e-98	2.18384441586268e-96	http://www.ncbi.nlm.nih.gov/nuccore/XM_006075299.2
XM_006073365.2	mRNA	NEDD4L	protein_coding	5425	5135	5104	1815	1946	2095	-1.29898042063067	5.0655001994875e-98	2.25539246147512e-96	http://www.ncbi.nlm.nih.gov/nuccore/XM_006073365.2
XM_025276239.1	mRNA	HMGB3	protein_coding	1699	1940	1772	390	452	456	-1.94138676565656	5.22785871609384e-98	2.32560361439235e-96	http://www.ncbi.nlm.nih.gov/nuccore/XM_025276239.1
XM_006080546.2	mRNA	NOP58	protein_coding	6818	6480	6577	2389	2784	2649	-1.22648138505964	5.48012364792649e-98	2.43564853265514e-96	http://www.ncbi.nlm.nih.gov/nuccore/XM_006080546.2
XM_025267103.1	mRNA	DDX39B	protein_coding	13039	12591	11970	5200	5375	5341	-1.11739757502789	8.39000167460941e-98	3.72562436215744e-96	http://www.ncbi.nlm.nih.gov/nuccore/XM_025267103.1
XM_006067800.2	mRNA	CDH6	protein_coding	10	12	7	652	653	630	6.18474286469612	9.41322499749744e-98	4.17626989359141e-96	http://www.ncbi.nlm.nih.gov/nuccore/XM_006067800.2
XM_006073373.2	mRNA	NEDD4L	protein_coding	5499	5208	5155	1825	1917	2098	-1.32061090163307	1.23216264585972e-97	5.46174728689223e-96	http://www.ncbi.nlm.nih.gov/nuccore/XM_006073373.2
XM_006060241.2	mRNA	CTSB	protein_coding	22551	23027	21675	59900	57635	67652	1.58392049813026	1.3598011332751e-97	6.02216638783692e-96	http://www.ncbi.nlm.nih.gov/nuccore/XM_006060241.2
XM_025268482.1	mRNA	KIAA0513	protein_coding	3578	3346	3191	8496	7994	8418	1.42571541025665	1.61482025697613e-97	7.14522110686694e-96	http://www.ncbi.nlm.nih.gov/nuccore/XM_025268482.1
XM_006051709.2	mRNA	DSN1	protein_coding	2994	2930	2674	885	1066	1023	-1.41141487028296	1.99967425998038e-97	8.84026358961869e-96	http://www.ncbi.nlm.nih.gov/nuccore/XM_006051709.2
XM_025268483.1	mRNA	KIAA0513	protein_coding	3575	3343	3191	8487	7985	8409	1.42498897845629	2.15840304964396e-97	9.53352084595844e-96	http://www.ncbi.nlm.nih.gov/nuccore/XM_025268483.1
XM_006067353.2	mRNA	XIRP1	protein_coding	2719	2754	2809	619	693	813	-1.84540596979136	2.49232192607272e-97	1.09986674333677e-95	http://www.ncbi.nlm.nih.gov/nuccore/XM_006067353.2
XM_006073363.2	mRNA	NEDD4L	protein_coding	5429	5143	5106	1820	1949	2103	-1.29631059328385	2.86320646083521e-97	1.2624206681256e-95	http://www.ncbi.nlm.nih.gov/nuccore/XM_006073363.2
XM_006073364.2	mRNA	NEDD4L	protein_coding	5429	5142	5105	1820	1947	2102	-1.29684046749746	3.18440616646903e-97	1.40279989771871e-95	http://www.ncbi.nlm.nih.gov/nuccore/XM_006073364.2
XM_025260581.1	mRNA	ANAPC1	protein_coding	4660	4373	3852	1478	1595	1598	-1.34015709465329	3.40259757112895e-97	1.4975938055332e-95	http://www.ncbi.nlm.nih.gov/nuccore/XM_025260581.1
XM_025271501.1	mRNA	AHNAK2	protein_coding	330	304	269	1715	1881	2819	2.94797719056665	3.4824518886486e-97	1.53138747085736e-95	http://www.ncbi.nlm.nih.gov/nuccore/XM_025271501.1
XM_025260578.1	mRNA	ANAPC1	protein_coding	4661	4373	3852	1478	1595	1598	-1.34026515181672	3.81698748954841e-97	1.67701735177928e-95	http://www.ncbi.nlm.nih.gov/nuccore/XM_025260578.1
XM_006049213.2	mRNA	ANP32E	protein_coding	8352	8184	7608	2859	3386	2915	-1.27756720001201	4.52710861360202e-97	1.98726107890303e-95	http://www.ncbi.nlm.nih.gov/nuccore/XM_006049213.2
XM_025263939.1	mRNA	NOP56	protein_coding	10000	11024	9473	3106	3683	3778	-1.41014194910349	4.81764171928545e-97	2.11293453679541e-95	http://www.ncbi.nlm.nih.gov/nuccore/XM_025263939.1
XM_006048856.2	mRNA	TOP3A	protein_coding	4944	4781	4302	1768	1904	1888	-1.21218272134119	5.04801886437554e-97	2.21202677115024e-95	http://www.ncbi.nlm.nih.gov/nuccore/XM_006048856.2
XM_006051706.2	mRNA	DSN1	protein_coding	2938	2882	2624	866	1043	1001	-1.4167076528033	5.18221989486095e-97	2.26883780159628e-95	http://www.ncbi.nlm.nih.gov/nuccore/XM_006051706.2
XM_025266035.1	mRNA	SSRP1	protein_coding	28748	29904	26710	9627	9960	11147	-1.35185273789185	6.73528268298912e-97	2.94619832409629e-95	http://www.ncbi.nlm.nih.gov/nuccore/XM_025266035.1
XM_006061051.2	mRNA	YPEL5	protein_coding	669	561	646	1860	2340	2196	1.88613463067641	8.57923312477891e-97	3.74950115768298e-95	http://www.ncbi.nlm.nih.gov/nuccore/XM_006061051.2
XM_025260580.1	mRNA	ANAPC1	protein_coding	4572	4281	3777	1436	1563	1574	-1.34214885466629	1.01063707518677e-96	4.41305617853025e-95	http://www.ncbi.nlm.nih.gov/nuccore/XM_025260580.1
XM_025288710.1	mRNA	LRP8	protein_coding	1802	1729	1643	485	499	478	-1.70059402338445	1.26243443035438e-96	5.50772947666782e-95	http://www.ncbi.nlm.nih.gov/nuccore/XM_025288710.1
XM_025294690.1	mRNA	FOXO3	protein_coding	1276	1178	1028	2987	3136	2966	1.50937631551333	1.58143894699424e-96	6.89344117726106e-95	http://www.ncbi.nlm.nih.gov/nuccore/XM_025294690.1
XM_025266034.1	mRNA	SSRP1	protein_coding	28794	29988	26729	9655	9966	11155	-1.3523064363331	1.60001223703419e-96	6.96830504246104e-95	http://www.ncbi.nlm.nih.gov/nuccore/XM_025266034.1
XM_025273178.1	mRNA	NETO1	protein_coding	883	771	804	101	79	101	-3.00460816633083	2.12831215124911e-96	9.26103897918641e-95	http://www.ncbi.nlm.nih.gov/nuccore/XM_025273178.1
XM_006068802.2	mRNA	HAUS5	protein_coding	4009	3948	3738	1400	1403	1477	-1.32758449082038	2.15549299839381e-96	9.37112806797335e-95	http://www.ncbi.nlm.nih.gov/nuccore/XM_006068802.2
XM_006080750.2	mRNA	GFPT2	protein_coding	2248	2086	2039	5466	5147	5667	1.47769636249359	2.55307227165959e-96	1.10899494150738e-94	http://www.ncbi.nlm.nih.gov/nuccore/XM_006080750.2
XM_025288707.1	mRNA	LRP8	protein_coding	2193	2143	2034	615	647	567	-1.67750467381127	3.7729576525673e-96	1.63745704811725e-94	http://www.ncbi.nlm.nih.gov/nuccore/XM_025288707.1
XM_006064010.2	mRNA	HSPBP1	protein_coding	3855	4312	3507	1176	1263	1236	-1.54462349730426	4.04622947990656e-96	1.75300253371639e-94	http://www.ncbi.nlm.nih.gov/nuccore/XM_006064010.2
XM_025263019.1	mRNA	LACC1	protein_coding	1031	997	847	2558	2634	2954	1.62646712400454	4.04408782761446e-96	1.75300253371639e-94	http://www.ncbi.nlm.nih.gov/nuccore/XM_025263019.1
XM_025293206.1	mRNA	PCNT	protein_coding	5164	4746	4596	1697	1685	1606	-1.41561087707586	4.07998773874101e-96	1.76609234671845e-94	http://www.ncbi.nlm.nih.gov/nuccore/XM_025293206.1
XM_025291055.1	mRNA	SEMA3C	protein_coding	3117	2632	2460	6246	7285	6783	1.43000068535913	5.67269225470853e-96	2.45339015804117e-94	http://www.ncbi.nlm.nih.gov/nuccore/XM_025291055.1
XM_025289279.1	mRNA	RNPEPL1	protein_coding	5499	5730	5424	13492	12909	13867	1.39708808216394	6.28823988708534e-96	2.71725044140722e-94	http://www.ncbi.nlm.nih.gov/nuccore/XM_025289279.1
XM_006052836.2	mRNA	NUF2	protein_coding	2478	2483	2256	395	609	439	-2.20617776078611	6.82724237243555e-96	2.94760569083065e-94	http://www.ncbi.nlm.nih.gov/nuccore/XM_006052836.2
XM_025284566.1	mRNA	BMS1	protein_coding	7689	7119	6607	2554	2804	2981	-1.23871268282145	7.84946207078619e-96	3.38600648270806e-94	http://www.ncbi.nlm.nih.gov/nuccore/XM_025284566.1
XM_025295369.1	mRNA	MTHFD1	protein_coding	10478	11184	9839	3636	3833	4190	-1.31245865859341	8.65403837356113e-96	3.72984562185066e-94	http://www.ncbi.nlm.nih.gov/nuccore/XM_025295369.1
XM_025260579.1	mRNA	ANAPC1	protein_coding	4588	4307	3786	1454	1568	1577	-1.33951936898742	8.77537174607614e-96	3.77887075630727e-94	http://www.ncbi.nlm.nih.gov/nuccore/XM_025260579.1
XM_025292412.1	mRNA	TCOF1	protein_coding	4370	4742	3991	1218	1293	1481	-1.59309115579637	1.20159742003301e-95	5.16987808793649e-94	http://www.ncbi.nlm.nih.gov/nuccore/XM_025292412.1
XM_025293170.1	mRNA	PCNT	protein_coding	5144	4736	4578	1692	1677	1597	-1.41714156365323	1.24000027873537e-95	5.33050335525732e-94	http://www.ncbi.nlm.nih.gov/nuccore/XM_025293170.1
XM_025295370.1	mRNA	MTHFD1	protein_coding	10730	11410	10039	3686	3881	4273	-1.32092666714721	1.35882342554938e-95	5.83626375268507e-94	http://www.ncbi.nlm.nih.gov/nuccore/XM_025295370.1
XM_025293186.1	mRNA	PCNT	protein_coding	5141	4735	4578	1692	1676	1597	-1.41703418669715	1.36425886697695e-95	5.85456240563244e-94	http://www.ncbi.nlm.nih.gov/nuccore/XM_025293186.1
XM_006068590.2	mRNA	PSMD3	protein_coding	11490	12197	10982	4447	4555	4529	-1.23467074653878	1.38958473686772e-95	5.95811362693292e-94	http://www.ncbi.nlm.nih.gov/nuccore/XM_006068590.2
XM_006062856.2	mRNA	EIF4A1	protein_coding	68053	67558	66050	25734	27038	26305	-1.22907496972448	1.45636233583991e-95	6.2390662647078e-94	http://www.ncbi.nlm.nih.gov/nuccore/XM_006062856.2
XM_025273667.1	mRNA	GATA6	protein_coding	20	41	26	789	934	571	4.84277506991049	1.59955559221027e-95	6.84662012634815e-94	http://www.ncbi.nlm.nih.gov/nuccore/XM_025273667.1
XM_025285679.1	mRNA	NOC2L	protein_coding	5780	5739	5291	1928	1783	1854	-1.46940925625319	1.85633431595654e-95	7.93599802739977e-94	http://www.ncbi.nlm.nih.gov/nuccore/XM_025285679.1
XM_025288538.1	mRNA	AK4	protein_coding	6014	5295	5176	1063	967	1388	-2.14633552976013	1.85724940287581e-95	7.93599802739977e-94	http://www.ncbi.nlm.nih.gov/nuccore/XM_025288538.1
XM_006076040.2	mRNA	PRR32	protein_coding	15	13	11	480	629	716	5.66486313487237	1.89598760282473e-95	8.09458357630992e-94	http://www.ncbi.nlm.nih.gov/nuccore/XM_006076040.2
XM_025273666.1	mRNA	GATA6	protein_coding	20	41	24	789	934	571	4.87699092576957	2.04915168037575e-95	8.74100035713707e-94	http://www.ncbi.nlm.nih.gov/nuccore/XM_025273666.1
XM_025293161.1	mRNA	PCNT	protein_coding	5164	4746	4596	1700	1686	1606	-1.41441546835032	2.26507889719496e-95	9.65380888750594e-94	http://www.ncbi.nlm.nih.gov/nuccore/XM_025293161.1
XM_025293183.1	mRNA	PCNT	protein_coding	5161	4745	4596	1700	1685	1606	-1.41430792043315	2.48624353170189e-95	1.05873599555541e-93	http://www.ncbi.nlm.nih.gov/nuccore/XM_025293183.1
XM_006050324.2	mRNA	KIFC1	protein_coding	6164	6489	5572	1258	1497	1816	-1.8769904940009	2.7036439921634e-95	1.15033009924472e-93	http://www.ncbi.nlm.nih.gov/nuccore/XM_006050324.2
XM_006073123.2	mRNA	CD302	protein_coding	538	463	447	1756	2187	1693	2.08183801186253	3.08090218837124e-95	1.30972516835512e-93	http://www.ncbi.nlm.nih.gov/nuccore/XM_006073123.2
XM_025293199.1	mRNA	PCNT	protein_coding	5163	4743	4592	1700	1686	1606	-1.413605853913	3.45603971483892e-95	1.46794771280835e-93	http://www.ncbi.nlm.nih.gov/nuccore/XM_025293199.1
XM_006053403.2	mRNA	TSC22D1	protein_coding	1060	1103	1036	2396	2702	2767	1.41734796924862	3.6240562545645e-95	1.5380013183234e-93	http://www.ncbi.nlm.nih.gov/nuccore/XM_006053403.2
XM_006067354.2	mRNA	XIRP1	protein_coding	2679	2711	2750	610	673	804	-1.84617318919306	3.7979363156624e-95	1.61042196642764e-93	http://www.ncbi.nlm.nih.gov/nuccore/XM_006067354.2
XM_025284567.1	mRNA	BMS1	protein_coding	7712	7118	6608	2558	2804	2982	-1.23931110970927	3.98748752149713e-95	1.68935876516625e-93	http://www.ncbi.nlm.nih.gov/nuccore/XM_025284567.1
XM_025277005.1	mRNA	DIAPH2	protein_coding	800	764	727	2248	2448	2091	1.68969463309896	4.41494923915669e-95	1.8688701439465e-93	http://www.ncbi.nlm.nih.gov/nuccore/XM_025277005.1
XM_025266764.1	mRNA	NECTIN1	protein_coding	6756	6763	5989	1630	1409	1850	-1.87057137321409	4.49694860748518e-95	1.90196494457329e-93	http://www.ncbi.nlm.nih.gov/nuccore/XM_025266764.1
XM_006048559.2	mRNA	ANGPTL1	protein_coding	75	69	54	567	573	614	3.27192009108146	5.1060913070668e-95	2.1577674910262e-93	http://www.ncbi.nlm.nih.gov/nuccore/XM_006048559.2
XM_006052838.2	mRNA	NUF2	protein_coding	2529	2546	2313	398	622	449	-2.21462396212847	5.79994243279642e-95	2.448902812112e-93	http://www.ncbi.nlm.nih.gov/nuccore/XM_006052838.2
XM_025278609.1	mRNA	RCC1	protein_coding	2617	2878	2356	671	741	803	-1.70399093642132	6.10627742741123e-95	2.57606316905935e-93	http://www.ncbi.nlm.nih.gov/nuccore/XM_025278609.1
XM_006058271.2	mRNA	BLM	protein_coding	1606	1594	1436	320	430	371	-1.92906896328203	6.12955535830218e-95	2.58369574125795e-93	http://www.ncbi.nlm.nih.gov/nuccore/XM_006058271.2
XM_006080548.2	mRNA	NOP58	protein_coding	6286	6032	6120	2237	2580	2505	-1.21355506469451	6.84043300581684e-95	2.88090358113958e-93	http://www.ncbi.nlm.nih.gov/nuccore/XM_006080548.2
XM_025293194.1	mRNA	PCNT	protein_coding	5163	4746	4596	1700	1679	1604	-1.41683708907578	7.66470645051005e-95	3.22532660036961e-93	http://www.ncbi.nlm.nih.gov/nuccore/XM_025293194.1
XM_006071025.2	mRNA	KIF23	protein_coding	5486	5384	5041	1292	1556	1789	-1.66092500871413	7.80873692725619e-95	3.28316202469776e-93	http://www.ncbi.nlm.nih.gov/nuccore/XM_006071025.2
XM_025278948.1	mRNA	KLF4	protein_coding	662	619	580	1575	1844	1860	1.62439968884246	8.06286692496002e-95	3.38715192919295e-93	http://www.ncbi.nlm.nih.gov/nuccore/XM_025278948.1
XM_025281571.1	mRNA	SMARCA2	protein_coding	2158	2022	1816	5319	5113	6049	1.58370847045031	8.17794904694348e-95	3.43260282532321e-93	http://www.ncbi.nlm.nih.gov/nuccore/XM_025281571.1
XM_025281572.1	mRNA	SMARCA2	protein_coding	2154	2021	1813	5316	5107	6044	1.58442410070028	9.68945839038341e-95	4.06361856383899e-93	http://www.ncbi.nlm.nih.gov/nuccore/XM_025281572.1
XM_006060037.2	mRNA	C1QBP	protein_coding	6829	7430	6613	2478	2802	2762	-1.2559403729729	9.9897097531453e-95	4.1860160557692e-93	http://www.ncbi.nlm.nih.gov/nuccore/XM_006060037.2
XM_006066911.2	mRNA	LOC102412637	protein_coding	6172	6458	5946	1706	1806	2169	-1.58940815700488	1.30723020724468e-94	5.47312021979424e-93	http://www.ncbi.nlm.nih.gov/nuccore/XM_006066911.2
XM_006048382.2	mRNA	PNP	protein_coding	37721	38442	37598	93756	96419	90955	1.42723781070869	1.82652206540225e-94	7.64087396007863e-93	http://www.ncbi.nlm.nih.gov/nuccore/XM_006048382.2
XM_025293177.1	mRNA	PCNT	protein_coding	5120	4695	4538	1681	1672	1583	-1.41533299263755	1.85418700099885e-94	7.75009722741323e-93	http://www.ncbi.nlm.nih.gov/nuccore/XM_025293177.1
XM_025281569.1	mRNA	SMARCA2	protein_coding	2158	2012	1811	5210	5046	5927	1.56088800446427	2.06736022359251e-94	8.63387161945095e-93	http://www.ncbi.nlm.nih.gov/nuccore/XM_025281569.1
XM_006046454.2	mRNA	SRRT	protein_coding	10102	10757	9584	3483	3510	3924	-1.35730209202469	2.08104970213629e-94	8.68376376126769e-93	http://www.ncbi.nlm.nih.gov/nuccore/XM_006046454.2
XM_006044948.2	mRNA	NETO1	protein_coding	880	771	802	101	76	101	-3.01677427911649	2.79955308821525e-94	1.16721450639455e-92	http://www.ncbi.nlm.nih.gov/nuccore/XM_006044948.2
XM_025281570.1	mRNA	SMARCA2	protein_coding	2154	2007	1808	5205	5038	5923	1.56227074743404	3.00716153498934e-94	1.25272415683758e-92	http://www.ncbi.nlm.nih.gov/nuccore/XM_025281570.1
XM_025293229.1	mRNA	PCNT	protein_coding	5101	4685	4547	1680	1663	1582	-1.41657903127414	3.16264945835561e-94	1.31639669142566e-92	http://www.ncbi.nlm.nih.gov/nuccore/XM_025293229.1
XM_025293227.1	mRNA	PCNT	protein_coding	5120	4709	4546	1690	1676	1592	-1.41110367066749	3.60090364009572e-94	1.4975611190358e-92	http://www.ncbi.nlm.nih.gov/nuccore/XM_025293227.1
XM_006073460.2	mRNA	PTTG1	protein_coding	1327	1463	1354	271	339	288	-2.08807686898751	3.64666694971194e-94	1.51532850238114e-92	http://www.ncbi.nlm.nih.gov/nuccore/XM_006073460.2
XM_006069757.2	mRNA	FZD4	protein_coding	903	884	771	2749	2834	3628	1.97037883193019	4.93270709568912e-94	2.04801888023766e-92	http://www.ncbi.nlm.nih.gov/nuccore/XM_006069757.2
XM_025286983.1	mRNA	TNNT3	protein_coding	381	233	338	6984	6887	8924	4.7018628437069	5.5855861020972e-94	2.31715783817476e-92	http://www.ncbi.nlm.nih.gov/nuccore/XM_025286983.1
XM_006040701.2	mRNA	PPDPF	protein_coding	1679	1834	1625	4266	4532	4109	1.45139814355572	6.91502705523616e-94	2.86628446732971e-92	http://www.ncbi.nlm.nih.gov/nuccore/XM_006040701.2
XM_006050858.2	mRNA	STIP1	protein_coding	15130	16857	14641	5428	5862	6069	-1.30460407968239	1.07664974454617e-93	4.45901248732532e-92	http://www.ncbi.nlm.nih.gov/nuccore/XM_006050858.2
XM_025285795.1	mRNA	MEGF6	protein_coding	1899	1885	1986	355	411	285	-2.3373622187578	1.2612630098112e-93	5.21926137357335e-92	http://www.ncbi.nlm.nih.gov/nuccore/XM_025285795.1
XM_006051492.2	mRNA	TNNT3	protein_coding	383	234	340	7055	7039	9138	4.72132490987097	1.76398573109225e-93	7.2935320398514e-92	http://www.ncbi.nlm.nih.gov/nuccore/XM_006051492.2
XM_025287936.1	mRNA	ANP32E	protein_coding	6959	6680	6326	2390	2815	2427	-1.26658231668777	1.95969930980464e-93	8.09602808560502e-92	http://www.ncbi.nlm.nih.gov/nuccore/XM_025287936.1
XM_025275287.1	mRNA	MAPK8IP3	protein_coding	403	305	329	1243	1369	1416	2.07960617483102	1.9869649751253e-93	8.20186876186144e-92	http://www.ncbi.nlm.nih.gov/nuccore/XM_025275287.1
XM_006050035.2	mRNA	FBL	protein_coding	11945	13341	10873	4025	4479	4438	-1.36037662569169	2.18900268472399e-93	9.02836761266585e-92	http://www.ncbi.nlm.nih.gov/nuccore/XM_006050035.2
XM_006073368.2	mRNA	NEDD4L	protein_coding	4634	4463	4403	1613	1757	1850	-1.25066068492761	2.22197368094035e-93	9.15677375562375e-92	http://www.ncbi.nlm.nih.gov/nuccore/XM_006073368.2
XM_025296237.1	mRNA	KIF23	protein_coding	5533	5433	5121	1311	1595	1821	-1.64942313578865	3.21556090678205e-93	1.32404042197192e-91	http://www.ncbi.nlm.nih.gov/nuccore/XM_025296237.1
XM_025274794.1	mRNA	WDR90	protein_coding	2275	2280	2025	581	685	724	-1.60507259012054	3.73746173118604e-93	1.53766767822363e-91	http://www.ncbi.nlm.nih.gov/nuccore/XM_025274794.1
XM_025292415.1	mRNA	TCOF1	protein_coding	4207	4656	3861	1211	1245	1415	-1.59431588634313	4.09691617097499e-93	1.68416381507002e-91	http://www.ncbi.nlm.nih.gov/nuccore/XM_025292415.1
XM_006070101.2	mRNA	FAM214A	protein_coding	389	338	319	1123	1310	1222	1.92660706217187	4.27362182840421e-93	1.75535581497595e-91	http://www.ncbi.nlm.nih.gov/nuccore/XM_006070101.2
XM_025281567.1	mRNA	SMARCA2	protein_coding	2215	2080	1858	5401	5190	6133	1.56764107227523	4.29013197199464e-93	1.76068571038459e-91	http://www.ncbi.nlm.nih.gov/nuccore/XM_025281567.1
XM_025295978.1	mRNA	RYR3	protein_coding	121	119	140	835	784	793	2.78840709120896	4.41794392855493e-93	1.81164790413492e-91	http://www.ncbi.nlm.nih.gov/nuccore/XM_025295978.1
XM_006044465.2	mRNA	SMARCA2	protein_coding	2211	2079	1855	5398	5184	6128	1.56832526822231	5.17696683735894e-93	2.12115146988268e-91	http://www.ncbi.nlm.nih.gov/nuccore/XM_006044465.2
XM_025287447.1	mRNA	NUF2	protein_coding	2243	2157	2047	349	534	372	-2.2446364601098	5.19098559256994e-93	2.12514770072812e-91	http://www.ncbi.nlm.nih.gov/nuccore/XM_025287447.1
XM_025292417.1	mRNA	TCOF1	protein_coding	2995	3307	2705	863	896	956	-1.60708634844299	5.49268606625303e-93	2.24681525352155e-91	http://www.ncbi.nlm.nih.gov/nuccore/XM_025292417.1
XM_025292413.1	mRNA	TCOF1	protein_coding	4329	4755	3945	1226	1281	1464	-1.59201446670278	5.78143046874953e-93	2.36298777887209e-91	http://www.ncbi.nlm.nih.gov/nuccore/XM_025292413.1
XM_006052840.2	mRNA	NUF2	protein_coding	2234	2131	2040	343	528	368	-2.25390129317436	1.01064347338351e-92	4.12731883396613e-91	http://www.ncbi.nlm.nih.gov/nuccore/XM_006052840.2
XM_006077988.2	mRNA	SRRM1	protein_coding	8741	8468	8090	3473	3904	3610	-1.08223832647093	1.23141829176555e-92	5.02481192060893e-91	http://www.ncbi.nlm.nih.gov/nuccore/XM_006077988.2
XM_006056347.2	mRNA	CCT8	protein_coding	17003	16755	16036	6773	7848	7613	-1.04374425537982	1.52245055550326e-92	6.20728756357113e-91	http://www.ncbi.nlm.nih.gov/nuccore/XM_006056347.2
XM_025275420.1	mRNA	SRRT	protein_coding	10543	11293	10026	3627	3663	4113	-1.36030464707328	2.04577053609255e-92	8.33413126898929e-91	http://www.ncbi.nlm.nih.gov/nuccore/XM_025275420.1
XM_006060020.2	mRNA	PIMREG	protein_coding	2629	3237	2973	515	724	625	-2.13232105800567	2.59501874811703e-92	1.05630407751172e-90	http://www.ncbi.nlm.nih.gov/nuccore/XM_006060020.2
XM_006066351.2	mRNA	NCAPH2	protein_coding	4938	5372	4754	1670	1681	1840	-1.41487767006809	2.63204998765981e-92	1.07050307375653e-90	http://www.ncbi.nlm.nih.gov/nuccore/XM_006066351.2
XM_006051486.2	mRNA	TNNT3	protein_coding	390	238	349	7595	7806	10251	4.83326680017985	2.78586277727613e-92	1.13213736665766e-90	http://www.ncbi.nlm.nih.gov/nuccore/XM_006051486.2
XM_025264270.1	mRNA	SVIL	protein_coding	1308	1303	1239	4264	4848	6439	2.1310406652741	3.5451612969919e-92	1.43953195843543e-90	http://www.ncbi.nlm.nih.gov/nuccore/XM_025264270.1
XM_025274790.1	mRNA	WDR90	protein_coding	2468	2493	2222	623	751	798	-1.60605588012675	4.0620882607102e-92	1.64808976720981e-90	http://www.ncbi.nlm.nih.gov/nuccore/XM_025274790.1
XM_006066214.2	mRNA	EHD4	protein_coding	8895	8433	7722	2456	2682	3140	-1.47633615553434	4.14883538346442e-92	1.681915584299e-90	http://www.ncbi.nlm.nih.gov/nuccore/XM_006066214.2
XM_006072996.2	mRNA	PAPSS2	protein_coding	1249	1167	1025	2780	3003	2784	1.44019316611168	4.52945088765839e-92	1.83472220793336e-90	http://www.ncbi.nlm.nih.gov/nuccore/XM_006072996.2
XM_006048517.2	mRNA	SMG9	protein_coding	2711	3049	2649	777	714	785	-1.76146354991243	4.54673470568695e-92	1.84022715874444e-90	http://www.ncbi.nlm.nih.gov/nuccore/XM_006048517.2
XM_025264273.1	mRNA	SVIL	protein_coding	1287	1297	1220	4234	4807	6399	2.13810880371203	4.60947878304604e-92	1.86410764129629e-90	http://www.ncbi.nlm.nih.gov/nuccore/XM_025264273.1
XM_025278723.1	mRNA	SRRM1	protein_coding	8454	8210	7800	3394	3808	3549	-1.06507431773374	4.88018377125675e-92	1.97198212518512e-90	http://www.ncbi.nlm.nih.gov/nuccore/XM_025278723.1
XM_025267107.1	mRNA	DDX39B	protein_coding	9426	8978	8536	3747	3859	3832	-1.11276642129711	4.97248516277047e-92	2.00765095838503e-90	http://www.ncbi.nlm.nih.gov/nuccore/XM_025267107.1
XM_025264272.1	mRNA	SVIL	protein_coding	1295	1301	1220	4256	4849	6459	2.14512502761096	5.00160355581726e-92	2.01777242074075e-90	http://www.ncbi.nlm.nih.gov/nuccore/XM_025264272.1
XM_025292208.1	mRNA	ELL2	protein_coding	3119	2859	2677	668	771	909	-1.76200904203625	5.27524062602286e-92	2.12644266755936e-90	http://www.ncbi.nlm.nih.gov/nuccore/XM_025292208.1
XM_025293215.1	mRNA	PCNT	protein_coding	5062	4643	4501	1673	1639	1574	-1.41496545683178	5.44725188924245e-92	2.19400510006246e-90	http://www.ncbi.nlm.nih.gov/nuccore/XM_025293215.1
XM_006063058.2	mRNA	RHOU	protein_coding	383	342	320	1173	1346	1184	1.94748537373299	6.41902056756749e-92	2.58331875394116e-90	http://www.ncbi.nlm.nih.gov/nuccore/XM_006063058.2
XM_025279576.1	mRNA	SRSF2	protein_coding	20079	21159	19619	6535	7891	8071	-1.31830959259957	6.47260046984224e-92	2.60277944478571e-90	http://www.ncbi.nlm.nih.gov/nuccore/XM_025279576.1
XM_025290390.1	mRNA	LOC102409148	protein_coding	22242	25311	22715	6326	7861	7983	-1.54820489962294	6.88144685496916e-92	2.76495424721878e-90	http://www.ncbi.nlm.nih.gov/nuccore/XM_025290390.1
XM_006075300.2	mRNA	CIP2A	protein_coding	3044	2776	2789	769	989	820	-1.62093043380028	7.41278843480139e-92	2.97604639957381e-90	http://www.ncbi.nlm.nih.gov/nuccore/XM_006075300.2
XM_006066054.2	mRNA	HNRNPA2B1	protein_coding	33577	33698	31196	12107	14626	14012	-1.15426038679975	7.58948630183166e-92	3.04453281816553e-90	http://www.ncbi.nlm.nih.gov/nuccore/XM_006066054.2
XM_025264269.1	mRNA	SVIL	protein_coding	1275	1291	1208	4174	4729	6282	2.12562161305914	7.91883654534866e-92	3.17409648591236e-90	http://www.ncbi.nlm.nih.gov/nuccore/XM_025264269.1
XM_025263854.1	mRNA	PPDPF	protein_coding	1624	1803	1580	4098	4705	4068	1.48284115065031	8.63004426489179e-92	3.45638822676611e-90	http://www.ncbi.nlm.nih.gov/nuccore/XM_025263854.1
XM_025296239.1	mRNA	KIF23	protein_coding	5032	4980	4695	1183	1443	1652	-1.66420939180115	8.82860814749706e-92	3.53307424684937e-90	http://www.ncbi.nlm.nih.gov/nuccore/XM_025296239.1
XM_025274204.1	mRNA	PAPSS2	protein_coding	1256	1172	1025	2792	3024	2801	1.44360758382374	9.03914184179894e-92	3.61442346696588e-90	http://www.ncbi.nlm.nih.gov/nuccore/XM_025274204.1
XM_025281338.1	mRNA	CTSB	protein_coding	15177	15383	14832	39852	38043	45405	1.56387122937833	9.07565377821102e-92	3.62611305687095e-90	http://www.ncbi.nlm.nih.gov/nuccore/XM_025281338.1
XM_006073476.2	mRNA	CPEB1	protein_coding	94	98	107	628	664	746	2.88786489672692	9.96491187850982e-92	3.97821958752399e-90	http://www.ncbi.nlm.nih.gov/nuccore/XM_006073476.2
XM_006073029.2	mRNA	BMF	protein_coding	254	279	307	1163	1239	1174	2.20850001096266	1.18120205693762e-91	4.71185188813477e-90	http://www.ncbi.nlm.nih.gov/nuccore/XM_006073029.2
XM_006079408.2	mRNA	KLF4	protein_coding	723	676	650	1674	2026	2029	1.60237218806658	1.19475661791993e-91	4.76210871796998e-90	http://www.ncbi.nlm.nih.gov/nuccore/XM_006079408.2
XM_006077664.2	mRNA	ABCF2	protein_coding	7833	7777	7062	2906	3039	3279	-1.17512374980646	1.32103112892859e-91	5.26120974713102e-90	http://www.ncbi.nlm.nih.gov/nuccore/XM_006077664.2
XM_006070282.2	mRNA	DNA2	protein_coding	811	826	778	79	103	125	-2.8582464343821	1.34304498583243e-91	5.34461104865247e-90	http://www.ncbi.nlm.nih.gov/nuccore/XM_006070282.2
XM_025282121.1	mRNA	S1PR3	protein_coding	251	212	286	2101	1844	1490	2.98427777691807	1.65768416056421e-91	6.59144436805992e-90	http://www.ncbi.nlm.nih.gov/nuccore/XM_025282121.1
XM_006077986.2	mRNA	SRRM1	protein_coding	8684	8437	8043	3505	3910	3643	-1.06509175208949	1.75409095084274e-91	6.96922435756283e-90	http://www.ncbi.nlm.nih.gov/nuccore/XM_006077986.2
XM_025265214.1	mRNA	CRISPLD1	protein_coding	752	818	707	103	91	99	-2.83440381063845	1.83859093561299e-91	7.2991327637487e-90	http://www.ncbi.nlm.nih.gov/nuccore/XM_025265214.1
XM_025264271.1	mRNA	SVIL	protein_coding	1296	1305	1222	4237	4818	6416	2.13388210392458	1.91040107998084e-91	7.57817778725202e-90	http://www.ncbi.nlm.nih.gov/nuccore/XM_025264271.1
XM_025278347.1	mRNA	WDFY1	protein_coding	4507	4070	3899	8398	8665	8767	1.17369595347671	2.29738851949114e-91	9.10602929249062e-90	http://www.ncbi.nlm.nih.gov/nuccore/XM_025278347.1
XM_025294691.1	mRNA	FOXO3	protein_coding	1270	1165	1010	2940	3088	2909	1.50072230461532	2.48580303481628e-91	9.84500513542539e-90	http://www.ncbi.nlm.nih.gov/nuccore/XM_025294691.1
XM_025264275.1	mRNA	SVIL	protein_coding	1286	1297	1219	4217	4797	6389	2.13535481792188	2.67182571817575e-91	1.05733417598626e-89	http://www.ncbi.nlm.nih.gov/nuccore/XM_025264275.1
XM_025274793.1	mRNA	WDR90	protein_coding	2358	2364	2120	595	714	760	-1.60587810416781	2.70296591800174e-91	1.06880849946508e-89	http://www.ncbi.nlm.nih.gov/nuccore/XM_025274793.1
XM_025264274.1	mRNA	SVIL	protein_coding	1291	1297	1219	4221	4792	6390	2.13356378370433	3.13823853147747e-91	1.23994019313086e-89	http://www.ncbi.nlm.nih.gov/nuccore/XM_025264274.1
XM_006067781.2	mRNA	SVIL	protein_coding	1286	1297	1219	4216	4790	6384	2.13416198100377	3.41858461637568e-91	1.34963661918927e-89	http://www.ncbi.nlm.nih.gov/nuccore/XM_006067781.2
XM_025278984.1	mRNA	SPECC1	protein_coding	2156	2317	2092	570	675	702	-1.63478037422593	3.47832368678236e-91	1.37213397503213e-89	http://www.ncbi.nlm.nih.gov/nuccore/XM_025278984.1
XM_025264264.1	mRNA	SVIL	protein_coding	1286	1298	1219	4216	4790	6384	2.13378670870043	3.74997232711921e-91	1.47812398144035e-89	http://www.ncbi.nlm.nih.gov/nuccore/XM_025264264.1
XM_025274791.1	mRNA	WDR90	protein_coding	2433	2445	2176	620	740	790	-1.59430544914318	3.94535477088949e-91	1.55390838537571e-89	http://www.ncbi.nlm.nih.gov/nuccore/XM_025274791.1
XM_006043287.2	mRNA	IPO4	protein_coding	9061	9245	8368	3324	3323	3654	-1.2496936405826	4.81677759945463e-91	1.89562646396231e-89	http://www.ncbi.nlm.nih.gov/nuccore/XM_006043287.2
XM_025289640.1	mRNA	SORCS2	protein_coding	591	665	630	2226	2027	2317	1.92351719786242	5.4523236028301e-91	2.1440498726425e-89	http://www.ncbi.nlm.nih.gov/nuccore/XM_025289640.1
XM_006049663.2	mRNA	RPA2	protein_coding	2428	2445	2165	540	730	700	-1.71897064467555	5.70651347508564e-91	2.24223675764347e-89	http://www.ncbi.nlm.nih.gov/nuccore/XM_006049663.2
XM_025295465.1	mRNA	ARMH4	protein_coding	1969	1841	1898	386	401	289	-2.28404526773275	5.86372918245749e-91	2.30219526444113e-89	http://www.ncbi.nlm.nih.gov/nuccore/XM_025295465.1
XM_006077985.2	mRNA	SRRM1	protein_coding	9015	8733	8312	3620	4069	3767	-1.06460981737793	5.9463338170065e-91	2.33278889578516e-89	http://www.ncbi.nlm.nih.gov/nuccore/XM_006077985.2
XM_006051580.2	mRNA	WEE1	protein_coding	2052	1925	1851	521	635	627	-1.58919631208636	6.61897900445928e-91	2.59462935436015e-89	http://www.ncbi.nlm.nih.gov/nuccore/XM_006051580.2
XM_006059735.2	mRNA	TNFRSF12A	protein_coding	12557	14601	12662	3754	4102	4598	-1.55774116496949	6.65543886589172e-91	2.60687052370537e-89	http://www.ncbi.nlm.nih.gov/nuccore/XM_006059735.2
XM_025274792.1	mRNA	WDR90	protein_coding	2463	2490	2208	620	751	796	-1.60494655048111	6.79446470106091e-91	2.6592349945087e-89	http://www.ncbi.nlm.nih.gov/nuccore/XM_025274792.1
XM_025273736.1	mRNA	PIEZO2	protein_coding	4018	3336	3413	11848	10529	10700	1.74757462360221	8.37507996417961e-91	3.2752873552223e-89	http://www.ncbi.nlm.nih.gov/nuccore/XM_025273736.1
XM_006068459.2	mRNA	HBP1	protein_coding	858	770	921	2549	2817	2602	1.76250051027363	8.62842386085154e-91	3.37171734917024e-89	http://www.ncbi.nlm.nih.gov/nuccore/XM_006068459.2
XM_025274205.1	mRNA	PAPSS2	protein_coding	1255	1169	1025	2790	3015	2787	1.44114906063282	9.11691736735827e-91	3.55981327581419e-89	http://www.ncbi.nlm.nih.gov/nuccore/XM_025274205.1
XM_006041453.2	mRNA	MEST	protein_coding	7561	7410	8552	2152	2392	2150	-1.69641362450707	9.26106109994272e-91	3.6132642692439e-89	http://www.ncbi.nlm.nih.gov/nuccore/XM_006041453.2
XM_006057178.2	mRNA	EPB41L5	protein_coding	777	712	706	1758	1969	1905	1.48039192257694	1.11327503173673e-90	4.34011752004846e-89	http://www.ncbi.nlm.nih.gov/nuccore/XM_006057178.2
XM_025276509.1	mRNA	POLA1	protein_coding	4456	4475	4242	1566	1847	1812	-1.21500036564892	1.2825632050922e-90	4.99618034146277e-89	http://www.ncbi.nlm.nih.gov/nuccore/XM_025276509.1
XM_006079409.2	mRNA	KLF4	protein_coding	716	666	647	1655	2006	2003	1.59994127936477	1.42442492202625e-90	5.54446272579016e-89	http://www.ncbi.nlm.nih.gov/nuccore/XM_006079409.2
XM_006041171.2	mRNA	MTPN	protein_coding	41415	39601	38002	14567	16536	14333	-1.26780177539793	1.57454231120864e-90	6.12399856138548e-89	http://www.ncbi.nlm.nih.gov/nuccore/XM_006041171.2
XM_006072687.2	mRNA	RHOD	protein_coding	231	279	303	1238	1265	1390	2.37682378118891	1.70304621622508e-90	6.61863273252589e-89	http://www.ncbi.nlm.nih.gov/nuccore/XM_006072687.2
XM_025276507.1	mRNA	POLA1	protein_coding	4456	4477	4243	1566	1848	1813	-1.21479290316026	2.05556023262213e-90	7.98239886749277e-89	http://www.ncbi.nlm.nih.gov/nuccore/XM_025276507.1
XM_025276508.1	mRNA	POLA1	protein_coding	4447	4471	4222	1563	1845	1810	-1.21326766856245	2.26330124028853e-90	8.78227863667408e-89	http://www.ncbi.nlm.nih.gov/nuccore/XM_025276508.1
XM_006070102.2	mRNA	FAM214A	protein_coding	382	329	314	1104	1277	1182	1.91929639990141	2.58735015402438e-90	1.00318713403857e-88	http://www.ncbi.nlm.nih.gov/nuccore/XM_006070102.2
XM_025289639.1	mRNA	SORCS2	protein_coding	591	667	632	2235	2031	2320	1.92398754100143	2.64577026359842e-90	1.0250405275526e-88	http://www.ncbi.nlm.nih.gov/nuccore/XM_025289639.1
XM_025281595.1	mRNA	APBA1	protein_coding	569	394	469	2914	2730	2217	2.58540930463179	2.67881296243501e-90	1.03703572826262e-88	http://www.ncbi.nlm.nih.gov/nuccore/XM_025281595.1
XM_006077987.2	mRNA	SRRM1	protein_coding	8642	8367	7951	3450	3906	3605	-1.06622881825455	2.82876896278639e-90	1.09423723628033e-88	http://www.ncbi.nlm.nih.gov/nuccore/XM_006077987.2
XM_025271863.1	mRNA	CPEB1	protein_coding	86	86	88	563	610	677	2.95059480817407	2.84028669894127e-90	1.09784021878472e-88	http://www.ncbi.nlm.nih.gov/nuccore/XM_025271863.1
XM_025264265.1	mRNA	SVIL	protein_coding	1285	1298	1219	4184	4759	6342	2.12424842922412	3.92081708127291e-90	1.51431681736636e-88	http://www.ncbi.nlm.nih.gov/nuccore/XM_025264265.1
XM_025290347.1	mRNA	CENPE	protein_coding	5800	5539	5583	1191	1770	1373	-1.85096904437961	4.28646669492003e-90	1.65425739845856e-88	http://www.ncbi.nlm.nih.gov/nuccore/XM_025290347.1
XM_025290815.1	mRNA	UPP1	protein_coding	788	830	753	118	99	111	-2.72977638260967	4.34316439100457e-90	1.674841172237e-88	http://www.ncbi.nlm.nih.gov/nuccore/XM_025290815.1
XM_006052558.2	mRNA	PRDX1	protein_coding	26357	27251	26584	9295	10956	9564	-1.30893062391567	4.4491342373193e-90	1.71437908047919e-88	http://www.ncbi.nlm.nih.gov/nuccore/XM_006052558.2
XM_025264267.1	mRNA	SVIL	protein_coding	1284	1297	1212	4194	4728	6335	2.12531162215612	4.55076371353524e-90	1.75218470246883e-88	http://www.ncbi.nlm.nih.gov/nuccore/XM_025264267.1
XM_006045102.2	mRNA	C3	protein_coding	20	11	31	20420	20900	11675	9.85450017055964	4.56758671690823e-90	1.75730403858316e-88	http://www.ncbi.nlm.nih.gov/nuccore/XM_006045102.2
XM_025281594.1	mRNA	APBA1	protein_coding	570	394	470	2917	2731	2219	2.5844990046407	5.47109516033987e-90	2.10328992417912e-88	http://www.ncbi.nlm.nih.gov/nuccore/XM_025281594.1
XM_006073619.2	mRNA	SNX29	protein_coding	1066	999	975	2566	2611	2491	1.45834830170522	6.90813139407885e-90	2.65369183074164e-88	http://www.ncbi.nlm.nih.gov/nuccore/XM_006073619.2
XM_025292424.1	mRNA	PDGFRB	protein_coding	4073	3915	3533	11525	10095	12473	1.69203072369347	8.45778689923565e-90	3.24647393436531e-88	http://www.ncbi.nlm.nih.gov/nuccore/XM_025292424.1
XM_006067782.2	mRNA	SVIL	protein_coding	1284	1298	1219	4170	4748	6324	2.1205289650824	9.04029765184372e-90	3.46472884544469e-88	http://www.ncbi.nlm.nih.gov/nuccore/XM_006067782.2
XM_025264266.1	mRNA	SVIL	protein_coding	1285	1298	1219	4184	4757	6349	2.1247154289488	9.03399851873171e-90	3.46472884544469e-88	http://www.ncbi.nlm.nih.gov/nuccore/XM_025264266.1
XM_025281883.1	mRNA	CDCA2	protein_coding	3171	2854	2760	633	914	785	-1.79655576652251	1.02217057279339e-89	3.91449688303499e-88	http://www.ncbi.nlm.nih.gov/nuccore/XM_025281883.1
XM_025291520.1	mRNA	UBE2H	protein_coding	2064	1788	1896	4249	4597	4418	1.32781513586461	1.14310251459798e-89	4.37425473001654e-88	http://www.ncbi.nlm.nih.gov/nuccore/XM_025291520.1
XM_006073474.2	mRNA	CPEB1	protein_coding	92	97	107	619	659	746	2.89197444296208	1.33808338669694e-89	5.11644885459721e-88	http://www.ncbi.nlm.nih.gov/nuccore/XM_006073474.2
XM_006070107.2	mRNA	FAM214A	protein_coding	408	347	324	1148	1330	1240	1.90707130732469	1.46867345851863e-89	5.60718143477192e-88	http://www.ncbi.nlm.nih.gov/nuccore/XM_006070107.2
XM_025295621.1	mRNA	FAM214A	protein_coding	408	347	324	1148	1330	1240	1.90707130732469	1.46867345851863e-89	5.60718143477192e-88	http://www.ncbi.nlm.nih.gov/nuccore/XM_025295621.1
XM_025264268.1	mRNA	SVIL	protein_coding	1277	1298	1216	4150	4729	6292	2.11754720834985	1.54224849321659e-89	5.88357172109725e-88	http://www.ncbi.nlm.nih.gov/nuccore/XM_025264268.1
XM_025288537.1	mRNA	AK4	protein_coding	6818	6237	5895	1255	1117	1642	-2.11506794991087	1.67338801895586e-89	6.37897561349946e-88	http://www.ncbi.nlm.nih.gov/nuccore/XM_025288537.1
XM_025271864.1	mRNA	CPEB1	protein_coding	92	94	104	615	640	722	2.88850054488887	1.72694847304868e-89	6.57811573185812e-88	http://www.ncbi.nlm.nih.gov/nuccore/XM_025271864.1
XM_006050145.2	mRNA	APBA1	protein_coding	566	392	468	2903	2722	2200	2.58479910919781	1.80668022383481e-89	6.87656446081906e-88	http://www.ncbi.nlm.nih.gov/nuccore/XM_006050145.2
XM_006058624.2	mRNA	DNAJB11	protein_coding	5645	6131	5216	1872	2245	2026	-1.3475628346038	1.92699373145378e-89	7.32890142612379e-88	http://www.ncbi.nlm.nih.gov/nuccore/XM_006058624.2
XM_006076182.2	mRNA	TGFB2	protein_coding	2460	2126	2169	5527	6337	5351	1.47144030118261	1.93903623472673e-89	7.3690772176041e-88	http://www.ncbi.nlm.nih.gov/nuccore/XM_006076182.2
XM_006051254.2	mRNA	TCP1	protein_coding	23766	24439	22271	8750	10290	10332	-1.14358019121405	2.2552966987861e-89	8.56445483411735e-88	http://www.ncbi.nlm.nih.gov/nuccore/XM_006051254.2
XM_006067475.2	mRNA	PPP5C	protein_coding	5423	5666	5224	1900	1943	2159	-1.32112778352089	2.41394920573249e-89	9.15995363878218e-88	http://www.ncbi.nlm.nih.gov/nuccore/XM_006067475.2
XM_025292423.1	mRNA	PDGFRB	protein_coding	4091	3949	3552	11565	10123	12497	1.68708588733313	2.70691830445235e-89	1.02638349073615e-87	http://www.ncbi.nlm.nih.gov/nuccore/XM_025292423.1
XM_006046965.2	mRNA	DEPDC1B	protein_coding	931	846	794	143	147	126	-2.50358756210874	3.25414702178814e-89	1.23293815259734e-87	http://www.ncbi.nlm.nih.gov/nuccore/XM_006046965.2
XM_006054352.2	mRNA	PARP10	protein_coding	106	110	61	662	763	790	3.1243974707104	3.60839232149249e-89	1.36611649417721e-87	http://www.ncbi.nlm.nih.gov/nuccore/XM_006054352.2
XM_006050144.2	mRNA	APBA1	protein_coding	567	392	469	2906	2723	2202	2.5838854217299	3.65248642688862e-89	1.38176029800206e-87	http://www.ncbi.nlm.nih.gov/nuccore/XM_006050144.2
XM_025278976.1	mRNA	SPECC1	protein_coding	2218	2372	2158	588	704	735	-1.61671186435203	4.08650752658714e-89	1.54478045900722e-87	http://www.ncbi.nlm.nih.gov/nuccore/XM_025278976.1
XM_025264279.1	mRNA	SVIL	protein_coding	1265	1284	1192	4034	4588	6075	2.09123556900094	4.59329124108351e-89	1.73503828282414e-87	http://www.ncbi.nlm.nih.gov/nuccore/XM_025264279.1
XM_025284477.1	mRNA	RAB4A	protein_coding	636	654	572	1540	1749	1742	1.55497620956991	4.86577548100592e-89	1.8365722105315e-87	http://www.ncbi.nlm.nih.gov/nuccore/XM_025284477.1
XM_006073028.2	mRNA	BMF	protein_coding	239	252	289	1101	1150	1124	2.23205246298366	4.91522568452077e-89	1.85383262134654e-87	http://www.ncbi.nlm.nih.gov/nuccore/XM_006073028.2
XM_006077990.2	mRNA	SRRM1	protein_coding	8673	8391	8030	3493	3919	3620	-1.06456134235462	5.37703938697405e-89	2.02647680315589e-87	http://www.ncbi.nlm.nih.gov/nuccore/XM_006077990.2
XM_025273179.1	mRNA	NETO1	protein_coding	809	710	750	92	69	93	-3.03500803433938	5.58489495723586e-89	2.10322162852881e-87	http://www.ncbi.nlm.nih.gov/nuccore/XM_025273179.1
XM_025295617.1	mRNA	FAM214A	protein_coding	399	347	315	1118	1289	1223	1.89690157596303	5.66100285217312e-89	2.13027299927358e-87	http://www.ncbi.nlm.nih.gov/nuccore/XM_025295617.1
XM_006067697.2	mRNA	CCNG1	protein_coding	7829	7671	6967	15325	18014	15468	1.24066636531112	5.75253277191994e-89	2.16308256826692e-87	http://www.ncbi.nlm.nih.gov/nuccore/XM_006067697.2
XM_025271868.1	mRNA	CPEB1	protein_coding	94	91	100	616	628	733	2.91434078377554	5.96621732584444e-89	2.2417409187447e-87	http://www.ncbi.nlm.nih.gov/nuccore/XM_025271868.1
XM_025278982.1	mRNA	SPECC1	protein_coding	2217	2372	2160	589	704	736	-1.61550624812737	6.08066255637953e-89	2.28302072755462e-87	http://www.ncbi.nlm.nih.gov/nuccore/XM_025278982.1
XM_006073371.2	mRNA	NEDD4L	protein_coding	4223	4074	4001	1490	1630	1709	-1.22843162728017	6.09199710019593e-89	2.28555400243269e-87	http://www.ncbi.nlm.nih.gov/nuccore/XM_006073371.2
XM_025264280.1	mRNA	SVIL	protein_coding	1264	1283	1188	4030	4564	6056	2.08907739294909	6.17329174813458e-89	2.31431087108585e-87	http://www.ncbi.nlm.nih.gov/nuccore/XM_025264280.1
XM_006066053.2	mRNA	HNRNPA2B1	protein_coding	36058	36572	33708	13105	15874	15071	-1.15271858643144	7.50573917856239e-89	2.81171761724447e-87	http://www.ncbi.nlm.nih.gov/nuccore/XM_006066053.2
XM_025292398.1	mRNA	SMIM3	protein_coding	936	919	791	2229	2257	2322	1.48801149490896	8.11403169958009e-89	3.0373057954033e-87	http://www.ncbi.nlm.nih.gov/nuccore/XM_025292398.1
XM_006075301.2	mRNA	CIP2A	protein_coding	2971	2707	2711	752	967	790	-1.62254918563307	8.84925773983457e-89	3.31003429708542e-87	http://www.ncbi.nlm.nih.gov/nuccore/XM_006075301.2
NM_001290946.1	mRNA	PRDX1	protein_coding	23020	23445	23264	8202	9497	8263	-1.30647020590349	9.89182260292658e-89	3.69722638818913e-87	http://www.ncbi.nlm.nih.gov/nuccore/NM_001290946.1
XM_025285464.1	mRNA	CENPF	protein_coding	16014	15165	14652	3130	4792	3755	-1.85862478825812	1.02334385499649e-88	3.82204354478936e-87	http://www.ncbi.nlm.nih.gov/nuccore/XM_025285464.1
XM_006047824.2	mRNA	LSM7	protein_coding	3141	3549	2983	838	862	1016	-1.71100237461244	1.03806239328385e-88	3.87411105772144e-87	http://www.ncbi.nlm.nih.gov/nuccore/XM_006047824.2
XM_006046213.2	mRNA	CENPA	protein_coding	2903	3168	2642	376	525	645	-2.37943833950089	1.23014564894561e-88	4.58754091821984e-87	http://www.ncbi.nlm.nih.gov/nuccore/XM_006046213.2
XM_006063807.2	mRNA	CPT2	protein_coding	1485	1459	1433	3569	3447	3720	1.41749885725309	1.26955382351366e-88	4.7309633619238e-87	http://www.ncbi.nlm.nih.gov/nuccore/XM_006063807.2
XM_025260972.1	mRNA	RHOQ	protein_coding	4835	4373	4389	8414	9514	9740	1.14500792375312	1.39147599860013e-88	5.18142815233589e-87	http://www.ncbi.nlm.nih.gov/nuccore/XM_025260972.1
XM_025278977.1	mRNA	SPECC1	protein_coding	2221	2382	2159	588	704	737	-1.6182699613522	1.70700905971645e-88	6.35162900539603e-87	http://www.ncbi.nlm.nih.gov/nuccore/XM_025278977.1
XM_006080295.2	mRNA	PRSS35	protein_coding	133	86	80	819	923	1260	3.45050542343425	2.14370974317945e-88	7.97060078615147e-87	http://www.ncbi.nlm.nih.gov/nuccore/XM_006080295.2
XM_006055228.2	mRNA	DKK3	protein_coding	2722	2707	2469	5285	5407	5733	1.17930307374092	2.54643762193642e-88	9.46093673659496e-87	http://www.ncbi.nlm.nih.gov/nuccore/XM_006055228.2
XM_006051490.2	mRNA	TNNT3	protein_coding	385	229	339	7034	6962	9003	4.71317974769943	4.33608494926164e-88	1.60981192568601e-86	http://www.ncbi.nlm.nih.gov/nuccore/XM_006051490.2
XM_006050820.2	mRNA	OGT	protein_coding	4122	3639	3691	7644	8119	8551	1.20792167228595	4.41025194794125e-88	1.63612794342723e-86	http://www.ncbi.nlm.nih.gov/nuccore/XM_006050820.2
XM_025268908.1	mRNA	PSMB10	protein_coding	182	170	164	747	788	855	2.33325587546401	4.65539934093089e-88	1.725788403e-86	http://www.ncbi.nlm.nih.gov/nuccore/XM_025268908.1
XM_025263064.1	mRNA	DIAPH3	protein_coding	6262	6145	5619	1746	2351	2040	-1.43671353313283	6.08791699838706e-88	2.25515456216088e-86	http://www.ncbi.nlm.nih.gov/nuccore/XM_025263064.1
XM_025266178.1	mRNA	TSPAN18	protein_coding	10843	10844	8991	3443	3234	3223	-1.5035831974863	6.83204153211308e-88	2.52892128718031e-86	http://www.ncbi.nlm.nih.gov/nuccore/XM_025266178.1
XM_025264276.1	mRNA	SVIL	protein_coding	1270	1290	1199	4054	4631	6153	2.09789510228916	7.32522731707591e-88	2.70946399865384e-86	http://www.ncbi.nlm.nih.gov/nuccore/XM_025264276.1
XM_006052322.2	mRNA	NRM	protein_coding	2306	2351	2206	600	690	772	-1.61596412063067	8.41279466913204e-88	3.10942632641073e-86	http://www.ncbi.nlm.nih.gov/nuccore/XM_006052322.2
XM_025269234.1	mRNA	SMG9	protein_coding	2406	2657	2327	677	606	689	-1.78156949719411	8.9197999120887e-88	3.29437502609337e-86	http://www.ncbi.nlm.nih.gov/nuccore/XM_025269234.1
XM_006058918.2	mRNA	AK4	protein_coding	6828	6240	5896	1258	1117	1651	-2.11179616229376	9.02602960229411e-88	3.33113979907481e-86	http://www.ncbi.nlm.nih.gov/nuccore/XM_006058918.2
XM_006055152.2	mRNA	PLBD1	protein_coding	48	41	48	639	662	1104	4.25010021430417	1.09877651446915e-87	4.05213488381914e-86	http://www.ncbi.nlm.nih.gov/nuccore/XM_006055152.2
XM_025266182.1	mRNA	TSPAN18	protein_coding	10690	10720	8884	3399	3194	3167	-1.50596048947608	1.30838681996561e-87	4.82157962508482e-86	http://www.ncbi.nlm.nih.gov/nuccore/XM_025266182.1
XM_025264277.1	mRNA	SVIL	protein_coding	1269	1289	1195	4050	4601	6132	2.09501213371131	1.33353693793691e-87	4.91062903612939e-86	http://www.ncbi.nlm.nih.gov/nuccore/XM_025264277.1
XM_025264281.1	mRNA	SVIL	protein_coding	1262	1283	1188	3984	4522	5996	2.07512441288744	1.62805155088294e-87	5.99072469864407e-86	http://www.ncbi.nlm.nih.gov/nuccore/XM_025264281.1
XM_006080549.2	mRNA	NOP58	protein_coding	5958	5488	5756	2057	2374	2209	-1.25425786920224	1.6614424364956e-87	6.10908092350704e-86	http://www.ncbi.nlm.nih.gov/nuccore/XM_006080549.2
XM_006073477.2	mRNA	CPEB1	protein_coding	91	96	106	617	642	740	2.88909801558588	2.57599868192737e-87	9.46489545204038e-86	http://www.ncbi.nlm.nih.gov/nuccore/XM_006073477.2
XM_006058939.2	mRNA	CENPH	protein_coding	1787	1804	1642	507	583	555	-1.54874802418853	2.6316017277023e-87	9.66207021955135e-86	http://www.ncbi.nlm.nih.gov/nuccore/XM_006058939.2
XM_025295926.1	mRNA	BMF	protein_coding	238	253	285	1075	1114	1098	2.20170315254875	3.04873268587885e-87	1.1185346731115e-85	http://www.ncbi.nlm.nih.gov/nuccore/XM_025295926.1
XM_025273239.1	mRNA	CDH2	protein_coding	2573	2363	2233	704	772	848	-1.50364238339648	3.22408907723807e-87	1.18199992711723e-85	http://www.ncbi.nlm.nih.gov/nuccore/XM_025273239.1
XM_025282914.1	mRNA	MICAL3	protein_coding	2678	2651	2258	749	765	856	-1.55477835565383	4.14952011368694e-87	1.52015838694283e-85	http://www.ncbi.nlm.nih.gov/nuccore/XM_025282914.1
XM_006076181.2	mRNA	TGFB2	protein_coding	2510	2154	2208	5605	6415	5415	1.46505957367515	4.38282258480149e-87	1.60444797680062e-85	http://www.ncbi.nlm.nih.gov/nuccore/XM_006076181.2
XM_025262944.1	mRNA	CKAP2	protein_coding	6489	5964	5675	1398	2045	1680	-1.70691205420011	4.60474843363184e-87	1.6844521380972e-85	http://www.ncbi.nlm.nih.gov/nuccore/XM_025262944.1
XM_025296166.1	mRNA	NFATC4	protein_coding	980	1150	934	2703	2934	3234	1.65451672958785	5.38871816528603e-87	1.96978800549557e-85	http://www.ncbi.nlm.nih.gov/nuccore/XM_025296166.1
XM_025278610.1	mRNA	RCC1	protein_coding	2480	2724	2210	629	705	775	-1.69232712414487	8.00364802192326e-87	2.92350260554459e-85	http://www.ncbi.nlm.nih.gov/nuccore/XM_025278610.1
XM_025274637.1	mRNA	GPR155	protein_coding	274	255	293	1094	1076	1172	2.14426483090727	1.19595587938936e-86	4.36528276767882e-85	http://www.ncbi.nlm.nih.gov/nuccore/XM_025274637.1
XM_006054353.2	mRNA	PARP10	protein_coding	103	110	59	652	758	785	3.13752309804953	1.3139034844408e-86	4.79228501502883e-85	http://www.ncbi.nlm.nih.gov/nuccore/XM_006054353.2
XM_025274635.1	mRNA	GPR155	protein_coding	274	259	297	1100	1085	1178	2.13912079329254	1.35470568680219e-86	4.9374909607568e-85	http://www.ncbi.nlm.nih.gov/nuccore/XM_025274635.1
XM_006057177.2	mRNA	EPB41L5	protein_coding	848	755	736	1835	2073	1974	1.45196498793143	1.37449282973901e-86	5.00594709474316e-85	http://www.ncbi.nlm.nih.gov/nuccore/XM_006057177.2
XM_025280895.1	mRNA	SLC43A2	protein_coding	294	310	312	1242	1232	1567	2.26081677142426	1.58131824052144e-86	5.75500501807886e-85	http://www.ncbi.nlm.nih.gov/nuccore/XM_025280895.1
XM_025264278.1	mRNA	SVIL	protein_coding	1268	1290	1199	4008	4589	6093	2.08412190218456	1.88660132011651e-86	6.86103193957409e-85	http://www.ncbi.nlm.nih.gov/nuccore/XM_025264278.1
XM_025289751.1	mRNA	PTPN13	protein_coding	3681	3406	3367	6580	6980	6852	1.08753630799153	2.04117479989773e-86	7.41775726151019e-85	http://www.ncbi.nlm.nih.gov/nuccore/XM_025289751.1
XM_025278724.1	mRNA	SRRM1	protein_coding	8416	8123	7839	3401	3842	3547	-1.05512077339476	2.06730989464194e-86	7.50725808168698e-85	http://www.ncbi.nlm.nih.gov/nuccore/XM_025278724.1
XM_006071785.2	mRNA	NUP35	protein_coding	1779	1847	1671	480	540	573	-1.61320119904298	2.21466850870727e-86	8.03652069259448e-85	http://www.ncbi.nlm.nih.gov/nuccore/XM_006071785.2
XM_006057180.2	mRNA	EPB41L5	protein_coding	846	754	733	1828	2067	1967	1.45077165710482	2.44379887712031e-86	8.86152776235556e-85	http://www.ncbi.nlm.nih.gov/nuccore/XM_006057180.2
XM_006078430.2	mRNA	KIF14	protein_coding	2986	2678	2394	593	809	778	-1.76674460827084	2.53345462384609e-86	9.17994979810062e-85	http://www.ncbi.nlm.nih.gov/nuccore/XM_006078430.2
XM_006055371.2	mRNA	PTPN13	protein_coding	3686	3410	3372	6591	6987	6863	1.0876633289691	2.73579036128994e-86	9.90590720716198e-85	http://www.ncbi.nlm.nih.gov/nuccore/XM_006055371.2
XM_006071872.2	mRNA	CASP2	protein_coding	2834	2704	2663	903	1042	1052	-1.33276840585768	2.87283600159285e-86	1.03945757521685e-84	http://www.ncbi.nlm.nih.gov/nuccore/XM_006071872.2
XM_025294835.1	mRNA	TTK	protein_coding	2018	1709	1799	283	447	352	-2.23741903442272	3.57126310422291e-86	1.29122671728373e-84	http://www.ncbi.nlm.nih.gov/nuccore/XM_025294835.1
XM_006070103.2	mRNA	FAM214A	protein_coding	376	316	312	1079	1252	1148	1.91453496556398	3.62331731250896e-86	1.30909745076964e-84	http://www.ncbi.nlm.nih.gov/nuccore/XM_006070103.2
XM_006051707.2	mRNA	DSN1	protein_coding	2656	2560	2340	764	947	897	-1.41478244027717	4.71368115537532e-86	1.7018096826396e-84	http://www.ncbi.nlm.nih.gov/nuccore/XM_006051707.2
XM_006069549.2	mRNA	LOXL2	protein_coding	43041	40737	39737	117406	106234	121812	1.60904104827001	4.7906690562393e-86	1.72835267479371e-84	http://www.ncbi.nlm.nih.gov/nuccore/XM_006069549.2
XM_006057179.2	mRNA	EPB41L5	protein_coding	826	736	715	1794	2045	1931	1.46287556495535	4.94362716106291e-86	1.78224555749376e-84	http://www.ncbi.nlm.nih.gov/nuccore/XM_006057179.2
XM_006052843.2	mRNA	ERG28	protein_coding	587	595	558	1566	1631	1581	1.5797350754512	5.4114431243396e-86	1.94948901506849e-84	http://www.ncbi.nlm.nih.gov/nuccore/XM_006052843.2
XM_025289755.1	mRNA	PTPN13	protein_coding	3664	3380	3333	6545	6929	6807	1.0890659514601	5.47627756539477e-86	1.9714203550626e-84	http://www.ncbi.nlm.nih.gov/nuccore/XM_025289755.1
XM_006050287.2	mRNA	PSMB8	protein_coding	26	38	37	604	598	464	4.16745577614238	5.59791363513695e-86	2.01375343713667e-84	http://www.ncbi.nlm.nih.gov/nuccore/XM_006050287.2
XM_025279640.1	mRNA	CBX2	protein_coding	2127	2090	1811	419	517	588	-1.86414311427932	5.87141648100329e-86	2.11061748436527e-84	http://www.ncbi.nlm.nih.gov/nuccore/XM_025279640.1
XM_025271861.1	mRNA	CPEB1	protein_coding	79	80	99	585	618	673	2.98022655587659	5.94479792016748e-86	2.13545542016225e-84	http://www.ncbi.nlm.nih.gov/nuccore/XM_025271861.1
XM_025286561.1	mRNA	P3H2	protein_coding	2378	2207	1971	33	79	55	-5.18382744141995	6.52231371714741e-86	2.34121928191236e-84	http://www.ncbi.nlm.nih.gov/nuccore/XM_025286561.1
XM_006080294.2	mRNA	PRSS35	protein_coding	139	87	81	837	947	1297	3.45029248255102	7.35681330772863e-86	2.63886615861025e-84	http://www.ncbi.nlm.nih.gov/nuccore/XM_006080294.2
XM_006067783.2	mRNA	SVIL	protein_coding	1253	1283	1185	3918	4461	5904	2.05769206426477	8.06606324951071e-86	2.8911904264775e-84	http://www.ncbi.nlm.nih.gov/nuccore/XM_006067783.2
XM_025279975.1	mRNA	FZD2	protein_coding	1190	1189	1170	2867	3082	3563	1.54155509830186	8.13609493963672e-86	2.9141959610174e-84	http://www.ncbi.nlm.nih.gov/nuccore/XM_025279975.1
XM_006080297.2	mRNA	PRSS35	protein_coding	128	87	80	741	864	1142	3.3407814289112	8.48022218844626e-86	3.0352737794178e-84	http://www.ncbi.nlm.nih.gov/nuccore/XM_006080297.2
XM_006046078.2	mRNA	PARP1	protein_coding	20312	20501	19052	8514	9097	9398	-1.02690292597579	9.07391337360756e-86	3.24543852127243e-84	http://www.ncbi.nlm.nih.gov/nuccore/XM_006046078.2
XM_025268369.1	mRNA	SF3B3	protein_coding	16500	15506	14803	6467	6694	7095	-1.0857850233253	9.43399314363395e-86	3.3718066025486e-84	http://www.ncbi.nlm.nih.gov/nuccore/XM_025268369.1
XM_025263475.1	mRNA	FAM83D	protein_coding	1641	1816	1616	367	477	461	-1.8414435116413	9.64524276107528e-86	3.44483820849501e-84	http://www.ncbi.nlm.nih.gov/nuccore/XM_025263475.1
XM_006050286.2	mRNA	PSMB8	protein_coding	28	41	36	622	611	467	4.14177192497014	1.04699244873818e-85	3.73669804967638e-84	http://www.ncbi.nlm.nih.gov/nuccore/XM_006050286.2
XM_025281375.1	mRNA	EXTL3	protein_coding	2677	2538	2204	781	881	848	-1.44045141777353	1.08853252275705e-85	3.8821729335236e-84	http://www.ncbi.nlm.nih.gov/nuccore/XM_025281375.1
XM_006063529.2	mRNA	HNRNPU	protein_coding	43648	46377	40507	16402	18581	18649	-1.16269085820976	1.17604840734013e-85	4.19129183110926e-84	http://www.ncbi.nlm.nih.gov/nuccore/XM_006063529.2
XM_006068338.2	mRNA	RAVER1	protein_coding	4942	5198	4565	1853	2088	2050	-1.17442077874236	1.18221678081931e-85	4.21026352185563e-84	http://www.ncbi.nlm.nih.gov/nuccore/XM_006068338.2
XM_006074690.2	mRNA	MTBP	protein_coding	2124	1981	1911	440	494	604	-1.84817695276593	1.34598535364518e-85	4.79007344819027e-84	http://www.ncbi.nlm.nih.gov/nuccore/XM_006074690.2
XM_025270447.1	mRNA	GDNF	protein_coding	1536	1721	1523	306	340	414	-2.05419473266245	1.41081764305691e-85	5.01721394932364e-84	http://www.ncbi.nlm.nih.gov/nuccore/XM_025270447.1
XM_025262179.1	mRNA	NPDC1	protein_coding	281	264	297	1042	1193	1046	2.08116603268892	1.50396134089848e-85	5.34464093349394e-84	http://www.ncbi.nlm.nih.gov/nuccore/XM_025262179.1
XM_025265481.1	mRNA	SQLE	protein_coding	2811	3096	2752	5829	7137	6966	1.32053787320272	2.04259282051363e-85	7.25360670680331e-84	http://www.ncbi.nlm.nih.gov/nuccore/XM_025265481.1
XM_006080296.2	mRNA	PRSS35	protein_coding	127	86	79	735	851	1125	3.33671192275825	2.24985319969039e-85	7.9839341857674e-84	http://www.ncbi.nlm.nih.gov/nuccore/XM_006080296.2
XM_025273180.1	mRNA	NETO1	protein_coding	711	636	668	80	62	79	-3.06508604860066	2.29794585310814e-85	8.14879403839194e-84	http://www.ncbi.nlm.nih.gov/nuccore/XM_025273180.1
XM_025291912.1	mRNA	PAXIP1	protein_coding	2021	2139	1933	621	704	653	-1.50249798907339	2.35460211785665e-85	8.34376538534652e-84	http://www.ncbi.nlm.nih.gov/nuccore/XM_025291912.1
XM_006044079.2	mRNA	PFKFB3	protein_coding	2480	2542	2139	499	377	521	-2.22899384705045	2.96938721682177e-85	1.05148386143363e-83	http://www.ncbi.nlm.nih.gov/nuccore/XM_006044079.2
XM_006053422.2	mRNA	TTK	protein_coding	2062	1774	1865	298	468	345	-2.24416430291308	3.03885516605023e-85	1.07531875666279e-83	http://www.ncbi.nlm.nih.gov/nuccore/XM_006053422.2
XM_025292879.1	mRNA	HNRNPAB	protein_coding	23553	25589	21565	8503	9658	9726	-1.22135688686375	3.04254079657743e-85	1.07585883681957e-83	http://www.ncbi.nlm.nih.gov/nuccore/XM_025292879.1
XM_025266177.1	mRNA	TSPAN18	protein_coding	10920	10965	9055	3486	3295	3200	-1.50398614590956	3.10152042149542e-85	1.09593653872458e-83	http://www.ncbi.nlm.nih.gov/nuccore/XM_025266177.1
XM_025279639.1	mRNA	CBX2	protein_coding	2167	2140	1847	432	528	606	-1.85466298621518	3.14015671321931e-85	1.10880246578827e-83	http://www.ncbi.nlm.nih.gov/nuccore/XM_025279639.1
XM_025280245.1	mRNA	KPNB1	protein_coding	40359	39521	35178	16136	17194	17160	-1.06492111319818	3.30302894137544e-85	1.16548732964694e-83	http://www.ncbi.nlm.nih.gov/nuccore/XM_025280245.1
XM_025291276.1	mRNA	HNRNPA2B1	protein_coding	32783	33223	31096	11841	14523	13718	-1.15847674666438	3.6233543219083e-85	1.27761063255794e-83	http://www.ncbi.nlm.nih.gov/nuccore/XM_025291276.1
XM_006067541.2	mRNA	TOMM40	protein_coding	9918	11897	9163	2810	3272	3353	-1.59466152716487	3.6423421212722e-85	1.28339753541828e-83	http://www.ncbi.nlm.nih.gov/nuccore/XM_006067541.2
XM_006079562.2	mRNA	CENPW	protein_coding	2285	2554	2088	365	576	500	-2.15000632601482	3.68344366664951e-85	1.2969626417207e-83	http://www.ncbi.nlm.nih.gov/nuccore/XM_006079562.2
XM_006073475.2	mRNA	CPEB1	protein_coding	89	95	106	608	637	740	2.89328826032907	3.68818683570607e-85	1.29771562652107e-83	http://www.ncbi.nlm.nih.gov/nuccore/XM_006073475.2
XM_006067539.2	mRNA	APOE	protein_coding	195	267	241	1263	1202	1576	2.64207338950481	3.94104110980125e-85	1.38570565429519e-83	http://www.ncbi.nlm.nih.gov/nuccore/XM_006067539.2
XM_025271866.1	mRNA	CPEB1	protein_coding	89	92	103	604	618	715	2.88906009441436	3.95219695940938e-85	1.38864816014565e-83	http://www.ncbi.nlm.nih.gov/nuccore/XM_025271866.1
XM_025272948.1	mRNA	FRMD4B	protein_coding	2038	1882	1824	386	432	545	-1.95579221271728	5.12947892748366e-85	1.80102909516574e-83	http://www.ncbi.nlm.nih.gov/nuccore/XM_025272948.1
XM_025263065.1	mRNA	DIAPH3	protein_coding	5185	4910	4561	1487	1955	1671	-1.40043728761123	5.16714506306587e-85	1.81297653857134e-83	http://www.ncbi.nlm.nih.gov/nuccore/XM_025263065.1
XM_025271865.1	mRNA	CPEB1	protein_coding	89	92	103	604	617	715	2.88833685848372	6.20138005117055e-85	2.17279436209191e-83	http://www.ncbi.nlm.nih.gov/nuccore/XM_025271865.1
XM_025271867.1	mRNA	CPEB1	protein_coding	89	92	103	604	617	715	2.88833685848372	6.20138005117055e-85	2.17279436209191e-83	http://www.ncbi.nlm.nih.gov/nuccore/XM_025271867.1
XM_025266179.1	mRNA	TSPAN18	protein_coding	11130	11190	9236	3561	3357	3274	-1.50221327827127	6.70868147750762e-85	2.34888712054717e-83	http://www.ncbi.nlm.nih.gov/nuccore/XM_025266179.1
XM_006078431.2	mRNA	KIF14	protein_coding	2968	2654	2370	587	801	774	-1.76680792487721	6.93555456846193e-85	2.42661611843033e-83	http://www.ncbi.nlm.nih.gov/nuccore/XM_006078431.2
XM_025286996.1	mRNA	DUSP8	protein_coding	859	902	867	107	163	121	-2.63283229971524	8.60136849415919e-85	3.00734022796136e-83	http://www.ncbi.nlm.nih.gov/nuccore/XM_025286996.1
XM_025272945.1	mRNA	FRMD4B	protein_coding	2015	1855	1805	381	425	537	-1.9596592789904	8.93687064915894e-85	3.12245235871701e-83	http://www.ncbi.nlm.nih.gov/nuccore/XM_025272945.1
XM_006053421.2	mRNA	TTK	protein_coding	2067	1749	1840	303	471	359	-2.20408182265782	9.46409576892759e-85	3.30434228097603e-83	http://www.ncbi.nlm.nih.gov/nuccore/XM_006053421.2
XM_025296238.1	mRNA	KIF23	protein_coding	4591	4543	4264	1097	1274	1534	-1.66048682830756	1.04202330538957e-84	3.63562515016977e-83	http://www.ncbi.nlm.nih.gov/nuccore/XM_025296238.1
XM_025278013.1	mRNA	NOP58	protein_coding	5624	5185	5464	1951	2251	2116	-1.24606803825714	1.23332975084569e-84	4.3000831474027e-83	http://www.ncbi.nlm.nih.gov/nuccore/XM_025278013.1
XM_006060605.2	mRNA	DNAJC9	protein_coding	2690	2415	2253	605	783	786	-1.6396296027186	1.25125204399417e-84	4.35951962153297e-83	http://www.ncbi.nlm.nih.gov/nuccore/XM_006060605.2
XM_006053726.2	mRNA	ARL4C	protein_coding	16684	17239	15323	4522	4880	3660	-1.79001924028694	1.41954586588408e-84	4.94242024290305e-83	http://www.ncbi.nlm.nih.gov/nuccore/XM_006053726.2
XM_025273784.1	mRNA	PDE1A	protein_coding	83	55	76	823	1001	632	3.6416232433138	1.43454100548095e-84	4.99114081816183e-83	http://www.ncbi.nlm.nih.gov/nuccore/XM_025273784.1
XM_025261743.1	mRNA	DNM1	protein_coding	844	813	864	3312	2994	2708	1.96368053898787	1.75602114171767e-84	6.10539018449403e-83	http://www.ncbi.nlm.nih.gov/nuccore/XM_025261743.1
XM_025282913.1	mRNA	MICAL3	protein_coding	4181	4079	3390	1146	1192	1366	-1.52899296291497	1.99990473797233e-84	6.94848352580162e-83	http://www.ncbi.nlm.nih.gov/nuccore/XM_025282913.1
XM_025263807.1	mRNA	LAMA5	protein_coding	30075	29734	28272	7076	7730	5442	-1.99704092340715	2.02914183857648e-84	7.04515218281507e-83	http://www.ncbi.nlm.nih.gov/nuccore/XM_025263807.1
XM_025290344.1	mRNA	CENPE	protein_coding	5986	5685	5744	1208	1836	1408	-1.85415469122775	2.09513033285791e-84	7.26919767228269e-83	http://www.ncbi.nlm.nih.gov/nuccore/XM_025290344.1
XM_025275458.1	mRNA	EMP2	protein_coding	4883	4568	4055	1697	1778	1771	-1.23991687331969	2.1534318430352e-84	7.46627938173574e-83	http://www.ncbi.nlm.nih.gov/nuccore/XM_025275458.1
XM_006065377.2	mRNA	DNM1	protein_coding	842	811	863	3304	2991	2701	1.96360759589225	2.2202530919512e-84	7.69260568847599e-83	http://www.ncbi.nlm.nih.gov/nuccore/XM_006065377.2
XM_025279577.1	mRNA	SRSF2	protein_coding	20778	21724	20243	6960	8408	8656	-1.26770046654964	2.36675840281889e-84	8.19451034771685e-83	http://www.ncbi.nlm.nih.gov/nuccore/XM_025279577.1
XM_025266176.1	mRNA	TSPAN18	protein_coding	11106	11158	9202	3559	3355	3273	-1.49877061376686	2.57510803078099e-84	8.90969495955563e-83	http://www.ncbi.nlm.nih.gov/nuccore/XM_025266176.1
XM_006068149.2	mRNA	EMP2	protein_coding	5194	4905	4291	1793	1846	1859	-1.26315562102456	2.7404686892337e-84	9.47525131878492e-83	http://www.ncbi.nlm.nih.gov/nuccore/XM_006068149.2
XM_006069808.2	mRNA	PES1	protein_coding	9257	9762	8632	3299	3231	3652	-1.31807376039195	2.75111865134348e-84	9.50547743175355e-83	http://www.ncbi.nlm.nih.gov/nuccore/XM_006069808.2
XM_025261741.1	mRNA	DNM1	protein_coding	879	851	908	3445	3122	2817	1.95604464650364	3.28927398647009e-84	1.13569991564726e-82	http://www.ncbi.nlm.nih.gov/nuccore/XM_025261741.1
XM_006061197.2	mRNA	TNFSF15	protein_coding	101	72	84	760	844	1304	3.61753060183583	3.94159976301901e-84	1.35998840022781e-82	http://www.ncbi.nlm.nih.gov/nuccore/XM_006061197.2
XM_006065376.2	mRNA	DNM1	protein_coding	877	849	907	3437	3119	2810	1.95595996972943	4.22322177613943e-84	1.45614933254391e-82	http://www.ncbi.nlm.nih.gov/nuccore/XM_006065376.2
XM_025295929.1	mRNA	BMF	protein_coding	224	242	271	1005	1058	1044	2.19436966212453	4.74983030558159e-84	1.63658917921848e-82	http://www.ncbi.nlm.nih.gov/nuccore/XM_025295929.1
XM_006048042.2	mRNA	MSH2	protein_coding	2318	2347	2137	612	708	789	-1.5698974400952	5.29975850638907e-84	1.82480903983292e-82	http://www.ncbi.nlm.nih.gov/nuccore/XM_006048042.2
XM_006069691.2	mRNA	WDFY1	protein_coding	5188	4749	4439	9476	9662	9814	1.13443927813828	5.39510132767556e-84	1.85635451276781e-82	http://www.ncbi.nlm.nih.gov/nuccore/XM_006069691.2
XM_025264513.1	mRNA	PFKFB3	protein_coding	2469	2521	2120	492	371	520	-2.23321558273236	8.50479378386964e-84	2.92432257207548e-82	http://www.ncbi.nlm.nih.gov/nuccore/XM_025264513.1
XM_006075582.2	mRNA	CRISPLD1	protein_coding	697	757	677	102	87	96	-2.77895141515865	1.00548296092267e-83	3.45490879738277e-82	http://www.ncbi.nlm.nih.gov/nuccore/XM_006075582.2
XM_006044624.2	mRNA	RIPOR3	protein_coding	859	895	857	2693	2488	2472	1.67621370963159	1.06912077506156e-83	3.67104096319037e-82	http://www.ncbi.nlm.nih.gov/nuccore/XM_006044624.2
XM_025279662.1	mRNA	LOC102410316	protein_coding	722	578	695	2326	2330	2152	1.89354870867504	1.11364728668964e-83	3.82129812429326e-82	http://www.ncbi.nlm.nih.gov/nuccore/XM_025279662.1
XM_025273181.1	mRNA	NETO1	protein_coding	693	613	642	78	62	76	-3.04922986974363	1.15985836480915e-83	3.97712479765218e-82	http://www.ncbi.nlm.nih.gov/nuccore/XM_025273181.1
XM_025265603.1	mRNA	PARP10	protein_coding	103	100	60	587	695	700	3.0380692076239	1.26945431289058e-83	4.34993275317382e-82	http://www.ncbi.nlm.nih.gov/nuccore/XM_025265603.1
XM_006062482.2	mRNA	SURF2	protein_coding	1509	1497	1300	386	423	414	-1.69317442787663	1.4773629906954e-83	5.05887672064721e-82	http://www.ncbi.nlm.nih.gov/nuccore/XM_006062482.2
XM_006068337.2	mRNA	RAVER1	protein_coding	5171	5437	4751	1923	2220	2146	-1.16751395682796	1.78241256837569e-83	6.09925421663339e-82	http://www.ncbi.nlm.nih.gov/nuccore/XM_006068337.2
XM_025288401.1	mRNA	FUBP1	protein_coding	5988	5802	5523	2396	2729	2661	-1.03249263070169	1.83480296402528e-83	6.27422018370843e-82	http://www.ncbi.nlm.nih.gov/nuccore/XM_025288401.1
XM_025272947.1	mRNA	FRMD4B	protein_coding	1994	1829	1794	376	417	531	-1.96545919965881	2.10770411378722e-83	7.20247887937042e-82	http://www.ncbi.nlm.nih.gov/nuccore/XM_025272947.1
XM_025283611.1	mRNA	GLT8D2	protein_coding	135	117	88	693	700	684	2.73827298189407	2.22692668371079e-83	7.60467225240046e-82	http://www.ncbi.nlm.nih.gov/nuccore/XM_025283611.1
XM_006043587.2	mRNA	MYBPC1	protein_coding	4	6	5	885	1139	787	7.66958967244289	2.45916495347128e-83	8.3919846216986e-82	http://www.ncbi.nlm.nih.gov/nuccore/XM_006043587.2
XM_025261744.1	mRNA	DNM1	protein_coding	839	804	855	3286	2961	2676	1.96243808260743	2.54215460323213e-83	8.66925179992021e-82	http://www.ncbi.nlm.nih.gov/nuccore/XM_025261744.1
XM_006075817.2	mRNA	TROAP	protein_coding	1669	1771	1576	245	394	362	-2.21100576238589	2.54914825544483e-83	8.68715550827822e-82	http://www.ncbi.nlm.nih.gov/nuccore/XM_006075817.2
XM_006043588.2	mRNA	MYBPC1	protein_coding	4	6	5	883	1138	787	7.66800560231848	2.56774845616583e-83	8.7445612666815e-82	http://www.ncbi.nlm.nih.gov/nuccore/XM_006043588.2
XM_025263311.1	mRNA	CSE1L	protein_coding	11767	11082	10690	3508	4641	4259	-1.31752168693271	3.16806950372073e-83	1.07816070275873e-81	http://www.ncbi.nlm.nih.gov/nuccore/XM_025263311.1
XM_025283635.1	mRNA	MYBPC1	protein_coding	4	6	5	854	1102	787	7.63398921089008	3.69775528980523e-83	1.25756492698953e-81	http://www.ncbi.nlm.nih.gov/nuccore/XM_025283635.1
XM_006041866.2	mRNA	NCL	protein_coding	60822	60038	56216	22004	22329	24760	-1.23536785027612	3.85270397111093e-83	1.30936746216003e-81	http://www.ncbi.nlm.nih.gov/nuccore/XM_006041866.2
XM_006065380.2	mRNA	DNM1	protein_coding	874	842	899	3419	3089	2785	1.95478450127329	3.96974054058885e-83	1.34822346935077e-81	http://www.ncbi.nlm.nih.gov/nuccore/XM_006065380.2
XM_006049916.2	mRNA	RHBDL1	protein_coding	47	66	56	508	563	494	3.33163740124138	4.19116838775286e-83	1.42245628462541e-81	http://www.ncbi.nlm.nih.gov/nuccore/XM_006049916.2
NM_001290907.1	mRNA	OGT	protein_coding	4684	4110	4256	8801	9241	9844	1.21707699905365	4.33631845069858e-83	1.47071745520187e-81	http://www.ncbi.nlm.nih.gov/nuccore/NM_001290907.1
XM_025283634.1	mRNA	MYBPC1	protein_coding	4	6	5	879	1122	779	7.65378873406214	4.77273975438659e-83	1.61763410056329e-81	http://www.ncbi.nlm.nih.gov/nuccore/XM_025283634.1
XM_025277003.1	mRNA	DIAPH2	protein_coding	613	621	546	1751	1914	1630	1.69613449492827	6.21495428749227e-83	2.10501473464125e-81	http://www.ncbi.nlm.nih.gov/nuccore/XM_025277003.1
XM_006069807.2	mRNA	PES1	protein_coding	10067	10779	9493	3646	3605	4042	-1.30284149913058	6.68743106467767e-83	2.26350460553964e-81	http://www.ncbi.nlm.nih.gov/nuccore/XM_006069807.2
XM_006076314.2	mRNA	GATM	protein_coding	429	392	432	1446	1956	2211	2.27606563067987	6.8902335274387e-83	2.3305641889856e-81	http://www.ncbi.nlm.nih.gov/nuccore/XM_006076314.2
XM_006064061.2	mRNA	CAVIN4	protein_coding	131	87	128	769	1100	1278	3.29596291934932	8.59671875884014e-83	2.90579592077132e-81	http://www.ncbi.nlm.nih.gov/nuccore/XM_006064061.2
XM_025269365.1	mRNA	DACT3	protein_coding	414	438	364	1339	1567	1288	1.90836354241336	1.01977977661173e-82	3.4446432413645e-81	http://www.ncbi.nlm.nih.gov/nuccore/XM_025269365.1
XM_025265482.1	mRNA	SQLE	protein_coding	2384	2672	2309	5029	6073	5988	1.33275615821755	1.1308335042977e-82	3.81717599489324e-81	http://www.ncbi.nlm.nih.gov/nuccore/XM_025265482.1
XM_025266181.1	mRNA	TSPAN18	protein_coding	10979	11064	9169	3551	3347	3215	-1.49760038335713	1.22738066303116e-82	4.14026992377803e-81	http://www.ncbi.nlm.nih.gov/nuccore/XM_025266181.1
XM_006063527.2	mRNA	HNRNPU	protein_coding	44298	47203	41188	16821	19062	19134	-1.1495917068493	1.2773668898494e-82	4.30597094404374e-81	http://www.ncbi.nlm.nih.gov/nuccore/XM_006063527.2
XM_025292418.1	mRNA	TCOF1	protein_coding	2839	3192	2568	852	836	889	-1.61403663650282	1.28981621478327e-82	4.34499751650757e-81	http://www.ncbi.nlm.nih.gov/nuccore/XM_025292418.1
XM_025277925.1	mRNA	ANKRD44	protein_coding	286	182	209	1155	1342	1113	2.53860083230975	1.31209253679543e-82	4.41705313924045e-81	http://www.ncbi.nlm.nih.gov/nuccore/XM_025277925.1
XM_025271552.1	mRNA	ADSSL1	protein_coding	203	183	175	932	882	829	2.36245611249741	1.37227623965577e-82	4.61653741312419e-81	http://www.ncbi.nlm.nih.gov/nuccore/XM_025271552.1
XM_025295464.1	mRNA	ARMH4	protein_coding	2068	1973	2040	424	426	302	-2.27625009366677	1.46434311451176e-82	4.92293974320645e-81	http://www.ncbi.nlm.nih.gov/nuccore/XM_025295464.1
XM_025263288.1	mRNA	RIPOR3	protein_coding	840	876	843	2614	2420	2412	1.66546992298665	1.47966759817745e-82	4.97110443317566e-81	http://www.ncbi.nlm.nih.gov/nuccore/XM_025263288.1
XM_025279718.1	mRNA	ALYREF	protein_coding	6100	6902	5793	2080	2136	2333	-1.39874932959	1.49936164446397e-82	5.03387434043993e-81	http://www.ncbi.nlm.nih.gov/nuccore/XM_025279718.1
XM_025276315.1	mRNA	KCND1	protein_coding	132	134	114	728	683	866	2.70709695195621	1.57485958848922e-82	5.28378648331976e-81	http://www.ncbi.nlm.nih.gov/nuccore/XM_025276315.1
XM_025286997.1	mRNA	DUSP8	protein_coding	836	905	870	111	163	121	-2.60878741259958	1.62455783748521e-82	5.44686037261275e-81	http://www.ncbi.nlm.nih.gov/nuccore/XM_025286997.1
XM_025261742.1	mRNA	DNM1	protein_coding	866	844	892	3400	3068	2760	1.9519402162997	1.63387834639479e-82	5.47442641912762e-81	http://www.ncbi.nlm.nih.gov/nuccore/XM_025261742.1
XM_006054747.2	mRNA	LOC102392178	protein_coding	173	106	129	754	857	889	2.73712948131547	1.64866452517278e-82	5.52025622565078e-81	http://www.ncbi.nlm.nih.gov/nuccore/XM_006054747.2
XM_006073462.2	mRNA	PTTG1	protein_coding	1033	1096	1027	205	258	235	-2.0585596850981	1.66375525385011e-82	5.56704351998483e-81	http://www.ncbi.nlm.nih.gov/nuccore/XM_006073462.2
XM_025290343.1	mRNA	CENPE	protein_coding	6040	5729	5808	1217	1858	1411	-1.8566721508173	1.75588905987248e-82	5.87138661946486e-81	http://www.ncbi.nlm.nih.gov/nuccore/XM_025290343.1
XM_006067424.2	mRNA	LIG1	protein_coding	5370	5665	4992	1401	1531	1879	-1.6163870486988	2.23150350506074e-82	7.4567537982992e-81	http://www.ncbi.nlm.nih.gov/nuccore/XM_006067424.2
XM_006065378.2	mRNA	DNM1	protein_coding	864	842	891	3393	3065	2753	1.9520117806117	2.39153279867763e-82	7.98614870164313e-81	http://www.ncbi.nlm.nih.gov/nuccore/XM_006065378.2
XM_006071465.2	mRNA	FRMD4B	protein_coding	2076	1909	1848	388	433	555	-1.96427250439579	2.56609469089565e-82	8.563331264869e-81	http://www.ncbi.nlm.nih.gov/nuccore/XM_006071465.2
XM_006055370.2	mRNA	PTPN13	protein_coding	3721	3427	3412	6705	7033	6907	1.0895929445712	2.68654157862954e-82	8.95927450281523e-81	http://www.ncbi.nlm.nih.gov/nuccore/XM_006055370.2
XM_025288402.1	mRNA	FUBP1	protein_coding	5784	5570	5331	2306	2614	2574	-1.03430924389018	2.98292902268303e-82	9.94103496301916e-81	http://www.ncbi.nlm.nih.gov/nuccore/XM_025288402.1
XM_006051960.2	mRNA	CRABP2	protein_coding	2823	2905	3027	9732	9825	8014	1.77730135927857	3.61856510059098e-82	1.20513214576701e-80	http://www.ncbi.nlm.nih.gov/nuccore/XM_006051960.2
XM_025263063.1	mRNA	DIAPH3	protein_coding	6023	5683	5246	1704	2274	1941	-1.39944948603355	3.662138787067e-82	1.21882926378116e-80	http://www.ncbi.nlm.nih.gov/nuccore/XM_025263063.1
XM_025277006.1	mRNA	DIAPH2	protein_coding	613	625	546	1754	1920	1631	1.69563091074264	3.86797317619359e-82	1.28647548436244e-80	http://www.ncbi.nlm.nih.gov/nuccore/XM_025277006.1
XM_025263289.1	mRNA	RIPOR3	protein_coding	834	873	832	2576	2391	2376	1.65678106497345	4.4767513423613e-82	1.48795985410585e-80	http://www.ncbi.nlm.nih.gov/nuccore/XM_025263289.1
XM_006061704.2	mRNA	TMEM109	protein_coding	13363	14337	12629	3929	4416	5132	-1.46224743056851	4.51483622667282e-82	1.49961790214347e-80	http://www.ncbi.nlm.nih.gov/nuccore/XM_006061704.2
XM_006067540.2	mRNA	APOE	protein_coding	177	237	228	1166	1102	1445	2.6502912356782	4.80452876285352e-82	1.59477705897169e-80	http://www.ncbi.nlm.nih.gov/nuccore/XM_006067540.2
XM_006064352.2	mRNA	ARHGEF39	protein_coding	1461	1410	1412	315	421	353	-1.85822421760355	4.8359021780039e-82	1.60397447644032e-80	http://www.ncbi.nlm.nih.gov/nuccore/XM_006064352.2
XM_006067425.2	mRNA	LIG1	protein_coding	5212	5513	4871	1352	1500	1828	-1.61729616462476	4.83867618989181e-82	1.60397447644032e-80	http://www.ncbi.nlm.nih.gov/nuccore/XM_006067425.2
XM_025266180.1	mRNA	TSPAN18	protein_coding	11231	11311	9361	3636	3416	3297	-1.49581103531522	5.49443478607241e-82	1.82014111932504e-80	http://www.ncbi.nlm.nih.gov/nuccore/XM_025266180.1
XM_006071466.2	mRNA	FRMD4B	protein_coding	2076	1906	1847	387	433	555	-1.9643820264875	6.79422567056096e-82	2.24624224010855e-80	http://www.ncbi.nlm.nih.gov/nuccore/XM_006071466.2
XM_006071467.2	mRNA	FRMD4B	protein_coding	2076	1906	1847	387	433	555	-1.9643820264875	6.79422567056096e-82	2.24624224010855e-80	http://www.ncbi.nlm.nih.gov/nuccore/XM_006071467.2
XM_006071468.2	mRNA	FRMD4B	protein_coding	2076	1906	1847	387	433	555	-1.9643820264875	6.79422567056096e-82	2.24624224010855e-80	http://www.ncbi.nlm.nih.gov/nuccore/XM_006071468.2
XM_025266462.1	mRNA	GMNN	protein_coding	1680	1693	1533	455	552	512	-1.57133216079213	7.7960823708218e-82	2.5757573737497e-80	http://www.ncbi.nlm.nih.gov/nuccore/XM_025266462.1
XM_006063385.2	mRNA	PMM2	protein_coding	3927	3916	3626	1539	1683	1643	-1.11574975293803	8.31392905247804e-82	2.7450290734368e-80	http://www.ncbi.nlm.nih.gov/nuccore/XM_006063385.2
XM_025283610.1	mRNA	GLT8D2	protein_coding	134	116	85	678	696	677	2.74141422070561	8.36312141846854e-82	2.75944237372422e-80	http://www.ncbi.nlm.nih.gov/nuccore/XM_025283610.1
XM_025278269.1	mRNA	TTLL4	protein_coding	2476	2603	2300	829	920	916	-1.34812839638816	9.74030913677041e-82	3.21172350841371e-80	http://www.ncbi.nlm.nih.gov/nuccore/XM_025278269.1
XM_006062987.2	mRNA	GDNF	protein_coding	1673	1900	1692	329	379	465	-2.04870350951374	1.11718879262465e-81	3.68132918088215e-80	http://www.ncbi.nlm.nih.gov/nuccore/XM_006062987.2
XM_025283086.1	mRNA	NOP2	protein_coding	4849	4982	4443	1869	1863	1902	-1.21741495632549	1.27343957620987e-81	4.19342894947155e-80	http://www.ncbi.nlm.nih.gov/nuccore/XM_025283086.1
XM_025276512.1	mRNA	POLA1	protein_coding	3326	3489	3201	1222	1388	1318	-1.23023937425778	1.43904535364198e-81	4.73563782394348e-80	http://www.ncbi.nlm.nih.gov/nuccore/XM_025276512.1
XM_006065805.2	mRNA	NOP2	protein_coding	4820	4943	4411	1857	1850	1890	-1.21675562885806	1.61250411115732e-81	5.30295658945156e-80	http://www.ncbi.nlm.nih.gov/nuccore/XM_006065805.2
XM_025292295.1	mRNA	PTTG1	protein_coding	1014	1068	996	204	253	233	-2.03866487616415	1.63749252330022e-81	5.38158245305982e-80	http://www.ncbi.nlm.nih.gov/nuccore/XM_025292295.1
XM_025292419.1	mRNA	TCOF1	protein_coding	2766	3096	2480	815	817	887	-1.60361916403439	1.66498350812873e-81	5.46832388434394e-80	http://www.ncbi.nlm.nih.gov/nuccore/XM_025292419.1
XM_006044077.2	mRNA	PFKFB3	protein_coding	2716	2806	2273	536	410	582	-2.22175611464639	1.82260009694426e-81	5.98204246574794e-80	http://www.ncbi.nlm.nih.gov/nuccore/XM_006044077.2
XM_025295927.1	mRNA	BMF	protein_coding	251	285	313	1148	1212	1137	2.16070945197734	1.82577057927232e-81	5.9885034609009e-80	http://www.ncbi.nlm.nih.gov/nuccore/XM_025295927.1
XM_006052696.2	mRNA	ADRB2	protein_coding	1002	1060	1016	152	225	169	-2.37918397799191	1.88596929070265e-81	6.18188473491303e-80	http://www.ncbi.nlm.nih.gov/nuccore/XM_006052696.2
XM_006063752.2	mRNA	HMGB2	protein_coding	11674	12399	10714	3331	4213	3217	-1.57271309861441	2.00769495944049e-81	6.5765539752928e-80	http://www.ncbi.nlm.nih.gov/nuccore/XM_006063752.2
XM_025279638.1	mRNA	CBX2	protein_coding	2225	2218	1904	450	563	639	-1.82257657990007	2.1882070455965e-81	7.16314320845955e-80	http://www.ncbi.nlm.nih.gov/nuccore/XM_025279638.1
XM_006054634.2	mRNA	MARCKSL1	protein_coding	5645	6249	5690	2071	2037	2187	-1.35996704542858	2.3910134572015e-81	7.82189517256404e-80	http://www.ncbi.nlm.nih.gov/nuccore/XM_006054634.2
XM_025288406.1	mRNA	FUBP1	protein_coding	5732	5526	5264	2283	2601	2556	-1.03059633028586	2.55751242250512e-81	8.36108539543784e-80	http://www.ncbi.nlm.nih.gov/nuccore/XM_025288406.1
XM_025265604.1	mRNA	PARP10	protein_coding	91	99	54	570	688	698	3.12665627307607	2.80927998914922e-81	9.17814799340206e-80	http://www.ncbi.nlm.nih.gov/nuccore/XM_025265604.1
XM_025292296.1	mRNA	PTTG1	protein_coding	987	1042	984	198	241	227	-2.05904225918321	2.81436083693247e-81	9.18872214800044e-80	http://www.ncbi.nlm.nih.gov/nuccore/XM_025292296.1
XM_006064025.2	mRNA	UBE2S	protein_coding	13883	18214	14169	2949	4184	3764	-1.97153363053469	2.93862574014776e-81	9.58815653250698e-80	http://www.ncbi.nlm.nih.gov/nuccore/XM_006064025.2
XM_025276511.1	mRNA	POLA1	protein_coding	3399	3584	3294	1248	1424	1356	-1.23133281410832	3.06912249394154e-81	1.00073880900294e-79	http://www.ncbi.nlm.nih.gov/nuccore/XM_025276511.1
XM_025270448.1	mRNA	GDNF	protein_coding	1538	1714	1531	306	338	423	-2.04583688726886	3.17624086145503e-81	1.03498919843214e-79	http://www.ncbi.nlm.nih.gov/nuccore/XM_025270448.1
XM_006045328.2	mRNA	SRSF2	protein_coding	21354	22202	20713	7294	8806	9067	-1.23518321834591	3.21713008792885e-81	1.04762792399267e-79	http://www.ncbi.nlm.nih.gov/nuccore/XM_006045328.2
XM_006067542.2	mRNA	TOMM40	protein_coding	7030	8386	6506	1956	2332	2407	-1.59144376588092	3.38539760125162e-81	1.10170257796969e-79	http://www.ncbi.nlm.nih.gov/nuccore/XM_006067542.2
XM_025267176.1	mRNA	SMPD4	protein_coding	8223	9045	8028	3148	3265	3473	-1.23399958703963	3.53170748667136e-81	1.14856567955892e-79	http://www.ncbi.nlm.nih.gov/nuccore/XM_025267176.1
XM_025281735.1	mRNA	MELK	protein_coding	1475	1368	1312	326	420	384	-1.75924080566266	3.63931700442609e-81	1.18278989635695e-79	http://www.ncbi.nlm.nih.gov/nuccore/XM_025281735.1
XM_025278986.1	mRNA	SPECC1	protein_coding	2346	2477	2344	686	776	848	-1.51493752545474	3.87599567263638e-81	1.2588900417064e-79	http://www.ncbi.nlm.nih.gov/nuccore/XM_025278986.1
XM_025260596.1	mRNA	BUB1	protein_coding	4059	3939	3731	571	840	984	-2.17890240458044	4.6162597554738e-81	1.49834468923108e-79	http://www.ncbi.nlm.nih.gov/nuccore/XM_025260596.1
XM_006049465.2	mRNA	RBMX	protein_coding	12144	12223	11258	5243	5458	5567	-1.0084230538049	5.26206431190728e-81	1.70684785294373e-79	http://www.ncbi.nlm.nih.gov/nuccore/XM_006049465.2
XM_025283032.1	mRNA	DDX11	protein_coding	1704	1546	1358	315	324	408	-2.01423311740588	5.49011364058395e-81	1.77966123562013e-79	http://www.ncbi.nlm.nih.gov/nuccore/XM_025283032.1
XM_006070104.2	mRNA	FAM214A	protein_coding	342	290	289	973	1143	1054	1.904230349453	6.86614387524984e-81	2.22426454028981e-79	http://www.ncbi.nlm.nih.gov/nuccore/XM_006070104.2
XM_006070105.2	mRNA	FAM214A	protein_coding	327	280	278	946	1098	1019	1.91239529202095	8.09823848664774e-81	2.62169289226933e-79	http://www.ncbi.nlm.nih.gov/nuccore/XM_006070105.2
XM_025290345.1	mRNA	CENPE	protein_coding	6000	5675	5782	1215	1858	1407	-1.84882031203757	8.45264133718302e-81	2.73464902170435e-79	http://www.ncbi.nlm.nih.gov/nuccore/XM_025290345.1
XM_025264512.1	mRNA	PFKFB3	protein_coding	2720	2813	2273	540	411	582	-2.21887825945926	8.94357925768397e-81	2.89160252664237e-79	http://www.ncbi.nlm.nih.gov/nuccore/XM_025264512.1
XM_006055366.2	mRNA	PTPN13	protein_coding	3948	3608	3632	7112	7475	7318	1.09158528829951	9.35119320469677e-81	3.0214299548483e-79	http://www.ncbi.nlm.nih.gov/nuccore/XM_006055366.2
XM_025272677.1	mRNA	CMTM7	protein_coding	2575	2581	2381	831	790	887	-1.46396847231676	9.68097307373269e-81	3.12595671712627e-79	http://www.ncbi.nlm.nih.gov/nuccore/XM_025272677.1
XM_006051192.2	mRNA	GMNN	protein_coding	1728	1741	1569	469	575	535	-1.55387579720015	9.93648077729699e-81	3.20638135859629e-79	http://www.ncbi.nlm.nih.gov/nuccore/XM_006051192.2
XM_025283614.1	mRNA	GLT8D2	protein_coding	133	116	84	674	689	672	2.73891919490272	1.02664012383126e-80	3.30855697863162e-79	http://www.ncbi.nlm.nih.gov/nuccore/XM_025283614.1
XM_025286634.1	mRNA	CDC42BPG	protein_coding	161	194	134	943	1023	814	2.63280507391886	1.02638435806249e-80	3.30855697863162e-79	http://www.ncbi.nlm.nih.gov/nuccore/XM_025286634.1
XM_025295618.1	mRNA	FAM214A	protein_coding	342	290	289	972	1143	1053	1.90330210301289	1.05828708680053e-80	3.40834114580883e-79	http://www.ncbi.nlm.nih.gov/nuccore/XM_025295618.1
XM_025291066.1	mRNA	ESYT3	protein_coding	489	497	449	20	22	11	-4.63649755994168	1.1761273060364e-80	3.78541284035216e-79	http://www.ncbi.nlm.nih.gov/nuccore/XM_025291066.1
XM_006065385.2	mRNA	DNM1	protein_coding	861	837	888	3380	3037	2731	1.94836679638228	1.19867319416493e-80	3.85548705957904e-79	http://www.ncbi.nlm.nih.gov/nuccore/XM_006065385.2
XM_025295620.1	mRNA	FAM214A	protein_coding	327	280	278	945	1098	1018	1.91143484577539	1.21374940854606e-80	3.90146043754775e-79	http://www.ncbi.nlm.nih.gov/nuccore/XM_025295620.1
XM_025263287.1	mRNA	RIPOR3	protein_coding	832	832	806	2542	2314	2331	1.66632102411519	1.25022681103201e-80	4.01612188304628e-79	http://www.ncbi.nlm.nih.gov/nuccore/XM_025263287.1
XM_025276510.1	mRNA	POLA1	protein_coding	3501	3704	3353	1277	1472	1412	-1.22339337120229	1.32616889078375e-80	4.25732684571642e-79	http://www.ncbi.nlm.nih.gov/nuccore/XM_025276510.1
XM_025288722.1	mRNA	ECHDC2	protein_coding	422	391	386	1323	1292	1253	1.81417453796575	1.34417256805007e-80	4.31234448538045e-79	http://www.ncbi.nlm.nih.gov/nuccore/XM_025288722.1
XM_025267155.1	mRNA	CDC45	protein_coding	2558	2428	2279	733	829	911	-1.43423831328033	1.36275800804952e-80	4.36915651448208e-79	http://www.ncbi.nlm.nih.gov/nuccore/XM_025267155.1
XM_006074678.2	mRNA	PERP	protein_coding	1567	1393	1570	356	411	368	-1.87834075769316	1.38459846199866e-80	4.43632470560511e-79	http://www.ncbi.nlm.nih.gov/nuccore/XM_006074678.2
XM_006058383.2	mRNA	CCT2	protein_coding	17337	17531	16128	6802	8115	7892	-1.04167228052353	1.47238326047224e-80	4.7145598448913e-79	http://www.ncbi.nlm.nih.gov/nuccore/XM_006058383.2
XM_006072303.2	mRNA	SLCO4A1	protein_coding	556	532	458	13	21	6	-5.14969263587708	1.53380176320013e-80	4.90806713217214e-79	http://www.ncbi.nlm.nih.gov/nuccore/XM_006072303.2
XM_025291838.1	mRNA	ABCF2	protein_coding	6425	6166	5667	2430	2521	2722	-1.12785071886593	1.54434098608671e-80	4.93862008663658e-79	http://www.ncbi.nlm.nih.gov/nuccore/XM_025291838.1
XM_025289753.1	mRNA	PTPN13	protein_coding	3931	3582	3598	7077	7424	7273	1.0930402818831	1.9979164002126e-80	6.38500248927468e-79	http://www.ncbi.nlm.nih.gov/nuccore/XM_025289753.1
XM_025294016.1	mRNA	ETS2	protein_coding	3230	3477	3019	1056	1202	1021	-1.44689008768893	2.05830177261381e-80	6.57376725749602e-79	http://www.ncbi.nlm.nih.gov/nuccore/XM_025294016.1
XM_025283087.1	mRNA	NOP2	protein_coding	4847	4989	4426	1867	1855	1899	-1.21938325646341	2.31341514472869e-80	7.38381055450463e-79	http://www.ncbi.nlm.nih.gov/nuccore/XM_025283087.1
XM_025291914.1	mRNA	PAXIP1	protein_coding	1696	1820	1704	509	560	550	-1.56906051960048	2.41697556653693e-80	7.70940932468434e-79	http://www.ncbi.nlm.nih.gov/nuccore/XM_025291914.1
XM_025291943.1	mRNA	NOM1	protein_coding	3927	4121	3719	1520	1566	1575	-1.21365769150228	2.55852531172751e-80	8.15568820257197e-79	http://www.ncbi.nlm.nih.gov/nuccore/XM_025291943.1
XM_006055369.2	mRNA	PTPN13	protein_coding	3832	3496	3543	6880	7263	7129	1.09048122497581	2.76578356146431e-80	8.81071831092305e-79	http://www.ncbi.nlm.nih.gov/nuccore/XM_006055369.2
XM_025288725.1	mRNA	ECHDC2	protein_coding	426	394	393	1338	1299	1269	1.81148121413953	3.26022390373604e-80	1.03791779907885e-78	http://www.ncbi.nlm.nih.gov/nuccore/XM_025288725.1
XM_025267177.1	mRNA	SMPD4	protein_coding	8035	8870	7849	3054	3165	3388	-1.24408179342555	3.72171307875528e-80	1.18407988967321e-78	http://www.ncbi.nlm.nih.gov/nuccore/XM_025267177.1
XM_006046245.2	mRNA	E2F8	protein_coding	934	953	777	167	165	168	-2.28859428148895	3.89035904523721e-80	1.2369454927304e-78	http://www.ncbi.nlm.nih.gov/nuccore/XM_006046245.2
XM_006043590.2	mRNA	MYBPC1	protein_coding	4	6	4	874	1117	776	7.74682464120815	4.52320230010232e-80	1.43724176146682e-78	http://www.ncbi.nlm.nih.gov/nuccore/XM_006043590.2
XM_006062395.2	mRNA	FJX1	protein_coding	2841	3516	2991	601	833	813	-1.94240384140417	5.60337163207639e-80	1.77932941252353e-78	http://www.ncbi.nlm.nih.gov/nuccore/XM_006062395.2
XM_006043589.2	mRNA	MYBPC1	protein_coding	4	6	4	871	1129	775	7.75067905955738	6.24115941198968e-80	1.98059417441759e-78	http://www.ncbi.nlm.nih.gov/nuccore/XM_006043589.2
XM_006058202.2	mRNA	TICRR	protein_coding	1760	1716	1401	332	447	423	-1.89994063021233	6.61440559222614e-80	2.09770547308391e-78	http://www.ncbi.nlm.nih.gov/nuccore/XM_006058202.2
XM_025291273.1	mRNA	HNRNPA2B1	protein_coding	30872	31731	28641	11543	14001	13389	-1.10984415144256	7.0980668871552e-80	2.24966276411408e-78	http://www.ncbi.nlm.nih.gov/nuccore/XM_025291273.1
XM_025262945.1	mRNA	CKAP2	protein_coding	5912	5376	5108	1258	1871	1510	-1.70526583931342	7.11687034471049e-80	2.25418837370954e-78	http://www.ncbi.nlm.nih.gov/nuccore/XM_025262945.1
XM_025291945.1	mRNA	NOM1	protein_coding	3842	4044	3645	1485	1532	1531	-1.21984269421452	7.80098759982363e-80	2.4693049884753e-78	http://www.ncbi.nlm.nih.gov/nuccore/XM_025291945.1
XM_025264938.1	mRNA	MTBP	protein_coding	1925	1777	1689	401	460	552	-1.81196967775231	8.32620497053634e-80	2.63388260474306e-78	http://www.ncbi.nlm.nih.gov/nuccore/XM_025264938.1
XM_025277928.1	mRNA	ANKRD44	protein_coding	257	170	194	1093	1245	991	2.54663489687236	9.70630888902588e-80	3.06851159757574e-78	http://www.ncbi.nlm.nih.gov/nuccore/XM_025277928.1
XM_006060440.2	mRNA	SIGMAR1	protein_coding	4875	5000	4552	1757	1889	2074	-1.21381999472893	1.01489239192434e-79	3.20640352839864e-78	http://www.ncbi.nlm.nih.gov/nuccore/XM_006060440.2
XM_025283636.1	mRNA	MYBPC1	protein_coding	4	6	4	855	1096	769	7.72196042931605	1.08276264476652e-79	3.4186618029279e-78	http://www.ncbi.nlm.nih.gov/nuccore/XM_025283636.1
XM_025283638.1	mRNA	MYBPC1	protein_coding	4	6	4	865	1112	767	7.73466900010925	1.1838172759841e-79	3.7353596036324e-78	http://www.ncbi.nlm.nih.gov/nuccore/XM_025283638.1
XM_025281734.1	mRNA	MELK	protein_coding	1476	1370	1316	327	426	384	-1.75295111933121	1.29866230632752e-79	4.09514253722507e-78	http://www.ncbi.nlm.nih.gov/nuccore/XM_025281734.1
XM_025291274.1	mRNA	HNRNPA2B1	protein_coding	31458	32266	29226	11854	14350	13723	-1.10019074326634	1.33259877499423e-79	4.19949834070446e-78	http://www.ncbi.nlm.nih.gov/nuccore/XM_025291274.1
XM_025283639.1	mRNA	MYBPC1	protein_coding	4	6	4	833	1067	769	7.69449547395322	1.48122091131327e-79	4.66490957423269e-78	http://www.ncbi.nlm.nih.gov/nuccore/XM_025283639.1
XM_006059631.2	mRNA	LOC102414909	protein_coding	52	56	46	1310	1600	2369	5.21488013364443	1.63277410396896e-79	5.13895793948486e-78	http://www.ncbi.nlm.nih.gov/nuccore/XM_006059631.2
XM_006058627.2	mRNA	TRA2B	protein_coding	12321	11926	11302	4433	5455	5325	-1.10611139027704	1.94743136340981e-79	6.12543389009894e-78	http://www.ncbi.nlm.nih.gov/nuccore/XM_006058627.2
XM_025263080.1	mRNA	COL4A1	protein_coding	42276	43075	38834	119750	126568	163797	1.84347606942514	2.1821328518239e-79	6.85933155056292e-78	http://www.ncbi.nlm.nih.gov/nuccore/XM_025263080.1
XM_025278854.1	mRNA	RCC2	protein_coding	11720	13071	11226	3583	3960	4567	-1.45296187763653	2.24879150628645e-79	7.06440978674084e-78	http://www.ncbi.nlm.nih.gov/nuccore/XM_025278854.1
XM_006065381.2	mRNA	DNM1	protein_coding	703	671	682	2778	2527	2189	1.99272695963499	2.27241234141607e-79	7.13411468723207e-78	http://www.ncbi.nlm.nih.gov/nuccore/XM_006065381.2
XM_025288409.1	mRNA	FUBP1	protein_coding	5702	5560	5270	2301	2643	2566	-1.01814515513207	2.58482548546367e-79	8.1098085744494e-78	http://www.ncbi.nlm.nih.gov/nuccore/XM_025288409.1
XM_006059396.2	mRNA	ATAD5	protein_coding	1274	1188	1044	277	312	291	-1.87097721168901	2.59893460431647e-79	8.14894391383635e-78	http://www.ncbi.nlm.nih.gov/nuccore/XM_006059396.2
XM_025275069.1	mRNA	XPO6	protein_coding	22945	22087	20137	6742	6627	8203	-1.47180549708264	3.31680940914222e-79	1.0393295295075e-77	http://www.ncbi.nlm.nih.gov/nuccore/XM_025275069.1
XM_025274778.1	mRNA	SNX29	protein_coding	993	932	924	2426	2451	2285	1.45357115823416	3.39311842932824e-79	1.06257284415098e-77	http://www.ncbi.nlm.nih.gov/nuccore/XM_025274778.1
XM_025281136.1	mRNA	MYO19	protein_coding	3885	4118	3470	1081	1214	1398	-1.51476283927176	3.434020663371e-79	1.07470610245687e-77	http://www.ncbi.nlm.nih.gov/nuccore/XM_025281136.1
XM_006065382.2	mRNA	DNM1	protein_coding	702	670	681	2779	2525	2187	1.994293330428	3.6185421510483e-79	1.13174278463076e-77	http://www.ncbi.nlm.nih.gov/nuccore/XM_006065382.2
XM_025291277.1	mRNA	HNRNPA2B1	protein_coding	30965	31435	29445	11174	13921	12964	-1.15325809073229	3.92980037566414e-79	1.22832148128428e-77	http://www.ncbi.nlm.nih.gov/nuccore/XM_025291277.1
XM_025278311.1	mRNA	SPEG	protein_coding	5235	5523	4756	1975	2132	2215	-1.17313266567687	4.30311858372296e-79	1.34416474731554e-77	http://www.ncbi.nlm.nih.gov/nuccore/XM_025278311.1
XM_025288408.1	mRNA	FUBP1	protein_coding	5542	5365	5139	2234	2540	2496	-1.02191206966057	4.39784372610299e-79	1.37289328299267e-77	http://www.ncbi.nlm.nih.gov/nuccore/XM_025288408.1
XM_006042702.2	mRNA	FAM122B	protein_coding	3273	2855	2820	907	1138	1011	-1.43001363180334	4.72642033736907e-79	1.47454252015491e-77	http://www.ncbi.nlm.nih.gov/nuccore/XM_006042702.2
XM_025281573.1	mRNA	SMARCA2	protein_coding	1628	1575	1327	4084	3792	4503	1.57698841548353	4.90203585164062e-79	1.52837379371896e-77	http://www.ncbi.nlm.nih.gov/nuccore/XM_025281573.1
XM_025275275.1	mRNA	MAPK8IP3	protein_coding	632	602	604	1499	1599	1615	1.47964355302111	5.01503101814366e-79	1.56262595632878e-77	http://www.ncbi.nlm.nih.gov/nuccore/XM_025275275.1
XM_025266828.1	mRNA	LOC102394597	protein_coding	4882	5044	4625	1703	1813	2038	-1.26890723923206	5.16548578733602e-79	1.60849998989027e-77	http://www.ncbi.nlm.nih.gov/nuccore/XM_025266828.1
XM_025275276.1	mRNA	MAPK8IP3	protein_coding	625	600	602	1488	1594	1611	1.48196036357373	5.29766219662612e-79	1.64862850482513e-77	http://www.ncbi.nlm.nih.gov/nuccore/XM_025275276.1
XM_006073576.2	mRNA	GPR155	protein_coding	255	231	286	1046	1040	1106	2.16752483140635	5.49015218593055e-79	1.70746474631472e-77	http://www.ncbi.nlm.nih.gov/nuccore/XM_006073576.2
XM_025274489.1	mRNA	ACTB	protein_coding	329872	319343	302918	103945	98657	97848	-1.53839905701508	5.59559289137359e-79	1.7391717069676e-77	http://www.ncbi.nlm.nih.gov/nuccore/XM_025274489.1
XM_025277004.1	mRNA	DIAPH2	protein_coding	599	598	519	1678	1849	1560	1.69142651549311	6.21961190874365e-79	1.93191847960932e-77	http://www.ncbi.nlm.nih.gov/nuccore/XM_025277004.1
XM_006044429.2	mRNA	OLFM2	protein_coding	222	227	261	1010	1084	952	2.22020682336997	6.29408896589136e-79	1.95383423394147e-77	http://www.ncbi.nlm.nih.gov/nuccore/XM_006044429.2
XM_025275278.1	mRNA	MAPK8IP3	protein_coding	632	602	604	1496	1599	1610	1.47716879610197	6.75431114243199e-79	2.09539255323405e-77	http://www.ncbi.nlm.nih.gov/nuccore/XM_025275278.1
XM_006065379.2	mRNA	DNM1	protein_coding	701	668	680	2773	2522	2180	1.99400578969377	6.90350805267875e-79	2.14034525020917e-77	http://www.ncbi.nlm.nih.gov/nuccore/XM_006065379.2
XM_006046246.2	mRNA	E2F8	protein_coding	888	882	732	153	159	153	-2.30327572264218	7.18505726035128e-79	2.22625067091096e-77	http://www.ncbi.nlm.nih.gov/nuccore/XM_006046246.2
XM_025288412.1	mRNA	FUBP1	protein_coding	5727	5554	5293	2262	2644	2541	-1.03433254145714	8.49101545399887e-79	2.62925955851203e-77	http://www.ncbi.nlm.nih.gov/nuccore/XM_025288412.1
XM_006069809.2	mRNA	PES1	protein_coding	9501	10271	9022	3480	3427	3857	-1.29668447404632	9.33856552300813e-79	2.88990900653934e-77	http://www.ncbi.nlm.nih.gov/nuccore/XM_006069809.2
XM_006053895.2	mRNA	FOS	protein_coding	485	374	534	1922	2235	1886	2.23330923566418	1.01063763047695e-78	3.12557409455326e-77	http://www.ncbi.nlm.nih.gov/nuccore/XM_006053895.2
XM_025293957.1	mRNA	MGAT4B	protein_coding	6918	6996	6413	2876	2961	3090	-1.06468106138895	1.02292186302671e-78	3.16160272838584e-77	http://www.ncbi.nlm.nih.gov/nuccore/XM_025293957.1
XM_006061703.2	mRNA	PRPF19	protein_coding	10157	10397	9426	4198	4337	4606	-1.06760055653966	1.07114056309986e-78	3.30858253411805e-77	http://www.ncbi.nlm.nih.gov/nuccore/XM_006061703.2
XM_006073193.2	mRNA	MYL1	protein_coding	161	75	134	6529	8368	10438	6.21155737729889	1.14295715357402e-78	3.52822517115975e-77	http://www.ncbi.nlm.nih.gov/nuccore/XM_006073193.2
XM_006075063.2	mRNA	CDK2	protein_coding	2011	1944	1840	628	639	692	-1.44247003160543	1.19710943244007e-78	3.6931011301834e-77	http://www.ncbi.nlm.nih.gov/nuccore/XM_006075063.2
XM_006041463.2	mRNA	TNNT2	protein_coding	2066	1351	1951	17725	18681	19556	3.50115075459357	1.20812462949542e-78	3.72477682025682e-77	http://www.ncbi.nlm.nih.gov/nuccore/XM_006041463.2
XM_025275282.1	mRNA	MAPK8IP3	protein_coding	632	602	604	1493	1597	1604	1.47379340221373	1.45827176454886e-78	4.4932266001928e-77	http://www.ncbi.nlm.nih.gov/nuccore/XM_025275282.1
XM_006042703.2	mRNA	FAM122B	protein_coding	3110	2702	2707	853	1071	971	-1.43758721589399	1.63964207160143e-78	5.04894233210125e-77	http://www.ncbi.nlm.nih.gov/nuccore/XM_006042703.2
XM_006076867.2	mRNA	MAPK8IP3	protein_coding	622	591	598	1476	1585	1599	1.4844151756182	1.74257980441363e-78	5.36260368099445e-77	http://www.ncbi.nlm.nih.gov/nuccore/XM_006076867.2
XM_025275279.1	mRNA	MAPK8IP3	protein_coding	629	593	600	1487	1590	1603	1.48206726702601	1.87334648987178e-78	5.76146556573343e-77	http://www.ncbi.nlm.nih.gov/nuccore/XM_025275279.1
XM_025261740.1	mRNA	DNM1	protein_coding	666	630	636	2640	2394	2071	2.00595424786653	1.91624213657705e-78	5.88975521102274e-77	http://www.ncbi.nlm.nih.gov/nuccore/XM_025261740.1
XM_006062988.2	mRNA	GDNF	protein_coding	1557	1744	1526	288	331	420	-2.09795010411621	1.93358296678723e-78	5.93938989853515e-77	http://www.ncbi.nlm.nih.gov/nuccore/XM_006062988.2
XM_025291275.1	mRNA	HNRNPA2B1	protein_coding	31347	32107	29113	11794	14336	13677	-1.09867023029205	1.96588232201739e-78	6.03488323659104e-77	http://www.ncbi.nlm.nih.gov/nuccore/XM_025291275.1
XM_025275283.1	mRNA	MAPK8IP3	protein_coding	582	566	578	1437	1548	1567	1.51938743314937	2.15846776772339e-78	6.62200366941393e-77	http://www.ncbi.nlm.nih.gov/nuccore/XM_025275283.1
XM_025263020.1	mRNA	LACC1	protein_coding	902	843	715	2091	2217	2529	1.59824816490941	2.25285492208083e-78	6.90732250971281e-77	http://www.ncbi.nlm.nih.gov/nuccore/XM_025263020.1
XM_006055706.2	mRNA	LOC102401393	protein_coding	3977	4194	3758	1492	1613	1688	-1.19445573842909	2.28739531677532e-78	7.00891124647581e-77	http://www.ncbi.nlm.nih.gov/nuccore/XM_006055706.2
XM_025285461.1	mRNA	SMYD2	protein_coding	1872	1835	1701	591	655	624	-1.41048613977183	2.34058440072927e-78	7.16748227397263e-77	http://www.ncbi.nlm.nih.gov/nuccore/XM_025285461.1
XM_025278182.1	mRNA	MYL1	protein_coding	157	75	134	6284	8042	10227	6.18133298965875	2.37054646455967e-78	7.2547749695182e-77	http://www.ncbi.nlm.nih.gov/nuccore/XM_025278182.1
XM_025288410.1	mRNA	FUBP1	protein_coding	5498	5328	5078	2211	2528	2479	-1.01946653206792	2.45607076514751e-78	7.51189771221267e-77	http://www.ncbi.nlm.nih.gov/nuccore/XM_025288410.1
XM_006074267.2	mRNA	SMYD2	protein_coding	1849	1815	1694	581	649	622	-1.41138691452943	2.53475248403319e-78	7.74778975533653e-77	http://www.ncbi.nlm.nih.gov/nuccore/XM_006074267.2
XM_025271553.1	mRNA	ADSSL1	protein_coding	178	158	156	808	784	733	2.36587841838556	3.02116982057167e-78	9.22326862563373e-77	http://www.ncbi.nlm.nih.gov/nuccore/XM_025271553.1
XM_025275277.1	mRNA	MAPK8IP3	protein_coding	617	592	592	1482	1568	1586	1.48537061740563	3.10099537115207e-78	9.4611691596393e-77	http://www.ncbi.nlm.nih.gov/nuccore/XM_025275277.1
XM_025287065.1	mRNA	TRA2B	protein_coding	9762	9214	8860	3398	4152	4148	-1.13213732147829	3.22711965781947e-78	9.83994998234635e-77	http://www.ncbi.nlm.nih.gov/nuccore/XM_025287065.1
XM_006059397.2	mRNA	ATAD5	protein_coding	1211	1131	1015	273	293	288	-1.85151918100191	3.34634804576692e-78	1.01972537421557e-76	http://www.ncbi.nlm.nih.gov/nuccore/XM_006059397.2
XM_025275280.1	mRNA	MAPK8IP3	protein_coding	617	591	591	1476	1565	1586	1.48412300651177	3.72920841317806e-78	1.1356989655854e-76	http://www.ncbi.nlm.nih.gov/nuccore/XM_025275280.1
XM_025292499.1	mRNA	TCERG1	protein_coding	5948	5647	5515	2382	2704	2665	-1.0222092630701	3.91217283419301e-78	1.19069143016493e-76	http://www.ncbi.nlm.nih.gov/nuccore/XM_025292499.1
XM_006076869.2	mRNA	MAPK8IP3	protein_coding	610	589	589	1465	1560	1582	1.48651027062993	3.99992607665443e-78	1.21665639143562e-76	http://www.ncbi.nlm.nih.gov/nuccore/XM_006076869.2
XM_025281135.1	mRNA	MYO19	protein_coding	3885	4120	3470	1082	1214	1403	-1.51268069928826	4.50317800893387e-78	1.36889467931124e-76	http://www.ncbi.nlm.nih.gov/nuccore/XM_025281135.1
XM_006076872.2	mRNA	MAPK8IP3	protein_coding	610	589	589	1462	1560	1577	1.48397870233539	5.19445669739154e-78	1.57806960996426e-76	http://www.ncbi.nlm.nih.gov/nuccore/XM_006076872.2
XM_025287647.1	mRNA	HDGF	protein_coding	15975	17400	14747	6037	6392	6822	-1.19962899251523	5.29044756140824e-78	1.60625209538113e-76	http://www.ncbi.nlm.nih.gov/nuccore/XM_025287647.1
XM_025284085.1	mRNA	TROAP	protein_coding	1541	1610	1460	222	369	327	-2.21497616914726	5.58222808847484e-78	1.69380846560342e-76	http://www.ncbi.nlm.nih.gov/nuccore/XM_025284085.1
XM_025267179.1	mRNA	SMPD4	protein_coding	8051	8861	7880	3109	3219	3450	-1.2208904101791	6.26248641555829e-78	1.89906184225417e-76	http://www.ncbi.nlm.nih.gov/nuccore/XM_025267179.1
XM_006076875.2	mRNA	MAPK8IP3	protein_coding	575	564	576	1426	1543	1563	1.52203201166058	6.51484574502843e-78	1.97438661529532e-76	http://www.ncbi.nlm.nih.gov/nuccore/XM_006076875.2
XM_006064353.2	mRNA	ARHGEF39	protein_coding	1409	1374	1383	308	415	348	-1.84276913873622	6.91784546460812e-78	2.09524507345392e-76	http://www.ncbi.nlm.nih.gov/nuccore/XM_006064353.2
XM_025286295.1	mRNA	E2F8	protein_coding	878	876	724	152	157	153	-2.29866167697807	7.67741789102577e-78	2.32388816272526e-76	http://www.ncbi.nlm.nih.gov/nuccore/XM_025286295.1
XM_025263060.1	mRNA	DIAPH3	protein_coding	6602	6450	5887	1845	2540	2152	-1.41724570953082	9.36426611342069e-78	2.83276156993903e-76	http://www.ncbi.nlm.nih.gov/nuccore/XM_025263060.1
XM_006067426.2	mRNA	LIG1	protein_coding	5561	5849	5150	1429	1573	1957	-1.62012507760603	9.55945406100638e-78	2.89005266797039e-76	http://www.ncbi.nlm.nih.gov/nuccore/XM_006067426.2
XM_006055457.2	mRNA	RPS6KA1	protein_coding	734	720	685	97	122	132	-2.48864164286469	1.01411048222528e-77	3.06218342763093e-76	http://www.ncbi.nlm.nih.gov/nuccore/XM_006055457.2
XM_025278313.1	mRNA	SPEG	protein_coding	5409	5759	4907	2034	2203	2284	-1.17964678698691	1.38968463188985e-77	4.19371637883999e-76	http://www.ncbi.nlm.nih.gov/nuccore/XM_025278313.1
XM_025264390.1	mRNA	OPTN	protein_coding	2581	2627	2608	6102	6388	7717	1.48914351099037	1.40262459993748e-77	4.23020371929087e-76	http://www.ncbi.nlm.nih.gov/nuccore/XM_025264390.1
XM_006046247.2	mRNA	E2F8	protein_coding	887	883	725	153	159	153	-2.29903779358927	1.75491008775736e-77	5.2894667454528e-76	http://www.ncbi.nlm.nih.gov/nuccore/XM_006046247.2
XM_025275284.1	mRNA	MAPK8IP3	protein_coding	578	562	576	1433	1536	1555	1.51893025887367	1.80736474479597e-77	5.44427652236818e-76	http://www.ncbi.nlm.nih.gov/nuccore/XM_025275284.1
XM_006070558.2	mRNA	XPO6	protein_coding	23381	22626	20594	6928	6808	8449	-1.46281544061049	1.87941217794791e-77	5.65788235298481e-76	http://www.ncbi.nlm.nih.gov/nuccore/XM_006070558.2
XM_006069185.2	mRNA	BYSL	protein_coding	3441	3791	3424	1145	1036	1160	-1.5494252641854	1.97289319371071e-77	5.93571603805849e-76	http://www.ncbi.nlm.nih.gov/nuccore/XM_006069185.2
XM_006065472.2	mRNA	MYO19	protein_coding	3979	4195	3555	1100	1225	1436	-1.5202741769559	1.98358065216772e-77	5.9642690907032e-76	http://www.ncbi.nlm.nih.gov/nuccore/XM_006065472.2
XM_025281261.1	mRNA	LOC102403104	protein_coding	909	931	824	170	193	206	-2.10622356386324	2.26730857765715e-77	6.81327595082099e-76	http://www.ncbi.nlm.nih.gov/nuccore/XM_025281261.1
XM_025275285.1	mRNA	MAPK8IP3	protein_coding	581	562	578	1431	1540	1561	1.517178908011	2.31208747583436e-77	6.94364884318838e-76	http://www.ncbi.nlm.nih.gov/nuccore/XM_025275285.1
XM_025264514.1	mRNA	PFKFB3	protein_coding	2530	2605	2075	507	384	539	-2.20408502941554	2.41299673745703e-77	7.23797329622648e-76	http://www.ncbi.nlm.nih.gov/nuccore/XM_025264514.1
XM_025260598.1	mRNA	BUB1	protein_coding	3486	3412	3275	509	705	881	-2.16615914211842	2.42751241346957e-77	7.27713303106466e-76	http://www.ncbi.nlm.nih.gov/nuccore/XM_025260598.1
XM_006043191.2	mRNA	ASRGL1	protein_coding	5611	5894	5292	2281	2433	2506	-1.09663625940395	2.68645543783863e-77	8.04854295125882e-76	http://www.ncbi.nlm.nih.gov/nuccore/XM_006043191.2
XM_006069542.2	mRNA	STC1	protein_coding	480	443	440	18	31	21	-4.16464379157071	2.9218063607886e-77	8.74838691788285e-76	http://www.ncbi.nlm.nih.gov/nuccore/XM_006069542.2
XM_025294665.1	mRNA	CD24	protein_coding	3396	3147	2750	97	95	167	-4.57250024448158	3.45099608515235e-77	1.03266653423751e-75	http://www.ncbi.nlm.nih.gov/nuccore/XM_025294665.1
XM_025275286.1	mRNA	MAPK8IP3	protein_coding	578	561	576	1430	1533	1555	1.51782840628705	3.91133773966038e-77	1.16971536736554e-75	http://www.ncbi.nlm.nih.gov/nuccore/XM_025275286.1
XM_006069033.2	mRNA	DDX11	protein_coding	1858	1726	1511	328	349	462	-2.03903873414592	3.98019362580853e-77	1.18959320347125e-75	http://www.ncbi.nlm.nih.gov/nuccore/XM_006069033.2
XM_006041554.2	mRNA	CALR	protein_coding	68467	69830	64763	28509	31265	29298	-1.06744433022914	4.9779498874793e-77	1.48690885637819e-75	http://www.ncbi.nlm.nih.gov/nuccore/XM_006041554.2
XM_006046248.2	mRNA	E2F8	protein_coding	878	875	721	153	157	153	-2.29302187249693	5.58409620678289e-77	1.66696480114166e-75	http://www.ncbi.nlm.nih.gov/nuccore/XM_006046248.2
XM_025264389.1	mRNA	OPTN	protein_coding	2199	2232	2221	5163	5485	6585	1.4917919280639	5.64647594341072e-77	1.68457707142846e-75	http://www.ncbi.nlm.nih.gov/nuccore/XM_025264389.1
XM_006052225.2	mRNA	SLC19A1	protein_coding	1804	1829	1601	526	522	579	-1.5622762199861	5.96630369828844e-77	1.77892967779668e-75	http://www.ncbi.nlm.nih.gov/nuccore/XM_006052225.2
XM_025271658.1	mRNA	TNFAIP2	protein_coding	162	201	172	967	989	809	2.49331356838607	7.30500709410283e-77	2.17677851943472e-75	http://www.ncbi.nlm.nih.gov/nuccore/XM_025271658.1
XM_025278312.1	mRNA	SPEG	protein_coding	5408	5782	4943	2035	2204	2300	-1.18106142937303	8.10630006789687e-77	2.41410752111671e-75	http://www.ncbi.nlm.nih.gov/nuccore/XM_025278312.1
XM_025263290.1	mRNA	RIPOR3	protein_coding	799	822	802	2514	2297	2266	1.67133758443069	8.14227013350514e-77	2.42337111625822e-75	http://www.ncbi.nlm.nih.gov/nuccore/XM_025263290.1
XM_025283031.1	mRNA	DDX11	protein_coding	1702	1535	1362	308	315	411	-2.02969127685522	8.28425583677608e-77	2.46415808092952e-75	http://www.ncbi.nlm.nih.gov/nuccore/XM_025283031.1
XM_006044064.2	mRNA	PDLIM3	protein_coding	979	747	958	2881	3790	4218	2.13315111421233	8.35350208172894e-77	2.48327287719559e-75	http://www.ncbi.nlm.nih.gov/nuccore/XM_006044064.2
XM_006060959.2	mRNA	HSPB8	protein_coding	168	119	201	2908	3425	3123	4.38871764684749	8.72622830139869e-77	2.59252756506015e-75	http://www.ncbi.nlm.nih.gov/nuccore/XM_006060959.2
XM_025296278.1	mRNA	ZWILCH	protein_coding	1671	1754	1544	435	540	534	-1.60018303264617	8.91959546642195e-77	2.64839693041443e-75	http://www.ncbi.nlm.nih.gov/nuccore/XM_025296278.1
XM_006044487.2	mRNA	CENPN	protein_coding	1365	1346	1184	266	373	322	-1.90018218703988	1.01965181341173e-76	3.02573628943495e-75	http://www.ncbi.nlm.nih.gov/nuccore/XM_006044487.2
XM_025263061.1	mRNA	DIAPH3	protein_coding	6369	6215	5648	1788	2458	2086	-1.40816492369839	1.04764164409072e-76	3.10694343056739e-75	http://www.ncbi.nlm.nih.gov/nuccore/XM_025263061.1
XM_025262180.1	mRNA	NPDC1	protein_coding	251	221	264	912	1068	939	2.10584354964845	1.134378791672e-76	3.36217457093836e-75	http://www.ncbi.nlm.nih.gov/nuccore/XM_025262180.1
XM_006072215.2	mRNA	PDIA4	protein_coding	29792	30548	27222	10819	11768	10003	-1.30247727174557	1.17874618290792e-76	3.49159756664813e-75	http://www.ncbi.nlm.nih.gov/nuccore/XM_006072215.2
XM_025264391.1	mRNA	OPTN	protein_coding	2588	2634	2629	6124	6416	7756	1.48888444492944	1.20049045423933e-76	3.55389399296294e-75	http://www.ncbi.nlm.nih.gov/nuccore/XM_025264391.1
XM_006069031.2	mRNA	DDX11	protein_coding	1783	1639	1439	322	337	442	-2.0196408283415	1.22059472525007e-76	3.61126431093435e-75	http://www.ncbi.nlm.nih.gov/nuccore/XM_006069031.2
XM_025275510.1	mRNA	NYAP1	protein_coding	107	128	86	579	664	627	2.66509454686615	1.37242855491117e-76	4.05807168494595e-75	http://www.ncbi.nlm.nih.gov/nuccore/XM_025275510.1
XM_025281689.1	mRNA	ARHGEF39	protein_coding	1498	1451	1462	323	445	359	-1.85193899036304	1.38286775374552e-76	4.08651364738216e-75	http://www.ncbi.nlm.nih.gov/nuccore/XM_025281689.1
XM_025278309.1	mRNA	SPEG	protein_coding	5380	5722	4906	2004	2170	2292	-1.1861089493142	1.4204667849754e-76	4.19513435849611e-75	http://www.ncbi.nlm.nih.gov/nuccore/XM_025278309.1
XM_006079099.2	mRNA	WARS	protein_coding	15925	14959	14585	33715	31940	35309	1.27528681980808	1.44203850726996e-76	4.25632017462744e-75	http://www.ncbi.nlm.nih.gov/nuccore/XM_006079099.2
XM_025293494.1	mRNA	SMARCA4	protein_coding	17971	18367	16023	6094	5923	6986	-1.33828055582357	1.48928523194264e-76	4.39317099532729e-75	http://www.ncbi.nlm.nih.gov/nuccore/XM_025293494.1
XM_006046250.2	mRNA	E2F8	protein_coding	881	911	741	156	145	161	-2.32953126847323	1.53547907717327e-76	4.52675586165702e-75	http://www.ncbi.nlm.nih.gov/nuccore/XM_006046250.2
XM_006070557.2	mRNA	XPO6	protein_coding	24186	23328	21231	7131	6968	8687	-1.46978864930398	1.69938118365593e-76	5.00699401024775e-75	http://www.ncbi.nlm.nih.gov/nuccore/XM_006070557.2
XM_025292497.1	mRNA	TCERG1	protein_coding	6028	5713	5597	2423	2754	2721	-1.01429629408507	2.10460745213847e-76	6.19727287753516e-75	http://www.ncbi.nlm.nih.gov/nuccore/XM_025292497.1
XM_025281182.1	mRNA	YPEL2	protein_coding	885	802	711	1811	2077	2132	1.44994149008108	2.20048201924572e-76	6.47575993177078e-75	http://www.ncbi.nlm.nih.gov/nuccore/XM_025281182.1
NM_001290932.1	mRNA	ACTB	protein_coding	220937	213182	205524	70442	65228	64598	-1.54925985239347	2.2674643196816e-76	6.66894184176483e-75	http://www.ncbi.nlm.nih.gov/nuccore/NM_001290932.1
XM_006069034.2	mRNA	DDX11	protein_coding	1774	1628	1429	320	331	437	-2.02762797717971	2.38859781989182e-76	7.02106838822834e-75	http://www.ncbi.nlm.nih.gov/nuccore/XM_006069034.2
XM_025278310.1	mRNA	SPEG	protein_coding	5399	5761	4896	2036	2200	2285	-1.1778760550649	2.46306970302347e-76	7.2357029371308e-75	http://www.ncbi.nlm.nih.gov/nuccore/XM_025278310.1
XM_006045596.2	mRNA	ATAD2	protein_coding	4139	3880	3838	1198	1502	1555	-1.36109936140467	2.55476478592961e-76	7.50065090921454e-75	http://www.ncbi.nlm.nih.gov/nuccore/XM_006045596.2
XM_006057075.2	mRNA	RFC2	protein_coding	2958	3024	2660	1064	1079	1131	-1.27699616155282	2.81755055887837e-76	8.26730397497037e-75	http://www.ncbi.nlm.nih.gov/nuccore/XM_006057075.2
XM_006045539.2	mRNA	NOC4L	protein_coding	3378	3681	3154	1213	1260	1319	-1.3069943279252	3.05008327901929e-76	8.94433779932772e-75	http://www.ncbi.nlm.nih.gov/nuccore/XM_006045539.2
XM_006064807.2	mRNA	AMPD1	protein_coding	10	3	6	479	666	605	6.64190945931916	3.14604810699132e-76	9.22032675497815e-75	http://www.ncbi.nlm.nih.gov/nuccore/XM_006064807.2
XM_006051363.2	mRNA	PLTP	protein_coding	105	99	89	870	837	611	3.11268767394441	3.84444886184177e-76	1.12605511842177e-74	http://www.ncbi.nlm.nih.gov/nuccore/XM_006051363.2
XM_006070245.2	mRNA	LOC102411899	protein_coding	12113	10880	10633	4370	5059	5155	-1.08491273458848	3.87933697913472e-76	1.13560638255834e-74	http://www.ncbi.nlm.nih.gov/nuccore/XM_006070245.2
XM_025277598.1	mRNA	GYPC	protein_coding	169	206	250	1328	1264	1113	2.68648235498308	3.99640624657499e-76	1.16850321844546e-74	http://www.ncbi.nlm.nih.gov/nuccore/XM_025277598.1
XM_006042704.2	mRNA	FAM122B	protein_coding	3031	2678	2646	829	1068	956	-1.43109966265569	4.34247737919457e-76	1.26894575051971e-74	http://www.ncbi.nlm.nih.gov/nuccore/XM_006042704.2
XM_025268907.1	mRNA	PSMB10	protein_coding	408	448	436	1410	1367	1638	1.89349342066237	4.39693095384828e-76	1.28410487053683e-74	http://www.ncbi.nlm.nih.gov/nuccore/XM_025268907.1
XM_006046487.2	mRNA	NYAP1	protein_coding	106	128	86	575	663	625	2.66398959039511	4.62466766705146e-76	1.34982318204748e-74	http://www.ncbi.nlm.nih.gov/nuccore/XM_006046487.2
XM_006063091.2	mRNA	CTSV	protein_coding	1157	1221	1174	2516	2671	2718	1.27458336827675	4.80328575026437e-76	1.40113645161254e-74	http://www.ncbi.nlm.nih.gov/nuccore/XM_006063091.2
XM_006058969.2	mRNA	SPEG	protein_coding	2116	2423	2049	625	742	662	-1.57905905721216	5.01818130016755e-76	1.46211021589619e-74	http://www.ncbi.nlm.nih.gov/nuccore/XM_006058969.2
XM_025288046.1	mRNA	AMPD1	protein_coding	10	3	6	476	666	605	6.63928240025303	5.01539337094494e-76	1.46211021589619e-74	http://www.ncbi.nlm.nih.gov/nuccore/XM_025288046.1
XM_006052222.2	mRNA	SLC19A1	protein_coding	1949	1962	1716	559	555	638	-1.56002260043878	5.58129003981448e-76	1.62427928536026e-74	http://www.ncbi.nlm.nih.gov/nuccore/XM_006052222.2
XM_025263357.1	mRNA	PLTP	protein_coding	106	99	89	870	842	611	3.11086438463032	5.65813691944171e-76	1.64568217009541e-74	http://www.ncbi.nlm.nih.gov/nuccore/XM_025263357.1
XM_006048192.2	mRNA	ARHGAP11A	protein_coding	2280	2218	1814	465	624	464	-1.9012364380798	6.11288697435915e-76	1.77690996338096e-74	http://www.ncbi.nlm.nih.gov/nuccore/XM_006048192.2
XM_006077834.2	mRNA	MYEF2	protein_coding	1452	1437	1399	389	473	436	-1.60512083478916	6.63048961136145e-76	1.92624422103126e-74	http://www.ncbi.nlm.nih.gov/nuccore/XM_006077834.2
XM_025273956.1	mRNA	DPYSL4	protein_coding	1348	1621	1354	321	321	268	-2.12452257390663	7.2699180026105e-76	2.11077578463906e-74	http://www.ncbi.nlm.nih.gov/nuccore/XM_025273956.1
XM_006079100.2	mRNA	WARS	protein_coding	15671	14843	14482	32608	31100	34213	1.24590231783787	7.8562244431105e-76	2.27967775439193e-74	http://www.ncbi.nlm.nih.gov/nuccore/XM_006079100.2
XM_025281733.1	mRNA	MELK	protein_coding	1552	1474	1411	352	477	408	-1.72452581425612	8.30346486590995e-76	2.40805314327259e-74	http://www.ncbi.nlm.nih.gov/nuccore/XM_025281733.1
XM_025281724.1	mRNA	MIS18A	protein_coding	1174	1319	1081	208	258	173	-2.36192304523268	8.79690022026784e-76	2.54966817727984e-74	http://www.ncbi.nlm.nih.gov/nuccore/XM_025281724.1
XM_025269525.1	mRNA	FCGRT	protein_coding	2264	2474	2079	4368	4963	4856	1.17842804799611	8.82216633657328e-76	2.55550461271564e-74	http://www.ncbi.nlm.nih.gov/nuccore/XM_025269525.1
XM_006045597.2	mRNA	ATAD2	protein_coding	3565	3228	3235	1018	1244	1300	-1.37493827308721	9.06077944846361e-76	2.62309828274725e-74	http://www.ncbi.nlm.nih.gov/nuccore/XM_006045597.2
XM_025293958.1	mRNA	MGAT4B	protein_coding	6318	6420	5837	2617	2697	2837	-1.06584596821117	1.04601932251092e-75	3.02647042424284e-74	http://www.ncbi.nlm.nih.gov/nuccore/XM_025293958.1
XM_006075064.2	mRNA	CDK2	protein_coding	1956	1911	1818	618	621	682	-1.44319912307079	1.2359192671375e-75	3.5738366596977e-74	http://www.ncbi.nlm.nih.gov/nuccore/XM_006075064.2
XM_025271461.1	mRNA	KLF13	protein_coding	1443	1568	1297	3255	3428	3866	1.41422006424574	1.32685918291843e-75	3.83457686024044e-74	http://www.ncbi.nlm.nih.gov/nuccore/XM_025271461.1
XM_025275511.1	mRNA	NYAP1	protein_coding	105	128	86	577	655	620	2.66024001417854	1.35108538750802e-75	3.90232621807607e-74	http://www.ncbi.nlm.nih.gov/nuccore/XM_025275511.1
XM_025281732.1	mRNA	MELK	protein_coding	1536	1457	1393	345	469	407	-1.72670244785494	1.46100744528727e-75	4.21736813131795e-74	http://www.ncbi.nlm.nih.gov/nuccore/XM_025281732.1
XM_025264392.1	mRNA	OPTN	protein_coding	2359	2395	2400	5510	5849	7023	1.47978862325791	1.48043464901928e-75	4.27097252565648e-74	http://www.ncbi.nlm.nih.gov/nuccore/XM_025264392.1
XM_025278308.1	mRNA	SPEG	protein_coding	5436	5823	4969	2026	2188	2314	-1.1919916827138	1.53452726688762e-75	4.42446481586469e-74	http://www.ncbi.nlm.nih.gov/nuccore/XM_025278308.1
XM_006076868.2	mRNA	MAPK8IP3	protein_coding	630	589	595	1477	1554	1587	1.46959853544468	1.55806874407777e-75	4.4897431484203e-74	http://www.ncbi.nlm.nih.gov/nuccore/XM_006076868.2
XM_025292500.1	mRNA	TCERG1	protein_coding	5809	5498	5394	2331	2621	2629	-1.01925602866418	1.56871096987676e-75	4.5177969163104e-74	http://www.ncbi.nlm.nih.gov/nuccore/XM_025292500.1
XM_006042706.2	mRNA	FAM122B	protein_coding	2438	2138	2117	686	833	772	-1.42636476906669	1.59717841508553e-75	4.59712421576003e-74	http://www.ncbi.nlm.nih.gov/nuccore/XM_006042706.2
NM_001290940.1	mRNA	IGFBP5	protein_coding	4672	4883	3455	230	185	154	-4.37830841924516	1.83137620271284e-75	5.2681672371687e-74	http://www.ncbi.nlm.nih.gov/nuccore/NM_001290940.1
XM_025292498.1	mRNA	TCERG1	protein_coding	5930	5618	5505	2395	2706	2691	-1.00978119583766	1.98205003627264e-75	5.6983080760076e-74	http://www.ncbi.nlm.nih.gov/nuccore/XM_025292498.1
XM_025295912.1	mRNA	CCDC9B	protein_coding	342	299	338	1146	1109	1276	1.97230280545208	1.98466330868008e-75	5.70253056680321e-74	http://www.ncbi.nlm.nih.gov/nuccore/XM_025295912.1
XM_025263291.1	mRNA	RIPOR3	protein_coding	388	421	403	1520	1349	1403	1.94248539765168	2.02389907542815e-75	5.81191490691969e-74	http://www.ncbi.nlm.nih.gov/nuccore/XM_025263291.1
XM_025277007.1	mRNA	DIAPH2	protein_coding	557	575	492	1610	1720	1477	1.68973158096862	2.06592305730874e-75	5.92917537351921e-74	http://www.ncbi.nlm.nih.gov/nuccore/XM_025277007.1
XM_006058808.2	mRNA	IGF1	protein_coding	29	8	12	465	502	408	4.93799442688144	2.07254058259122e-75	5.94474320359483e-74	http://www.ncbi.nlm.nih.gov/nuccore/XM_006058808.2
XM_025295913.1	mRNA	CCDC9B	protein_coding	341	299	338	1145	1108	1275	1.9725119371098	2.08286415418149e-75	5.9709171895158e-74	http://www.ncbi.nlm.nih.gov/nuccore/XM_025295913.1
XM_006042705.2	mRNA	FAM122B	protein_coding	2954	2597	2592	813	1040	936	-1.42675732037328	2.47240838918508e-75	7.08354244820979e-74	http://www.ncbi.nlm.nih.gov/nuccore/XM_006042705.2
XM_006080099.2	mRNA	FCGRT	protein_coding	2231	2446	2042	4338	4926	4817	1.18860240843625	2.63138931770107e-75	7.53469597562185e-74	http://www.ncbi.nlm.nih.gov/nuccore/XM_006080099.2
XM_025276875.1	mRNA	HCFC1	protein_coding	11927	11596	10604	5089	5216	5117	-1.02192360516051	3.18011013485625e-75	9.09544358489915e-74	http://www.ncbi.nlm.nih.gov/nuccore/XM_025276875.1
XM_006069386.2	mRNA	TCERG1	protein_coding	5544	5240	5163	2188	2515	2466	-1.03364321814042	3.28724930281412e-75	9.39647860092415e-74	http://www.ncbi.nlm.nih.gov/nuccore/XM_006069386.2
XM_025295925.1	mRNA	BMF	protein_coding	207	233	255	912	958	965	2.14660723299965	3.47827495700361e-75	9.93681726965543e-74	http://www.ncbi.nlm.nih.gov/nuccore/XM_025295925.1
XM_025289752.1	mRNA	PTPN13	protein_coding	3021	2671	2758	5617	5869	5732	1.14936478435312	3.53922829753791e-75	1.01051559580648e-73	http://www.ncbi.nlm.nih.gov/nuccore/XM_025289752.1
XM_025273955.1	mRNA	DPYSL4	protein_coding	1277	1551	1292	303	302	258	-2.13185887894987	3.72044292760756e-75	1.06103965645216e-73	http://www.ncbi.nlm.nih.gov/nuccore/XM_025273955.1
XM_006049917.2	mRNA	RHBDL1	protein_coding	45	54	48	426	478	423	3.29511726550359	3.7606451628775e-75	1.07189144136182e-73	http://www.ncbi.nlm.nih.gov/nuccore/XM_006049917.2
XM_025278219.1	mRNA	FN1	protein_coding	283688	240892	239490	856296	853279	1054557	1.97822369839289	3.89790932141652e-75	1.11038042379037e-73	http://www.ncbi.nlm.nih.gov/nuccore/XM_025278219.1
XM_025275281.1	mRNA	MAPK8IP3	protein_coding	618	590	600	1470	1554	1586	1.47138233199841	4.16554948557607e-75	1.18594384011347e-73	http://www.ncbi.nlm.nih.gov/nuccore/XM_025275281.1
XM_025281137.1	mRNA	MYO19	protein_coding	3681	3924	3337	1058	1164	1362	-1.48956958075011	4.48228030522516e-75	1.27538921557529e-73	http://www.ncbi.nlm.nih.gov/nuccore/XM_025281137.1
XM_006043435.2	mRNA	LOC102393741	protein_coding	112	92	120	560	664	634	2.63694507667801	5.15377338019173e-75	1.46478294992181e-73	http://www.ncbi.nlm.nih.gov/nuccore/XM_006043435.2
XM_006043436.2	mRNA	LOC102393741	protein_coding	112	92	120	560	664	634	2.63694507667801	5.15377338019173e-75	1.46478294992181e-73	http://www.ncbi.nlm.nih.gov/nuccore/XM_006043436.2
XM_025281181.1	mRNA	YPEL2	protein_coding	882	798	701	1801	2079	2129	1.45761576998627	6.01286300629258e-75	1.70797533387979e-73	http://www.ncbi.nlm.nih.gov/nuccore/XM_025281181.1
XM_025281138.1	mRNA	MYO19	protein_coding	3682	3889	3313	1053	1163	1361	-1.48469651433363	7.87676086468269e-75	2.2361473308324e-73	http://www.ncbi.nlm.nih.gov/nuccore/XM_025281138.1
XM_006047711.2	mRNA	UBE2QL1	protein_coding	196	222	177	910	818	962	2.30240267214158	9.86557817867315e-75	2.79916117082023e-73	http://www.ncbi.nlm.nih.gov/nuccore/XM_006047711.2
XM_006050223.2	mRNA	ZWILCH	protein_coding	1578	1630	1466	418	526	497	-1.57855339898424	9.91540123078322e-75	2.8116962750217e-73	http://www.ncbi.nlm.nih.gov/nuccore/XM_006050223.2
XM_006051581.2	mRNA	WEE1	protein_coding	1612	1365	1409	377	431	436	-1.69715175651571	1.07823613502678e-74	3.05579971305115e-73	http://www.ncbi.nlm.nih.gov/nuccore/XM_006051581.2
XM_006062767.2	mRNA	SHCBP1	protein_coding	3901	3724	3392	673	1107	901	-1.92478443440966	1.1033223898772e-74	3.12511833034973e-73	http://www.ncbi.nlm.nih.gov/nuccore/XM_006062767.2
XM_006041036.2	mRNA	ILF2	protein_coding	11363	11652	11011	4405	4880	5268	-1.10600352057368	1.1142421231718e-74	3.15425484674936e-73	http://www.ncbi.nlm.nih.gov/nuccore/XM_006041036.2
XM_006070384.2	mRNA	TRIM72	protein_coding	972	896	1107	2959	3331	3915	1.89225689221054	1.29157122340623e-74	3.65417109958935e-73	http://www.ncbi.nlm.nih.gov/nuccore/XM_006070384.2
XM_006048518.2	mRNA	SMG9	protein_coding	2140	2313	2078	622	534	638	-1.73943589854551	1.41567904042746e-74	4.00302933207818e-73	http://www.ncbi.nlm.nih.gov/nuccore/XM_006048518.2
XM_006050222.2	mRNA	ZWILCH	protein_coding	1735	1839	1605	457	579	560	-1.57932447285719	1.95023122296867e-74	5.50829763163084e-73	http://www.ncbi.nlm.nih.gov/nuccore/XM_006050222.2
XM_025278218.1	mRNA	FN1	protein_coding	288766	245097	243682	864457	861708	1062947	1.96600008135581	2.16000797308662e-74	6.09734148686089e-73	http://www.ncbi.nlm.nih.gov/nuccore/XM_025278218.1
XM_025291913.1	mRNA	PAXIP1	protein_coding	1804	2002	1792	558	642	596	-1.52037106682399	2.27451590353332e-74	6.41694257427749e-73	http://www.ncbi.nlm.nih.gov/nuccore/XM_025291913.1
XM_025262182.1	mRNA	NPDC1	protein_coding	229	224	254	936	993	886	2.11351029754985	2.89364443179286e-74	8.15902923176092e-73	http://www.ncbi.nlm.nih.gov/nuccore/XM_025262182.1
XM_006073194.2	mRNA	MYL1	protein_coding	187	95	175	7600	9614	12906	6.15343264248395	3.04083959261675e-74	8.56921668681813e-73	http://www.ncbi.nlm.nih.gov/nuccore/XM_006073194.2
XM_025261737.1	mRNA	DNM1	protein_coding	599	555	601	2457	2225	1917	2.03695649609081	3.65118961050318e-74	1.02775830488192e-72	http://www.ncbi.nlm.nih.gov/nuccore/XM_025261737.1
XM_025286516.1	mRNA	RAB3IL1	protein_coding	661	738	608	1826	2005	2383	1.75073922665808	3.72785836739811e-74	1.04874696464639e-72	http://www.ncbi.nlm.nih.gov/nuccore/XM_025286516.1
XM_025295917.1	mRNA	CCDC9B	protein_coding	343	306	347	1148	1112	1274	1.94837563929271	3.87204543831907e-74	1.08869593607997e-72	http://www.ncbi.nlm.nih.gov/nuccore/XM_025295917.1
XM_025269147.1	mRNA	TGFB1	protein_coding	2864	3080	2715	845	934	1077	-1.48041313281487	4.74403643106502e-74	1.33311972422421e-72	http://www.ncbi.nlm.nih.gov/nuccore/XM_025269147.1
XM_025286642.1	mRNA	LOC102411827	protein_coding	842	827	677	113	153	141	-2.40587574349703	5.42436922663106e-74	1.52344051848049e-72	http://www.ncbi.nlm.nih.gov/nuccore/XM_025286642.1
XM_025261735.1	mRNA	DNM1	protein_coding	599	555	599	2452	2221	1910	2.03517915185152	5.87944886371129e-74	1.6503198914743e-72	http://www.ncbi.nlm.nih.gov/nuccore/XM_025261735.1
XM_025281179.1	mRNA	YPEL2	protein_coding	897	813	710	1818	2103	2148	1.44856655346137	5.94784606283568e-74	1.66857845939562e-72	http://www.ncbi.nlm.nih.gov/nuccore/XM_025281179.1
XM_025293364.1	mRNA	HNRNPM	protein_coding	34698	36977	32712	14588	15175	15398	-1.08626390566501	6.0762663915796e-74	1.70364558484902e-72	http://www.ncbi.nlm.nih.gov/nuccore/XM_025293364.1
XM_006063318.2	mRNA	RFWD3	protein_coding	3800	3601	3413	1401	1639	1478	-1.13829045561282	6.69775745451626e-74	1.87684122416403e-72	http://www.ncbi.nlm.nih.gov/nuccore/XM_006063318.2
XM_006050225.2	mRNA	ZWILCH	protein_coding	1487	1548	1372	394	487	461	-1.59584594086836	6.91446248738778e-74	1.93647703490231e-72	http://www.ncbi.nlm.nih.gov/nuccore/XM_006050225.2
XM_025281178.1	mRNA	YPEL2	protein_coding	928	833	724	1886	2165	2222	1.45842143600046	7.2435793801009e-74	2.02751042390319e-72	http://www.ncbi.nlm.nih.gov/nuccore/XM_025281178.1
XM_025295918.1	mRNA	CCDC9B	protein_coding	345	304	349	1158	1119	1277	1.95366895606508	7.44221388792914e-74	2.08193948645869e-72	http://www.ncbi.nlm.nih.gov/nuccore/XM_025295918.1
XM_006046163.2	mRNA	PPM1G	protein_coding	9257	9238	8827	3627	3669	4108	-1.13890851123908	8.16865336521908e-74	2.28387663644955e-72	http://www.ncbi.nlm.nih.gov/nuccore/XM_006046163.2
XM_025294817.1	mRNA	SNAP91	protein_coding	469	387	469	1458	1734	2064	2.10311672853948	1.04583996513786e-73	2.92242762664405e-72	http://www.ncbi.nlm.nih.gov/nuccore/XM_025294817.1
XM_025295916.1	mRNA	CCDC9B	protein_coding	344	306	349	1148	1114	1275	1.94515859382054	1.17417118790705e-73	3.27918896272943e-72	http://www.ncbi.nlm.nih.gov/nuccore/XM_025295916.1
XM_025295915.1	mRNA	CCDC9B	protein_coding	345	310	353	1158	1121	1285	1.94312708179713	1.31977823906915e-73	3.6837709358623e-72	http://www.ncbi.nlm.nih.gov/nuccore/XM_025295915.1
XM_025263079.1	mRNA	COL4A2	protein_coding	28127	31557	27291	74579	83587	101655	1.69707726393301	1.34673420236742e-73	3.75690583228174e-72	http://www.ncbi.nlm.nih.gov/nuccore/XM_025263079.1
XM_025274139.1	mRNA	PRKG1	protein_coding	1026	871	784	2107	2623	2629	1.57765600880844	1.37496736988215e-73	3.83351982482588e-72	http://www.ncbi.nlm.nih.gov/nuccore/XM_025274139.1
XM_025278217.1	mRNA	FN1	protein_coding	297060	252121	251315	889547	887710	1097772	1.96768063848239	1.4437159073673e-73	4.02294505887924e-72	http://www.ncbi.nlm.nih.gov/nuccore/XM_025278217.1
XM_025281180.1	mRNA	YPEL2	protein_coding	939	846	731	1900	2186	2230	1.45043889894739	1.58681232200495e-73	4.4167458278912e-72	http://www.ncbi.nlm.nih.gov/nuccore/XM_025281180.1
XM_025261736.1	mRNA	DNM1	protein_coding	564	517	555	2319	2093	1801	2.05176234359806	1.65379697039821e-73	4.60062124266612e-72	http://www.ncbi.nlm.nih.gov/nuccore/XM_025261736.1
XM_025293367.1	mRNA	HNRNPM	protein_coding	33005	35234	31178	13937	14494	14659	-1.08360973279737	1.81627870325382e-73	5.04980211117272e-72	http://www.ncbi.nlm.nih.gov/nuccore/XM_025293367.1
XM_006053420.2	mRNA	TTK	protein_coding	1840	1607	1690	279	448	317	-2.18422435729933	2.321081113925e-73	6.44970576347379e-72	http://www.ncbi.nlm.nih.gov/nuccore/XM_006053420.2
XM_006053399.2	mRNA	TSC22D1	protein_coding	2069	2018	1896	3617	3907	4116	1.08140235264517	2.72814029444674e-73	7.5765960919855e-72	http://www.ncbi.nlm.nih.gov/nuccore/XM_006053399.2
XM_025290348.1	mRNA	CENPE	protein_coding	5319	5045	5131	1034	1648	1224	-1.87553249168727	2.78023428316937e-73	7.71697006631463e-72	http://www.ncbi.nlm.nih.gov/nuccore/XM_025290348.1
XM_025294819.1	mRNA	SNAP91	protein_coding	467	384	465	1444	1727	2053	2.10407850730283	3.75794212231575e-73	1.04225167533149e-71	http://www.ncbi.nlm.nih.gov/nuccore/XM_025294819.1
XM_025267326.1	mRNA	SMTN	protein_coding	13173	14437	12417	5411	5672	5394	-1.1574838185451	4.29728485008789e-73	1.19012575367387e-71	http://www.ncbi.nlm.nih.gov/nuccore/XM_025267326.1
XM_006069382.2	mRNA	TCERG1	protein_coding	5617	5312	5246	2217	2578	2508	-1.02769416897318	4.37346344078973e-73	1.21055038339148e-71	http://www.ncbi.nlm.nih.gov/nuccore/XM_006069382.2
XM_025274402.1	mRNA	BUB3	protein_coding	7556	7301	7189	2755	3451	3137	-1.1208273570319	5.30526367048782e-73	1.46765214799953e-71	http://www.ncbi.nlm.nih.gov/nuccore/XM_025274402.1
XM_025261963.1	mRNA	PARD3B	protein_coding	685	580	588	1619	1860	1609	1.57914288397892	6.361238673268e-73	1.75782581485431e-71	http://www.ncbi.nlm.nih.gov/nuccore/XM_025261963.1
XM_006068624.2	mRNA	TOP2A	protein_coding	16524	15381	15098	3666	5584	4469	-1.66265347264656	6.74428652584864e-73	1.86264183801195e-71	http://www.ncbi.nlm.nih.gov/nuccore/XM_006068624.2
XM_025281691.1	mRNA	ARHGEF39	protein_coding	1445	1415	1433	315	438	354	-1.83915868291113	6.94548980393243e-73	1.91714758172479e-71	http://www.ncbi.nlm.nih.gov/nuccore/XM_025281691.1
XM_006077909.2	mRNA	OS9	protein_coding	5120	5254	4869	10799	10578	10295	1.1793491016193	7.03984833127648e-73	1.94211718388255e-71	http://www.ncbi.nlm.nih.gov/nuccore/XM_006077909.2
XM_006042707.2	mRNA	FAM122B	protein_coding	2275	1985	2004	632	766	732	-1.43639596873194	7.58983100351491e-73	2.09268483723367e-71	http://www.ncbi.nlm.nih.gov/nuccore/XM_006042707.2
XM_006055988.2	mRNA	SLC20A1	protein_coding	10569	10056	9184	3229	3523	4158	-1.32905989121961	7.73128522192876e-73	2.13050787396104e-71	http://www.ncbi.nlm.nih.gov/nuccore/XM_006055988.2
XM_006052221.2	mRNA	SLC19A1	protein_coding	1896	1903	1677	542	537	629	-1.55767414473435	7.90434015020931e-73	2.17699247818617e-71	http://www.ncbi.nlm.nih.gov/nuccore/XM_006052221.2
XM_025261738.1	mRNA	DNM1	protein_coding	596	548	593	2439	2195	1892	2.03610153780616	8.28081514335955e-73	2.27942018169946e-71	http://www.ncbi.nlm.nih.gov/nuccore/XM_025261738.1
XM_025296355.1	mRNA	CMYA5	protein_coding	260	182	233	1016	1309	1615	2.65963316733736	8.70917976691128e-73	2.39601029004318e-71	http://www.ncbi.nlm.nih.gov/nuccore/XM_025296355.1
XM_025292911.1	mRNA	SLC19A1	protein_coding	1914	1920	1691	559	552	639	-1.53530540329797	9.04774104611606e-73	2.48777926126181e-71	http://www.ncbi.nlm.nih.gov/nuccore/XM_025292911.1
XM_006060153.2	mRNA	GABARAP	protein_coding	4316	4292	4381	7905	8510	8538	1.06152968995201	1.00600389429524e-72	2.76459636102988e-71	http://www.ncbi.nlm.nih.gov/nuccore/XM_006060153.2
XM_006080198.2	mRNA	FBXO5	protein_coding	1296	1170	1208	181	299	241	-2.2352358066492	1.01669673128456e-72	2.79244108284403e-71	http://www.ncbi.nlm.nih.gov/nuccore/XM_006080198.2
XM_025278216.1	mRNA	FN1	protein_coding	306186	260017	259531	912852	911650	1128465	1.96141024548376	1.42388080496433e-72	3.90865087304341e-71	http://www.ncbi.nlm.nih.gov/nuccore/XM_025278216.1
XM_006063319.2	mRNA	RFWD3	protein_coding	3689	3498	3338	1370	1605	1453	-1.12845389259815	1.53298016640848e-72	4.20581887835736e-71	http://www.ncbi.nlm.nih.gov/nuccore/XM_006063319.2
XM_006049208.2	mRNA	SF3B4	protein_coding	5112	5131	4911	2011	2299	2356	-1.06560158128546	1.75936270872141e-72	4.82425581929702e-71	http://www.ncbi.nlm.nih.gov/nuccore/XM_006049208.2
XM_006077910.2	mRNA	OS9	protein_coding	5115	5253	4864	10788	10568	10273	1.17844613240528	1.79311996047392e-72	4.91411528001606e-71	http://www.ncbi.nlm.nih.gov/nuccore/XM_006077910.2
XM_006062210.2	mRNA	NOTCH1	protein_coding	3003	2907	2764	989	1035	865	-1.46251272507084	1.81306665012076e-72	4.96604836223016e-71	http://www.ncbi.nlm.nih.gov/nuccore/XM_006062210.2
XM_025267327.1	mRNA	SMTN	protein_coding	13125	14408	12383	5400	5666	5384	-1.15587455470012	1.83828496650935e-72	5.03235559815359e-71	http://www.ncbi.nlm.nih.gov/nuccore/XM_025267327.1
XM_025294024.1	mRNA	ETS2	protein_coding	2591	2778	2429	836	926	764	-1.50380555246562	1.96856343378469e-72	5.3830810077637e-71	http://www.ncbi.nlm.nih.gov/nuccore/XM_025294024.1
XM_006076183.2	mRNA	TGFB2	protein_coding	1044	1069	966	2542	2796	2351	1.44307492294927	2.47489475332124e-72	6.76394302220098e-71	http://www.ncbi.nlm.nih.gov/nuccore/XM_006076183.2
XM_006067493.2	mRNA	DMPK	protein_coding	3099	2740	2884	5444	6337	6508	1.18668954014141	2.55484736342731e-72	6.97862720329159e-71	http://www.ncbi.nlm.nih.gov/nuccore/XM_006067493.2
XM_006044009.2	mRNA	RRP7A	protein_coding	3374	3832	3416	1250	1317	1330	-1.32581298311798	2.57980341209227e-72	7.04293399455743e-71	http://www.ncbi.nlm.nih.gov/nuccore/XM_006044009.2
XM_025278616.1	mRNA	SESN2	protein_coding	2245	2348	2263	5554	5168	5347	1.35280288490986	2.79025117733582e-72	7.61329049334079e-71	http://www.ncbi.nlm.nih.gov/nuccore/XM_025278616.1
XM_025278317.1	mRNA	SPEG	protein_coding	2701	2942	2487	932	1008	1040	-1.32610112875153	2.86651622978092e-72	7.817101155795e-71	http://www.ncbi.nlm.nih.gov/nuccore/XM_025278317.1
XM_025261739.1	mRNA	DNM1	protein_coding	561	510	549	2306	2067	1783	2.05290339430756	2.94012589461853e-72	8.0134514468041e-71	http://www.ncbi.nlm.nih.gov/nuccore/XM_025261739.1
XM_006061050.2	mRNA	LBH	protein_coding	738	584	606	1895	1887	2262	1.77188091906373	2.95609660513135e-72	8.05257524097644e-71	http://www.ncbi.nlm.nih.gov/nuccore/XM_006061050.2
XM_025285462.1	mRNA	SMYD2	protein_coding	1662	1637	1479	505	573	521	-1.45739018200145	3.14985391981603e-72	8.57569245065542e-71	http://www.ncbi.nlm.nih.gov/nuccore/XM_025285462.1
XM_025294082.1	mRNA	LOC102393741	protein_coding	111	92	120	543	649	625	2.60883205157268	3.26344039278356e-72	8.88008687545905e-71	http://www.ncbi.nlm.nih.gov/nuccore/XM_025294082.1
XM_006058967.2	mRNA	SPEG	protein_coding	2767	3041	2586	954	1062	1079	-1.31837289442083	3.32468109731659e-72	9.04178964582993e-71	http://www.ncbi.nlm.nih.gov/nuccore/XM_006058967.2
XM_025282055.1	mRNA	CTSV	protein_coding	1144	1220	1181	2499	2657	2713	1.27048095056441	3.42833539717284e-72	9.31860089980047e-71	http://www.ncbi.nlm.nih.gov/nuccore/XM_025282055.1
XM_025278855.1	mRNA	RCC2	protein_coding	10694	11942	10268	3306	3658	4284	-1.42929976120842	3.68972929635495e-72	1.00236304652286e-70	http://www.ncbi.nlm.nih.gov/nuccore/XM_025278855.1
XM_025271959.1	mRNA	FBLN2	protein_coding	67082	67953	63535	165929	161643	195348	1.51917408616766	4.68827259182307e-72	1.27293626889592e-70	http://www.ncbi.nlm.nih.gov/nuccore/XM_025271959.1
XM_006055367.2	mRNA	PTPN13	protein_coding	3750	3373	3472	6668	7005	6853	1.07614493704509	4.8002659009405e-72	1.30263424827101e-70	http://www.ncbi.nlm.nih.gov/nuccore/XM_006055367.2
XM_006062614.2	mRNA	ACP1	protein_coding	3458	3720	3390	1305	1503	1363	-1.2213232760331	5.00914886106987e-72	1.35857824553666e-70	http://www.ncbi.nlm.nih.gov/nuccore/XM_006062614.2
XM_025293370.1	mRNA	HNRNPM	protein_coding	32238	34410	30573	13563	13865	14278	-1.09825710540049	5.54984966362548e-72	1.50358977591524e-70	http://www.ncbi.nlm.nih.gov/nuccore/XM_025293370.1
XM_025295914.1	mRNA	CCDC9B	protein_coding	348	312	364	1192	1143	1314	1.95420069242144	5.54691265952431e-72	1.50358977591524e-70	http://www.ncbi.nlm.nih.gov/nuccore/XM_025295914.1
XM_006078555.2	mRNA	MYLK	protein_coding	66	53	48	531	618	975	3.78694515669364	5.9072493711121e-72	1.59954829030934e-70	http://www.ncbi.nlm.nih.gov/nuccore/XM_006078555.2
XM_025278212.1	mRNA	FN1	protein_coding	311264	264222	263723	921013	920079	1136855	1.9502294603958	6.48565120334956e-72	1.75521238405478e-70	http://www.ncbi.nlm.nih.gov/nuccore/XM_025278212.1
XM_025289750.1	mRNA	PTPN13	protein_coding	3727	3343	3431	6615	6940	6790	1.07637399639817	6.92427388772049e-72	1.87289955433169e-70	http://www.ncbi.nlm.nih.gov/nuccore/XM_025289750.1
XM_006068430.2	mRNA	FUBP1	protein_coding	5987	5677	5465	2365	2787	2705	-1.00466265399977	6.96540717243784e-72	1.88300315546593e-70	http://www.ncbi.nlm.nih.gov/nuccore/XM_006068430.2
XM_025285966.1	mRNA	C5H1orf112	protein_coding	1431	1412	1273	406	440	455	-1.53967505720585	7.98963925276168e-72	2.15754903246799e-70	http://www.ncbi.nlm.nih.gov/nuccore/XM_025285966.1
XM_025295963.1	mRNA	ARHGAP11A	protein_coding	3440	3092	2970	702	1022	719	-1.84183152640407	8.25796653595638e-72	2.22880101148946e-70	http://www.ncbi.nlm.nih.gov/nuccore/XM_025295963.1
XM_025292925.1	mRNA	SLC19A1	protein_coding	1866	1871	1651	537	533	623	-1.5470650215189	8.64112920906763e-72	2.33095279146387e-70	http://www.ncbi.nlm.nih.gov/nuccore/XM_025292925.1
XM_025293211.1	mRNA	NMRK2	protein_coding	131	129	125	649	634	607	2.41957196305245	8.93053725699941e-72	2.40771730387165e-70	http://www.ncbi.nlm.nih.gov/nuccore/XM_025293211.1
XM_006051950.2	mRNA	HDGF	protein_coding	17746	20001	16878	6961	7493	7725	-1.17884884250013	9.46232297489203e-72	2.54970966780987e-70	http://www.ncbi.nlm.nih.gov/nuccore/XM_006051950.2
XM_006073104.2	mRNA	C5H1orf112	protein_coding	1448	1416	1288	413	441	462	-1.53554898293124	9.64956016413659e-72	2.59875695166366e-70	http://www.ncbi.nlm.nih.gov/nuccore/XM_006073104.2
XM_025271710.1	mRNA	LOC102406900	protein_coding	453	329	353	4264	5714	7295	4.04372474857106	9.78791762299601e-72	2.63459437995964e-70	http://www.ncbi.nlm.nih.gov/nuccore/XM_025271710.1
XM_025278215.1	mRNA	FN1	protein_coding	300153	255356	253286	875538	873439	1077181	1.92818034784217	1.27383383275555e-71	3.4269018925151e-70	http://www.ncbi.nlm.nih.gov/nuccore/XM_025278215.1
XM_025269366.1	mRNA	DACT3	protein_coding	324	333	290	1076	1221	994	1.91972944084307	1.28401429620303e-71	3.45242548730294e-70	http://www.ncbi.nlm.nih.gov/nuccore/XM_025269366.1
XM_006077912.2	mRNA	OS9	protein_coding	4587	4674	4350	9452	9302	9039	1.15412287203132	1.29889727950233e-71	3.4905587463131e-70	http://www.ncbi.nlm.nih.gov/nuccore/XM_006077912.2
XM_025269526.1	mRNA	FCGRT	protein_coding	2181	2408	2043	4178	4778	4658	1.15815056706108	1.5986985038698e-71	4.29390596001644e-70	http://www.ncbi.nlm.nih.gov/nuccore/XM_025269526.1
XM_006076616.2	mRNA	TFDP1	protein_coding	6471	6665	5979	2822	2975	2938	-1.0073198230826	1.62698454090827e-71	4.36752428780564e-70	http://www.ncbi.nlm.nih.gov/nuccore/XM_006076616.2
XM_025274153.1	mRNA	PDCD11	protein_coding	9168	9316	8551	3549	3831	4234	-1.09831750144569	1.91259881981773e-71	5.13147070542697e-70	http://www.ncbi.nlm.nih.gov/nuccore/XM_025274153.1
XM_025292940.1	mRNA	SLC19A1	protein_coding	1746	1753	1551	510	502	576	-1.54577653675647	1.99728733537429e-71	5.35580446234409e-70	http://www.ncbi.nlm.nih.gov/nuccore/XM_025292940.1
XM_006073103.2	mRNA	C5H1orf112	protein_coding	1420	1398	1260	399	439	451	-1.53985417060866	2.03556897314821e-71	5.45552194454884e-70	http://www.ncbi.nlm.nih.gov/nuccore/XM_006073103.2
XM_006049722.2	mRNA	MAOA	protein_coding	442	352	359	1685	1915	1353	2.22764479802226	2.24357249142161e-71	6.00975872258597e-70	http://www.ncbi.nlm.nih.gov/nuccore/XM_006049722.2
XM_006045746.2	mRNA	LOC102389038	protein_coding	9578	10322	9738	3601	4385	4234	-1.16124703316677	2.27666555037806e-71	6.09512669083752e-70	http://www.ncbi.nlm.nih.gov/nuccore/XM_006045746.2
XM_025292932.1	mRNA	SLC19A1	protein_coding	1857	1869	1646	533	532	623	-1.54718768999856	2.37733334596688e-71	6.36121800730977e-70	http://www.ncbi.nlm.nih.gov/nuccore/XM_025292932.1
XM_025292948.1	mRNA	SLC19A1	protein_coding	1735	1755	1558	504	505	582	-1.54306004322975	2.57307395099576e-71	6.88128091575211e-70	http://www.ncbi.nlm.nih.gov/nuccore/XM_025292948.1
XM_006058813.2	mRNA	IGF1	protein_coding	25	8	11	442	452	369	4.97155361085816	2.6137610186867e-71	6.98634201899289e-70	http://www.ncbi.nlm.nih.gov/nuccore/XM_006058813.2
XM_006052356.2	mRNA	TUBB	protein_coding	125024	117294	118186	47471	53871	53569	-1.09918999544916	2.82991899243867e-71	7.56005651261511e-70	http://www.ncbi.nlm.nih.gov/nuccore/XM_006052356.2
XM_025277009.1	mRNA	DIAPH2	protein_coding	446	437	412	1245	1376	1181	1.67603186426622	2.84667362258762e-71	7.60074061619417e-70	http://www.ncbi.nlm.nih.gov/nuccore/XM_025277009.1
XM_025269346.1	mRNA	DMPK	protein_coding	4020	3676	3935	7248	8544	8736	1.1937062280674	2.95927633573787e-71	7.89716255358691e-70	http://www.ncbi.nlm.nih.gov/nuccore/XM_025269346.1
XM_025265600.1	mRNA	OPLAH	protein_coding	1225	1211	1120	2282	2509	2435	1.14452696168745	2.97041133806566e-71	7.92263405227223e-70	http://www.ncbi.nlm.nih.gov/nuccore/XM_025265600.1
XM_025269528.1	mRNA	FCGRT	protein_coding	2148	2381	2008	4151	4742	4619	1.16821336269083	3.13603394313425e-71	8.3599047163605e-70	http://www.ncbi.nlm.nih.gov/nuccore/XM_025269528.1
XM_025293360.1	mRNA	HNRNPM	protein_coding	36847	39386	34681	15518	16064	16432	-1.08526279135739	3.22885305357788e-71	8.60273506355137e-70	http://www.ncbi.nlm.nih.gov/nuccore/XM_025293360.1
XM_025265599.1	mRNA	OPLAH	protein_coding	1295	1279	1179	2423	2624	2540	1.13754791036964	3.44362003765028e-71	9.17004174964458e-70	http://www.ncbi.nlm.nih.gov/nuccore/XM_025265599.1
XM_006077913.2	mRNA	OS9	protein_coding	4582	4671	4345	9441	9290	9016	1.15313197723968	3.70585041861423e-71	9.86306545975516e-70	http://www.ncbi.nlm.nih.gov/nuccore/XM_006077913.2
XM_025293209.1	mRNA	NMRK2	protein_coding	140	136	128	645	640	613	2.35624345419869	3.7616094693365e-71	1.00061221885079e-69	http://www.ncbi.nlm.nih.gov/nuccore/XM_025293209.1
XM_006045567.2	mRNA	GJC1	protein_coding	2643	2514	2247	597	790	840	-1.61492600796773	3.98395275449701e-71	1.05862654979896e-69	http://www.ncbi.nlm.nih.gov/nuccore/XM_006045567.2
XM_006042708.2	mRNA	FAM122B	protein_coding	2196	1961	1943	608	763	717	-1.42743806188869	4.49980850363651e-71	1.19506374774351e-69	http://www.ncbi.nlm.nih.gov/nuccore/XM_006042708.2
XM_025278671.1	mRNA	RPS6KA1	protein_coding	663	657	640	91	112	123	-2.46959528159837	4.57519530025084e-71	1.21443769549493e-69	http://www.ncbi.nlm.nih.gov/nuccore/XM_025278671.1
XM_025293665.1	mRNA	CHAF1B	protein_coding	2961	3070	2628	994	1071	1170	-1.29840861615772	5.2450946818882e-71	1.39151412319338e-69	http://www.ncbi.nlm.nih.gov/nuccore/XM_025293665.1
XM_025292904.1	mRNA	SLC19A1	protein_coding	1876	1883	1659	544	536	628	-1.54219428855757	5.3016090766727e-71	1.40575874947879e-69	http://www.ncbi.nlm.nih.gov/nuccore/XM_025292904.1
XM_025293369.1	mRNA	HNRNPM	protein_coding	31222	33495	29501	13234	13666	13922	-1.08396934598764	6.15312933908077e-71	1.63067746309054e-69	http://www.ncbi.nlm.nih.gov/nuccore/XM_025293369.1
XM_025275070.1	mRNA	XPO6	protein_coding	20999	19806	18913	6194	5723	7371	-1.50666441090278	6.23023488990196e-71	1.6502338804869e-69	http://www.ncbi.nlm.nih.gov/nuccore/XM_025275070.1
XM_025278214.1	mRNA	FN1	protein_coding	308440	262377	260916	900623	899436	1112001	1.9309129787101	6.55366266927244e-71	1.73497946424634e-69	http://www.ncbi.nlm.nih.gov/nuccore/XM_025278214.1
XM_006042710.2	mRNA	FAM122B	protein_coding	2136	1910	1904	599	741	707	-1.42006621526563	6.86983064237563e-71	1.81771413752034e-69	http://www.ncbi.nlm.nih.gov/nuccore/XM_006042710.2
XM_025265327.1	mRNA	TRIM55	protein_coding	561	432	530	1519	1951	2066	1.97695504197648	7.46002243533361e-71	1.97282748299165e-69	http://www.ncbi.nlm.nih.gov/nuccore/XM_025265327.1
XM_025287325.1	mRNA	EIF4G1	protein_coding	60504	61928	53735	23888	24804	26315	-1.10850785966142	7.62211964906913e-71	2.01462529058659e-69	http://www.ncbi.nlm.nih.gov/nuccore/XM_025287325.1
XM_006061943.2	mRNA	CCT5	protein_coding	22998	23136	22300	7616	7946	9512	-1.32876441844746	8.21325547352908e-71	2.16971912755906e-69	http://www.ncbi.nlm.nih.gov/nuccore/XM_006061943.2
XM_006044569.2	mRNA	TRIM55	protein_coding	668	488	653	1892	2462	2410	2.0168689407063	8.23140498093962e-71	2.17336136918577e-69	http://www.ncbi.nlm.nih.gov/nuccore/XM_006044569.2
XM_006069002.2	mRNA	RAD51AP1	protein_coding	1250	1295	1023	250	306	313	-1.91590307175389	8.38936988206941e-71	2.2138960573853e-69	http://www.ncbi.nlm.nih.gov/nuccore/XM_006069002.2
XM_006056387.2	mRNA	TSHZ3	protein_coding	3791	3461	3297	1351	1451	1542	-1.15788433617271	9.57562681244722e-71	2.5256032539786e-69	http://www.ncbi.nlm.nih.gov/nuccore/XM_006056387.2
XM_006045329.2	mRNA	METTL23	protein_coding	4089	3791	3922	1379	1398	1600	-1.31026557834298	9.86892490105958e-71	2.60158436690736e-69	http://www.ncbi.nlm.nih.gov/nuccore/XM_006045329.2
XM_006055456.2	mRNA	RPS6KA1	protein_coding	656	651	631	89	110	121	-2.48008210065532	1.05502604600952e-70	2.77678619600275e-69	http://www.ncbi.nlm.nih.gov/nuccore/XM_006055456.2
XM_025278669.1	mRNA	RPS6KA1	protein_coding	656	651	631	89	110	121	-2.48008210065532	1.05502604600952e-70	2.77678619600275e-69	http://www.ncbi.nlm.nih.gov/nuccore/XM_025278669.1
XM_025278670.1	mRNA	RPS6KA1	protein_coding	656	651	631	89	110	121	-2.48008210065532	1.05502604600952e-70	2.77678619600275e-69	http://www.ncbi.nlm.nih.gov/nuccore/XM_025278670.1
XM_025264932.1	mRNA	TUBB2A	protein_coding	4918	4927	4211	1860	2070	2094	-1.09991011269082	1.10061136070165e-70	2.8952354711847e-69	http://www.ncbi.nlm.nih.gov/nuccore/XM_025264932.1
XM_006080200.2	mRNA	FBXO5	protein_coding	1121	1013	1019	144	241	208	-2.29615765040863	1.10788125566561e-70	2.91282151984314e-69	http://www.ncbi.nlm.nih.gov/nuccore/XM_006080200.2
XM_006074654.2	mRNA	CITED2	protein_coding	3712	4208	3674	1416	1490	1477	-1.2818936994891	1.22924107077107e-70	3.23019398043391e-69	http://www.ncbi.nlm.nih.gov/nuccore/XM_006074654.2
XM_025261175.1	mRNA	PTCD3	protein_coding	3864	3478	3579	1155	1336	1471	-1.3441900102107	1.28692615885451e-70	3.37999588890925e-69	http://www.ncbi.nlm.nih.gov/nuccore/XM_025261175.1
XM_025274140.1	mRNA	HELLS	protein_coding	4383	3986	3777	1158	1591	1459	-1.41170838483318	1.37401927372635e-70	3.6068367900352e-69	http://www.ncbi.nlm.nih.gov/nuccore/XM_025274140.1
XM_006062903.2	mRNA	AURKB	protein_coding	1807	1981	1881	575	660	635	-1.48157083247619	1.43608936318043e-70	3.76778727444647e-69	http://www.ncbi.nlm.nih.gov/nuccore/XM_006062903.2
XM_006055458.2	mRNA	RPS6KA1	protein_coding	655	649	628	89	110	121	-2.47554874564935	1.96805861489534e-70	5.15534092376081e-69	http://www.ncbi.nlm.nih.gov/nuccore/XM_006055458.2
XM_025278672.1	mRNA	RPS6KA1	protein_coding	655	649	628	89	110	121	-2.47554874564935	1.96805861489534e-70	5.15534092376081e-69	http://www.ncbi.nlm.nih.gov/nuccore/XM_025278672.1
XM_025278674.1	mRNA	RPS6KA1	protein_coding	655	649	628	89	110	121	-2.47554874564935	1.96805861489534e-70	5.15534092376081e-69	http://www.ncbi.nlm.nih.gov/nuccore/XM_025278674.1
XM_006055459.2	mRNA	RPS6KA1	protein_coding	656	649	630	89	111	121	-2.47340903837904	2.00275991069126e-70	5.24348434211092e-69	http://www.ncbi.nlm.nih.gov/nuccore/XM_006055459.2
XM_025264054.1	mRNA	PRNP	protein_coding	1859	1621	1504	4491	4480	3928	1.49929690265074	2.06129298655398e-70	5.39389708346004e-69	http://www.ncbi.nlm.nih.gov/nuccore/XM_025264054.1
XM_025261855.1	mRNA	ASS1	protein_coding	3034	3176	2991	192	260	149	-3.81799031114979	2.14709063468329e-70	5.61251294290795e-69	http://www.ncbi.nlm.nih.gov/nuccore/XM_025261855.1
XM_006045925.2	mRNA	CCT7	protein_coding	21753	22994	21038	8436	9648	10166	-1.1006655582889	2.21248589642806e-70	5.78042395478424e-69	http://www.ncbi.nlm.nih.gov/nuccore/XM_006045925.2
XM_025290518.1	mRNA	LETM1	protein_coding	10718	11453	9715	4259	4236	4548	-1.16556332571013	2.21408508317364e-70	5.78157028820545e-69	http://www.ncbi.nlm.nih.gov/nuccore/XM_025290518.1
XM_025293361.1	mRNA	HNRNPM	protein_coding	34677	37201	32759	14695	15204	15503	-1.08193450075538	2.6001721777837e-70	6.78619059265151e-69	http://www.ncbi.nlm.nih.gov/nuccore/XM_025293361.1
XM_006070679.2	mRNA	RFC3	protein_coding	1537	1542	1513	312	434	296	-2.02271378642683	2.7282499699624e-70	7.11300880447078e-69	http://www.ncbi.nlm.nih.gov/nuccore/XM_006070679.2
XM_025278211.1	mRNA	FN1	protein_coding	313525	266585	265111	908789	907870	1120396	1.92005373535876	2.81980398153597e-70	7.34786055293237e-69	http://www.ncbi.nlm.nih.gov/nuccore/XM_025278211.1
XM_025264939.1	mRNA	MTBP	protein_coding	1586	1476	1445	293	387	440	-1.89194757418512	3.4501958128697e-70	8.98583930917967e-69	http://www.ncbi.nlm.nih.gov/nuccore/XM_025264939.1
XM_025274499.1	mRNA	DNAAF5	protein_coding	1824	1785	1670	536	583	654	-1.45335400345332	3.70667808827555e-70	9.64878904870181e-69	http://www.ncbi.nlm.nih.gov/nuccore/XM_025274499.1
XM_006047756.2	mRNA	PRNP	protein_coding	1908	1673	1553	4646	4643	4032	1.50290964586426	3.7407520534576e-70	9.73240154357275e-69	http://www.ncbi.nlm.nih.gov/nuccore/XM_006047756.2
XM_006041154.2	mRNA	LRRC59	protein_coding	21019	21938	18887	8785	9393	9736	-1.02511696314929	4.26488544398475e-70	1.10902603066624e-68	http://www.ncbi.nlm.nih.gov/nuccore/XM_006041154.2
XM_025277008.1	mRNA	DIAPH2	protein_coding	544	544	477	1578	1693	1404	1.70315568802342	4.32099775000054e-70	1.12303114709586e-68	http://www.ncbi.nlm.nih.gov/nuccore/XM_025277008.1
XM_025263062.1	mRNA	DIAPH3	protein_coding	6140	5982	5428	1709	2398	2023	-1.40036671427674	4.44773470806456e-70	1.15536749926955e-68	http://www.ncbi.nlm.nih.gov/nuccore/XM_025263062.1
XM_025293362.1	mRNA	HNRNPM	protein_coding	35311	37881	33296	14839	15250	15723	-1.09413131095242	4.63403427799135e-70	1.20313439203941e-68	http://www.ncbi.nlm.nih.gov/nuccore/XM_025293362.1
XM_025278213.1	mRNA	FN1	protein_coding	317566	270273	269132	923928	923376	1142694	1.92581738833759	5.03625878890744e-70	1.30688292520696e-68	http://www.ncbi.nlm.nih.gov/nuccore/XM_025278213.1
XM_025269321.1	mRNA	ERCC2	protein_coding	2319	2192	2041	743	830	882	-1.29501525030107	5.14629857903622e-70	1.33474249923645e-68	http://www.ncbi.nlm.nih.gov/nuccore/XM_025269321.1
XM_006045362.2	mRNA	NLE1	protein_coding	1952	2087	1877	598	626	716	-1.48781858452881	5.56693730515256e-70	1.44308801953494e-68	http://www.ncbi.nlm.nih.gov/nuccore/XM_006045362.2
XM_006047757.2	mRNA	PRNP	protein_coding	1862	1630	1501	4500	4486	3930	1.49871799575499	5.70947464658603e-70	1.47926757835078e-68	http://www.ncbi.nlm.nih.gov/nuccore/XM_006047757.2
XM_006058306.2	mRNA	LOC102408963	protein_coding	352	341	345	1036	1060	1040	1.71724901436368	5.83266165318568e-70	1.51039865668747e-68	http://www.ncbi.nlm.nih.gov/nuccore/XM_006058306.2
XM_025293766.1	mRNA	CHERP	protein_coding	4360	4580	3983	1744	1758	1812	-1.15850242181128	6.01221965986802e-70	1.55608737721353e-68	http://www.ncbi.nlm.nih.gov/nuccore/XM_025293766.1
XM_025273798.1	mRNA	PDE1A	protein_coding	73	44	57	683	820	496	3.64586192816602	6.18237618588925e-70	1.5992966184297e-68	http://www.ncbi.nlm.nih.gov/nuccore/XM_025273798.1
XM_025292891.1	mRNA	SLC19A1	protein_coding	1873	1877	1664	537	537	636	-1.53992484910694	6.60584456060011e-70	1.70795533753388e-68	http://www.ncbi.nlm.nih.gov/nuccore/XM_025292891.1
XM_025281139.1	mRNA	MYO19	protein_coding	3321	3482	2923	914	994	1198	-1.52553050060889	7.01319092854149e-70	1.81233512257636e-68	http://www.ncbi.nlm.nih.gov/nuccore/XM_025281139.1
XM_006042536.2	mRNA	NMRK2	protein_coding	139	136	128	642	633	607	2.34769108481385	7.46197515457588e-70	1.92730942522776e-68	http://www.ncbi.nlm.nih.gov/nuccore/XM_006042536.2
XM_025265601.1	mRNA	OPLAH	protein_coding	1329	1319	1192	2465	2700	2570	1.13250222220034	7.89696592240994e-70	2.03860379871622e-68	http://www.ncbi.nlm.nih.gov/nuccore/XM_025265601.1
XM_006077831.2	mRNA	MYEF2	protein_coding	1587	1498	1477	399	528	467	-1.59253542543622	8.01006225591002e-70	2.06672880256968e-68	http://www.ncbi.nlm.nih.gov/nuccore/XM_006077831.2
XM_025274154.1	mRNA	PDCD11	protein_coding	8832	8988	8281	3454	3700	4105	-1.09232877240446	8.62525664236862e-70	2.22430725513836e-68	http://www.ncbi.nlm.nih.gov/nuccore/XM_025274154.1
XM_025293670.1	mRNA	CHAF1B	protein_coding	2966	3103	2614	998	1084	1168	-1.29560564655407	8.89382264613951e-70	2.29237933625768e-68	http://www.ncbi.nlm.nih.gov/nuccore/XM_025293670.1
XM_006045330.2	mRNA	METTL23	protein_coding	4054	3738	3888	1344	1364	1574	-1.32705877922769	9.77649516718245e-70	2.51858489511133e-68	http://www.ncbi.nlm.nih.gov/nuccore/XM_006045330.2
XM_025290516.1	mRNA	LETM1	protein_coding	11859	12826	10725	4635	4655	5020	-1.18321888834996	1.0415382124033e-69	2.68040074155834e-68	http://www.ncbi.nlm.nih.gov/nuccore/XM_025290516.1
XM_025293765.1	mRNA	CHERP	protein_coding	4368	4591	3988	1747	1760	1816	-1.15871442425226	1.05315628600025e-69	2.70890065242079e-68	http://www.ncbi.nlm.nih.gov/nuccore/XM_025293765.1
XM_006077832.2	mRNA	MYEF2	protein_coding	1422	1391	1321	356	468	415	-1.62003291286926	1.12452274798529e-69	2.89097507083958e-68	http://www.ncbi.nlm.nih.gov/nuccore/XM_006077832.2
XM_006077043.2	mRNA	TRANK1	protein_coding	1631	1541	1485	2945	3089	3252	1.11765602209899	1.13246348649824e-69	2.90988799833943e-68	http://www.ncbi.nlm.nih.gov/nuccore/XM_006077043.2
XM_006075818.2	mRNA	TROAP	protein_coding	1535	1624	1421	209	367	322	-2.23768763631582	1.21522756225412e-69	3.12094241413336e-68	http://www.ncbi.nlm.nih.gov/nuccore/XM_006075818.2
XM_006073298.2	mRNA	POLD3	protein_coding	2080	1882	1718	605	598	660	-1.48364434645664	1.25367148560854e-69	3.21801516885493e-68	http://www.ncbi.nlm.nih.gov/nuccore/XM_006073298.2
XM_025284688.1	mRNA	SGPL1	protein_coding	3175	2715	2714	6953	6825	6334	1.35113548643533	1.29436595179476e-69	3.3207618339995e-68	http://www.ncbi.nlm.nih.gov/nuccore/XM_025284688.1
XM_025285969.1	mRNA	C5H1orf112	protein_coding	1390	1362	1235	391	422	445	-1.54227442527101	1.39571445510703e-69	3.57893367456499e-68	http://www.ncbi.nlm.nih.gov/nuccore/XM_025285969.1
XM_006051144.2	mRNA	SGPL1	protein_coding	3175	2716	2717	6957	6837	6330	1.35129080160017	1.57044102121664e-69	4.02490138889284e-68	http://www.ncbi.nlm.nih.gov/nuccore/XM_006051144.2
XM_025284429.1	mRNA	NAP1L1	protein_coding	16722	15849	14491	6140	7601	7173	-1.05042180798539	1.65917212181674e-69	4.25012507070824e-68	http://www.ncbi.nlm.nih.gov/nuccore/XM_025284429.1
XM_025266769.1	mRNA	C1QTNF5	protein_coding	120	152	123	609	644	731	2.44904474864541	1.67677638945745e-69	4.29301284953434e-68	http://www.ncbi.nlm.nih.gov/nuccore/XM_025266769.1
XM_006067384.2	mRNA	SPON2	protein_coding	1224	1265	1138	2458	2581	2521	1.18221951005967	1.75006199021749e-69	4.47834301687756e-68	http://www.ncbi.nlm.nih.gov/nuccore/XM_006067384.2
XM_025267328.1	mRNA	SMTN	protein_coding	12921	14140	12245	5451	5636	5431	-1.12754177041202	1.80506783878837e-69	4.61672971929943e-68	http://www.ncbi.nlm.nih.gov/nuccore/XM_025267328.1
XM_006071818.2	mRNA	AMD1	protein_coding	5980	5637	5406	1989	2580	2368	-1.17718770035711	1.8265321868712e-69	4.66923104907562e-68	http://www.ncbi.nlm.nih.gov/nuccore/XM_006071818.2
XM_025267325.1	mRNA	SMTN	protein_coding	13249	14570	12559	5557	5809	5544	-1.13271767969125	1.83488491598877e-69	4.68817800868249e-68	http://www.ncbi.nlm.nih.gov/nuccore/XM_025267325.1
XM_006044427.2	mRNA	OLFM2	protein_coding	196	186	236	852	921	854	2.20558560961176	1.84770116178261e-69	4.71850409961532e-68	http://www.ncbi.nlm.nih.gov/nuccore/XM_006044427.2
XM_025269320.1	mRNA	ERCC2	protein_coding	2289	2157	2023	737	817	872	-1.29374144815977	1.95254752505467e-69	4.98369750721305e-68	http://www.ncbi.nlm.nih.gov/nuccore/XM_025269320.1
XM_025278210.1	mRNA	FN1	protein_coding	322651	274481	273327	932094	931810	1151089	1.91531666923616	2.0287922213841e-69	5.17565360194675e-68	http://www.ncbi.nlm.nih.gov/nuccore/XM_025278210.1
XM_025273761.1	mRNA	PDE1A	protein_coding	74	46	66	708	851	512	3.59883063465265	2.04542309205335e-69	5.20475560344097e-68	http://www.ncbi.nlm.nih.gov/nuccore/XM_025273761.1
XM_025273776.1	mRNA	PDE1A	protein_coding	74	46	66	708	851	512	3.59883063465265	2.04542309205335e-69	5.20475560344097e-68	http://www.ncbi.nlm.nih.gov/nuccore/XM_025273776.1
XM_025273780.1	mRNA	PDE1A	protein_coding	74	46	66	708	851	512	3.59883063465265	2.04542309205335e-69	5.20475560344097e-68	http://www.ncbi.nlm.nih.gov/nuccore/XM_025273780.1
XM_025273795.1	mRNA	PDE1A	protein_coding	74	46	66	708	851	512	3.59883063465265	2.04542309205335e-69	5.20475560344097e-68	http://www.ncbi.nlm.nih.gov/nuccore/XM_025273795.1
XM_025273806.1	mRNA	PDE1A	protein_coding	74	46	66	708	851	512	3.59883063465265	2.04542309205335e-69	5.20475560344097e-68	http://www.ncbi.nlm.nih.gov/nuccore/XM_025273806.1
XM_025261127.1	mRNA	SLC20A1	protein_coding	9995	9363	8689	3041	3272	3925	-1.33275563395254	2.05454006709279e-69	5.22528584802266e-68	http://www.ncbi.nlm.nih.gov/nuccore/XM_025261127.1
XM_025284686.1	mRNA	SGPL1	protein_coding	3177	2717	2721	6956	6830	6333	1.34975086197574	2.07345693887244e-69	5.27070638088988e-68	http://www.ncbi.nlm.nih.gov/nuccore/XM_025284686.1
XM_025284689.1	mRNA	SGPL1	protein_coding	3185	2720	2716	6983	6863	6348	1.35420443594988	2.19081549344151e-69	5.56619073583562e-68	http://www.ncbi.nlm.nih.gov/nuccore/XM_025284689.1
XM_006062901.2	mRNA	AURKB	protein_coding	2154	2456	2334	683	795	781	-1.50282315318292	2.44776623681555e-69	6.21585408852503e-68	http://www.ncbi.nlm.nih.gov/nuccore/XM_006062901.2
XM_006073107.2	mRNA	C5H1orf112	protein_coding	1409	1369	1241	399	422	448	-1.54078264977124	2.47764368775527e-69	6.2885196869603e-68	http://www.ncbi.nlm.nih.gov/nuccore/XM_006073107.2
XM_025287317.1	mRNA	EIF4G1	protein_coding	61532	63251	54629	24417	25470	26951	-1.10011999159865	2.58520797761016e-69	6.55818824177552e-68	http://www.ncbi.nlm.nih.gov/nuccore/XM_025287317.1
XM_025291812.1	mRNA	ABCB8	protein_coding	5679	6137	5406	2079	2248	2500	-1.21447863448452	3.31449454596054e-69	8.40397260882403e-68	http://www.ncbi.nlm.nih.gov/nuccore/XM_025291812.1
XM_025288724.1	mRNA	ECHDC2	protein_coding	399	361	357	1156	1123	1118	1.72919237806053	3.3199740500842e-69	8.41358428775916e-68	http://www.ncbi.nlm.nih.gov/nuccore/XM_025288724.1
XM_006049242.2	mRNA	FAM136A	protein_coding	4439	4658	3890	1558	1871	1797	-1.19249676648799	3.65951704520623e-69	9.26935016488611e-68	http://www.ncbi.nlm.nih.gov/nuccore/XM_006049242.2
XM_025262913.1	mRNA	DCLK1	protein_coding	8989	7941	8091	17885	21717	17639	1.31399866835213	3.88779545121816e-69	9.84256264055093e-68	http://www.ncbi.nlm.nih.gov/nuccore/XM_025262913.1
XM_006050911.2	mRNA	FUT1	protein_coding	151	172	147	684	674	681	2.24073852449648	4.19836293714941e-69	1.06234147596544e-67	http://www.ncbi.nlm.nih.gov/nuccore/XM_006050911.2
XM_025287310.1	mRNA	EIF4G1	protein_coding	63639	65356	56432	25286	26311	27791	-1.10047977216799	4.25968002973092e-69	1.0773098381791e-67	http://www.ncbi.nlm.nih.gov/nuccore/XM_025287310.1
XM_006044060.2	mRNA	CHAF1B	protein_coding	3017	3143	2674	1013	1090	1200	-1.29723696663011	4.54716961706792e-69	1.14943496616527e-67	http://www.ncbi.nlm.nih.gov/nuccore/XM_006044060.2
XM_025283677.1	mRNA	ELK3	protein_coding	4623	4920	4219	1423	1586	1844	-1.38354327098809	4.89347232237053e-69	1.23634620444963e-67	http://www.ncbi.nlm.nih.gov/nuccore/XM_025283677.1
XM_006075007.2	mRNA	TIMELESS	protein_coding	1900	1850	1717	366	395	542	-1.94938679386929	5.28661621972801e-69	1.3349978708338e-67	http://www.ncbi.nlm.nih.gov/nuccore/XM_006075007.2
XM_025269322.1	mRNA	ERCC2	protein_coding	2289	2151	2019	735	813	871	-1.29563175984312	5.87983888987811e-69	1.48404869812764e-67	http://www.ncbi.nlm.nih.gov/nuccore/XM_025269322.1
XM_025287314.1	mRNA	EIF4G1	protein_coding	61990	63830	55010	24623	25736	27182	-1.0983566301133	6.00707142380706e-69	1.51539402302956e-67	http://www.ncbi.nlm.nih.gov/nuccore/XM_025287314.1
XM_006051033.2	mRNA	SMTN	protein_coding	13201	14541	12525	5546	5803	5534	-1.13108243039721	6.45505922733026e-69	1.62675981731551e-67	http://www.ncbi.nlm.nih.gov/nuccore/XM_006051033.2
XM_025285968.1	mRNA	C5H1orf112	protein_coding	1390	1347	1225	390	421	443	-1.53767167783956	6.56990418413647e-69	1.65486519800926e-67	http://www.ncbi.nlm.nih.gov/nuccore/XM_025285968.1
XM_006045363.2	mRNA	NLE1	protein_coding	1933	2096	1898	587	615	709	-1.51268143200887	6.83460462180399e-69	1.72066956074856e-67	http://www.ncbi.nlm.nih.gov/nuccore/XM_006045363.2
XM_025288543.1	mRNA	CACHD1	protein_coding	1017	898	760	181	181	180	-2.17648645897274	7.3941303997015e-69	1.85965552198045e-67	http://www.ncbi.nlm.nih.gov/nuccore/XM_025288543.1
XM_006044567.2	mRNA	TRIM55	protein_coding	692	504	686	1965	2559	2521	2.01806455068692	7.61217282085985e-69	1.91352818594198e-67	http://www.ncbi.nlm.nih.gov/nuccore/XM_006044567.2
XM_025273519.1	mRNA	LOC102400287	protein_coding	317	340	298	977	1038	962	1.76295345801965	7.98350384419171e-69	2.00586037331903e-67	http://www.ncbi.nlm.nih.gov/nuccore/XM_025273519.1
XM_025290517.1	mRNA	LETM1	protein_coding	11284	12152	10212	4441	4443	4812	-1.17283478599108	7.98806536527763e-69	2.0059948623701e-67	http://www.ncbi.nlm.nih.gov/nuccore/XM_025290517.1
XM_025293767.1	mRNA	CHERP	protein_coding	4316	4538	3948	1733	1743	1804	-1.15419352005134	8.21270981566212e-69	2.0613694768047e-67	http://www.ncbi.nlm.nih.gov/nuccore/XM_025293767.1
XM_025288723.1	mRNA	ECHDC2	protein_coding	403	364	364	1166	1129	1130	1.72294951357651	8.26311212729829e-69	2.07297600965953e-67	http://www.ncbi.nlm.nih.gov/nuccore/XM_025288723.1
XM_025293366.1	mRNA	HNRNPM	protein_coding	32296	34751	30319	13701	14144	14438	-1.08049071873471	8.40222074621287e-69	2.10681350900133e-67	http://www.ncbi.nlm.nih.gov/nuccore/XM_025293366.1
XM_025279957.1	mRNA	GJC1	protein_coding	2468	2347	2097	557	731	789	-1.61620422477729	8.41456653577288e-69	2.10884782953628e-67	http://www.ncbi.nlm.nih.gov/nuccore/XM_025279957.1
NM_001290966.1	mRNA	KLF4	protein_coding	508	460	461	1161	1306	1368	1.54443344297199	9.47792161691123e-69	2.37295722974557e-67	http://www.ncbi.nlm.nih.gov/nuccore/NM_001290966.1
XM_006056455.1	mRNA	RNASEH2C	protein_coding	2183	2550	2211	533	754	622	-1.74735500162333	9.98482588540774e-69	2.498613661922e-67	http://www.ncbi.nlm.nih.gov/nuccore/XM_006056455.1
XM_006067491.2	mRNA	DMPK	protein_coding	4213	3842	4160	7631	9061	9238	1.20280166771063	1.05601359419864e-68	2.64125327830114e-67	http://www.ncbi.nlm.nih.gov/nuccore/XM_006067491.2
XM_006074831.2	mRNA	CHST12	protein_coding	1874	2013	1882	616	562	606	-1.56993940445443	1.14052538418127e-68	2.84976911815764e-67	http://www.ncbi.nlm.nih.gov/nuccore/XM_006074831.2
XM_025284687.1	mRNA	SGPL1	protein_coding	3189	2731	2743	6983	6843	6344	1.34535899525032	1.16868064014089e-68	2.91865541522505e-67	http://www.ncbi.nlm.nih.gov/nuccore/XM_025284687.1
XM_006052430.2	mRNA	CD47	protein_coding	5728	5090	5085	9338	11476	11372	1.13560613091144	1.38022714992354e-68	3.44351814174464e-67	http://www.ncbi.nlm.nih.gov/nuccore/XM_006052430.2
XM_025276513.1	mRNA	POLA1	protein_coding	2857	3068	2781	1099	1227	1179	-1.19220960727783	1.38108275715106e-68	3.44392823871557e-67	http://www.ncbi.nlm.nih.gov/nuccore/XM_025276513.1
XM_025285681.1	mRNA	NOC2L	protein_coding	4586	4738	4338	1632	1409	1524	-1.45501773583447	1.39312532580953e-68	3.47222026552317e-67	http://www.ncbi.nlm.nih.gov/nuccore/XM_025285681.1
XM_006045566.2	mRNA	GJC1	protein_coding	2529	2419	2147	566	750	806	-1.62313943181638	1.42448343420929e-68	3.54860190713046e-67	http://www.ncbi.nlm.nih.gov/nuccore/XM_006045566.2
XM_025287288.1	mRNA	EIF4G1	protein_coding	65157	67074	57731	25912	27042	28481	-1.09863490739638	1.49910228481249e-68	3.73262234563782e-67	http://www.ncbi.nlm.nih.gov/nuccore/XM_025287288.1
XM_025262183.1	mRNA	NPDC1	protein_coding	214	198	245	826	951	852	2.11777739495844	1.69175365781081e-68	4.21020192273266e-67	http://www.ncbi.nlm.nih.gov/nuccore/XM_025262183.1
XM_025261652.1	mRNA	NEK6	protein_coding	4857	4629	4575	8488	8624	8749	1.00166822107813	1.96610695835619e-68	4.88809116697508e-67	http://www.ncbi.nlm.nih.gov/nuccore/XM_025261652.1
XM_025269146.1	mRNA	TGFB1	protein_coding	2965	3212	2831	865	953	1132	-1.49102572661899	2.07897987746473e-68	5.16613538328804e-67	http://www.ncbi.nlm.nih.gov/nuccore/XM_025269146.1
XM_025277605.1	mRNA	GYPC	protein_coding	128	157	185	947	901	814	2.62144454730294	2.09615481278447e-68	5.20621740963913e-67	http://www.ncbi.nlm.nih.gov/nuccore/XM_025277605.1
XM_006070106.2	mRNA	FAM214A	protein_coding	280	231	249	811	922	870	1.89690950291243	2.11295162994022e-68	5.2453208300205e-67	http://www.ncbi.nlm.nih.gov/nuccore/XM_006070106.2
XM_025296433.1	mRNA	KCNN2	protein_coding	487	537	466	58	60	50	-3.02645899237823	2.1754690119558e-68	5.3978283158702e-67	http://www.ncbi.nlm.nih.gov/nuccore/XM_025296433.1
XM_025266196.1	mRNA	ACCS	protein_coding	467	546	557	1569	1582	1692	1.74405476514823	2.30851295086872e-68	5.72508913644263e-67	http://www.ncbi.nlm.nih.gov/nuccore/XM_025266196.1
XM_006077213.2	mRNA	TXNRD1	protein_coding	11743	11381	10033	4397	5228	4503	-1.10878686518961	2.48213633018358e-68	6.15261086461375e-67	http://www.ncbi.nlm.nih.gov/nuccore/XM_006077213.2
XM_006047264.2	mRNA	CDO1	protein_coding	1498	1610	1480	4463	4659	3703	1.60673071113059	2.50705199434233e-68	6.21128053277563e-67	http://www.ncbi.nlm.nih.gov/nuccore/XM_006047264.2
XM_006074830.2	mRNA	CHST12	protein_coding	1875	2011	1883	618	563	607	-1.5666797040659	2.56142092551154e-68	6.34282677792054e-67	http://www.ncbi.nlm.nih.gov/nuccore/XM_006074830.2
XM_006045565.2	mRNA	GJC1	protein_coding	2537	2416	2148	567	750	808	-1.62226636760817	2.61357549299511e-68	6.46876163872306e-67	http://www.ncbi.nlm.nih.gov/nuccore/XM_006045565.2
XM_006051674.2	mRNA	TMEM154	protein_coding	75	46	58	445	494	456	3.08482909500443	2.67911276126344e-68	6.62767800915733e-67	http://www.ncbi.nlm.nih.gov/nuccore/XM_006051674.2
XM_006048084.2	mRNA	ACSS2	protein_coding	136	165	128	793	779	1152	2.78749938632283	2.917801962294e-68	7.21099440314355e-67	http://www.ncbi.nlm.nih.gov/nuccore/XM_006048084.2
XM_025287299.1	mRNA	EIF4G1	protein_coding	64378	66261	57030	25669	26718	28144	-1.09714072749132	3.10560531800508e-68	7.67132244714759e-67	http://www.ncbi.nlm.nih.gov/nuccore/XM_025287299.1
XM_025293368.1	mRNA	HNRNPM	protein_coding	32689	35225	30886	13902	14294	14646	-1.08269896076297	3.11458514304634e-68	7.68969155510396e-67	http://www.ncbi.nlm.nih.gov/nuccore/XM_025293368.1
XM_025266427.1	mRNA	POLD3	protein_coding	1949	1741	1603	564	539	576	-1.53088552075808	3.31351721154062e-68	8.17274099161327e-67	http://www.ncbi.nlm.nih.gov/nuccore/XM_025266427.1
XM_006046710.2	mRNA	HNRNPM	protein_coding	34474	37013	32417	14648	15022	15381	-1.08265748765937	3.50715785309333e-68	8.64179652396977e-67	http://www.ncbi.nlm.nih.gov/nuccore/XM_006046710.2
XM_006073297.2	mRNA	POLD3	protein_coding	1947	1741	1603	564	538	576	-1.53119084946956	3.71458748125032e-68	9.14838814030326e-67	http://www.ncbi.nlm.nih.gov/nuccore/XM_006073297.2
XM_025294338.1	mRNA	SNX9	protein_coding	3726	3747	3591	6485	6840	7343	1.02230871926223	4.08451377284893e-68	1.00495175162791e-66	http://www.ncbi.nlm.nih.gov/nuccore/XM_025294338.1
XM_006060065.2	mRNA	ENO3	protein_coding	311	357	386	1679	1902	1329	2.33809966417308	4.81306123245003e-68	1.18303477939989e-66	http://www.ncbi.nlm.nih.gov/nuccore/XM_006060065.2
XM_025293365.1	mRNA	HNRNPM	protein_coding	32761	35307	30954	13932	14314	14686	-1.08289963582668	4.85551606569998e-68	1.1928815431034e-66	http://www.ncbi.nlm.nih.gov/nuccore/XM_025293365.1
XM_025282581.1	mRNA	NCAPH2	protein_coding	2874	3231	2751	948	986	1118	-1.41555705128595	5.17763193677155e-68	1.27076431520083e-66	http://www.ncbi.nlm.nih.gov/nuccore/XM_025282581.1
[truncated: 10,228 more rows]
