# Supplementary material for: The Expression Profiles of mRNAs and lncRNAs in Buffalo Muscle Stem Cells Driving Myogenic Differentiation
Source: Front Genet. 2021 Jul 7;12:643497. doi: 10.3389/fgene.2021.643497 (PMC8294193; doi:10.3389/fgene.2021.643497)
Supplement: Supplementary file 4 [file Table_4.xls]

ncRNA	RNA_type	Gene	Gene_type	GM1	GM2	GM3	DM1	DM2	DM3	log2(Fold_change)	p-value	q-value	Website
XR_003110191.1	misc_RNA	PODN	protein_coding	51	51	62	4976	4220	4394	6.2984790945398	0	0	http://www.ncbi.nlm.nih.gov/nuccore/XR_003110191.1
XR_003111529.1	misc_RNA	COL5A3	protein_coding	985	946	948	21472	21222	26173	4.49975795926677	0	0	http://www.ncbi.nlm.nih.gov/nuccore/XR_003111529.1
XR_003111158.1	ncRNA	LOC102399397	lncRNA	2026	2453	2159	73	82	97	-4.80370762809772	2.63540413195298e-296	5.13552418513238e-293	http://www.ncbi.nlm.nih.gov/nuccore/XR_003111158.1
XR_003111156.1	ncRNA	LOC102399397	lncRNA	2039	2465	2177	70	84	105	-4.77446007810686	1.3931848254873e-289	2.03613962244969e-286	http://www.ncbi.nlm.nih.gov/nuccore/XR_003111156.1
XR_003111159.1	ncRNA	LOC102399397	lncRNA	2024	2459	2162	64	83	98	-4.84735704328333	1.83834622863936e-289	2.14939441052514e-286	http://www.ncbi.nlm.nih.gov/nuccore/XR_003111159.1
XR_003111160.1	ncRNA	LOC102399397	lncRNA	2046	2473	2183	76	85	117	-4.67660826017588	9.73996475847292e-279	9.48997232967211e-276	http://www.ncbi.nlm.nih.gov/nuccore/XR_003111160.1
XR_003111474.1	misc_RNA	LMNB2	protein_coding	21387	23536	19622	4502	5203	5324	-2.18502270681865	1.35784378923662e-220	1.13399354169676e-217	http://www.ncbi.nlm.nih.gov/nuccore/XR_003111474.1
XR_003110734.1	misc_RNA	NSD2	protein_coding	5747	5746	5082	1322	1433	1224	-2.13684523372378	1.25287936971566e-192	9.15541599419716e-190	http://www.ncbi.nlm.nih.gov/nuccore/XR_003110734.1
XR_003104499.1	misc_RNA	SLC7A5	protein_coding	8668	8960	8001	2613	2710	2719	-1.75138138967788	1.26975135900722e-183	8.24774049417355e-181	http://www.ncbi.nlm.nih.gov/nuccore/XR_003104499.1
XR_003111157.1	ncRNA	LOC102399397	lncRNA	4697	5398	4674	79	128	138	-5.51093631506379	8.54960764542303e-171	4.9981006295143e-168	http://www.ncbi.nlm.nih.gov/nuccore/XR_003111157.1
XR_003107627.1	misc_RNA	ABCA6	protein_coding	28	14	18	1177	1206	1422	5.90765709634202	7.83496300553115e-167	4.16392670275774e-164	http://www.ncbi.nlm.nih.gov/nuccore/XR_003107627.1
XR_003107647.1	misc_RNA	GPRC5C	protein_coding	2243	2481	2524	358	485	393	-2.6396288011445	4.70933007588335e-156	2.29422863530117e-153	http://www.ncbi.nlm.nih.gov/nuccore/XR_003107647.1
XR_003102256.1	misc_RNA	CCDC85A	protein_coding	1100	1100	1061	92	143	103	-3.35539498869952	6.74774420661137e-148	3.03440866398847e-145	http://www.ncbi.nlm.nih.gov/nuccore/XR_003102256.1
XR_003110192.1	misc_RNA	PODN	protein_coding	32	25	41	3464	2850	2914	6.48226918848189	2.49317064327589e-146	1.04107682718506e-143	http://www.ncbi.nlm.nih.gov/nuccore/XR_003110192.1
XR_003110290.1	misc_RNA	HJURP	protein_coding	3955	4082	3326	569	863	787	-2.4427054301846	4.24347477917625e-143	1.65382357060429e-140	http://www.ncbi.nlm.nih.gov/nuccore/XR_003110290.1
XR_003110186.1	misc_RNA	LRP8	protein_coding	2326	2240	2107	596	620	581	-1.97159879217671	2.4798435338449e-141	9.06072831178579e-139	http://www.ncbi.nlm.nih.gov/nuccore/XR_003110186.1
XR_003110188.1	misc_RNA	LRP8	protein_coding	2305	2203	2083	594	615	575	-1.96406083797905	2.75701138856563e-138	9.48087563385568e-136	http://www.ncbi.nlm.nih.gov/nuccore/XR_003110188.1
XR_003110189.1	misc_RNA	LRP8	protein_coding	2174	2126	1979	559	583	551	-1.97004804271593	3.19756221090913e-137	1.03849714916527e-134	http://www.ncbi.nlm.nih.gov/nuccore/XR_003110189.1
XR_003110187.1	misc_RNA	LRP8	protein_coding	2188	2132	1999	567	592	560	-1.95730916875098	4.06927145790531e-137	1.25205057594286e-134	http://www.ncbi.nlm.nih.gov/nuccore/XR_003110187.1
XR_003102257.1	misc_RNA	CCDC85A	protein_coding	886	911	869	72	109	87	-3.3995335737787	6.14778642782695e-132	1.79699797285382e-129	http://www.ncbi.nlm.nih.gov/nuccore/XR_003102257.1
XR_003102258.1	misc_RNA	CCDC85A	protein_coding	886	911	870	71	109	87	-3.40566548507503	1.54656606852615e-131	4.30534535076375e-129	http://www.ncbi.nlm.nih.gov/nuccore/XR_003102258.1
XR_003104520.1	misc_RNA	NOD2	protein_coding	41	40	43	883	852	800	4.27658929091478	2.08557140743773e-131	5.54193202176408e-129	http://www.ncbi.nlm.nih.gov/nuccore/XR_003104520.1
XR_003110179.1	misc_RNA	LRP8	protein_coding	2441	2405	2266	668	695	620	-1.9213982593149	3.00578732685311e-129	7.6399272664275e-127	http://www.ncbi.nlm.nih.gov/nuccore/XR_003110179.1
XR_328811.2	misc_RNA	HNRNPD	protein_coding	23730	24241	21300	8013	8800	9335	-1.48638917163279	8.55156222437008e-128	2.08301803181948e-125	http://www.ncbi.nlm.nih.gov/nuccore/XR_328811.2
XR_003110180.1	misc_RNA	LRP8	protein_coding	2297	2284	2157	636	666	599	-1.90484000167933	1.66862945937105e-126	3.89601739975564e-124	http://www.ncbi.nlm.nih.gov/nuccore/XR_003110180.1
XR_003110181.1	misc_RNA	LRP8	protein_coding	2420	2367	2239	666	689	614	-1.91385645237603	1.732748073788e-126	3.89601739975564e-124	http://www.ncbi.nlm.nih.gov/nuccore/XR_003110181.1
XR_003108064.1	misc_RNA	LOC102403104	protein_coding	1579	1640	1439	329	379	385	-2.17309701325735	5.01820875078275e-126	1.08653512433615e-123	http://www.ncbi.nlm.nih.gov/nuccore/XR_003108064.1
XR_003110182.1	misc_RNA	LRP8	protein_coding	2380	2322	2194	650	682	601	-1.9137268014248	7.2769374421002e-126	1.51932058166135e-123	http://www.ncbi.nlm.nih.gov/nuccore/XR_003110182.1
XR_003104150.1	misc_RNA	CDC45	protein_coding	2985	2871	2723	845	980	1024	-1.67250380590491	3.03120331161196e-125	6.11048777920121e-123	http://www.ncbi.nlm.nih.gov/nuccore/XR_003104150.1
XR_003110534.1	misc_RNA	HNRNPD	protein_coding	21640	22291	19421	7423	8178	8620	-1.46800483805066	2.10691709585828e-124	4.10567911412917e-122	http://www.ncbi.nlm.nih.gov/nuccore/XR_003110534.1
XR_003110183.1	misc_RNA	LRP8	protein_coding	2276	2247	2132	634	660	593	-1.89742681084407	5.15482132923188e-124	9.72099531957728e-122	http://www.ncbi.nlm.nih.gov/nuccore/XR_003110183.1
XR_003105341.1	ncRNA	LOC102389540	lncRNA	149	100	114	1037	1535	1232	3.30451711209008	4.48785331202222e-121	8.19874701940059e-119	http://www.ncbi.nlm.nih.gov/nuccore/XR_003105341.1
XR_003110184.1	misc_RNA	LRP8	protein_coding	2159	2142	2030	607	620	570	-1.89575178079696	6.9269328127354e-121	1.22711664312882e-118	http://www.ncbi.nlm.nih.gov/nuccore/XR_003110184.1
XR_003105349.1	ncRNA	LOC102389540	lncRNA	148	100	114	1032	1530	1226	3.30229928184627	7.1563888578712e-121	1.23047791950338e-118	http://www.ncbi.nlm.nih.gov/nuccore/XR_003105349.1
XR_003105350.1	ncRNA	LOC102389540	lncRNA	147	100	114	1024	1527	1226	3.30183590457794	2.02736204667934e-120	3.38627386425355e-118	http://www.ncbi.nlm.nih.gov/nuccore/XR_003105350.1
XR_003105347.1	ncRNA	LOC102389540	lncRNA	158	112	130	1083	1619	1261	3.22266159162479	3.10574084200478e-120	5.04337804509999e-118	http://www.ncbi.nlm.nih.gov/nuccore/XR_003105347.1
XR_003105352.1	ncRNA	LOC102389540	lncRNA	147	100	114	1024	1524	1213	3.29583258328926	1.25251090134364e-119	1.97896722412295e-117	http://www.ncbi.nlm.nih.gov/nuccore/XR_003105352.1
XR_003105344.1	ncRNA	LOC102389540	lncRNA	148	100	114	1028	1529	1216	3.29654846933845	1.98697814149542e-119	3.05680900399532e-117	http://www.ncbi.nlm.nih.gov/nuccore/XR_003105344.1
XR_003105354.1	ncRNA	LOC102389540	lncRNA	151	102	123	1054	1572	1242	3.27702731730484	2.0415478053877e-119	3.06022781289654e-117	http://www.ncbi.nlm.nih.gov/nuccore/XR_003105354.1
XR_003105338.1	ncRNA	LOC102389540	lncRNA	142	96	112	1013	1520	1202	3.33008908239211	4.92715910123838e-119	7.20104302645989e-117	http://www.ncbi.nlm.nih.gov/nuccore/XR_003105338.1
XR_003110185.1	misc_RNA	LRP8	protein_coding	2214	2176	2063	621	622	569	-1.91059858716302	6.00105275371834e-119	8.55662302396035e-117	http://www.ncbi.nlm.nih.gov/nuccore/XR_003110185.1
XR_003107683.1	misc_RNA	SRSF2	protein_coding	20164	21226	19680	6585	7947	8161	-1.51316271095216	7.00560033231149e-119	9.75112846254595e-117	http://www.ncbi.nlm.nih.gov/nuccore/XR_003107683.1
XR_003105332.1	ncRNA	LOC102389540	lncRNA	147	99	114	1020	1521	1213	3.29709366759187	9.43239039591094e-119	1.28236637801152e-116	http://www.ncbi.nlm.nih.gov/nuccore/XR_003105332.1
XR_003105333.1	ncRNA	LOC102389540	lncRNA	146	99	114	1017	1520	1207	3.29714025563666	1.66539738180762e-118	2.21270752137439e-116	http://www.ncbi.nlm.nih.gov/nuccore/XR_003105333.1
XR_003105367.1	ncRNA	LOC102389540	lncRNA	136	93	112	997	1496	1174	3.34070683540354	1.798668937892e-118	2.33667080242592e-116	http://www.ncbi.nlm.nih.gov/nuccore/XR_003105367.1
XR_003105337.1	ncRNA	LOC102389540	lncRNA	164	112	131	1105	1645	1270	3.21881862607457	2.44970768454529e-118	3.11325893996777e-116	http://www.ncbi.nlm.nih.gov/nuccore/XR_003105337.1
XR_003105342.1	ncRNA	LOC102389540	lncRNA	146	99	114	1015	1519	1203	3.29442626684729	6.5231816463181e-118	8.11372763922885e-116	http://www.ncbi.nlm.nih.gov/nuccore/XR_003105342.1
XR_003105364.1	ncRNA	LOC102389540	lncRNA	141	96	114	1002	1497	1182	3.30481185491309	9.37642518770971e-118	1.14197045098648e-115	http://www.ncbi.nlm.nih.gov/nuccore/XR_003105364.1
XR_003105346.1	ncRNA	LOC102389540	lncRNA	157	102	124	1076	1597	1251	3.27177567708976	2.50672545096816e-117	2.99067693599181e-115	http://www.ncbi.nlm.nih.gov/nuccore/XR_003105346.1
XR_003105334.1	ncRNA	LOC102389540	lncRNA	140	98	114	996	1488	1158	3.28534256308849	8.01314827859464e-117	9.36897296733285e-115	http://www.ncbi.nlm.nih.gov/nuccore/XR_003105334.1
XR_003105335.1	ncRNA	LOC102389540	lncRNA	144	98	114	995	1495	1194	3.28559506582209	1.07755352990336e-116	1.23517214427746e-114	http://www.ncbi.nlm.nih.gov/nuccore/XR_003105335.1
XR_003105355.1	ncRNA	LOC102389540	lncRNA	151	101	121	1044	1556	1214	3.26862106510544	1.11121540879628e-116	1.24926255381213e-114	http://www.ncbi.nlm.nih.gov/nuccore/XR_003105355.1
XR_003105336.1	ncRNA	LOC102389540	lncRNA	139	98	114	993	1487	1152	3.28535910931158	2.05592291426374e-116	2.26772176543129e-114	http://www.ncbi.nlm.nih.gov/nuccore/XR_003105336.1
XR_003105339.1	ncRNA	LOC102389540	lncRNA	142	98	110	979	1481	1179	3.29244759149454	8.70218179478904e-116	9.42091755043273e-114	http://www.ncbi.nlm.nih.gov/nuccore/XR_003105339.1
XR_003107681.1	misc_RNA	SRSF2	protein_coding	20711	21666	20115	6904	8320	8548	-1.47922252180395	1.56105961391345e-115	1.65926445507964e-113	http://www.ncbi.nlm.nih.gov/nuccore/XR_003107681.1
XR_003105348.1	ncRNA	LOC102389540	lncRNA	158	110	128	1068	1597	1220	3.20882623529238	1.65019697712075e-115	1.72268777290142e-113	http://www.ncbi.nlm.nih.gov/nuccore/XR_003105348.1
XR_003105360.1	ncRNA	LOC102389540	lncRNA	141	94	112	991	1501	1184	3.31924270913839	3.88497125393026e-115	3.98448104394321e-113	http://www.ncbi.nlm.nih.gov/nuccore/XR_003105360.1
XR_003111712.1	rRNA	LOC112587187	rRNA	3507	3835	3111	821	695	646	-2.34567288088209	4.57802788030038e-114	4.61433637728207e-112	http://www.ncbi.nlm.nih.gov/nuccore/XR_003111712.1
XR_003105340.1	ncRNA	LOC102389540	lncRNA	135	97	110	956	1450	1125	3.2818374137573	8.54139375053031e-114	8.46321828230512e-112	http://www.ncbi.nlm.nih.gov/nuccore/XR_003105340.1
XR_003105351.1	ncRNA	LOC102389540	lncRNA	136	91	102	977	1488	1139	3.36823889175857	1.68780219342577e-113	1.64448193712784e-111	http://www.ncbi.nlm.nih.gov/nuccore/XR_003105351.1
XR_003105358.1	ncRNA	LOC102389540	lncRNA	145	95	114	992	1502	1191	3.29408826274963	3.19126398950201e-113	3.05838184961127e-111	http://www.ncbi.nlm.nih.gov/nuccore/XR_003105358.1
XR_003104521.1	misc_RNA	NOD2	protein_coding	38	34	39	775	723	680	4.21850949857806	7.11303809860642e-112	6.70690656846019e-110	http://www.ncbi.nlm.nih.gov/nuccore/XR_003104521.1
XR_003105359.1	ncRNA	LOC102389540	lncRNA	139	91	110	980	1504	1162	3.33667183758459	1.93555593212395e-111	1.7960730125709e-109	http://www.ncbi.nlm.nih.gov/nuccore/XR_003105359.1
XR_003105353.1	ncRNA	LOC102389540	lncRNA	136	90	102	972	1485	1124	3.36341585179096	3.85572458313699e-111	3.5219634239092e-109	http://www.ncbi.nlm.nih.gov/nuccore/XR_003105353.1
XR_003105366.1	ncRNA	LOC102389540	lncRNA	138	91	110	970	1495	1155	3.33038862468272	1.3075702025239e-110	1.17600852368534e-108	http://www.ncbi.nlm.nih.gov/nuccore/XR_003105366.1
XR_003110917.1	misc_RNA	ESYT3	protein_coding	615	620	564	21	27	15	-4.91661833888566	2.13148554168407e-108	1.8879794661644e-106	http://www.ncbi.nlm.nih.gov/nuccore/XR_003110917.1
XR_003105356.1	ncRNA	LOC102389540	lncRNA	133	85	102	946	1463	1103	3.37045585964958	7.10934181496396e-107	6.20316600750437e-105	http://www.ncbi.nlm.nih.gov/nuccore/XR_003105356.1
XR_003108053.1	misc_RNA	SRSF1	protein_coding	14970	14267	12923	5541	5490	5976	-1.38694052380925	8.74309714336726e-107	7.51649204413603e-105	http://www.ncbi.nlm.nih.gov/nuccore/XR_003108053.1
XR_003105361.1	ncRNA	LOC102389540	lncRNA	129	84	98	941	1469	1083	3.40375064469678	1.6525140519025e-106	1.40008654310464e-104	http://www.ncbi.nlm.nih.gov/nuccore/XR_003105361.1
XR_003110135.1	misc_RNA	FUBP1	protein_coding	6081	5863	5588	2519	2850	2748	-1.19210633045156	1.67263385840814e-104	1.39688821946485e-102	http://www.ncbi.nlm.nih.gov/nuccore/XR_003110135.1
XR_003110133.1	misc_RNA	FUBP1	protein_coding	6307	6003	5737	2589	2951	2862	-1.18414112394245	6.65546565462301e-104	5.47997918548255e-102	http://www.ncbi.nlm.nih.gov/nuccore/XR_003110133.1
XR_003110134.1	misc_RNA	FUBP1	protein_coding	6318	6045	5803	2598	2990	2840	-1.18942641409739	1.14773651281342e-103	9.31898285264899e-102	http://www.ncbi.nlm.nih.gov/nuccore/XR_003110134.1
XR_003107682.1	misc_RNA	SRSF2	protein_coding	19946	21099	19492	6856	8308	8628	-1.4325577292133	1.05693947922456e-100	8.46420300759831e-99	http://www.ncbi.nlm.nih.gov/nuccore/XR_003107682.1
XR_003110132.1	misc_RNA	FUBP1	protein_coding	5687	5572	5192	2399	2667	2554	-1.19081513802277	5.30700402545896e-99	4.19253318011258e-97	http://www.ncbi.nlm.nih.gov/nuccore/XR_003110132.1
XR_003103687.1	misc_RNA	ATAD2	protein_coding	3208	3027	2965	974	1180	1244	-1.5205249533952	6.67765240561187e-98	5.20500746176093e-96	http://www.ncbi.nlm.nih.gov/nuccore/XR_003103687.1
XR_003110994.1	misc_RNA	HNRNPA2B1	protein_coding	31510	32318	29267	11898	14398	13769	-1.29977148155822	1.08454557014252e-97	8.34243868822783e-96	http://www.ncbi.nlm.nih.gov/nuccore/XR_003110994.1
XR_003102811.1	misc_RNA	DIAPH3	protein_coding	4706	4707	4184	1360	1854	1562	-1.59387335028523	3.15532156756598e-97	2.39558569921958e-95	http://www.ncbi.nlm.nih.gov/nuccore/XR_003102811.1
XR_003110993.1	misc_RNA	HNRNPA2B1	protein_coding	31783	32575	29540	12108	14651	13974	-1.28829175707562	3.3987582526943e-96	2.54732573657063e-94	http://www.ncbi.nlm.nih.gov/nuccore/XR_003110993.1
XR_003111366.1	misc_RNA	TCERG1	protein_coding	4952	4742	4625	2067	2316	2278	-1.18545334270141	4.12711288940733e-96	3.05406353816143e-94	http://www.ncbi.nlm.nih.gov/nuccore/XR_003111366.1
XR_003107684.1	misc_RNA	SRSF2	protein_coding	15598	17433	15597	5359	6282	6721	-1.49004613675706	6.01982577326882e-96	4.39898768381619e-94	http://www.ncbi.nlm.nih.gov/nuccore/XR_003107684.1
XR_003107685.1	misc_RNA	SRSF2	protein_coding	16224	17933	16089	5725	6704	7194	-1.44128716217065	4.872424876016e-92	3.51656738582587e-90	http://www.ncbi.nlm.nih.gov/nuccore/XR_003107685.1
XR_003104737.1	misc_RNA	HSPBP1	protein_coding	2363	2680	2105	699	783	748	-1.76091589625648	1.04592759236997e-89	7.45669842072543e-88	http://www.ncbi.nlm.nih.gov/nuccore/XR_003104737.1
XR_003111623.1	misc_RNA	MGAT4B	protein_coding	5476	5319	4987	2257	2201	2329	-1.29517046379515	1.89674807099435e-89	1.33595050879916e-87	http://www.ncbi.nlm.nih.gov/nuccore/XR_003111623.1
XR_003111496.1	misc_RNA	SAFB	protein_coding	11411	11409	10497	5072	5511	5745	-1.10969598126242	2.56890996942076e-89	1.78783900967069e-87	http://www.ncbi.nlm.nih.gov/nuccore/XR_003111496.1
XR_003110056.1	misc_RNA	WDR77	protein_coding	3109	3063	2943	1131	1379	1296	-1.34324629230957	2.86935683147975e-89	1.97344235727419e-87	http://www.ncbi.nlm.nih.gov/nuccore/XR_003110056.1
XR_003108068.1	misc_RNA	LOC102403104	protein_coding	890	920	816	170	192	204	-2.29561017144503	6.72943372206428e-87	4.57444994641718e-85	http://www.ncbi.nlm.nih.gov/nuccore/XR_003108068.1
XR_003108066.1	misc_RNA	LOC102403104	protein_coding	892	922	818	171	193	205	-2.29126700025327	7.12419113689008e-87	4.78712889497235e-85	http://www.ncbi.nlm.nih.gov/nuccore/XR_003108066.1
XR_328950.2	misc_RNA	COL14A1	protein_coding	7487	6847	6226	19017	20330	24760	1.56064619137113	1.04688680208868e-86	6.95465936933001e-85	http://www.ncbi.nlm.nih.gov/nuccore/XR_328950.2
XR_003108067.1	misc_RNA	LOC102403104	protein_coding	888	920	814	170	192	204	-2.29341075572239	1.68784536564135e-86	1.09634933417103e-84	http://www.ncbi.nlm.nih.gov/nuccore/XR_003108067.1
XR_328949.2	misc_RNA	COL14A1	protein_coding	7569	6934	6312	19275	20596	25139	1.56297690115433	1.67267291625354e-86	1.09634933417103e-84	http://www.ncbi.nlm.nih.gov/nuccore/XR_328949.2
XR_327598.2	misc_RNA	SPEG	protein_coding	2145	2353	1984	686	807	757	-1.60856887601234	1.14643893854178e-85	7.36492531287393e-84	http://www.ncbi.nlm.nih.gov/nuccore/XR_327598.2
XR_003110057.1	misc_RNA	WDR77	protein_coding	2967	2951	2844	1073	1328	1229	-1.35505222389903	1.47565167134475e-85	9.37680398987107e-84	http://www.ncbi.nlm.nih.gov/nuccore/XR_003110057.1
XR_003108065.1	misc_RNA	LOC102403104	protein_coding	890	921	815	177	195	207	-2.26240276236939	1.94365895183728e-85	1.22178819703664e-83	http://www.ncbi.nlm.nih.gov/nuccore/XR_003108065.1
XR_327463.2	misc_RNA	LOC102394992	protein_coding	647	626	533	2156	2158	1996	1.72929109298402	7.25995269298288e-84	4.51507270672106e-82	http://www.ncbi.nlm.nih.gov/nuccore/XR_327463.2
XR_003111393.1	misc_RNA	CDC23	protein_coding	1980	2058	1736	503	690	614	-1.7602149993122	2.02916679755953e-83	1.24868516826663e-81	http://www.ncbi.nlm.nih.gov/nuccore/XR_003111393.1
XR_003105345.1	ncRNA	LOC102389540	lncRNA	125	93	99	748	1139	793	2.99456320503686	3.43312535279562e-79	2.09063029296283e-77	http://www.ncbi.nlm.nih.gov/nuccore/XR_003105345.1
XR_003105343.1	ncRNA	LOC102389540	lncRNA	129	99	101	751	1140	795	2.94438256246369	2.04508407566205e-78	1.23253211405364e-76	http://www.ncbi.nlm.nih.gov/nuccore/XR_003105343.1
XR_003108931.1	misc_RNA	HNRNPA1	protein_coding	43428	44733	41764	19004	21281	21221	-1.16100926592618	9.02809139245342e-78	5.38553288574313e-76	http://www.ncbi.nlm.nih.gov/nuccore/XR_003108931.1
XR_003105362.1	ncRNA	LOC102389540	lncRNA	90	43	64	575	742	752	3.31064704676951	4.93146284685248e-76	2.91205371744441e-74	http://www.ncbi.nlm.nih.gov/nuccore/XR_003105362.1
XR_003104612.1	misc_RNA	SIPA1L3	protein_coding	2643	2595	2351	817	840	1047	-1.56924758409984	4.81254910897333e-74	2.81341620910581e-72	http://www.ncbi.nlm.nih.gov/nuccore/XR_003104612.1
XR_003105368.1	ncRNA	LOC102389540	lncRNA	84	41	61	540	699	713	3.30911358105495	4.93232647324404e-74	2.85488916461234e-72	http://www.ncbi.nlm.nih.gov/nuccore/XR_003105368.1
XR_003104611.1	misc_RNA	SIPA1L3	protein_coding	2717	2695	2397	851	852	1073	-1.57185461339478	1.68124620275625e-72	9.63584833462064e-71	http://www.ncbi.nlm.nih.gov/nuccore/XR_003104611.1
XR_003109328.1	misc_RNA	CD46	protein_coding	14415	13751	13360	5166	5946	4426	-1.49760591673775	5.65917049285757e-72	3.21199133021799e-70	http://www.ncbi.nlm.nih.gov/nuccore/XR_003109328.1
XR_003102986.1	misc_RNA	PREX1	protein_coding	6235	5725	5384	2569	2364	2420	-1.31247123990398	1.52098426025982e-71	8.54968652449896e-70	http://www.ncbi.nlm.nih.gov/nuccore/XR_003102986.1
XR_003105865.1	ncRNA	LOC112581361	lncRNA	559	444	382	1823	1829	1694	1.87606002170359	1.1653810258119e-70	6.48839759704417e-69	http://www.ncbi.nlm.nih.gov/nuccore/XR_003105865.1
XR_003105370.1	ncRNA	LOC102389540	lncRNA	73	32	50	502	640	700	3.48890043564062	1.4593207632572e-70	8.04829168113358e-69	http://www.ncbi.nlm.nih.gov/nuccore/XR_003105370.1
XR_003105363.1	ncRNA	LOC102389540	lncRNA	76	32	50	507	643	706	3.47285252601775	1.21454444631287e-68	6.5742841047639e-67	http://www.ncbi.nlm.nih.gov/nuccore/XR_003105363.1
XR_003105365.1	ncRNA	LOC102389540	lncRNA	76	32	50	507	643	706	3.47285252601775	1.21454444631287e-68	6.5742841047639e-67	http://www.ncbi.nlm.nih.gov/nuccore/XR_003105365.1
XR_003102431.1	misc_RNA	DNM1	protein_coding	832	788	859	3240	2922	2632	1.75153620901762	4.40536866217446e-68	2.36273258707081e-66	http://www.ncbi.nlm.nih.gov/nuccore/XR_003102431.1
XR_003104147.1	misc_RNA	DGCR8	protein_coding	4612	4701	4191	1777	1955	2242	-1.25846459433974	7.58548710642693e-68	4.03134160219744e-66	http://www.ncbi.nlm.nih.gov/nuccore/XR_003104147.1
XR_003109000.1	misc_RNA	NUP133	protein_coding	3319	3095	2869	1437	1539	1503	-1.13014677842976	4.68011014537373e-67	2.46485800989683e-65	http://www.ncbi.nlm.nih.gov/nuccore/XR_003109000.1
XR_003102432.1	misc_RNA	DNM1	protein_coding	819	781	843	3196	2868	2575	1.74723659313464	1.5588222766683e-66	8.13649556196684e-65	http://www.ncbi.nlm.nih.gov/nuccore/XR_003102432.1
XR_003105357.1	ncRNA	LOC102389540	lncRNA	82	33	55	521	660	723	3.40419032106195	1.21686044950925e-65	6.29536830781509e-64	http://www.ncbi.nlm.nih.gov/nuccore/XR_003105357.1
XR_003111460.1	misc_RNA	CHSY3	protein_coding	1586	1481	1396	502	597	470	-1.58823748982298	3.70651730452817e-65	1.9007280844098e-63	http://www.ncbi.nlm.nih.gov/nuccore/XR_003111460.1
XR_003108044.1	misc_RNA	MYO19	protein_coding	1373	1440	1231	408	447	514	-1.64404156951704	7.26280213011441e-65	3.69202967414338e-63	http://www.ncbi.nlm.nih.gov/nuccore/XR_003108044.1
XR_003105369.1	ncRNA	LOC102389540	lncRNA	103	78	85	634	1034	635	3.02724234506279	4.10839353576454e-63	2.07048867328272e-61	http://www.ncbi.nlm.nih.gov/nuccore/XR_003105369.1
XR_328148.2	misc_RNA	DNM1	protein_coding	658	610	634	2581	2330	2011	1.79004610346694	4.27403182585207e-63	2.1355547054642e-61	http://www.ncbi.nlm.nih.gov/nuccore/XR_328148.2
XR_328146.2	misc_RNA	DNM1	protein_coding	656	607	632	2576	2325	2002	1.79143696695945	9.66864553672587e-63	4.79007642438131e-61	http://www.ncbi.nlm.nih.gov/nuccore/XR_328146.2
XR_003103855.1	misc_RNA	DEK	protein_coding	5909	5870	5087	2652	2969	3060	-1.03849717883218	1.08699376755864e-62	5.3399710631494e-61	http://www.ncbi.nlm.nih.gov/nuccore/XR_003103855.1
XR_328128.2	ncRNA	LOC102399272	lncRNA	2814	3074	2762	6217	7233	6344	1.11195419295409	1.1800274852377e-60	5.74870056558297e-59	http://www.ncbi.nlm.nih.gov/nuccore/XR_328128.2
XR_003103900.1	misc_RNA	CD44	protein_coding	11610	11480	11608	5499	5272	4850	-1.22848695965586	9.54365183523596e-60	4.61092468006524e-58	http://www.ncbi.nlm.nih.gov/nuccore/XR_003103900.1
XR_003102433.1	misc_RNA	DNM1	protein_coding	547	493	545	2254	2022	1727	1.84734782344991	1.88975870718e-59	9.05535196899532e-58	http://www.ncbi.nlm.nih.gov/nuccore/XR_003102433.1
XR_003102434.1	misc_RNA	DNM1	protein_coding	552	496	566	2271	2047	1763	1.83908232872667	2.00265109805769e-59	9.51829131645954e-58	http://www.ncbi.nlm.nih.gov/nuccore/XR_003102434.1
XR_003108307.1	misc_RNA	TMEM246	protein_coding	1040	1000	1023	340	374	333	-1.62981783446667	3.40568698984976e-59	1.6056166244082e-57	http://www.ncbi.nlm.nih.gov/nuccore/XR_003108307.1
XR_003105509.1	misc_RNA	DCAF1	protein_coding	2711	2440	2455	1190	1293	1249	-1.10700665763634	4.52528454624698e-59	2.11638507658879e-57	http://www.ncbi.nlm.nih.gov/nuccore/XR_003105509.1
XR_003107640.1	ncRNA	LOC102400274	lncRNA	1617	1549	1495	4584	4849	3789	1.42716967377743	2.61684425948121e-58	1.21413266197835e-56	http://www.ncbi.nlm.nih.gov/nuccore/XR_003107640.1
XR_003105147.1	ncRNA	LOC112580821	lncRNA	49	45	40	338	480	525	3.23794069273617	9.21565796423587e-58	4.24210523298605e-56	http://www.ncbi.nlm.nih.gov/nuccore/XR_003105147.1
XR_003103857.1	misc_RNA	DEK	protein_coding	5373	5449	4630	2457	2663	2798	-1.04422454323215	1.271669793723e-57	5.80795438601927e-56	http://www.ncbi.nlm.nih.gov/nuccore/XR_003103857.1
XR_003112312.1	misc_RNA	FAM214A	protein_coding	351	314	279	974	1177	1037	1.67552903101829	1.35573234488545e-57	6.14388471953515e-56	http://www.ncbi.nlm.nih.gov/nuccore/XR_003112312.1
XR_003104610.1	misc_RNA	UBA2	protein_coding	5360	4978	4427	2404	2689	2419	-1.05311541781853	2.34818804363421e-57	1.05596210023735e-55	http://www.ncbi.nlm.nih.gov/nuccore/XR_003104610.1
XR_326954.2	ncRNA	LOC102415752	lncRNA	3496	3781	3430	1613	1535	1435	-1.30137149138139	7.71876106794759e-57	3.39277272204674e-55	http://www.ncbi.nlm.nih.gov/nuccore/XR_326954.2
XR_326736.2	misc_RNA	PDE4DIP	protein_coding	2475	2262	2152	5417	5924	7549	1.37320480338645	5.19319033405173e-56	2.26562617110943e-54	http://www.ncbi.nlm.nih.gov/nuccore/XR_326736.2
XR_003110248.1	misc_RNA	HEYL	protein_coding	2437	2426	2422	918	1049	772	-1.49194260317543	9.77794906851685e-56	4.2342140929296e-54	http://www.ncbi.nlm.nih.gov/nuccore/XR_003110248.1
XR_003102163.1	misc_RNA	SMYD5	protein_coding	2599	2646	2469	1091	1141	1317	-1.20140649857735	1.51075355656206e-55	6.49401859681014e-54	http://www.ncbi.nlm.nih.gov/nuccore/XR_003102163.1
XR_003112372.1	misc_RNA	CDAN1	protein_coding	1024	1071	1066	353	402	391	-1.5472148298537	3.18266043825608e-55	1.35808999430986e-53	http://www.ncbi.nlm.nih.gov/nuccore/XR_003112372.1
XR_003103936.1	misc_RNA	RELT	protein_coding	557	526	413	75	87	103	-2.57608044789147	9.47338210971999e-55	4.01314433430602e-53	http://www.ncbi.nlm.nih.gov/nuccore/XR_003103936.1
XR_003104257.1	misc_RNA	HIP1R	protein_coding	997	1089	962	327	312	260	-1.83846245529692	1.97491500222912e-54	8.30600942664133e-53	http://www.ncbi.nlm.nih.gov/nuccore/XR_003104257.1
XR_003111482.1	misc_RNA	ZFR2	protein_coding	12	14	4	383	320	298	4.99138600868277	3.17117684719013e-53	1.32419284633382e-51	http://www.ncbi.nlm.nih.gov/nuccore/XR_003111482.1
XR_003111481.1	misc_RNA	ZFR2	protein_coding	13	15	4	376	318	295	4.88088252220726	6.23993960036621e-53	2.58714091515893e-51	http://www.ncbi.nlm.nih.gov/nuccore/XR_003111481.1
XR_003111480.1	misc_RNA	ZFR2	protein_coding	13	15	4	378	318	295	4.8839866999314	6.88603408234943e-53	2.83491234122639e-51	http://www.ncbi.nlm.nih.gov/nuccore/XR_003111480.1
XR_003107319.1	misc_RNA	RPS6KA1	protein_coding	442	393	359	48	66	75	-2.74170970863552	3.93914919749781e-52	1.61036826633372e-50	http://www.ncbi.nlm.nih.gov/nuccore/XR_003107319.1
XR_327287.2	misc_RNA	CHORDC1	protein_coding	3700	3647	3534	1559	2049	1907	-1.06591942161414	1.58738700090622e-51	6.44435028284566e-50	http://www.ncbi.nlm.nih.gov/nuccore/XR_327287.2
XR_003111497.1	misc_RNA	SAFB2	protein_coding	5263	5528	4687	2527	2694	2888	-1.01261615684036	2.60783501175702e-51	1.05140713646424e-49	http://www.ncbi.nlm.nih.gov/nuccore/XR_003111497.1
XR_003103036.1	ncRNA	BLCAP	lncRNA	1573	1310	1324	3184	3256	3798	1.20459509747073	8.81333653246987e-51	3.52895653211088e-49	http://www.ncbi.nlm.nih.gov/nuccore/XR_003103036.1
XR_003104258.1	misc_RNA	HIP1R	protein_coding	892	969	851	292	285	233	-1.820641835306	1.76639429118283e-50	6.97725745017216e-49	http://www.ncbi.nlm.nih.gov/nuccore/XR_003104258.1
XR_003106885.1	ncRNA	LOC102400283	lncRNA	459	409	432	63	97	84	-2.49920817633188	1.8343181338525e-50	7.17524278128223e-49	http://www.ncbi.nlm.nih.gov/nuccore/XR_003106885.1
XR_003110250.1	misc_RNA	HEYL	protein_coding	2024	2009	2055	763	879	634	-1.50062111056681	1.84106468900502e-50	7.17524278128223e-49	http://www.ncbi.nlm.nih.gov/nuccore/XR_003110250.1
XR_003110249.1	misc_RNA	HEYL	protein_coding	2039	2026	2066	769	884	636	-1.50243867246695	2.44982658103025e-50	9.48456039251843e-49	http://www.ncbi.nlm.nih.gov/nuccore/XR_003110249.1
XR_003106884.1	ncRNA	LOC102400283	lncRNA	451	408	430	63	97	84	-2.4871868122668	6.5215941944018e-50	2.5082394513469e-48	http://www.ncbi.nlm.nih.gov/nuccore/XR_003106884.1
XR_003110035.1	misc_RNA	TTF2	protein_coding	3180	3174	2886	1201	1418	995	-1.4337693622012	1.03122757874521e-49	3.94023295774151e-48	http://www.ncbi.nlm.nih.gov/nuccore/XR_003110035.1
XR_003111948.1	misc_RNA	MDN1	protein_coding	10322	9560	8662	4909	4763	5357	-1.00179357418292	3.39206584175529e-49	1.28766343577282e-47	http://www.ncbi.nlm.nih.gov/nuccore/XR_003111948.1
XR_003111483.1	misc_RNA	ZFR2	protein_coding	9	13	4	327	274	259	4.97743096960001	3.13797976827594e-47	1.17593780290648e-45	http://www.ncbi.nlm.nih.gov/nuccore/XR_003111483.1
XR_003109329.1	misc_RNA	CD46	protein_coding	5238	5151	4920	2325	2420	1849	-1.2919832182336	5.97171608298982e-47	2.22360842172984e-45	http://www.ncbi.nlm.nih.gov/nuccore/XR_003109329.1
XR_003104260.1	misc_RNA	HIP1R	protein_coding	856	937	830	287	283	220	-1.80863858305872	4.02816537983239e-46	1.49042119053798e-44	http://www.ncbi.nlm.nih.gov/nuccore/XR_003104260.1
XR_003111611.1	misc_RNA	PBX4	protein_coding	252	247	230	22	10	20	-3.88458596373537	1.49232649478132e-45	5.48688093615824e-44	http://www.ncbi.nlm.nih.gov/nuccore/XR_003111611.1
XR_326444.2	misc_RNA	CENPA	protein_coding	3002	3272	2772	397	553	670	-2.5704848798669	7.91846039801772e-43	2.77193529861147e-41	http://www.ncbi.nlm.nih.gov/nuccore/XR_326444.2
XR_003103620.1	misc_RNA	MYBL1	protein_coding	393	362	330	71	79	77	-2.33628623735673	8.66968818847673e-43	3.01684506844256e-41	http://www.ncbi.nlm.nih.gov/nuccore/XR_003103620.1
XR_003108215.1	misc_RNA	FANCG	protein_coding	1564	1522	1502	722	801	807	-1.05926912188463	2.74519594271362e-42	9.38503829304318e-41	http://www.ncbi.nlm.nih.gov/nuccore/XR_003108215.1
XR_003108373.1	misc_RNA	ACP1	protein_coding	1051	1133	997	444	438	435	-1.35103551183109	5.55908806933248e-42	1.88944353798358e-40	http://www.ncbi.nlm.nih.gov/nuccore/XR_003108373.1
XR_003111408.1	misc_RNA	REXO1	protein_coding	3106	3546	2937	1578	1682	1662	-1.04249634235866	7.3671859688883e-42	2.48951266902434e-40	http://www.ncbi.nlm.nih.gov/nuccore/XR_003111408.1
XR_003108214.1	misc_RNA	FANCG	protein_coding	1475	1445	1383	654	737	760	-1.0822022274115	1.34110297907454e-41	4.50579771015503e-40	http://www.ncbi.nlm.nih.gov/nuccore/XR_003108214.1
XR_329506.2	misc_RNA	PBX4	protein_coding	231	228	209	22	10	20	-3.75808934711377	2.30930874596327e-41	7.71441081651501e-40	http://www.ncbi.nlm.nih.gov/nuccore/XR_329506.2
XR_003111615.1	misc_RNA	PBX4	protein_coding	230	228	208	22	10	20	-3.75374652501539	3.28832173196756e-41	1.09224595710695e-39	http://www.ncbi.nlm.nih.gov/nuccore/XR_003111615.1
XR_003107935.1	ncRNA	LOC102398273	lncRNA	1261	1282	1276	564	577	624	-1.19487657071203	5.35476909728946e-41	1.74882570629912e-39	http://www.ncbi.nlm.nih.gov/nuccore/XR_003107935.1
XR_003107308.1	ncRNA	LOC112582955	lncRNA	990	944	1044	310	313	419	-1.59869248439978	1.57547639599453e-40	5.0885276303779e-39	http://www.ncbi.nlm.nih.gov/nuccore/XR_003107308.1
XR_003104714.1	misc_RNA	MEIS3	protein_coding	180	169	125	685	604	649	1.96004303752613	2.22816265383271e-40	7.15705432654177e-39	http://www.ncbi.nlm.nih.gov/nuccore/XR_003104714.1
XR_003108362.1	misc_RNA	CNTRL	protein_coding	1511	1536	1413	640	794	774	-1.09796054378886	2.52209406074903e-40	8.05691905963869e-39	http://www.ncbi.nlm.nih.gov/nuccore/XR_003108362.1
XR_003107679.1	misc_RNA	JMJD6	protein_coding	1686	1906	1597	772	870	866	-1.13084545834584	2.71309608176884e-40	8.61997809457642e-39	http://www.ncbi.nlm.nih.gov/nuccore/XR_003107679.1
XR_326167.2	ncRNA	LOC102395990	lncRNA	386	383	435	76	94	54	-2.51004741742484	7.08871841275424e-40	2.24003501843034e-38	http://www.ncbi.nlm.nih.gov/nuccore/XR_326167.2
XR_003102151.1	misc_RNA	NRM	protein_coding	611	566	641	168	195	212	-1.74536877001794	1.04225489479442e-39	3.27581834138075e-38	http://www.ncbi.nlm.nih.gov/nuccore/XR_003102151.1
XR_003104482.1	misc_RNA	WFDC1	protein_coding	982	992	982	2145	2311	2913	1.2338811335558	2.41893338368156e-39	7.52185348989488e-38	http://www.ncbi.nlm.nih.gov/nuccore/XR_003104482.1
XR_003107582.1	ncRNA	LOC102393734	lncRNA	39	28	12	254	336	273	3.37330216087427	4.74671827288387e-39	1.46821772609942e-37	http://www.ncbi.nlm.nih.gov/nuccore/XR_003107582.1
XR_003107662.1	misc_RNA	GGA3	protein_coding	1510	1525	1400	722	810	734	-1.04942305830497	1.34902368368583e-38	4.15073287096177e-37	http://www.ncbi.nlm.nih.gov/nuccore/XR_003107662.1
XR_003108216.1	misc_RNA	FANCG	protein_coding	1404	1359	1321	628	716	738	-1.05418624557028	3.44249339384903e-38	1.04816751981466e-36	http://www.ncbi.nlm.nih.gov/nuccore/XR_003108216.1
XR_328069.2	misc_RNA	FANCG	protein_coding	1577	1522	1502	690	783	858	-1.06380379057301	3.96643259244566e-38	1.20143859769105e-36	http://www.ncbi.nlm.nih.gov/nuccore/XR_328069.2
XR_003109434.1	ncRNA	LOC112585081	lncRNA	272	194	213	29	20	16	-3.45564760289647	2.36793410959863e-37	7.13553752820288e-36	http://www.ncbi.nlm.nih.gov/nuccore/XR_003109434.1
XR_003104320.1	misc_RNA	NAA15	protein_coding	2178	2153	1891	916	1166	1167	-1.02079960640322	2.67054733200718e-37	8.00616395021229e-36	http://www.ncbi.nlm.nih.gov/nuccore/XR_003104320.1
XR_003106664.1	ncRNA	LOC112582095	lncRNA	372	313	314	882	1180	1563	1.77208594171525	9.87451764649166e-36	2.87196169957165e-34	http://www.ncbi.nlm.nih.gov/nuccore/XR_003106664.1
XR_003108217.1	misc_RNA	FANCG	protein_coding	1501	1457	1446	667	752	833	-1.05055349711136	1.20655014243278e-35	3.49182778844654e-34	http://www.ncbi.nlm.nih.gov/nuccore/XR_003108217.1
XR_003106324.1	misc_RNA	REXO5	protein_coding	933	853	760	318	375	281	-1.46445346152546	2.35493760867101e-35	6.7817562858575e-34	http://www.ncbi.nlm.nih.gov/nuccore/XR_003106324.1
XR_003111612.1	misc_RNA	PBX4	protein_coding	194	173	181	18	7	14	-3.88685069206558	2.64414451966028e-35	7.57728865781077e-34	http://www.ncbi.nlm.nih.gov/nuccore/XR_003111612.1
XR_003111613.1	misc_RNA	PBX4	protein_coding	193	172	181	18	7	14	-3.8816440868314	3.74715183441678e-35	1.06339075844663e-33	http://www.ncbi.nlm.nih.gov/nuccore/XR_003111613.1
XR_003102635.1	misc_RNA	IRS2	protein_coding	1355	1322	1175	2801	2980	2497	1.02667876033598	3.99193593487694e-35	1.12738441909616e-33	http://www.ncbi.nlm.nih.gov/nuccore/XR_003102635.1
XR_003102634.1	misc_RNA	IRS2	protein_coding	1282	1264	1118	2649	2866	2382	1.03032609722629	4.14750826470427e-35	1.16568910170486e-33	http://www.ncbi.nlm.nih.gov/nuccore/XR_003102634.1
XR_003111614.1	misc_RNA	PBX4	protein_coding	193	172	180	18	7	14	-3.87890186373271	4.25150311322265e-35	1.1892003444928e-33	http://www.ncbi.nlm.nih.gov/nuccore/XR_003111614.1
XR_003108352.1	misc_RNA	COL27A1	protein_coding	775	847	621	199	250	289	-1.68634869724298	4.72337338805287e-35	1.314897182217e-33	http://www.ncbi.nlm.nih.gov/nuccore/XR_003108352.1
XR_003108351.1	misc_RNA	COL27A1	protein_coding	773	844	617	195	248	286	-1.698429190754	5.44864058469304e-35	1.50960914019505e-33	http://www.ncbi.nlm.nih.gov/nuccore/XR_003108351.1
XR_003102633.1	misc_RNA	IRS2	protein_coding	1358	1323	1175	2806	2980	2497	1.02614844135914	6.39584253806446e-35	1.76368374893985e-33	http://www.ncbi.nlm.nih.gov/nuccore/XR_003102633.1
XR_003112355.1	misc_RNA	PYGL	protein_coding	8148	7551	7122	3532	3188	4385	-1.11645644732191	6.58043873765969e-35	1.80606783381965e-33	http://www.ncbi.nlm.nih.gov/nuccore/XR_003112355.1
XR_003112356.1	misc_RNA	PYGL	protein_coding	8141	7541	7120	3530	3188	4385	-1.11554250440076	7.24986786319337e-35	1.98050128636581e-33	http://www.ncbi.nlm.nih.gov/nuccore/XR_003112356.1
XR_003107664.1	misc_RNA	GGA3	protein_coding	1348	1378	1246	663	735	670	-1.02198869459116	7.1206549051091e-34	1.89215220796672e-32	http://www.ncbi.nlm.nih.gov/nuccore/XR_003107664.1
XR_003107663.1	misc_RNA	GGA3	protein_coding	1339	1373	1240	655	735	666	-1.02337826041132	9.29268243118351e-34	2.4581457689004e-32	http://www.ncbi.nlm.nih.gov/nuccore/XR_003107663.1
XR_003105660.1	ncRNA	LOC112581186	lncRNA	702	807	684	291	278	271	-1.46287862137626	5.07416416088599e-33	1.32426623591694e-31	http://www.ncbi.nlm.nih.gov/nuccore/XR_003105660.1
XR_003112426.1	misc_RNA	RIPK3	protein_coding	52	78	48	351	301	467	2.57341593583492	8.05059149926215e-32	2.07329329976593e-30	http://www.ncbi.nlm.nih.gov/nuccore/XR_003112426.1
XR_003108363.1	misc_RNA	CNTRL	protein_coding	1273	1299	1162	545	678	687	-1.05075980074814	8.58907462589596e-32	2.20226887118368e-30	http://www.ncbi.nlm.nih.gov/nuccore/XR_003108363.1
XR_003108163.1	misc_RNA	UHRF2	protein_coding	3670	3660	3059	1497	1667	2087	-1.06591354708253	1.00991489496392e-31	2.57814955282055e-30	http://www.ncbi.nlm.nih.gov/nuccore/XR_003108163.1
XR_003110735.1	ncRNA	LOC112586275	lncRNA	231	193	167	23	18	32	-3.09251498272274	2.31030553255989e-31	5.82157161351083e-30	http://www.ncbi.nlm.nih.gov/nuccore/XR_003110735.1
XR_003111346.1	ncRNA	LOC112586870	lncRNA	18	12	21	161	182	242	3.43401151208674	7.15512055692228e-31	1.77995041599011e-29	http://www.ncbi.nlm.nih.gov/nuccore/XR_003111346.1
XR_003108936.1	misc_RNA	PDE1B	protein_coding	248	214	159	31	33	28	-2.8285725786104	1.17435732942608e-29	2.83689791232433e-28	http://www.ncbi.nlm.nih.gov/nuccore/XR_003108936.1
XR_003107762.1	misc_RNA	DBF4B	protein_coding	418	426	321	71	121	112	-2.02376127179826	3.08582261817021e-29	7.42375268552389e-28	http://www.ncbi.nlm.nih.gov/nuccore/XR_003107762.1
XR_003112374.1	misc_RNA	ZNF106	protein_coding	4115	3136	3395	10715	14608	16477	1.88728413035514	3.12071224421135e-29	7.47691958182768e-28	http://www.ncbi.nlm.nih.gov/nuccore/XR_003112374.1
XR_003107760.1	misc_RNA	DBF4B	protein_coding	418	423	321	71	121	112	-2.02001680286646	3.15418028640975e-29	7.52626038953117e-28	http://www.ncbi.nlm.nih.gov/nuccore/XR_003107760.1
XR_003106434.1	misc_RNA	MAD1L1	protein_coding	1191	1393	1111	591	548	586	-1.17631228934074	4.06071191653116e-29	9.64996823741511e-28	http://www.ncbi.nlm.nih.gov/nuccore/XR_003106434.1
XR_003106376.1	misc_RNA	CPSF4	protein_coding	960	982	861	399	467	500	-1.11930821146063	4.36499758434434e-29	1.03310833514482e-27	http://www.ncbi.nlm.nih.gov/nuccore/XR_003106376.1
XR_003111250.1	ncRNA	LOC112586813	lncRNA	214	241	238	40	51	26	-2.64996939320498	5.08760589024255e-29	1.1992800013854e-27	http://www.ncbi.nlm.nih.gov/nuccore/XR_003111250.1
XR_003106377.1	misc_RNA	CPSF4	protein_coding	953	973	861	409	469	500	-1.09805816493412	8.02235471895007e-29	1.88348135289085e-27	http://www.ncbi.nlm.nih.gov/nuccore/XR_003106377.1
XR_003102273.1	misc_RNA	KIAA1841	protein_coding	443	411	392	140	152	143	-1.59772458300298	1.5581890313312e-28	3.64366923086489e-27	http://www.ncbi.nlm.nih.gov/nuccore/XR_003102273.1
XR_003108224.1	misc_RNA	HUNK	protein_coding	470	420	443	84	144	60	-2.29702886957197	1.65988326416963e-28	3.86600699694647e-27	http://www.ncbi.nlm.nih.gov/nuccore/XR_003108224.1
XR_003108225.1	misc_RNA	HUNK	protein_coding	469	420	442	84	144	60	-2.2948616742683	1.87257835008138e-28	4.34408453753005e-27	http://www.ncbi.nlm.nih.gov/nuccore/XR_003108225.1
XR_003108226.1	misc_RNA	HUNK	protein_coding	408	341	396	76	114	49	-2.34420442358179	2.44784390888856e-28	5.65616422583499e-27	http://www.ncbi.nlm.nih.gov/nuccore/XR_003108226.1
XR_003106378.1	misc_RNA	CPSF4	protein_coding	919	927	807	376	445	469	-1.12231033974836	3.33050884669097e-28	7.6654152432108e-27	http://www.ncbi.nlm.nih.gov/nuccore/XR_003106378.1
XR_003102574.1	ncRNA	LOC112578276	snoRNA	495	555	413	88	151	165	-1.94528268065409	3.58755258493231e-28	8.19251266074777e-27	http://www.ncbi.nlm.nih.gov/nuccore/XR_003102574.1
XR_003106244.1	misc_RNA	ADAM8	protein_coding	1540	1735	1577	203	180	101	-3.39615868535711	5.44512039332094e-28	1.22431437766747e-26	http://www.ncbi.nlm.nih.gov/nuccore/XR_003106244.1
XR_003111394.1	ncRNA	LOC112586906	lncRNA	26	9	11	135	217	213	3.53514295390419	7.95583977841055e-28	1.7751847078087e-26	http://www.ncbi.nlm.nih.gov/nuccore/XR_003111394.1
XR_003106243.1	misc_RNA	ADAM8	protein_coding	1583	1799	1614	207	179	102	-3.4256304391009	1.37989690802729e-27	3.05563535012407e-26	http://www.ncbi.nlm.nih.gov/nuccore/XR_003106243.1
XR_328385.2	ncRNA	LOC102403713	lncRNA	84	78	81	400	415	288	2.10613074002069	1.42418064790747e-27	3.14179625194983e-26	http://www.ncbi.nlm.nih.gov/nuccore/XR_328385.2
XR_003106242.1	misc_RNA	ADAM8	protein_coding	1580	1789	1616	206	182	101	-3.4200557561167	1.86837613388239e-27	4.09900787112632e-26	http://www.ncbi.nlm.nih.gov/nuccore/XR_003106242.1
XR_003109078.1	misc_RNA	FAM149B1	protein_coding	1320	1048	1036	553	576	584	-1.0672457101621	2.73192203202265e-27	5.93710639375629e-26	http://www.ncbi.nlm.nih.gov/nuccore/XR_003109078.1
XR_003107761.1	misc_RNA	DBF4B	protein_coding	397	382	296	71	116	111	-1.93536631964987	1.27430071311857e-26	2.71881823682159e-25	http://www.ncbi.nlm.nih.gov/nuccore/XR_003107761.1
XR_003105789.1	ncRNA	LOC112581274	lncRNA	2080	2189	1857	823	797	1180	-1.21035945500401	1.67116199721414e-26	3.53971486801227e-25	http://www.ncbi.nlm.nih.gov/nuccore/XR_003105789.1
XR_003102298.1	misc_RNA	ATOH8	protein_coding	562	637	445	138	201	103	-1.97610237613868	3.09601538882297e-26	6.5105417133306e-25	http://www.ncbi.nlm.nih.gov/nuccore/XR_003102298.1
XR_329382.2	ncRNA	LOC102395296	lncRNA	24	7	28	767	1279	858	5.52698584538908	3.8074383819534e-26	7.9778798497848e-25	http://www.ncbi.nlm.nih.gov/nuccore/XR_329382.2
XR_003106241.1	misc_RNA	ADAM8	protein_coding	1747	1989	1757	220	191	102	-3.48950557234355	1.73314118291701e-25	3.55506784397644e-24	http://www.ncbi.nlm.nih.gov/nuccore/XR_003106241.1
XR_003107157.1	misc_RNA	NABP1	protein_coding	671	659	532	201	254	292	-1.40003684283015	2.24914967443631e-25	4.58136898841627e-24	http://www.ncbi.nlm.nih.gov/nuccore/XR_003107157.1
XR_003105910.1	ncRNA	LOC112581377	lncRNA	731	567	680	232	301	300	-1.33209658617242	7.64503247948567e-25	1.54113309914046e-23	http://www.ncbi.nlm.nih.gov/nuccore/XR_003105910.1
XR_003110339.1	misc_RNA	SNED1	protein_coding	269	257	286	2150	1811	1317	2.62956116040465	1.22760075611322e-24	2.46616976640477e-23	http://www.ncbi.nlm.nih.gov/nuccore/XR_003110339.1
XR_003104570.1	misc_RNA	NIP7	protein_coding	754	800	670	343	331	373	-1.16514135976735	1.39750752938706e-24	2.78833754839479e-23	http://www.ncbi.nlm.nih.gov/nuccore/XR_003104570.1
XR_003110340.1	misc_RNA	SNED1	protein_coding	267	257	287	2149	1811	1313	2.62977678144289	2.55282968142573e-24	5.07613684272612e-23	http://www.ncbi.nlm.nih.gov/nuccore/XR_003110340.1
XR_003110341.1	misc_RNA	SNED1	protein_coding	267	258	287	2146	1819	1310	2.62841015261005	2.62805347649034e-24	5.20800021137714e-23	http://www.ncbi.nlm.nih.gov/nuccore/XR_003110341.1
XR_003103400.1	ncRNA	LOC112578961	snoRNA	295	308	281	67	96	102	-1.82442784178481	5.57195404912156e-24	1.09675566906278e-22	http://www.ncbi.nlm.nih.gov/nuccore/XR_003103400.1
XR_003110199.1	ncRNA	LOC112585672	lncRNA	367	345	298	75	92	129	-1.85367886505581	7.27211012070118e-24	1.421831296509e-22	http://www.ncbi.nlm.nih.gov/nuccore/XR_003110199.1
XR_003104796.1	ncRNA	LOC112580409	lncRNA	105	91	68	1062	1232	2487	4.09477837824404	1.16629915150963e-23	2.2576770992468e-22	http://www.ncbi.nlm.nih.gov/nuccore/XR_003104796.1
XR_003105525.1	misc_RNA	DALRD3	protein_coding	954	1009	825	394	491	523	-1.06880292721381	2.01308432004966e-23	3.83338466938446e-22	http://www.ncbi.nlm.nih.gov/nuccore/XR_003105525.1
XR_003106240.1	misc_RNA	ADAM8	protein_coding	1744	1979	1759	219	194	101	-3.48425446461086	2.4243793867874e-23	4.57191028876101e-22	http://www.ncbi.nlm.nih.gov/nuccore/XR_003106240.1
XR_003109429.1	misc_RNA	NPHP4	protein_coding	536	518	538	217	260	232	-1.25022336176301	2.90140148223049e-23	5.43640803369213e-22	http://www.ncbi.nlm.nih.gov/nuccore/XR_003109429.1
XR_003105524.1	misc_RNA	DALRD3	protein_coding	942	998	803	383	484	507	-1.08056138310021	3.42442642946308e-23	6.39590955483743e-22	http://www.ncbi.nlm.nih.gov/nuccore/XR_003105524.1
XR_003103963.1	misc_RNA	PPFIBP2	protein_coding	183	165	191	450	517	658	1.50613248367826	5.10529261168223e-23	9.44479133161213e-22	http://www.ncbi.nlm.nih.gov/nuccore/XR_003103963.1
XR_003112208.1	misc_RNA	EML5	protein_coding	490	411	440	124	160	200	-1.55529906415563	6.52436180590083e-23	1.19941569551246e-21	http://www.ncbi.nlm.nih.gov/nuccore/XR_003112208.1
XR_003110198.1	ncRNA	LOC112585672	lncRNA	373	350	303	75	100	135	-1.81099400197948	7.62051564536442e-23	1.39217295196251e-21	http://www.ncbi.nlm.nih.gov/nuccore/XR_003110198.1
XR_003105151.1	ncRNA	LOC112580822	lncRNA	16	9	13	125	136	125	3.26591573661336	7.67504210344683e-23	1.39776623478972e-21	http://www.ncbi.nlm.nih.gov/nuccore/XR_003105151.1
XR_003107295.1	misc_RNA	CCDC28B	protein_coding	317	309	312	704	690	853	1.17971152913587	9.59152350651903e-23	1.73061871663921e-21	http://www.ncbi.nlm.nih.gov/nuccore/XR_003107295.1
XR_329436.2	misc_RNA	NABP1	protein_coding	435	463	352	137	144	176	-1.53102995752366	1.47533807685786e-22	2.61358375676092e-21	http://www.ncbi.nlm.nih.gov/nuccore/XR_329436.2
XR_327842.2	ncRNA	LOC102394806	lncRNA	3	8	1	105	109	149	4.83784195491012	2.2479181434017e-22	3.97019017109558e-21	http://www.ncbi.nlm.nih.gov/nuccore/XR_327842.2
XR_003107836.1	ncRNA	LOC102401897	lncRNA	83	95	101	277	340	382	1.75221234325402	2.27877029845472e-22	4.01255757974888e-21	http://www.ncbi.nlm.nih.gov/nuccore/XR_003107836.1
XR_329437.2	misc_RNA	NABP1	protein_coding	428	457	344	134	142	172	-1.53528151835979	2.65112873430138e-22	4.64026903614548e-21	http://www.ncbi.nlm.nih.gov/nuccore/XR_329437.2
XR_003107827.1	ncRNA	LOC102401897	lncRNA	82	94	98	274	330	378	1.75409117743748	3.24887224063425e-22	5.66952451305906e-21	http://www.ncbi.nlm.nih.gov/nuccore/XR_003107827.1
XR_003105149.1	ncRNA	LOC112580822	lncRNA	14	9	16	124	136	121	3.20716357240524	4.17754410193381e-22	7.24686137089171e-21	http://www.ncbi.nlm.nih.gov/nuccore/XR_003105149.1
XR_003105148.1	ncRNA	LOC112580822	lncRNA	16	9	17	125	137	125	3.12311563041002	8.05094116568635e-22	1.37619304253223e-20	http://www.ncbi.nlm.nih.gov/nuccore/XR_003105148.1
XR_003105150.1	ncRNA	LOC112580822	lncRNA	16	9	17	124	137	125	3.11916643861766	9.28127029592791e-22	1.57727634156961e-20	http://www.ncbi.nlm.nih.gov/nuccore/XR_003105150.1
XR_003107784.1	misc_RNA	DHX58	protein_coding	19	17	19	160	123	148	2.89684352791131	1.0770495957322e-21	1.81977801637296e-20	http://www.ncbi.nlm.nih.gov/nuccore/XR_003107784.1
XR_003105154.1	ncRNA	LOC112580822	lncRNA	16	9	17	125	136	124	3.11584049625574	1.13070337895644e-21	1.90492563497964e-20	http://www.ncbi.nlm.nih.gov/nuccore/XR_003105154.1
XR_003105153.1	ncRNA	LOC112580822	lncRNA	16	9	17	124	130	124	3.08996407602901	3.22969649887691e-21	5.30359711585236e-20	http://www.ncbi.nlm.nih.gov/nuccore/XR_003105153.1
XR_003108732.1	misc_RNA	FGD4	protein_coding	171	134	115	355	449	469	1.51926656442748	3.3800976052988e-21	5.51956720686502e-20	http://www.ncbi.nlm.nih.gov/nuccore/XR_003108732.1
XR_003105152.1	ncRNA	LOC112580822	lncRNA	16	9	17	122	130	123	3.07809842676494	5.06846120753644e-21	8.25354435076826e-20	http://www.ncbi.nlm.nih.gov/nuccore/XR_003105152.1
XR_003109715.1	ncRNA	LOC112585239	lncRNA	296	273	255	89	101	90	-1.63684142608678	5.08547211747051e-21	8.25824166631461e-20	http://www.ncbi.nlm.nih.gov/nuccore/XR_003109715.1
XR_003111041.1	misc_RNA	NRF1	protein_coding	718	722	682	370	309	291	-1.2031969440673	8.6668341450337e-21	1.39962188983058e-19	http://www.ncbi.nlm.nih.gov/nuccore/XR_003111041.1
XR_003109641.1	ncRNA	LOC102413176	lncRNA	571	540	547	246	295	236	-1.1752739976352	9.77728749704504e-21	1.57460117652136e-19	http://www.ncbi.nlm.nih.gov/nuccore/XR_003109641.1
XR_003109642.1	ncRNA	LOC102413176	lncRNA	935	913	904	452	514	350	-1.14380835082077	1.54975936553043e-20	2.46192751382905e-19	http://www.ncbi.nlm.nih.gov/nuccore/XR_003109642.1
XR_003109820.1	misc_RNA	CLCN2	protein_coding	403	385	418	170	163	135	-1.44405023609972	2.58870901414506e-20	4.10124468745041e-19	http://www.ncbi.nlm.nih.gov/nuccore/XR_003109820.1
XR_003111636.1	misc_RNA	SLF1	protein_coding	662	622	599	230	298	349	-1.18763086969017	2.96139034106953e-20	4.66638488784164e-19	http://www.ncbi.nlm.nih.gov/nuccore/XR_003111636.1
XR_326178.2	misc_RNA	YJU2	protein_coding	494	484	502	210	245	244	-1.16583586247194	7.96640204548335e-20	1.24522958176192e-18	http://www.ncbi.nlm.nih.gov/nuccore/XR_326178.2
XR_003109830.1	misc_RNA	CLCN2	protein_coding	387	368	411	165	152	129	-1.4644915962866	1.07505360401084e-19	1.67593689841263e-18	http://www.ncbi.nlm.nih.gov/nuccore/XR_003109830.1
XR_003105746.1	ncRNA	LOC112581240	lncRNA	104	129	94	17	12	11	-3.10620783701152	1.45225124648426e-19	2.25195246338116e-18	http://www.ncbi.nlm.nih.gov/nuccore/XR_003105746.1
XR_003103607.1	ncRNA	LOC112579159	lncRNA	79	84	103	361	337	270	1.78511428906923	1.64551829812861e-19	2.54489417218514e-18	http://www.ncbi.nlm.nih.gov/nuccore/XR_003103607.1
XR_003103609.1	ncRNA	LOC112579159	lncRNA	77	80	96	348	321	258	1.79592406849201	2.07712602656515e-19	3.18710728380574e-18	http://www.ncbi.nlm.nih.gov/nuccore/XR_003103609.1
XR_003103603.1	ncRNA	LOC112579159	lncRNA	87	87	109	376	354	276	1.75174581122717	2.96756796113615e-19	4.52960895582295e-18	http://www.ncbi.nlm.nih.gov/nuccore/XR_003103603.1
XR_003103608.1	ncRNA	LOC112579159	lncRNA	86	87	108	372	353	272	1.74885294527519	4.6595162626665e-19	7.0752031354671e-18	http://www.ncbi.nlm.nih.gov/nuccore/XR_003103608.1
XR_003107833.1	ncRNA	LOC102401897	lncRNA	46	45	41	165	191	206	2.00767386563064	4.80271735513381e-19	7.27375276116898e-18	http://www.ncbi.nlm.nih.gov/nuccore/XR_003107833.1
XR_003106661.1	ncRNA	LOC112582093	lncRNA	24	13	21	114	186	124	2.78257613742669	5.51059373862132e-19	8.30281726700521e-18	http://www.ncbi.nlm.nih.gov/nuccore/XR_003106661.1
XR_003103606.1	ncRNA	LOC112579159	lncRNA	85	83	101	359	336	261	1.75235290936716	6.06474136743362e-19	9.11426170540282e-18	http://www.ncbi.nlm.nih.gov/nuccore/XR_003103606.1
XR_329383.2	ncRNA	LOC102395296	lncRNA	27	7	37	879	1398	977	5.42092276541985	7.0051254267086e-19	1.05005033960355e-17	http://www.ncbi.nlm.nih.gov/nuccore/XR_329383.2
XR_003105372.1	ncRNA	LOC102390408	lncRNA	51	15	33	178	229	185	2.50245141524786	1.05348917643544e-18	1.57511450778557e-17	http://www.ncbi.nlm.nih.gov/nuccore/XR_003105372.1
XR_003107696.1	misc_RNA	TMC6	protein_coding	185	236	184	539	540	483	1.29014419147999	1.1569835390262e-18	1.72544024723142e-17	http://www.ncbi.nlm.nih.gov/nuccore/XR_003107696.1
XR_003108853.1	ncRNA	LOC112584565	lncRNA	112	94	90	14	12	12	-3.03729138772156	1.37287446474645e-18	2.04219443280095e-17	http://www.ncbi.nlm.nih.gov/nuccore/XR_003108853.1
XR_003103604.1	ncRNA	LOC112579159	lncRNA	83	83	101	344	339	255	1.7340955544848	1.44978197328491e-18	2.15112320198568e-17	http://www.ncbi.nlm.nih.gov/nuccore/XR_003103604.1
XR_003109376.1	ncRNA	LOC112585052	lncRNA	266	319	248	582	636	758	1.16363224883964	1.54647043064259e-18	2.28877623735104e-17	http://www.ncbi.nlm.nih.gov/nuccore/XR_003109376.1
XR_003110196.1	ncRNA	LOC112585672	lncRNA	329	296	262	73	97	128	-1.65737926974826	1.76784058604244e-18	2.60979698636468e-17	http://www.ncbi.nlm.nih.gov/nuccore/XR_003110196.1
XR_003110160.1	misc_RNA	PATJ	protein_coding	83	84	75	292	303	232	1.6962872395218	1.95863167113386e-18	2.87692481141923e-17	http://www.ncbi.nlm.nih.gov/nuccore/XR_003110160.1
XR_003110161.1	misc_RNA	PATJ	protein_coding	83	84	75	292	303	232	1.6962872395218	1.95863167113386e-18	2.87692481141923e-17	http://www.ncbi.nlm.nih.gov/nuccore/XR_003110161.1
XR_003110197.1	ncRNA	LOC112585672	lncRNA	325	291	256	67	92	124	-1.7078187232583	2.08240612269889e-18	3.05106420884654e-17	http://www.ncbi.nlm.nih.gov/nuccore/XR_003110197.1
XR_328178.2	misc_RNA	TAPBPL	protein_coding	175	208	176	578	638	415	1.46643723454182	2.61612184968738e-18	3.82346208331811e-17	http://www.ncbi.nlm.nih.gov/nuccore/XR_328178.2
XR_003107834.1	ncRNA	LOC102401897	lncRNA	57	58	69	190	237	276	1.84533457435362	2.99652044119125e-18	4.3684933913227e-17	http://www.ncbi.nlm.nih.gov/nuccore/XR_003107834.1
XR_329373.2	ncRNA	LOC102390408	lncRNA	44	15	32	155	211	166	2.46658402224762	3.66412318588745e-18	5.31525164880844e-17	http://www.ncbi.nlm.nih.gov/nuccore/XR_329373.2
XR_003108275.1	ncRNA	LOC112583944	lncRNA	196	143	157	32	51	29	-2.22874450644006	3.72760571006474e-18	5.39395618342537e-17	http://www.ncbi.nlm.nih.gov/nuccore/XR_003108275.1
XR_003111103.1	misc_RNA	WDR86	protein_coding	83	89	100	283	345	260	1.62237697746917	4.08961153810619e-18	5.90317754364662e-17	http://www.ncbi.nlm.nih.gov/nuccore/XR_003111103.1
XR_003111684.1	ncRNA	LOC112587156	snoRNA	342	341	368	107	115	167	-1.51978360916262	4.90881540218552e-18	7.05084394132101e-17	http://www.ncbi.nlm.nih.gov/nuccore/XR_003111684.1
XR_003109887.1	ncRNA	LOC112585526	lncRNA	1	2	10	86	121	81	4.37560198404677	6.15231294968912e-18	8.81529938820651e-17	http://www.ncbi.nlm.nih.gov/nuccore/XR_003109887.1
XR_328964.2	ncRNA	LOC102413767	lncRNA	169	216	182	38	56	59	-1.97840192001391	6.27279538011832e-18	8.96595642840384e-17	http://www.ncbi.nlm.nih.gov/nuccore/XR_328964.2
XR_003108173.1	ncRNA	LOC102393430	lncRNA	16	19	16	103	109	155	2.76342659665655	7.11312753931482e-18	1.01422789255694e-16	http://www.ncbi.nlm.nih.gov/nuccore/XR_003108173.1
XR_003103611.1	ncRNA	LOC112579159	lncRNA	68	57	75	284	251	215	1.83166783127234	8.91803722761731e-18	1.26234493057266e-16	http://www.ncbi.nlm.nih.gov/nuccore/XR_003103611.1
XR_003108174.1	ncRNA	LOC102393430	lncRNA	16	19	16	103	108	153	2.75185307095072	9.55985922338205e-18	1.34992601497322e-16	http://www.ncbi.nlm.nih.gov/nuccore/XR_003108174.1
XR_003107159.1	misc_RNA	NABP1	protein_coding	346	394	291	116	134	154	-1.43315424628038	1.19728545260598e-17	1.68658572432158e-16	http://www.ncbi.nlm.nih.gov/nuccore/XR_003107159.1
XR_003111411.1	ncRNA	LOC112586920	lncRNA	150	69	95	9	5	15	-3.50746909480666	1.58169271199543e-17	2.21740421926266e-16	http://www.ncbi.nlm.nih.gov/nuccore/XR_003111411.1
XR_003105371.1	ncRNA	LOC102390408	lncRNA	44	14	32	158	210	159	2.46995930506934	1.59055598491071e-17	2.22449528415981e-16	http://www.ncbi.nlm.nih.gov/nuccore/XR_003105371.1
XR_328941.2	ncRNA	LOC102402027	lncRNA	654	635	640	258	247	376	-1.21299142275211	1.7333995696396e-17	2.41848541386948e-16	http://www.ncbi.nlm.nih.gov/nuccore/XR_328941.2
XR_003111104.1	misc_RNA	WDR86	protein_coding	80	88	98	279	337	249	1.61686584847313	2.4393451809297e-17	3.37125577487353e-16	http://www.ncbi.nlm.nih.gov/nuccore/XR_003111104.1
XR_003105373.1	ncRNA	LOC102390408	lncRNA	45	14	32	158	220	159	2.48056317424906	2.45296080399723e-17	3.38207756136033e-16	http://www.ncbi.nlm.nih.gov/nuccore/XR_003105373.1
XR_003107839.1	ncRNA	LOC102401897	lncRNA	56	59	72	189	234	275	1.81099456722792	2.50179216152175e-17	3.44128870029556e-16	http://www.ncbi.nlm.nih.gov/nuccore/XR_003107839.1
XR_003108175.1	ncRNA	LOC102393430	lncRNA	12	16	12	89	100	139	2.95063142475918	2.50943844643523e-17	3.44370355818318e-16	http://www.ncbi.nlm.nih.gov/nuccore/XR_003108175.1
XR_003107825.1	ncRNA	LOC102401897	lncRNA	55	58	69	186	226	271	1.81938666952142	2.79295811446801e-17	3.82380167147072e-16	http://www.ncbi.nlm.nih.gov/nuccore/XR_003107825.1
XR_003105374.1	ncRNA	LOC102390408	lncRNA	46	15	32	158	211	159	2.4259117542998	3.56450824555792e-17	4.85736951131273e-16	http://www.ncbi.nlm.nih.gov/nuccore/XR_003105374.1
XR_003109640.1	ncRNA	LOC102413176	lncRNA	813	817	815	426	480	331	-1.06297564660583	3.61621292040299e-17	4.91636761225021e-16	http://www.ncbi.nlm.nih.gov/nuccore/XR_003109640.1
XR_003112043.1	misc_RNA	ROS1	protein_coding	6	1	0	91	86	98	5.22406134565912	3.73632845921011e-17	5.0561518917922e-16	http://www.ncbi.nlm.nih.gov/nuccore/XR_003112043.1
XR_003112044.1	misc_RNA	ROS1	protein_coding	6	1	0	91	86	98	5.22406134565912	3.73632845921011e-17	5.0561518917922e-16	http://www.ncbi.nlm.nih.gov/nuccore/XR_003112044.1
XR_003108002.1	ncRNA	LOC102389879	lncRNA	537	384	455	99	175	211	-1.59498572889479	7.61243314420674e-17	1.01835890528679e-15	http://www.ncbi.nlm.nih.gov/nuccore/XR_003108002.1
XR_003107826.1	ncRNA	LOC102401897	lncRNA	58	57	63	179	214	249	1.76466655321063	8.14142845907261e-17	1.08416379890065e-15	http://www.ncbi.nlm.nih.gov/nuccore/XR_003107826.1
XR_326757.2	ncRNA	LOC102400283	lncRNA	115	94	104	13	24	15	-2.67493157825369	9.38149884898418e-17	1.24646005161731e-15	http://www.ncbi.nlm.nih.gov/nuccore/XR_326757.2
XR_003102504.1	ncRNA	LOC112578182	lncRNA	438	397	428	159	173	228	-1.25700651855413	1.20754571358991e-16	1.59712946643589e-15	http://www.ncbi.nlm.nih.gov/nuccore/XR_003102504.1
XR_003108004.1	ncRNA	LOC102389879	lncRNA	460	331	379	87	150	177	-1.58784211064384	1.81110597204813e-16	2.3846228631967e-15	http://www.ncbi.nlm.nih.gov/nuccore/XR_003108004.1
XR_003109468.1	ncRNA	LOC112585096	lncRNA	349	371	505	1735	2492	1643	2.16629093982834	3.3067222053091e-16	4.31497723487433e-15	http://www.ncbi.nlm.nih.gov/nuccore/XR_003109468.1
XR_326952.2	ncRNA	BLCAP	lncRNA	236	209	178	422	488	548	1.14637732403753	3.53679826637193e-16	4.6049270969288e-15	http://www.ncbi.nlm.nih.gov/nuccore/XR_326952.2
XR_003103037.1	ncRNA	BLCAP	lncRNA	237	209	178	422	489	551	1.14800041340188	3.96929632010026e-16	5.1451233453007e-15	http://www.ncbi.nlm.nih.gov/nuccore/XR_003103037.1
XR_003103038.1	ncRNA	BLCAP	lncRNA	236	208	178	422	485	546	1.14388148010065	4.13857128929331e-16	5.3526742825683e-15	http://www.ncbi.nlm.nih.gov/nuccore/XR_003103038.1
XR_327707.2	ncRNA	LOC102400340	lncRNA	1	0	2	167	132	124	7.06823042600235	5.06158533418065e-16	6.53201498093158e-15	http://www.ncbi.nlm.nih.gov/nuccore/XR_327707.2
XR_003103694.1	misc_RNA	ZNF572	protein_coding	245	186	175	426	518	467	1.14057999371858	1.60452969517868e-15	2.01722163398163e-14	http://www.ncbi.nlm.nih.gov/nuccore/XR_003103694.1
XR_003104073.1	ncRNA	LOC112579736	lncRNA	17	5	9	111	89	85	3.13483342814227	1.72045534582778e-15	2.15832230723374e-14	http://www.ncbi.nlm.nih.gov/nuccore/XR_003104073.1
XR_003110325.1	ncRNA	LOC112585749	lncRNA	83	88	100	17	15	11	-2.73692668353114	3.06002350725789e-15	3.81426384294875e-14	http://www.ncbi.nlm.nih.gov/nuccore/XR_003110325.1
XR_003106292.1	ncRNA	LOC102389262	lncRNA	65	52	50	176	183	215	1.70259949933024	4.54811659703885e-15	5.63311220895956e-14	http://www.ncbi.nlm.nih.gov/nuccore/XR_003106292.1
XR_003109797.1	ncRNA	LOC112585324	snoRNA	126	119	101	25	17	32	-2.3004551066185	7.21428594645812e-15	8.87888750378824e-14	http://www.ncbi.nlm.nih.gov/nuccore/XR_003109797.1
XR_003107831.1	ncRNA	LOC102401897	lncRNA	36	32	32	128	134	162	2.0032802338533	7.53945712267825e-15	9.24018162246898e-14	http://www.ncbi.nlm.nih.gov/nuccore/XR_003107831.1
XR_003105132.1	ncRNA	LOC112580813	lncRNA	4	5	3	54	77	80	4.04936749478158	7.92245149236428e-15	9.66902952491891e-14	http://www.ncbi.nlm.nih.gov/nuccore/XR_003105132.1
XR_003105133.1	ncRNA	LOC112580813	lncRNA	4	5	3	54	77	80	4.04936749478158	7.92245149236428e-15	9.66902952491891e-14	http://www.ncbi.nlm.nih.gov/nuccore/XR_003105133.1
XR_003105130.1	ncRNA	LOC112580813	lncRNA	4	5	5	54	77	81	3.83170805915309	1.02399101622969e-14	1.24713572518308e-13	http://www.ncbi.nlm.nih.gov/nuccore/XR_003105130.1
XR_003103605.1	ncRNA	LOC112579159	lncRNA	73	79	98	298	290	220	1.61265974210385	1.06961840031767e-14	1.2999977480784e-13	http://www.ncbi.nlm.nih.gov/nuccore/XR_003103605.1
XR_003103389.1	ncRNA	LOC112578948	snoRNA	84	85	119	13	21	15	-2.6473969946708	1.1305998173167e-14	1.37126276598203e-13	http://www.ncbi.nlm.nih.gov/nuccore/XR_003103389.1
XR_003105135.1	ncRNA	LOC112580813	lncRNA	4	5	5	54	76	81	3.82509538197135	1.16607022258602e-14	1.41135538741985e-13	http://www.ncbi.nlm.nih.gov/nuccore/XR_003105135.1
XR_003105131.1	ncRNA	LOC112580813	lncRNA	4	5	5	53	77	81	3.82443905110633	1.30337045808184e-14	1.56137370859558e-13	http://www.ncbi.nlm.nih.gov/nuccore/XR_003105131.1
XR_003104665.1	ncRNA	LOC112580303	lncRNA	39	44	30	199	182	123	2.08710214675508	1.3948002250048e-14	1.66748509516934e-13	http://www.ncbi.nlm.nih.gov/nuccore/XR_003104665.1
XR_003107359.1	ncRNA	LOC112582992	lncRNA	40	43	56	136	195	223	1.90121694274201	1.51117675085627e-14	1.79925443696655e-13	http://www.ncbi.nlm.nih.gov/nuccore/XR_003107359.1
XR_003105688.1	misc_RNA	KHDRBS2	protein_coding	9	6	5	68	63	95	3.42101448351549	1.91442069702619e-14	2.24732999895886e-13	http://www.ncbi.nlm.nih.gov/nuccore/XR_003105688.1
XR_003105689.1	misc_RNA	KHDRBS2	protein_coding	9	6	5	68	63	95	3.42101448351549	1.91442069702619e-14	2.24732999895886e-13	http://www.ncbi.nlm.nih.gov/nuccore/XR_003105689.1
XR_003105690.1	misc_RNA	KHDRBS2	protein_coding	9	6	5	68	63	95	3.42101448351549	1.91442069702619e-14	2.24732999895886e-13	http://www.ncbi.nlm.nih.gov/nuccore/XR_003105690.1
XR_003105691.1	misc_RNA	KHDRBS2	protein_coding	9	6	5	68	63	95	3.42101448351549	1.91442069702619e-14	2.24732999895886e-13	http://www.ncbi.nlm.nih.gov/nuccore/XR_003105691.1
XR_003105694.1	misc_RNA	KHDRBS2	protein_coding	9	6	5	68	63	95	3.42101448351549	1.91442069702619e-14	2.24732999895886e-13	http://www.ncbi.nlm.nih.gov/nuccore/XR_003105694.1
XR_003105695.1	misc_RNA	KHDRBS2	protein_coding	9	6	5	68	63	95	3.42101448351549	1.91442069702619e-14	2.24732999895886e-13	http://www.ncbi.nlm.nih.gov/nuccore/XR_003105695.1
XR_003105699.1	misc_RNA	KHDRBS2	protein_coding	9	6	5	68	63	95	3.42101448351549	1.91442069702619e-14	2.24732999895886e-13	http://www.ncbi.nlm.nih.gov/nuccore/XR_003105699.1
XR_003105702.1	misc_RNA	KHDRBS2	protein_coding	9	6	5	68	63	94	3.41472411163323	2.06408886791844e-14	2.41333270437024e-13	http://www.ncbi.nlm.nih.gov/nuccore/XR_003105702.1
XR_003105703.1	misc_RNA	KHDRBS2	protein_coding	9	6	5	68	63	94	3.41472411163323	2.06408886791844e-14	2.41333270437024e-13	http://www.ncbi.nlm.nih.gov/nuccore/XR_003105703.1
XR_003102527.1	ncRNA	LOC112578188	lncRNA	5	5	6	52	73	90	3.65844602840327	2.38902320772527e-14	2.78211746461393e-13	http://www.ncbi.nlm.nih.gov/nuccore/XR_003102527.1
XR_328943.2	ncRNA	LOC102402027	lncRNA	578	548	551	241	237	351	-1.098645117509	2.60466010577515e-14	3.02720536349135e-13	http://www.ncbi.nlm.nih.gov/nuccore/XR_328943.2
XR_003108176.1	ncRNA	LOC102393430	lncRNA	12	15	10	74	81	124	2.8306324174338	2.8690335599157e-14	3.3212614240133e-13	http://www.ncbi.nlm.nih.gov/nuccore/XR_003108176.1
XR_003106034.1	misc_RNA	C22H18orf54	protein_coding	403	333	309	78	176	136	-1.51307212582198	4.26626143934362e-14	4.89030674007898e-13	http://www.ncbi.nlm.nih.gov/nuccore/XR_003106034.1
XR_003106091.1	misc_RNA	JAKMIP3	protein_coding	206	136	130	348	411	440	1.26760266156788	4.26234341032788e-14	4.89030674007898e-13	http://www.ncbi.nlm.nih.gov/nuccore/XR_003106091.1
XR_003106090.1	misc_RNA	JAKMIP3	protein_coding	207	140	130	348	412	443	1.25711177708826	4.96886516011918e-14	5.68453732408155e-13	http://www.ncbi.nlm.nih.gov/nuccore/XR_003106090.1
XR_003110126.1	ncRNA	LOC102399237	lncRNA	19	25	17	110	96	118	2.33252805554145	5.65275694169167e-14	6.44171872926501e-13	http://www.ncbi.nlm.nih.gov/nuccore/XR_003110126.1
XR_003110067.1	ncRNA	LOC102396820	lncRNA	202	169	152	359	398	441	1.11670998115931	6.12438797855397e-14	6.96559768922694e-13	http://www.ncbi.nlm.nih.gov/nuccore/XR_003110067.1
XR_003107360.1	ncRNA	LOC112582992	lncRNA	34	30	47	112	180	198	2.04625252177222	6.94866584148075e-14	7.88774767170805e-13	http://www.ncbi.nlm.nih.gov/nuccore/XR_003107360.1
XR_003103028.1	ncRNA	LOC102416299	lncRNA	23	23	33	173	209	85	2.48130629805965	7.89388276656715e-14	8.94334082429293e-13	http://www.ncbi.nlm.nih.gov/nuccore/XR_003103028.1
XR_003105134.1	ncRNA	LOC112580813	lncRNA	2	4	4	53	63	77	4.1835058722695	8.35915785019293e-14	9.43390671664631e-13	http://www.ncbi.nlm.nih.gov/nuccore/XR_003105134.1
XR_003105879.1	ncRNA	LOC112581365	lncRNA	138	128	134	36	41	42	-1.83137506599787	9.12576715302649e-14	1.02594682262679e-12	http://www.ncbi.nlm.nih.gov/nuccore/XR_003105879.1
XR_003106033.1	misc_RNA	C22H18orf54	protein_coding	387	330	296	78	174	133	-1.48653661718551	1.07684869875742e-13	1.19909666532111e-12	http://www.ncbi.nlm.nih.gov/nuccore/XR_003106033.1
XR_003109915.1	misc_RNA	LOC102395271	protein_coding	1	0	2	70	87	165	6.65454823951022	1.09663718153689e-13	1.21881006906172e-12	http://www.ncbi.nlm.nih.gov/nuccore/XR_003109915.1
XR_328213.2	ncRNA	LOC102389262	lncRNA	44	38	47	133	161	175	1.77680137781339	1.32634397089186e-13	1.47131059845044e-12	http://www.ncbi.nlm.nih.gov/nuccore/XR_328213.2
XR_003104992.1	misc_RNA	FASTKD3	protein_coding	376	336	296	163	155	163	-1.1428384748516	1.45378393873196e-13	1.60658240185766e-12	http://www.ncbi.nlm.nih.gov/nuccore/XR_003104992.1
XR_003107832.1	ncRNA	LOC102401897	lncRNA	44	41	41	135	155	159	1.75117200073327	1.76015429926585e-13	1.93782712495446e-12	http://www.ncbi.nlm.nih.gov/nuccore/XR_003107832.1
XR_003106035.1	misc_RNA	C22H18orf54	protein_coding	402	336	305	81	181	141	-1.46278384837272	2.1858436949599e-13	2.39745633034438e-12	http://www.ncbi.nlm.nih.gov/nuccore/XR_003106035.1
XR_003102565.1	ncRNA	LOC112578267	snoRNA	256	291	224	115	103	102	-1.34434420719269	2.39608761557573e-13	2.62313262184564e-12	http://www.ncbi.nlm.nih.gov/nuccore/XR_003102565.1
XR_003110918.1	ncRNA	LHFPL3	lncRNA	102	85	54	7	18	7	-2.99294957507574	2.94168227400644e-13	3.19648226279584e-12	http://www.ncbi.nlm.nih.gov/nuccore/XR_003110918.1
XR_003110919.1	ncRNA	LHFPL3	lncRNA	102	85	54	7	18	7	-2.99294957507574	2.94168227400644e-13	3.19648226279584e-12	http://www.ncbi.nlm.nih.gov/nuccore/XR_003110919.1
XR_003103029.1	ncRNA	LOC102416299	lncRNA	22	23	33	166	199	82	2.4361580091022	3.28615258833092e-13	3.53790939804467e-12	http://www.ncbi.nlm.nih.gov/nuccore/XR_003103029.1
XR_326060.2	misc_RNA	ACOX2	protein_coding	141	146	190	405	385	382	1.21475607838537	3.3723769926523e-13	3.62406542261863e-12	http://www.ncbi.nlm.nih.gov/nuccore/XR_326060.2
XR_003104960.1	ncRNA	LOC112580630	lncRNA	160	140	159	298	420	369	1.15673052469212	3.43698097662612e-13	3.6867139063039e-12	http://www.ncbi.nlm.nih.gov/nuccore/XR_003104960.1
XR_003109773.1	ncRNA	LOC112585299	snoRNA	384	359	339	189	187	161	-1.0873293347221	3.97454639501746e-13	4.24775104666765e-12	http://www.ncbi.nlm.nih.gov/nuccore/XR_003109773.1
XR_003109200.1	ncRNA	LOC112584802	snoRNA	121	136	109	37	28	35	-1.9474860531692	4.31299600160949e-13	4.59267297366285e-12	http://www.ncbi.nlm.nih.gov/nuccore/XR_003109200.1
XR_003108578.1	misc_RNA	SULT4A1	protein_coding	178	229	155	70	64	54	-1.65505624804169	4.44931760300185e-13	4.72063715193263e-12	http://www.ncbi.nlm.nih.gov/nuccore/XR_003108578.1
XR_003107448.1	ncRNA	LOC112583101	snoRNA	207	231	187	79	86	86	-1.39661441153678	4.6982038950972e-13	4.97567028455403e-12	http://www.ncbi.nlm.nih.gov/nuccore/XR_003107448.1
XR_003107835.1	ncRNA	LOC102401897	lncRNA	68	70	63	166	212	219	1.4857309547196	4.94501065263052e-13	5.22758268992369e-12	http://www.ncbi.nlm.nih.gov/nuccore/XR_003107835.1
XR_003111102.1	misc_RNA	WDR86	protein_coding	70	80	98	228	303	216	1.50200819428265	5.02979702789777e-13	5.29805286938565e-12	http://www.ncbi.nlm.nih.gov/nuccore/XR_003111102.1
XR_003103610.1	ncRNA	LOC112579159	lncRNA	60	68	80	231	234	180	1.55185413575329	1.15787122676952e-12	1.2022939949724e-11	http://www.ncbi.nlm.nih.gov/nuccore/XR_003103610.1
XR_003108876.1	ncRNA	LOC112584584	lncRNA	3	1	6	76	63	45	4.12791138806977	1.21433684105114e-12	1.25869027886258e-11	http://www.ncbi.nlm.nih.gov/nuccore/XR_003108876.1
XR_003110566.1	ncRNA	LOC102413257	lncRNA	25	21	11	91	100	105	2.30147442744665	1.34408478664716e-12	1.38825435737444e-11	http://www.ncbi.nlm.nih.gov/nuccore/XR_003110566.1
XR_003104512.1	ncRNA	LOC112580224	lncRNA	470	347	631	3405	4973	9471	3.5204363647058	1.87584022923822e-12	1.92388806668888e-11	http://www.ncbi.nlm.nih.gov/nuccore/XR_003104512.1
XR_003107837.1	ncRNA	LOC102401897	lncRNA	64	64	61	158	198	200	1.47225379918082	2.18613508275229e-12	2.22263403369911e-11	http://www.ncbi.nlm.nih.gov/nuccore/XR_003107837.1
XR_003103104.1	misc_RNA	TCFL5	protein_coding	211	234	236	514	514	428	1.01703704725162	2.93495198835547e-12	2.97360993482254e-11	http://www.ncbi.nlm.nih.gov/nuccore/XR_003103104.1
XR_327239.2	misc_RNA	SH3RF3	protein_coding	172	179	198	371	399	407	1.01684522870718	3.49274783741563e-12	3.53263042517851e-11	http://www.ncbi.nlm.nih.gov/nuccore/XR_327239.2
XR_003104242.1	misc_RNA	C2	protein_coding	0	0	1	130	126	119	8.36912641427382	3.74361291358232e-12	3.77982056870505e-11	http://www.ncbi.nlm.nih.gov/nuccore/XR_003104242.1
XR_003104975.1	ncRNA	LOC112580642	lncRNA	101	69	67	16	17	13	-2.43861663139063	5.73561410088124e-12	5.72191126855832e-11	http://www.ncbi.nlm.nih.gov/nuccore/XR_003104975.1
XR_003107456.1	ncRNA	LOC112583109	snoRNA	109	105	101	15	31	35	-2.04973132303567	7.8488298138458e-12	7.76383402567555e-11	http://www.ncbi.nlm.nih.gov/nuccore/XR_003107456.1
XR_003103708.1	ncRNA	LOC102402027	lncRNA	473	448	461	223	202	296	-1.01925170270775	9.27855123461187e-12	9.13171894234697e-11	http://www.ncbi.nlm.nih.gov/nuccore/XR_003103708.1
XR_003110428.1	ncRNA	LOC112585853	snoRNA	90	121	90	22	33	15	-2.18865158379368	9.50995393096393e-12	9.3437295261202e-11	http://www.ncbi.nlm.nih.gov/nuccore/XR_003110428.1
XR_003107840.1	ncRNA	LOC102401897	lncRNA	19	16	35	90	113	144	2.21493022053316	9.6302930876203e-12	9.44608949500475e-11	http://www.ncbi.nlm.nih.gov/nuccore/XR_003107840.1
XR_003110344.1	ncRNA	LOC112585757	lncRNA	278	262	216	91	107	136	-1.25966920797592	9.89925753394212e-12	9.69364481464416e-11	http://www.ncbi.nlm.nih.gov/nuccore/XR_003110344.1
XR_003109149.1	misc_RNA	LOC112584742	protein_coding	70	89	69	253	240	179	1.48457220480378	1.00839783870286e-11	9.85801632952662e-11	http://www.ncbi.nlm.nih.gov/nuccore/XR_003109149.1
XR_003103707.1	ncRNA	LOC102402027	lncRNA	471	446	459	219	203	299	-1.01355988842673	1.61960844827272e-11	1.57279584528278e-10	http://www.ncbi.nlm.nih.gov/nuccore/XR_003103707.1
XR_003109148.1	misc_RNA	LOC112584742	protein_coding	69	85	68	246	236	171	1.4815936887648	1.87471862913346e-11	1.81450415660831e-10	http://www.ncbi.nlm.nih.gov/nuccore/XR_003109148.1
XR_003110753.1	ncRNA	LOC102415178	lncRNA	79	62	85	189	218	209	1.36309776255403	1.89195519353465e-11	1.82816034072786e-10	http://www.ncbi.nlm.nih.gov/nuccore/XR_003110753.1
XR_003108761.1	ncRNA	LOC112584522	lncRNA	2	1	5	45	50	59	4.18001313472894	2.08006849100021e-11	2.00001322341895e-10	http://www.ncbi.nlm.nih.gov/nuccore/XR_003108761.1
XR_003109789.1	ncRNA	LOC112585316	snoRNA	159	114	125	50	33	39	-1.77491269559443	2.12698131931477e-11	2.04176236333566e-10	http://www.ncbi.nlm.nih.gov/nuccore/XR_003109789.1
XR_326762.2	misc_RNA	CPED1	protein_coding	61	62	70	148	209	203	1.44744675729932	2.35141437241258e-11	2.24981479887462e-10	http://www.ncbi.nlm.nih.gov/nuccore/XR_326762.2
XR_003102464.1	misc_RNA	SPACA9	protein_coding	55	46	46	135	142	215	1.66056503005416	2.70255576774857e-11	2.57315000297364e-10	http://www.ncbi.nlm.nih.gov/nuccore/XR_003102464.1
XR_003109227.1	ncRNA	LOC112584829	snoRNA	82	76	88	20	17	21	-2.16513557960559	2.91584519128705e-11	2.7717123558153e-10	http://www.ncbi.nlm.nih.gov/nuccore/XR_003109227.1
XR_003110752.1	ncRNA	LOC102415178	lncRNA	79	62	85	189	217	205	1.35157462831152	3.06293712649084e-11	2.90680688984829e-10	http://www.ncbi.nlm.nih.gov/nuccore/XR_003110752.1
XR_003107747.1	ncRNA	LOC112583646	lncRNA	96	100	93	19	34	25	-1.97723086542925	3.11513688047497e-11	2.95155432791842e-10	http://www.ncbi.nlm.nih.gov/nuccore/XR_003107747.1
XR_003105536.1	misc_RNA	ADAMTS9	protein_coding	527	456	347	2302	2287	1306	2.08275523320378	3.55283092913722e-11	3.3608170892777e-10	http://www.ncbi.nlm.nih.gov/nuccore/XR_003105536.1
XR_003109913.1	misc_RNA	LOC102395271	protein_coding	1	0	3	80	97	236	6.5872924328566	3.6218244626674e-11	3.42054698041254e-10	http://www.ncbi.nlm.nih.gov/nuccore/XR_003109913.1
XR_003103403.1	ncRNA	LOC112578964	snoRNA	110	71	68	15	10	24	-2.41712644683105	4.00397990671308e-11	3.75116450875716e-10	http://www.ncbi.nlm.nih.gov/nuccore/XR_003103403.1
XR_003111132.1	misc_RNA	ASB4	protein_coding	0	1	1	77	83	114	7.01363238506215	4.00217637665739e-11	3.75116450875716e-10	http://www.ncbi.nlm.nih.gov/nuccore/XR_003111132.1
XR_003110750.1	ncRNA	LOC102415178	lncRNA	86	62	85	190	219	213	1.33411949919775	4.18123733285616e-11	3.91096215166034e-10	http://www.ncbi.nlm.nih.gov/nuccore/XR_003110750.1
XR_003108919.1	misc_RNA	LOC102405552	misc_RNA	11	9	12	78	78	54	2.63782114941463	4.3010153247344e-11	4.01657118025516e-10	http://www.ncbi.nlm.nih.gov/nuccore/XR_003108919.1
XR_003107828.1	ncRNA	LOC102401897	lncRNA	18	17	35	88	106	139	2.15571538953424	4.6646224444552e-11	4.33535497778778e-10	http://www.ncbi.nlm.nih.gov/nuccore/XR_003107828.1
XR_003108918.1	misc_RNA	LOC102405552	misc_RNA	10	9	12	78	78	52	2.66932753913522	5.02614599116539e-11	4.66394435942109e-10	http://www.ncbi.nlm.nih.gov/nuccore/XR_003108918.1
XR_003104701.1	ncRNA	LOC102413843	lncRNA	158	154	115	292	321	332	1.06799115435907	5.11249233591336e-11	4.72158454909155e-10	http://www.ncbi.nlm.nih.gov/nuccore/XR_003104701.1
XR_003105535.1	misc_RNA	ADAMTS9	protein_coding	537	466	354	2355	2309	1322	2.07629325352667	5.71373215017213e-11	5.2602327795128e-10	http://www.ncbi.nlm.nih.gov/nuccore/XR_003105535.1
XR_003111025.1	misc_RNA	CPED1	protein_coding	61	62	70	146	205	199	1.42160124406443	5.7760559895986e-11	5.30924894892978e-10	http://www.ncbi.nlm.nih.gov/nuccore/XR_003111025.1
XR_003104252.1	ncRNA	LOC112579935	lncRNA	158	169	120	47	64	51	-1.54505765083488	6.00682938150722e-11	5.50406341133091e-10	http://www.ncbi.nlm.nih.gov/nuccore/XR_003104252.1
XR_003110751.1	ncRNA	LOC102415178	lncRNA	86	62	85	190	218	209	1.32271037259939	6.57070607767324e-11	5.95540274884926e-10	http://www.ncbi.nlm.nih.gov/nuccore/XR_003110751.1
XR_003109790.1	ncRNA	LOC112585317	snoRNA	311	249	232	117	142	125	-1.12282951062347	7.29093358104279e-11	6.5877585339685e-10	http://www.ncbi.nlm.nih.gov/nuccore/XR_003109790.1
XR_003107829.1	ncRNA	LOC102401897	lncRNA	21	17	31	86	98	122	2.06003065906723	7.67350061313031e-11	6.92272910252466e-10	http://www.ncbi.nlm.nih.gov/nuccore/XR_003107829.1
XR_003110210.1	ncRNA	LOC112585683	lncRNA	103	70	59	201	207	225	1.37475051896822	7.96976219105930e-11	7.17892600445804e-10	http://www.ncbi.nlm.nih.gov/nuccore/XR_003110210.1
XR_328055.2	ncRNA	LOC112577660	lncRNA	53	38	29	160	115	154	1.77228325734737	8.22661571088878e-11	7.39889160705473e-10	http://www.ncbi.nlm.nih.gov/nuccore/XR_328055.2
XR_003105534.1	misc_RNA	ADAMTS9	protein_coding	570	496	366	2472	2464	1398	2.08016151196241	9.14260150157831e-11	8.19749208255013e-10	http://www.ncbi.nlm.nih.gov/nuccore/XR_003105534.1
XR_328709.2	misc_RNA	ST7L	protein_coding	167	143	116	328	306	316	1.08432499522014	9.72394613104629e-11	8.70538883339917e-10	http://www.ncbi.nlm.nih.gov/nuccore/XR_328709.2
XR_003109788.1	ncRNA	LOC112585315	snoRNA	111	93	71	27	24	11	-2.21605923578027	1.00668177255264e-10	8.98482693487443e-10	http://www.ncbi.nlm.nih.gov/nuccore/XR_003109788.1
XR_326676.2	misc_RNA	LOC102411787	protein_coding	36	52	48	155	176	122	1.65301797160581	1.10816777117961e-10	9.86050044188126e-10	http://www.ncbi.nlm.nih.gov/nuccore/XR_326676.2
XR_003109787.1	ncRNA	LOC112585314	snoRNA	208	206	196	93	90	98	-1.1974581311822	1.56632356734749e-10	1.38738296586567e-09	http://www.ncbi.nlm.nih.gov/nuccore/XR_003109787.1
XR_003107621.1	misc_RNA	ARSG	protein_coding	75	77	51	190	172	199	1.39293375152925	1.69769243915036e-10	1.50146898627428e-09	http://www.ncbi.nlm.nih.gov/nuccore/XR_003107621.1
XR_003110211.1	ncRNA	LOC112585683	lncRNA	81	62	44	161	185	191	1.44618247729341	1.70487970859324e-10	1.50554785142539e-09	http://www.ncbi.nlm.nih.gov/nuccore/XR_003110211.1
XR_003108201.1	ncRNA	LOC112583904	lncRNA	126	133	107	232	283	365	1.18098556673703	1.85530414577214e-10	1.63345000544938e-09	http://www.ncbi.nlm.nih.gov/nuccore/XR_003108201.1
XR_003104703.1	ncRNA	LOC102413843	lncRNA	140	157	107	272	312	319	1.08050322428518	2.10087236400489e-10	1.83857782035518e-09	http://www.ncbi.nlm.nih.gov/nuccore/XR_003104703.1
XR_003111429.1	ncRNA	LOC112586927	lncRNA	128	125	80	30	24	41	-1.88262585438577	2.24493838284039e-10	1.96172044635051e-09	http://www.ncbi.nlm.nih.gov/nuccore/XR_003111429.1
XR_003109338.1	misc_RNA	G0S2	protein_coding	105	136	104	29	44	12	-2.10427981495437	2.47847251577175e-10	2.15933685949354e-09	http://www.ncbi.nlm.nih.gov/nuccore/XR_003109338.1
XR_003110677.1	misc_RNA	ALPK1	protein_coding	242	154	206	447	442	401	1.02438061379255	2.53924859358107e-10	2.20899513066592e-09	http://www.ncbi.nlm.nih.gov/nuccore/XR_003110677.1
XR_003111348.1	ncRNA	LOC102404464	lncRNA	10	12	6	50	68	67	2.64075359872752	2.58784592760877e-10	2.24459158646897e-09	http://www.ncbi.nlm.nih.gov/nuccore/XR_003111348.1
XR_003111350.1	ncRNA	LOC102404464	lncRNA	10	12	6	50	68	67	2.64075359872752	2.58784592760877e-10	2.24459158646897e-09	http://www.ncbi.nlm.nih.gov/nuccore/XR_003111350.1
XR_003109150.1	misc_RNA	LOC112584742	protein_coding	60	85	65	243	220	158	1.49000412557927	2.62839376344685e-10	2.2763836949793e-09	http://www.ncbi.nlm.nih.gov/nuccore/XR_003109150.1
XR_328386.2	ncRNA	LOC102405118	lncRNA	27	20	29	121	128	75	2.01497785169145	2.63546298890807e-10	2.27912967946103e-09	http://www.ncbi.nlm.nih.gov/nuccore/XR_328386.2
XR_003107628.1	ncRNA	LOC112583586	lncRNA	18	30	25	88	99	106	1.91915785046299	3.3249782779049e-10	2.8585033842106e-09	http://www.ncbi.nlm.nih.gov/nuccore/XR_003107628.1
XR_329266.2	misc_RNA	LOC102396772	protein_coding	1	1	0	82	68	69	6.70291865602265	3.61539084453979e-10	3.10360864569451e-09	http://www.ncbi.nlm.nih.gov/nuccore/XR_329266.2
XR_003110041.1	misc_RNA	IGSF3	protein_coding	453	453	433	2164	1639	1177	1.83008474376403	3.76287125329359e-10	3.22547585729536e-09	http://www.ncbi.nlm.nih.gov/nuccore/XR_003110041.1
XR_327656.2	ncRNA	LOC102413257	lncRNA	22	20	2	82	89	94	2.52320760214262	3.9809087974177e-10	3.4023966125298e-09	http://www.ncbi.nlm.nih.gov/nuccore/XR_327656.2
XR_003104513.1	misc_RNA	SPIRE2	protein_coding	131	200	121	48	54	58	-1.58042930581907	4.55706341839373e-10	3.88346833001891e-09	http://www.ncbi.nlm.nih.gov/nuccore/XR_003104513.1
XR_003108947.1	ncRNA	LOC112584627	lncRNA	7	1	2	36	67	41	3.76482959847724	5.3575500274373e-10	4.55236009598815e-09	http://www.ncbi.nlm.nih.gov/nuccore/XR_003108947.1
XR_003109350.1	ncRNA	LOC102412652	lncRNA	123	118	88	216	267	485	1.47090934322453	5.74697574888808e-10	4.87617129579096e-09	http://www.ncbi.nlm.nih.gov/nuccore/XR_003109350.1
XR_003105760.1	misc_RNA	CCR8	protein_coding	36	53	52	132	184	131	1.57494983746838	6.28578061970872e-10	5.31021293393312e-09	http://www.ncbi.nlm.nih.gov/nuccore/XR_003105760.1
XR_003109356.1	ncRNA	LOC102412652	lncRNA	113	116	83	201	264	462	1.4834660331572	6.64325068412192e-10	5.60410440106447e-09	http://www.ncbi.nlm.nih.gov/nuccore/XR_003109356.1
XR_327358.2	ncRNA	LOC102412045	lncRNA	140	212	140	399	360	359	1.10779818632905	6.85362268158813e-10	5.77323893322251e-09	http://www.ncbi.nlm.nih.gov/nuccore/XR_327358.2
XR_003106417.1	ncRNA	LOC112581781	lncRNA	466	519	689	252	268	353	-1.03051769582629	6.95146144508685e-10	5.84722929611191e-09	http://www.ncbi.nlm.nih.gov/nuccore/XR_003106417.1
XR_003111928.1	misc_RNA	RIPPLY2	protein_coding	45	61	90	1	0	0	-7.60321476820383	7.01636865872765e-10	5.89334643375314e-09	http://www.ncbi.nlm.nih.gov/nuccore/XR_003111928.1
XR_003105791.1	misc_RNA	GXYLT2	protein_coding	1140	1167	1165	3330	3637	2292	1.33710637595734	7.04990704504699e-10	5.91302103089594e-09	http://www.ncbi.nlm.nih.gov/nuccore/XR_003105791.1
XR_003104148.1	ncRNA	LOC112579861	lncRNA	85	90	86	23	21	31	-1.88080741016823	7.3152132750743e-10	6.12675312408085e-09	http://www.ncbi.nlm.nih.gov/nuccore/XR_003104148.1
XR_003109349.1	ncRNA	LOC102412652	lncRNA	112	115	82	198	263	472	1.50624941481133	8.23775608565057e-10	6.86010285993066e-09	http://www.ncbi.nlm.nih.gov/nuccore/XR_003109349.1
XR_003110527.1	misc_RNA	MED12L	protein_coding	210	170	167	81	86	79	-1.22993638644106	8.39752041695356e-10	6.98320118883507e-09	http://www.ncbi.nlm.nih.gov/nuccore/XR_003110527.1
XR_003107426.1	ncRNA	LOC112583070	snoRNA	80	106	89	23	35	21	-1.88654535093649	1.03992507809156e-09	8.62326525747979e-09	http://www.ncbi.nlm.nih.gov/nuccore/XR_003107426.1
XR_003111349.1	ncRNA	LOC102404464	lncRNA	11	12	6	50	63	65	2.53674468455929	1.11144098568664e-09	9.20323513077066e-09	http://www.ncbi.nlm.nih.gov/nuccore/XR_003111349.1
XR_003110326.1	ncRNA	LOC112585749	lncRNA	64	63	77	11	23	9	-2.33790459353561	1.1812169669638e-09	9.75338190518416e-09	http://www.ncbi.nlm.nih.gov/nuccore/XR_003110326.1
XR_003102128.1	misc_RNA	BCL2L11	protein_coding	229	222	204	118	97	76	-1.24207146497013	1.20430707963777e-09	9.91602702473575e-09	http://www.ncbi.nlm.nih.gov/nuccore/XR_003102128.1
XR_003106169.1	ncRNA	LOC112581569	lncRNA	67	43	23	0	1	3	-5.12579694150489	1.20824969890511e-09	9.93449752433087e-09	http://www.ncbi.nlm.nih.gov/nuccore/XR_003106169.1
XR_003105375.1	ncRNA	LOC102390408	lncRNA	31	9	28	99	115	90	2.08121196125732	1.25690945472804e-09	1.03200739780058e-08	http://www.ncbi.nlm.nih.gov/nuccore/XR_003105375.1
XR_003108952.1	ncRNA	LOC102398527	lncRNA	21	17	22	55	105	114	2.09559576041253	1.39105978369738e-09	1.14055196290251e-08	http://www.ncbi.nlm.nih.gov/nuccore/XR_003108952.1
XR_003106804.1	misc_RNA	ITGB1BP2	protein_coding	37	50	33	94	137	202	1.76040404158863	1.41684998404821e-09	1.16007072923611e-08	http://www.ncbi.nlm.nih.gov/nuccore/XR_003106804.1
XR_003108375.1	misc_RNA	FAM110C	protein_coding	34	56	48	117	184	139	1.58003317790822	1.59266932597042e-09	1.30038336307585e-08	http://www.ncbi.nlm.nih.gov/nuccore/XR_003108375.1
XR_003109348.1	ncRNA	LOC102412652	lncRNA	122	117	87	205	266	484	1.46354567315382	1.63259733333166e-09	1.33112468767879e-08	http://www.ncbi.nlm.nih.gov/nuccore/XR_003109348.1
XR_003105792.1	misc_RNA	GXYLT2	protein_coding	964	1032	1032	2949	3226	2017	1.35697227648187	1.65218150100224e-09	1.34521630290516e-08	http://www.ncbi.nlm.nih.gov/nuccore/XR_003105792.1
XR_003107441.1	ncRNA	LOC112583093	snoRNA	131	134	162	55	30	60	-1.63556546121773	1.68527764669747e-09	1.36624241895997e-08	http://www.ncbi.nlm.nih.gov/nuccore/XR_003107441.1
XR_003109043.1	misc_RNA	CABCOCO1	protein_coding	54	55	46	125	148	160	1.39972309988798	1.71647844129016e-09	1.38790220854527e-08	http://www.ncbi.nlm.nih.gov/nuccore/XR_003109043.1
XR_003108003.1	ncRNA	LOC102389879	lncRNA	531	452	465	145	262	317	-1.09262747599554	1.74487069826405e-09	1.40891078757619e-08	http://www.ncbi.nlm.nih.gov/nuccore/XR_003108003.1
XR_003111632.1	ncRNA	LOC102402909	lncRNA	97	91	98	209	214	232	1.11469352236715	1.77073504012956e-09	1.42556224170594e-08	http://www.ncbi.nlm.nih.gov/nuccore/XR_003111632.1
XR_003111886.1	misc_RNA	TNFAIP3	protein_coding	57	57	56	142	139	194	1.40067067445064	1.98317361195542e-09	1.59253199663343e-08	http://www.ncbi.nlm.nih.gov/nuccore/XR_003111886.1
XR_003109347.1	ncRNA	LOC102412652	lncRNA	112	115	82	190	263	461	1.4758820200435	2.05980270980362e-09	1.65179789321152e-08	http://www.ncbi.nlm.nih.gov/nuccore/XR_003109347.1
XR_003108917.1	misc_RNA	LOC102405552	misc_RNA	8	11	17	83	63	57	2.41842382556975	2.25485120687412e-09	1.80326404314447e-08	http://www.ncbi.nlm.nih.gov/nuccore/XR_003108917.1
XR_003105188.1	misc_RNA	IL16	protein_coding	0	0	1	39	54	103	7.41770917044879	2.29219511752914e-09	1.83062467992832e-08	http://www.ncbi.nlm.nih.gov/nuccore/XR_003105188.1
XR_329548.2	ncRNA	LOC102402909	lncRNA	95	94	100	208	215	234	1.10322339079095	2.5366023850831e-09	2.01754796506065e-08	http://www.ncbi.nlm.nih.gov/nuccore/XR_329548.2
XR_003110068.1	ncRNA	LOC102396820	lncRNA	169	111	107	292	257	363	1.1645804697887	2.57747967487501e-09	2.04727529610317e-08	http://www.ncbi.nlm.nih.gov/nuccore/XR_003110068.1
XR_003112424.1	misc_RNA	ADCY4	protein_coding	0	5	2	40	39	42	4.02925007005481	2.69738830653971e-09	2.1367116585408e-08	http://www.ncbi.nlm.nih.gov/nuccore/XR_003112424.1
XR_003109614.1	ncRNA	LOC102409316	lncRNA	28	15	16	151	141	410	3.49229692018091	2.77302098637333e-09	2.19365097244093e-08	http://www.ncbi.nlm.nih.gov/nuccore/XR_003109614.1
XR_003106104.1	ncRNA	LOC112581537	lncRNA	15	32	32	121	102	92	1.91464466076216	2.79139503160586e-09	2.20520207496863e-08	http://www.ncbi.nlm.nih.gov/nuccore/XR_003106104.1
XR_003109918.1	misc_RNA	LOC102395271	protein_coding	1	0	1	45	47	97	6.47549028688403	2.81448371420793e-09	2.2204415375519e-08	http://www.ncbi.nlm.nih.gov/nuccore/XR_003109918.1
XR_003105376.1	ncRNA	LOC102390408	lncRNA	30	9	28	95	109	88	2.04407548302701	2.86732127632142e-09	2.25907819155998e-08	http://www.ncbi.nlm.nih.gov/nuccore/XR_003105376.1
XR_003109778.1	ncRNA	LOC112585304	snoRNA	48	60	82	15	15	6	-2.48572071577685	2.9160506348451e-09	2.29437846720114e-08	http://www.ncbi.nlm.nih.gov/nuccore/XR_003109778.1
XR_003102367.1	ncRNA	LOC102390492	lncRNA	32	21	23	87	93	97	1.78831820234486	3.00272887231219e-09	2.35307680798084e-08	http://www.ncbi.nlm.nih.gov/nuccore/XR_003102367.1
XR_003109917.1	misc_RNA	LOC102395271	protein_coding	1	0	1	41	43	109	6.50323632797975	3.36549822563464e-09	2.62329368360801e-08	http://www.ncbi.nlm.nih.gov/nuccore/XR_003109917.1
XR_003107830.1	ncRNA	LOC102401897	lncRNA	35	28	32	99	99	115	1.64067161754328	3.64843727697401e-09	2.83627185122208e-08	http://www.ncbi.nlm.nih.gov/nuccore/XR_003107830.1
XR_329431.2	misc_RNA	ITGB1BP2	protein_coding	37	51	39	94	139	206	1.69618483797995	3.74457820828241e-09	2.9071453128312e-08	http://www.ncbi.nlm.nih.gov/nuccore/XR_329431.2
XR_003103262.1	ncRNA	LOC112578835	lncRNA	87	77	74	11	24	29	-1.98452116403634	4.07723856163742e-09	3.15702471938177e-08	http://www.ncbi.nlm.nih.gov/nuccore/XR_003103262.1
XR_003112471.1	misc_RNA	ZBED3	protein_coding	107	87	93	15	26	42	-1.87907713153484	4.14418234378520e-09	3.20461507695347e-08	http://www.ncbi.nlm.nih.gov/nuccore/XR_003112471.1
XR_003104483.1	ncRNA	LOC102406850	lncRNA	13	15	9	58	64	65	2.25845982267033	4.37778728184098e-09	3.37632512528263e-08	http://www.ncbi.nlm.nih.gov/nuccore/XR_003104483.1
XR_003111338.1	ncRNA	LOC112586864	lncRNA	51	47	56	8	14	2	-2.76764256570495	4.65746757407038e-09	3.5638161568083e-08	http://www.ncbi.nlm.nih.gov/nuccore/XR_003111338.1
XR_003109808.1	ncRNA	LOC112585335	snoRNA	158	142	138	55	77	50	-1.34926053567857	4.82288352870787e-09	3.68556563514068e-08	http://www.ncbi.nlm.nih.gov/nuccore/XR_003109808.1
XR_003110729.1	misc_RNA	LOC112586269	protein_coding	19	19	12	64	69	88	2.06481372756768	4.84911599502376e-09	3.70077442648941e-08	http://www.ncbi.nlm.nih.gov/nuccore/XR_003110729.1
XR_003111351.1	ncRNA	LOC102404464	lncRNA	10	11	3	44	65	53	2.67439375779535	4.96515680862271e-09	3.78439461580291e-08	http://www.ncbi.nlm.nih.gov/nuccore/XR_003111351.1
XR_003108908.1	misc_RNA	SLC4A8	protein_coding	18	7	5	118	91	241	3.84188986126537	5.56392318767443e-09	4.20785187000578e-08	http://www.ncbi.nlm.nih.gov/nuccore/XR_003108908.1
XR_328286.2	ncRNA	LOC102398527	lncRNA	21	17	22	52	102	110	2.04144217396224	5.57470980290095e-09	4.21056246870271e-08	http://www.ncbi.nlm.nih.gov/nuccore/XR_328286.2
XR_003102369.1	ncRNA	LOC102390492	lncRNA	30	21	23	86	85	97	1.77955201031617	5.60765870800249e-09	4.22998358799775e-08	http://www.ncbi.nlm.nih.gov/nuccore/XR_003102369.1
XR_329430.2	misc_RNA	ITGB1BP2	protein_coding	40	53	40	97	139	207	1.64398013379123	5.72134407404013e-09	4.31017750732456e-08	http://www.ncbi.nlm.nih.gov/nuccore/XR_329430.2
XR_003102772.1	ncRNA	LOC102415044	lncRNA	22	7	8	60	75	66	2.3687718000893	5.88481948596131e-09	4.42762608943755e-08	http://www.ncbi.nlm.nih.gov/nuccore/XR_003102772.1
XR_327800.2	ncRNA	LOC102404976	lncRNA	23	59	41	147	124	150	1.69282862603466	6.83942986219102e-09	5.13924254169263e-08	http://www.ncbi.nlm.nih.gov/nuccore/XR_327800.2
XR_003110346.1	ncRNA	LOC112585758	lncRNA	57	61	48	15	12	6	-2.40246067270863	7.38433902545499e-09	5.53446742856537e-08	http://www.ncbi.nlm.nih.gov/nuccore/XR_003110346.1
XR_003108792.1	ncRNA	LOC112584538	lncRNA	11	7	10	57	60	46	2.4642426544028	8.35987719434665e-09	6.24161456936789e-08	http://www.ncbi.nlm.nih.gov/nuccore/XR_003108792.1
XR_326425.2	ncRNA	LOC102401348	lncRNA	15	8	6	75	61	42	2.55673894880763	9.01387964432103e-09	6.71275673894277e-08	http://www.ncbi.nlm.nih.gov/nuccore/XR_326425.2
XR_003112168.1	ncRNA	LOC112587660	snoRNA	62	53	51	11	14	13	-2.20775912551419	1.15866411577101e-08	8.60679850164848e-08	http://www.ncbi.nlm.nih.gov/nuccore/XR_003112168.1
XR_003102368.1	ncRNA	LOC102390492	lncRNA	30	20	22	80	84	95	1.76889814752422	1.2014408152773e-08	8.90193029925359e-08	http://www.ncbi.nlm.nih.gov/nuccore/XR_003102368.1
XR_003109916.1	misc_RNA	LOC102395271	protein_coding	1	0	1	44	28	99	6.33548603482834	1.26034098654993e-08	9.30297147395313e-08	http://www.ncbi.nlm.nih.gov/nuccore/XR_003109916.1
XR_003109914.1	misc_RNA	LOC102395271	protein_coding	1	0	1	44	28	98	6.32717917947245	1.3040347127684e-08	9.61335048025731e-08	http://www.ncbi.nlm.nih.gov/nuccore/XR_003109914.1
XR_003104928.1	ncRNA	LOC112580537	snoRNA	84	85	81	23	17	35	-1.81697613048576	1.44264593442056e-08	1.0621798655696e-07	http://www.ncbi.nlm.nih.gov/nuccore/XR_003104928.1
XR_003107838.1	ncRNA	LOC102401897	lncRNA	47	48	45	106	146	136	1.38452213848659	1.50993252847565e-08	1.11032271213442e-07	http://www.ncbi.nlm.nih.gov/nuccore/XR_003107838.1
XR_003110293.1	ncRNA	LOC112585738	lncRNA	46	54	34	7	5	10	-2.68298291603865	1.66631604949746e-08	1.22224386767405e-07	http://www.ncbi.nlm.nih.gov/nuccore/XR_003110293.1
XR_003110728.1	misc_RNA	LOC112586269	protein_coding	23	19	12	65	70	88	1.96901258003499	1.69974041276585e-08	1.24519830238461e-07	http://www.ncbi.nlm.nih.gov/nuccore/XR_003110728.1
XR_003109616.1	ncRNA	LOC102409316	lncRNA	36	16	17	170	151	431	3.37122312445936	2.24768078854474e-08	1.63839674436815e-07	http://www.ncbi.nlm.nih.gov/nuccore/XR_003109616.1
XR_003111484.1	ncRNA	LOC112586958	lncRNA	28	18	5	62	104	82	2.20642047023924	2.28474086486748e-08	1.66333687372544e-07	http://www.ncbi.nlm.nih.gov/nuccore/XR_003111484.1
XR_003108047.1	misc_RNA	TEX14	protein_coding	27	26	15	74	110	74	1.84296810387225	2.31083279670419e-08	1.6802398668573e-07	http://www.ncbi.nlm.nih.gov/nuccore/XR_003108047.1
XR_003112463.1	ncRNA	LOC102398458	lncRNA	33	36	42	176	166	429	2.70266945691153	2.40236518286495e-08	1.7446244545377e-07	http://www.ncbi.nlm.nih.gov/nuccore/XR_003112463.1
XR_003112490.1	ncRNA	LOC102406753	lncRNA	123	129	117	355	401	188	1.27934654158419	2.56815064796735e-08	1.86270579255795e-07	http://www.ncbi.nlm.nih.gov/nuccore/XR_003112490.1
XR_003110536.1	misc_RNA	RASGEF1B	protein_coding	13	7	4	44	41	72	2.6364100028067	2.83757781626265e-08	2.04543525448476e-07	http://www.ncbi.nlm.nih.gov/nuccore/XR_003110536.1
XR_003110537.1	misc_RNA	RASGEF1B	protein_coding	13	7	4	44	41	72	2.6364100028067	2.83757781626265e-08	2.04543525448476e-07	http://www.ncbi.nlm.nih.gov/nuccore/XR_003110537.1
XR_003110538.1	misc_RNA	RASGEF1B	protein_coding	13	7	4	44	41	72	2.6364100028067	2.83757781626265e-08	2.04543525448476e-07	http://www.ncbi.nlm.nih.gov/nuccore/XR_003110538.1
XR_003109613.1	ncRNA	LOC102409316	lncRNA	34	15	16	156	147	417	3.39332091661055	3.01554141649609e-08	2.16837086357148e-07	http://www.ncbi.nlm.nih.gov/nuccore/XR_003109613.1
XR_003108199.1	misc_RNA	PCSK5	protein_coding	814	873	733	2138	2019	1436	1.13686476337013	3.21555330349169e-08	2.30651835732668e-07	http://www.ncbi.nlm.nih.gov/nuccore/XR_003108199.1
XR_003106168.1	ncRNA	LOC112581569	lncRNA	58	33	16	0	1	3	-4.80984869865604	3.47845905721379e-08	2.479886786399e-07	http://www.ncbi.nlm.nih.gov/nuccore/XR_003106168.1
XR_003110730.1	misc_RNA	LOC112586269	protein_coding	17	20	12	61	66	76	1.97111807944655	3.49306886558921e-08	2.48726925557059e-07	http://www.ncbi.nlm.nih.gov/nuccore/XR_003110730.1
XR_003109617.1	ncRNA	LOC102409316	lncRNA	34	16	17	155	142	406	3.314485873818	3.61017447428981e-08	2.56752797770051e-07	http://www.ncbi.nlm.nih.gov/nuccore/XR_003109617.1
XR_003110610.1	misc_RNA	SPATA18	protein_coding	14	10	16	542	513	72	4.75064656946625	3.63386803682001e-08	2.57810589117109e-07	http://www.ncbi.nlm.nih.gov/nuccore/XR_003110610.1
XR_003104526.1	ncRNA	LOC112580230	lncRNA	0	1	2	34	36	40	5.11156696869737	3.65892592471219e-08	2.59273708555969e-07	http://www.ncbi.nlm.nih.gov/nuccore/XR_003104526.1
XR_003109611.1	ncRNA	LOC102409316	lncRNA	35	16	17	157	147	423	3.34158041182883	4.02034081083244e-08	2.83167619037668e-07	http://www.ncbi.nlm.nih.gov/nuccore/XR_003109611.1
XR_003109612.1	ncRNA	LOC102409316	lncRNA	35	16	17	157	147	423	3.34158041182883	4.02034081083244e-08	2.83167619037668e-07	http://www.ncbi.nlm.nih.gov/nuccore/XR_003109612.1
XR_003104603.1	ncRNA	LOC102412545	lncRNA	18	9	16	49	74	72	2.09364121340879	4.05617794656895e-08	2.85347969622649e-07	http://www.ncbi.nlm.nih.gov/nuccore/XR_003104603.1
XR_003109615.1	ncRNA	LOC102409316	lncRNA	31	14	15	134	127	343	3.2550343327426	4.26192112552759e-08	2.99461429084547e-07	http://www.ncbi.nlm.nih.gov/nuccore/XR_003109615.1
XR_003104576.1	ncRNA	LOC112580261	lncRNA	31	31	13	97	69	126	1.89303687625695	4.34705173758406e-08	3.04879515240611e-07	http://www.ncbi.nlm.nih.gov/nuccore/XR_003104576.1
XR_003102774.1	ncRNA	LOC102415044	lncRNA	19	6	9	56	64	55	2.29086308635887	4.43216052308051e-08	3.10304316382379e-07	http://www.ncbi.nlm.nih.gov/nuccore/XR_003102774.1
XR_003103507.1	ncRNA	LOC112579108	lncRNA	18	8	17	92	62	53	2.20235538198722	4.51401896726359e-08	3.15657355055298e-07	http://www.ncbi.nlm.nih.gov/nuccore/XR_003103507.1
XR_003106040.1	misc_RNA	RNF152	protein_coding	18	30	17	103	70	79	1.88580485207777	4.57514719075532e-08	3.19168382782286e-07	http://www.ncbi.nlm.nih.gov/nuccore/XR_003106040.1
XR_003108464.1	ncRNA	LOC112584118	snoRNA	92	79	80	27	25	34	-1.6241248618468	4.92145585110519e-08	3.42918127599058e-07	http://www.ncbi.nlm.nih.gov/nuccore/XR_003108464.1
XR_326055.2	ncRNA	LOC102390441	lncRNA	30	22	29	105	113	67	1.7385948803028	4.99157714917327e-08	3.46564845772767e-07	http://www.ncbi.nlm.nih.gov/nuccore/XR_326055.2
XR_003112425.1	misc_RNA	ADCY4	protein_coding	0	1	2	39	33	35	5.0778701514782	5.06256746146469e-08	3.51076742345464e-07	http://www.ncbi.nlm.nih.gov/nuccore/XR_003112425.1
XR_003108844.1	ncRNA	LOC112584559	lncRNA	29	49	32	3	2	8	-3.16620669006855	5.10238859271562e-08	3.53000754000183e-07	http://www.ncbi.nlm.nih.gov/nuccore/XR_003108844.1
XR_003105846.1	ncRNA	LOC112581313	snoRNA	50	38	32	7	6	7	-2.65774964857473	5.94299040605033e-08	4.10670471793974e-07	http://www.ncbi.nlm.nih.gov/nuccore/XR_003105846.1
XR_003106041.1	misc_RNA	RNF152	protein_coding	16	25	15	83	66	71	1.90077849184876	6.15453164603465e-08	4.24786210185579e-07	http://www.ncbi.nlm.nih.gov/nuccore/XR_003106041.1
XR_003112382.1	ncRNA	LOC112587860	lncRNA	1	1	5	42	36	25	3.80028475512383	6.55793007504256e-08	4.51562534967006e-07	http://www.ncbi.nlm.nih.gov/nuccore/XR_003112382.1
XR_003112171.1	ncRNA	LOC112587664	snoRNA	59	66	54	17	14	18	-1.94697807656366	7.61085868967793e-08	5.22832901290919e-07	http://www.ncbi.nlm.nih.gov/nuccore/XR_003112171.1
XR_003109775.1	ncRNA	LOC112585301	snoRNA	56	54	53	14	12	16	-2.03561961830021	8.60507564563927e-08	5.90437467422619e-07	http://www.ncbi.nlm.nih.gov/nuccore/XR_003109775.1
XR_003106805.1	misc_RNA	ITGB1BP2	protein_coding	37	49	37	83	123	189	1.59032743210505	9.05567592840906e-08	6.20626980978656e-07	http://www.ncbi.nlm.nih.gov/nuccore/XR_003106805.1
XR_326320.2	ncRNA	LOC102406087	lncRNA	65	104	67	200	187	182	1.19197494637175	9.79561842111949e-08	6.69768249004263e-07	http://www.ncbi.nlm.nih.gov/nuccore/XR_326320.2
XR_328143.2	ncRNA	LOC102395036	lncRNA	70	42	34	151	136	124	1.42761131786125	9.99068751939424e-08	6.82307935027789e-07	http://www.ncbi.nlm.nih.gov/nuccore/XR_328143.2
XR_003111899.1	misc_RNA	MYB	protein_coding	214	199	208	113	122	87	-1.02646183334584	1.01536328216667e-07	6.91819784096314e-07	http://www.ncbi.nlm.nih.gov/nuccore/XR_003111899.1
XR_003102771.1	ncRNA	LOC102413401	lncRNA	59	56	40	9	13	15	-2.14727256680749	1.05881337810225e-07	7.19746861440203e-07	http://www.ncbi.nlm.nih.gov/nuccore/XR_003102771.1
XR_003104621.1	ncRNA	LOC112580286	lncRNA	119	85	117	179	251	313	1.12114840787008	1.07209179981905e-07	7.27926673837651e-07	http://www.ncbi.nlm.nih.gov/nuccore/XR_003104621.1
XR_003104717.1	ncRNA	LOC102397151	lncRNA	15	9	16	105	93	344	3.66662683252592	1.07463067449816e-07	7.28804051405597e-07	http://www.ncbi.nlm.nih.gov/nuccore/XR_003104717.1
XR_003105113.1	misc_RNA	LHFPL5	protein_coding	17	8	8	61	62	43	2.26199573067435	1.08692374139499e-07	7.36286928411951e-07	http://www.ncbi.nlm.nih.gov/nuccore/XR_003105113.1
XR_003109783.1	ncRNA	LOC112585309	snoRNA	140	106	143	52	63	55	-1.27769406245484	1.11831798979198e-07	7.566767324449e-07	http://www.ncbi.nlm.nih.gov/nuccore/XR_003109783.1
XR_326045.2	ncRNA	LOC102402496	lncRNA	1	1	5	28	30	40	3.71658899070093	1.12652678469322e-07	7.61349778418102e-07	http://www.ncbi.nlm.nih.gov/nuccore/XR_326045.2
XR_329052.2	ncRNA	LOC102389965	lncRNA	88	74	88	23	38	10	-1.90091258471953	1.19694407319549e-07	8.07074400449924e-07	http://www.ncbi.nlm.nih.gov/nuccore/XR_329052.2
XR_003109771.1	ncRNA	LOC112585297	snoRNA	81	85	84	36	21	27	-1.64597096637802	1.24644693217885e-07	8.39484880819997e-07	http://www.ncbi.nlm.nih.gov/nuccore/XR_003109771.1
XR_329408.2	misc_RNA	MGST2	protein_coding	148	144	186	261	322	507	1.09581198598976	1.27614456576289e-07	8.58497253331398e-07	http://www.ncbi.nlm.nih.gov/nuccore/XR_329408.2
XR_003109806.1	ncRNA	LOC112585333	snoRNA	180	142	134	55	92	54	-1.26472860355727	1.28676754305625e-07	8.64648627207684e-07	http://www.ncbi.nlm.nih.gov/nuccore/XR_003109806.1
XR_003109358.1	ncRNA	LOC102412652	lncRNA	63	67	50	111	149	305	1.55967181537773	1.45034933542735e-07	9.7344916359452e-07	http://www.ncbi.nlm.nih.gov/nuccore/XR_003109358.1
XR_326325.2	ncRNA	LOC102406087	lncRNA	41	66	44	136	131	133	1.32613845310854	1.6096995332685e-07	1.07792708722654e-06	http://www.ncbi.nlm.nih.gov/nuccore/XR_326325.2
XR_003110765.1	ncRNA	LOC112586299	snoRNA	39	55	45	8	10	13	-2.25184167823329	1.7370436870265e-07	1.16054370221222e-06	http://www.ncbi.nlm.nih.gov/nuccore/XR_003110765.1
XR_003109357.1	ncRNA	LOC102412652	lncRNA	87	84	64	139	179	354	1.42768499536835	1.74861230198271e-07	1.16560861087696e-06	http://www.ncbi.nlm.nih.gov/nuccore/XR_003109357.1
XR_003111960.1	misc_RNA	KLHL32	protein_coding	223	194	165	47	51	126	-1.46214136813186	1.78218019586524e-07	1.18528161831948e-06	http://www.ncbi.nlm.nih.gov/nuccore/XR_003111960.1
XR_003108942.1	ncRNA	LOC112584622	lncRNA	73	102	83	21	18	42	-1.75759575198114	1.80264701617045e-07	1.19753118824232e-06	http://www.ncbi.nlm.nih.gov/nuccore/XR_003108942.1
XR_003106247.1	ncRNA	LOC112581629	lncRNA	2	2	5	23	28	53	3.43551295217517	1.90911932313583e-07	1.2668231059083e-06	http://www.ncbi.nlm.nih.gov/nuccore/XR_003106247.1
XR_003105784.1	ncRNA	LOC112581271	lncRNA	6	8	12	62	63	29	2.48673757146607	2.04833848354618e-07	1.35766289963843e-06	http://www.ncbi.nlm.nih.gov/nuccore/XR_003105784.1
XR_003102370.1	ncRNA	LOC102390492	lncRNA	30	12	21	68	82	79	1.78314201759174	2.21410584453001e-07	1.4658734730603e-06	http://www.ncbi.nlm.nih.gov/nuccore/XR_003102370.1
XR_003112387.1	ncRNA	LOC112587863	lncRNA	192	110	209	66	89	41	-1.46647894852946	2.29007999097256e-07	1.51445787638299e-06	http://www.ncbi.nlm.nih.gov/nuccore/XR_003112387.1
XR_003104546.1	ncRNA	LOC112580246	lncRNA	14	11	13	49	51	64	2.02828428291936	2.6514385294692e-07	1.7416078250873e-06	http://www.ncbi.nlm.nih.gov/nuccore/XR_003104546.1
XR_003104669.1	ncRNA	LOC102390441	lncRNA	12	22	24	89	85	54	1.8940037609388	2.69615646402212e-07	1.76899334328545e-06	http://www.ncbi.nlm.nih.gov/nuccore/XR_003104669.1
XR_003104718.1	ncRNA	LOC102397151	lncRNA	15	9	17	95	83	287	3.41007634777209	2.8291634457748e-07	1.8521040877939e-06	http://www.ncbi.nlm.nih.gov/nuccore/XR_003104718.1
XR_003108228.1	misc_RNA	IGFBPL1	protein_coding	32	32	30	2	1	8	-3.17917485201453	3.04624652113581e-07	1.98976057682234e-06	http://www.ncbi.nlm.nih.gov/nuccore/XR_003108228.1
XR_003108938.1	misc_RNA	PPP1R1A	protein_coding	311	335	320	41	68	126	-2.13746102246492	3.07088133020302e-07	2.00361297504095e-06	http://www.ncbi.nlm.nih.gov/nuccore/XR_003108938.1
XR_003102191.1	misc_RNA	GEMIN6	protein_coding	71	70	72	23	17	30	-1.68494191336432	3.24352693871491e-07	2.10685094263637e-06	http://www.ncbi.nlm.nih.gov/nuccore/XR_003102191.1
XR_003102192.1	misc_RNA	GEMIN6	protein_coding	71	70	72	23	17	30	-1.68494191336432	3.24352693871491e-07	2.10685094263637e-06	http://www.ncbi.nlm.nih.gov/nuccore/XR_003102192.1
XR_003105252.1	ncRNA	LOC102406087	lncRNA	41	56	54	136	129	121	1.27349858162125	3.29482351669572e-07	2.13542552977862e-06	http://www.ncbi.nlm.nih.gov/nuccore/XR_003105252.1
XR_003109676.1	misc_RNA	MASP1	protein_coding	7	16	27	343	271	105	3.76375965395227	3.33281751710439e-07	2.15765794075219e-06	http://www.ncbi.nlm.nih.gov/nuccore/XR_003109676.1
XR_003109677.1	misc_RNA	MASP1	protein_coding	7	16	27	343	270	105	3.76186476600647	3.36485844287211e-07	2.17488385011058e-06	http://www.ncbi.nlm.nih.gov/nuccore/XR_003109677.1
XR_003110292.1	ncRNA	LOC112585738	lncRNA	32	42	25	2	5	7	-2.90865634087861	3.44830862911104e-07	2.22258128398932e-06	http://www.ncbi.nlm.nih.gov/nuccore/XR_003110292.1
XR_003105607.1	misc_RNA	TTC21A	protein_coding	89	89	58	156	172	211	1.11301471304788	3.50198718527583e-07	2.25469351157737e-06	http://www.ncbi.nlm.nih.gov/nuccore/XR_003105607.1
XR_003105250.1	ncRNA	LOC102406087	lncRNA	44	71	59	156	152	130	1.25119337598902	3.79165612294056e-07	2.4225160322088e-06	http://www.ncbi.nlm.nih.gov/nuccore/XR_003105250.1
XR_003110833.1	misc_RNA	ZBTB38	protein_coding	64	58	72	24	9	21	-1.91667863986962	3.82142137532039e-07	2.43886783407456e-06	http://www.ncbi.nlm.nih.gov/nuccore/XR_003110833.1
XR_003105253.1	ncRNA	LOC102406087	lncRNA	42	69	48	141	132	134	1.27675624120786	3.85374881493464e-07	2.45681740153848e-06	http://www.ncbi.nlm.nih.gov/nuccore/XR_003105253.1
XR_003106497.1	misc_RNA	RABGEF1	protein_coding	97	83	77	200	158	208	1.0663992930794	4.01004396342312e-07	2.54259403581037e-06	http://www.ncbi.nlm.nih.gov/nuccore/XR_003106497.1
XR_003105251.1	ncRNA	LOC102406087	lncRNA	40	62	54	135	134	127	1.26186122600036	4.13286016518089e-07	2.61551573715578e-06	http://www.ncbi.nlm.nih.gov/nuccore/XR_003105251.1
XR_003108645.1	ncRNA	LOC102409679	lncRNA	67	89	88	172	202	169	1.06851967329396	4.13400024141625e-07	2.61551573715578e-06	http://www.ncbi.nlm.nih.gov/nuccore/XR_003108645.1
XR_003102773.1	ncRNA	LOC102415044	lncRNA	21	5	9	49	62	57	2.18909936520614	4.20953506545821e-07	2.65755313095774e-06	http://www.ncbi.nlm.nih.gov/nuccore/XR_003102773.1
XR_003105557.1	ncRNA	LOC112581131	lncRNA	24	19	19	73	85	57	1.71655920259226	4.57782389531362e-07	2.87145477382011e-06	http://www.ncbi.nlm.nih.gov/nuccore/XR_003105557.1
XR_003110832.1	misc_RNA	ZBTB38	protein_coding	72	66	83	26	12	30	-1.77670924312701	4.57070879172151e-07	2.87145477382011e-06	http://www.ncbi.nlm.nih.gov/nuccore/XR_003110832.1
XR_003112377.1	misc_RNA	GANC	protein_coding	5	0	8	18	61	46	3.15533110560847	4.57687075700555e-07	2.87145477382011e-06	http://www.ncbi.nlm.nih.gov/nuccore/XR_003112377.1
XR_003104545.1	ncRNA	LOC112580246	lncRNA	14	11	14	47	55	60	1.97083864059279	4.60286871921086e-07	2.88406972481315e-06	http://www.ncbi.nlm.nih.gov/nuccore/XR_003104545.1
XR_003105661.1	ncRNA	LOC112581187	lncRNA	34	60	32	4	6	13	-2.54233323117306	4.7653735659004e-07	2.9826952747595e-06	http://www.ncbi.nlm.nih.gov/nuccore/XR_003105661.1
XR_003110212.1	ncRNA	LOC112585683	lncRNA	94	67	57	156	156	187	1.12049543819037	5.5695690824834e-07	3.45644382762186e-06	http://www.ncbi.nlm.nih.gov/nuccore/XR_003110212.1
XR_003108937.1	misc_RNA	PPP1R1A	protein_coding	435	432	434	52	83	166	-2.20961434852165	5.75725299567502e-07	3.56534968355044e-06	http://www.ncbi.nlm.nih.gov/nuccore/XR_003108937.1
XR_003104927.1	ncRNA	LOC112580536	snoRNA	45	47	49	11	13	13	-2.01452237327028	5.88116730362809e-07	3.63823323354601e-06	http://www.ncbi.nlm.nih.gov/nuccore/XR_003104927.1
XR_003106498.1	misc_RNA	RABGEF1	protein_coding	89	73	72	192	145	189	1.09708790346499	5.93309994470322e-07	3.65874496590032e-06	http://www.ncbi.nlm.nih.gov/nuccore/XR_003106498.1
XR_003112166.1	ncRNA	LOC112587658	snoRNA	53	39	28	5	10	9	-2.4008177781713	6.11381326711558e-07	3.76224761679554e-06	http://www.ncbi.nlm.nih.gov/nuccore/XR_003112166.1
XR_328894.2	ncRNA	LOC102408934	lncRNA	26	25	24	2	3	0	-3.98727355121292	6.2601332340303e-07	3.84823752745963e-06	http://www.ncbi.nlm.nih.gov/nuccore/XR_328894.2
XR_003104410.1	ncRNA	LOC112580055	snoRNA	42	28	19	5	4	0	-3.36653541865261	6.38795650925044e-07	3.91857227209634e-06	http://www.ncbi.nlm.nih.gov/nuccore/XR_003104410.1
XR_003111534.1	ncRNA	LOC112586990	lncRNA	5	3	0	31	24	34	3.41028601482306	7.33100264524747e-07	4.48764832084992e-06	http://www.ncbi.nlm.nih.gov/nuccore/XR_003111534.1
XR_003103803.1	ncRNA	LOC102413789	lncRNA	36	26	37	5	6	6	-2.62537837189167	7.35068709733995e-07	4.49499129404282e-06	http://www.ncbi.nlm.nih.gov/nuccore/XR_003103803.1
XR_003103312.1	misc_RNA	IL15RA	protein_coding	157	147	174	91	73	74	-1.08297152007704	7.49338001810538e-07	4.57746077177054e-06	http://www.ncbi.nlm.nih.gov/nuccore/XR_003103312.1
XR_003104571.1	ncRNA	LOC112580256	lncRNA	150	161	146	61	92	80	-1.0589086902009	7.67245279458223e-07	4.67707602055555e-06	http://www.ncbi.nlm.nih.gov/nuccore/XR_003104571.1
XR_003105608.1	misc_RNA	TTC21A	protein_coding	90	92	59	155	172	211	1.07984820764041	7.82423046040747e-07	4.75967234875568e-06	http://www.ncbi.nlm.nih.gov/nuccore/XR_003105608.1
XR_003112366.1	misc_RNA	LRR1	protein_coding	70	115	73	9	16	44	-1.99971981037404	8.4231310114148e-07	5.10805227103018e-06	http://www.ncbi.nlm.nih.gov/nuccore/XR_003112366.1
XR_003106042.1	misc_RNA	RNF152	protein_coding	19	21	8	77	47	70	1.95259768124095	8.73522096878726e-07	5.28087919167842e-06	http://www.ncbi.nlm.nih.gov/nuccore/XR_003106042.1
XR_003102945.1	ncRNA	LOC112578654	lncRNA	0	0	0	19	29	8	6.58203120357248	8.75949573481796e-07	5.29008389108944e-06	http://www.ncbi.nlm.nih.gov/nuccore/XR_003102945.1
XR_003111498.1	ncRNA	LOC112586966	lncRNA	69	58	44	14	22	15	-1.82457968115399	9.08791476413723e-07	5.47146752946923e-06	http://www.ncbi.nlm.nih.gov/nuccore/XR_003111498.1
XR_003107824.1	ncRNA	LOC102401897	lncRNA	5	4	14	29	47	63	2.4917368722162	9.29700326072797e-07	5.58361873535199e-06	http://www.ncbi.nlm.nih.gov/nuccore/XR_003107824.1
XR_003105559.1	ncRNA	LOC112581131	lncRNA	22	15	17	71	70	52	1.76425825417565	9.45049440237182e-07	5.66641951551443e-06	http://www.ncbi.nlm.nih.gov/nuccore/XR_003105559.1
XR_003110295.1	ncRNA	LOC112585738	lncRNA	36	50	26	7	3	10	-2.55883847440362	9.63632077299035e-07	5.7660113857627e-06	http://www.ncbi.nlm.nih.gov/nuccore/XR_003110295.1
XR_003105562.1	ncRNA	LOC112581131	lncRNA	26	20	19	73	86	57	1.65576498511472	9.7549560007441e-07	5.8310299366411e-06	http://www.ncbi.nlm.nih.gov/nuccore/XR_003105562.1
XR_003111330.1	ncRNA	LOC112586860	lncRNA	6	5	8	39	27	50	2.5314676014727	9.94761409912934e-07	5.9401176734944e-06	http://www.ncbi.nlm.nih.gov/nuccore/XR_003111330.1
XR_003106170.1	ncRNA	LOC112581569	lncRNA	47	25	12	0	0	3	-4.87286319390581	1.00004220789271e-06	5.96555790544981e-06	http://www.ncbi.nlm.nih.gov/nuccore/XR_003106170.1
XR_003105558.1	ncRNA	LOC112581131	lncRNA	24	19	19	72	82	55	1.67632821528727	1.00932076788672e-06	6.00864481574924e-06	http://www.ncbi.nlm.nih.gov/nuccore/XR_003105558.1
XR_003105088.1	ncRNA	LOC112580779	lncRNA	106	70	76	199	268	139	1.18862164095454	1.01774401507685e-06	6.05262615680492e-06	http://www.ncbi.nlm.nih.gov/nuccore/XR_003105088.1
XR_003107649.1	ncRNA	LOC112583602	lncRNA	42	57	35	9	8	15	-2.14643312285566	1.12416003032336e-06	6.66515166051761e-06	http://www.ncbi.nlm.nih.gov/nuccore/XR_003107649.1
XR_003112378.1	misc_RNA	GANC	protein_coding	5	0	10	21	59	44	2.93753094999654	1.15834563352253e-06	6.86088001375148e-06	http://www.ncbi.nlm.nih.gov/nuccore/XR_003112378.1
XR_003102800.1	misc_RNA	EPSTI1	protein_coding	39	20	56	131	97	126	1.54287494473872	1.16186414671922e-06	6.87475486004108e-06	http://www.ncbi.nlm.nih.gov/nuccore/XR_003102800.1
XR_003111304.1	ncRNA	LOC112586843	lncRNA	49	62	50	11	11	23	-1.92458823441026	1.20250912603832e-06	7.07942432106747e-06	http://www.ncbi.nlm.nih.gov/nuccore/XR_003111304.1
XR_329524.2	ncRNA	LOC102399237	lncRNA	2	5	2	14	36	45	3.29929232820895	1.32025577690553e-06	7.73368263706386e-06	http://www.ncbi.nlm.nih.gov/nuccore/XR_329524.2
XR_326024.2	ncRNA	LOC102392756	lncRNA	11	20	11	41	66	63	1.92663929944421	1.37335627215681e-06	8.01261553595678e-06	http://www.ncbi.nlm.nih.gov/nuccore/XR_326024.2
XR_003109792.1	ncRNA	LOC112585319	snoRNA	64	60	58	18	16	26	-1.68106879632747	1.42311925397786e-06	8.26993554548166e-06	http://www.ncbi.nlm.nih.gov/nuccore/XR_003109792.1
XR_003110291.1	ncRNA	LOC112585737	lncRNA	60	44	45	13	11	18	-1.90313562363165	1.58344616981775e-06	9.13803189413086e-06	http://www.ncbi.nlm.nih.gov/nuccore/XR_003110291.1
XR_003106827.1	misc_RNA	FANCB	protein_coding	101	94	110	34	59	20	-1.52091356988307	1.59832995491535e-06	9.21482930614903e-06	http://www.ncbi.nlm.nih.gov/nuccore/XR_003106827.1
XR_003103615.1	ncRNA	LOC112579163	lncRNA	4	4	4	21	19	70	3.10559980486741	1.74701518955603e-06	1.00127949001417e-05	http://www.ncbi.nlm.nih.gov/nuccore/XR_003103615.1
XR_003109226.1	ncRNA	LOC112584828	snoRNA	59	103	107	36	37	17	-1.66491615902211	1.77311310265634e-06	1.01424845382867e-05	http://www.ncbi.nlm.nih.gov/nuccore/XR_003109226.1
XR_003105725.1	ncRNA	LOC112581227	lncRNA	36	34	30	10	3	5	-2.53868053348788	1.89631359841886e-06	1.07525211409861e-05	http://www.ncbi.nlm.nih.gov/nuccore/XR_003105725.1
XR_003110294.1	ncRNA	LOC112585738	lncRNA	28	37	21	2	3	7	-2.92518926764334	1.90555708277575e-06	1.0794463862313e-05	http://www.ncbi.nlm.nih.gov/nuccore/XR_003110294.1
XR_003105604.1	ncRNA	LOC112581150	lncRNA	27	20	21	79	99	50	1.66831247435627	1.92141846559077e-06	1.08737776861991e-05	http://www.ncbi.nlm.nih.gov/nuccore/XR_003105604.1
XR_003110383.1	ncRNA	LOC102408258	lncRNA	30	32	19	64	61	199	1.91425705228157	1.93963626934581e-06	1.09662607645992e-05	http://www.ncbi.nlm.nih.gov/nuccore/XR_003110383.1
XR_003109345.1	ncRNA	LOC102412652	lncRNA	58	64	47	92	140	237	1.38093492079558	1.94856707254961e-06	1.10061092812802e-05	http://www.ncbi.nlm.nih.gov/nuccore/XR_003109345.1
XR_003105560.1	ncRNA	LOC112581131	lncRNA	22	19	18	60	79	56	1.64325818383049	2.10315502604788e-06	1.18221579637269e-05	http://www.ncbi.nlm.nih.gov/nuccore/XR_003105560.1
XR_003106826.1	misc_RNA	FANCB	protein_coding	101	94	110	34	60	20	-1.50856616142943	2.15978597962926e-06	1.21171869836014e-05	http://www.ncbi.nlm.nih.gov/nuccore/XR_003106826.1
XR_003111748.1	ncRNA	LOC102405522	lncRNA	11	13	19	0	0	0	-6.37356481191508	2.18445308720741e-06	1.22438281378855e-05	http://www.ncbi.nlm.nih.gov/nuccore/XR_003111748.1
XR_003108177.1	ncRNA	LOC112583894	lncRNA	8	6	1	27	29	49	2.73254444290552	2.21632069465836e-06	1.24105467250697e-05	http://www.ncbi.nlm.nih.gov/nuccore/XR_003108177.1
XR_003108071.1	ncRNA	LOC112583819	lncRNA	40	24	34	6	9	1	-2.69328964046773	2.27651548853054e-06	1.27110883915468e-05	http://www.ncbi.nlm.nih.gov/nuccore/XR_003108071.1
XR_003103190.1	misc_RNA	LOC102409265	protein_coding	0	0	1	25	14	39	6.10481755957723	2.34145102589214e-06	1.30487346972025e-05	http://www.ncbi.nlm.nih.gov/nuccore/XR_003103190.1
XR_003112519.1	ncRNA	LOC102402672	lncRNA	123	110	102	44	35	67	-1.27609488450868	2.4378236385586e-06	1.35599590780338e-05	http://www.ncbi.nlm.nih.gov/nuccore/XR_003112519.1
XR_003109445.1	ncRNA	LOC102403551	lncRNA	0	0	0	17	12	17	6.30779133482662	2.47810793782502e-06	1.37578528058168e-05	http://www.ncbi.nlm.nih.gov/nuccore/XR_003109445.1
XR_326281.2	ncRNA	LOC102403485	lncRNA	1	1	9	31	32	32	3.01563906170922	2.53497090826688e-06	1.40601896866491e-05	http://www.ncbi.nlm.nih.gov/nuccore/XR_326281.2
XR_003103830.1	misc_RNA	GMPR	protein_coding	73	91	68	145	163	186	1.00765487024506	2.54017491541448e-06	1.40756991047517e-05	http://www.ncbi.nlm.nih.gov/nuccore/XR_003103830.1
XR_003103955.1	misc_RNA	LOC102396589	protein_coding	0	0	0	21	8	18	6.34961723971705	2.66443114932559e-06	1.47362956470741e-05	http://www.ncbi.nlm.nih.gov/nuccore/XR_003103955.1
XR_327295.2	ncRNA	LOC102393261	lncRNA	56	65	84	152	165	144	1.08337108274397	2.83120269374064e-06	1.5629094379233e-05	http://www.ncbi.nlm.nih.gov/nuccore/XR_327295.2
XR_327341.2	ncRNA	LOC102406357	lncRNA	7	3	13	47	41	35	2.33845008807365	2.92269758417703e-06	1.61037606758708e-05	http://www.ncbi.nlm.nih.gov/nuccore/XR_327341.2
XR_328368.2	ncRNA	LOC102408797	lncRNA	0	1	0	40	17	18	6.07038697270328	2.96124407038598e-06	1.63007842141963e-05	http://www.ncbi.nlm.nih.gov/nuccore/XR_328368.2
XR_003109355.1	ncRNA	LOC102412652	lncRNA	70	86	56	116	162	241	1.20307889357677	3.02548439326262e-06	1.66387410752712e-05	http://www.ncbi.nlm.nih.gov/nuccore/XR_003109355.1
XR_003103193.1	misc_RNA	LOC102409265	protein_coding	0	0	1	23	14	37	6.02753498371033	3.28021038863744e-06	1.80057370253282e-05	http://www.ncbi.nlm.nih.gov/nuccore/XR_003103193.1
XR_326321.2	ncRNA	LOC102406087	lncRNA	50	87	58	155	137	163	1.14284661438376	3.35079300501998e-06	1.83587028185068e-05	http://www.ncbi.nlm.nih.gov/nuccore/XR_326321.2
XR_003109352.1	ncRNA	LOC102412652	lncRNA	72	82	59	112	163	249	1.20878947724747	3.37156865154634e-06	1.84552343978838e-05	http://www.ncbi.nlm.nih.gov/nuccore/XR_003109352.1
XR_003109784.1	ncRNA	LOC112585310	snoRNA	104	114	79	50	42	36	-1.28577109289541	3.41631345233789e-06	1.86826645859376e-05	http://www.ncbi.nlm.nih.gov/nuccore/XR_003109784.1
XR_326322.2	ncRNA	LOC102406087	lncRNA	52	95	62	168	149	167	1.13218402543839	3.48138573926304e-06	1.90207299361979e-05	http://www.ncbi.nlm.nih.gov/nuccore/XR_326322.2
XR_003112379.1	misc_RNA	GANC	protein_coding	5	0	10	20	55	40	2.82921765865969	3.69099556092685e-06	2.00908380346167e-05	http://www.ncbi.nlm.nih.gov/nuccore/XR_003112379.1
XR_003109353.1	ncRNA	LOC102412652	lncRNA	69	77	57	103	164	237	1.22047593966526	3.83643274255825e-06	2.08436671124494e-05	http://www.ncbi.nlm.nih.gov/nuccore/XR_003109353.1
XR_326678.2	misc_RNA	LOC102411787	protein_coding	33	51	30	112	129	76	1.39741055242537	3.86671256253976e-06	2.09886737610097e-05	http://www.ncbi.nlm.nih.gov/nuccore/XR_326678.2
XR_003102487.1	ncRNA	LOC102406357	lncRNA	7	3	13	48	41	33	2.32773663541242	3.8821085187995e-06	2.10509173761608e-05	http://www.ncbi.nlm.nih.gov/nuccore/XR_003102487.1
XR_327799.2	ncRNA	LOC102404447	lncRNA	15	26	8	63	48	76	1.86003061987101	4.0722422048767e-06	2.20225050228577e-05	http://www.ncbi.nlm.nih.gov/nuccore/XR_327799.2
XR_003109354.1	ncRNA	LOC102412652	lncRNA	69	76	56	103	160	236	1.22099675214797	4.08849826331322e-06	2.20899822988254e-05	http://www.ncbi.nlm.nih.gov/nuccore/XR_003109354.1
XR_003111692.1	ncRNA	LOC112587165	snoRNA	57	65	52	23	22	12	-1.68515838503204	4.13671138631315e-06	2.23092387125338e-05	http://www.ncbi.nlm.nih.gov/nuccore/XR_003111692.1
XR_003108178.1	ncRNA	LOC112583894	lncRNA	8	6	1	27	27	47	2.67799617612909	4.15240698493417e-06	2.23732453768895e-05	http://www.ncbi.nlm.nih.gov/nuccore/XR_003108178.1
XR_003102778.1	ncRNA	LOC112578483	lncRNA	733	580	669	206	406	222	-1.34159682850756	4.21257304175815e-06	2.26765211805876e-05	http://www.ncbi.nlm.nih.gov/nuccore/XR_003102778.1
XR_003104305.1	ncRNA	LOC102399515	lncRNA	22	28	21	97	75	54	1.6020812435551	4.24544401816083e-06	2.28324431740278e-05	http://www.ncbi.nlm.nih.gov/nuccore/XR_003104305.1
XR_003105572.1	misc_RNA	DNAH12	protein_coding	39	17	29	79	120	66	1.55896781247286	4.3081730612345e-06	2.31485107683611e-05	http://www.ncbi.nlm.nih.gov/nuccore/XR_003105572.1
XR_003112265.1	misc_RNA	ZBTB25	protein_coding	66	70	69	141	155	138	1.00068134813873	4.44897451533825e-06	2.38611972629976e-05	http://www.ncbi.nlm.nih.gov/nuccore/XR_003112265.1
XR_003105556.1	ncRNA	LOC112581131	lncRNA	22	19	18	59	76	54	1.59871664886	4.50202945255926e-06	2.41236151967566e-05	http://www.ncbi.nlm.nih.gov/nuccore/XR_003105556.1
XR_003111935.1	ncRNA	LOC102389013	lncRNA	7	7	4	29	27	48	2.45157216604581	4.5828894521146e-06	2.44895536901846e-05	http://www.ncbi.nlm.nih.gov/nuccore/XR_003111935.1
XR_003103194.1	misc_RNA	LOC102409265	protein_coding	0	0	1	24	13	33	5.95091507093991	4.62352093104537e-06	2.46391097200467e-05	http://www.ncbi.nlm.nih.gov/nuccore/XR_003103194.1
XR_003107074.1	ncRNA	LOC112582700	lncRNA	27	18	20	0	0	3	-4.51875554145339	4.6223815223553e-06	2.46391097200467e-05	http://www.ncbi.nlm.nih.gov/nuccore/XR_003107074.1
XR_003105564.1	ncRNA	LOC112581131	lncRNA	22	19	16	56	75	54	1.61770840785713	4.75566964664565e-06	2.53202593390624e-05	http://www.ncbi.nlm.nih.gov/nuccore/XR_003105564.1
XR_003107651.1	ncRNA	LOC112583602	lncRNA	42	56	28	8	8	15	-2.10221572622198	4.96131435449745e-06	2.63911225808845e-05	http://www.ncbi.nlm.nih.gov/nuccore/XR_003107651.1
XR_003107427.1	ncRNA	LOC112583071	snoRNA	57	54	81	11	33	17	-1.75677851265428	5.06222447946249e-06	2.68789866548026e-05	http://www.ncbi.nlm.nih.gov/nuccore/XR_003107427.1
XR_003105911.1	ncRNA	LOC102409482	lncRNA	0	2	2	31	36	9	4.16735278752027	5.24461117238758e-06	2.77466035418803e-05	http://www.ncbi.nlm.nih.gov/nuccore/XR_003105911.1
XR_003105912.1	ncRNA	LOC102409482	lncRNA	0	2	2	31	36	9	4.16735278752027	5.24461117238758e-06	2.77466035418803e-05	http://www.ncbi.nlm.nih.gov/nuccore/XR_003105912.1
XR_003107650.1	ncRNA	LOC112583602	lncRNA	44	59	29	8	10	16	-2.03805915181577	5.31906480219448e-06	2.81150568115994e-05	http://www.ncbi.nlm.nih.gov/nuccore/XR_003107650.1
XR_003105563.1	ncRNA	LOC112581131	lncRNA	21	18	18	59	74	51	1.61018953022879	5.51694371123138e-06	2.90821036391872e-05	http://www.ncbi.nlm.nih.gov/nuccore/XR_003105563.1
XR_003109780.1	ncRNA	LOC112585306	snoRNA	85	67	68	32	11	31	-1.63655191987187	5.68053444937106e-06	2.99078269263057e-05	http://www.ncbi.nlm.nih.gov/nuccore/XR_003109780.1
XR_003105847.1	ncRNA	LOC112581314	snoRNA	96	68	57	20	39	9	-1.77960599549422	5.78263042471154e-06	3.03730974509108e-05	http://www.ncbi.nlm.nih.gov/nuccore/XR_003105847.1
XR_003104525.1	ncRNA	LOC102414666	lncRNA	2	2	0	14	13	52	4.21890958095575	5.94915771423972e-06	3.11637777754887e-05	http://www.ncbi.nlm.nih.gov/nuccore/XR_003104525.1
XR_326103.2	ncRNA	LOC102389013	lncRNA	6	7	4	26	27	47	2.4739953220905	6.15663266963616e-06	3.21641417217989e-05	http://www.ncbi.nlm.nih.gov/nuccore/XR_326103.2
XR_003110860.1	ncRNA	LOC102401184	lncRNA	6	7	6	31	41	29	2.3268280145824	6.36326222793757e-06	3.31843273724559e-05	http://www.ncbi.nlm.nih.gov/nuccore/XR_003110860.1
XR_003105568.1	ncRNA	LOC112581131	lncRNA	17	19	17	53	67	53	1.62344453059197	6.46870117871718e-06	3.36741113898314e-05	http://www.ncbi.nlm.nih.gov/nuccore/XR_003105568.1
XR_003105569.1	ncRNA	LOC112581131	lncRNA	17	19	17	53	67	53	1.62344453059197	6.46870117871718e-06	3.36741113898314e-05	http://www.ncbi.nlm.nih.gov/nuccore/XR_003105569.1
XR_003112266.1	ncRNA	LOC102415526	lncRNA	0	1	0	29	20	16	5.85186672558869	6.52629075188705e-06	3.39436794800104e-05	http://www.ncbi.nlm.nih.gov/nuccore/XR_003112266.1
XR_003109234.1	ncRNA	LOC112584839	snoRNA	66	83	66	26	36	22	-1.43982845888205	6.55283077801239e-06	3.4051421091787e-05	http://www.ncbi.nlm.nih.gov/nuccore/XR_003109234.1
XR_003107889.1	ncRNA	LOC112583718	lncRNA	100	107	88	55	34	40	-1.26250514191525	6.61441152847543e-06	3.43104257280101e-05	http://www.ncbi.nlm.nih.gov/nuccore/XR_003107889.1
XR_003109351.1	ncRNA	LOC102412652	lncRNA	70	80	57	103	163	236	1.18686204518731	7.18428584087195e-06	3.72334530370013e-05	http://www.ncbi.nlm.nih.gov/nuccore/XR_003109351.1
XR_003109312.1	ncRNA	LOC112585025	lncRNA	33	31	11	83	98	60	1.61532809980205	7.20367243864881e-06	3.73008583492834e-05	http://www.ncbi.nlm.nih.gov/nuccore/XR_003109312.1
XR_003105116.1	ncRNA	LOC112580806	lncRNA	2	2	3	15	13	57	3.50738111447009	8.02176745585614e-06	4.12810321715977e-05	http://www.ncbi.nlm.nih.gov/nuccore/XR_003105116.1
XR_003105117.1	ncRNA	LOC112580806	lncRNA	2	2	3	15	13	57	3.50738111447009	8.02176745585614e-06	4.12810321715977e-05	http://www.ncbi.nlm.nih.gov/nuccore/XR_003105117.1
XR_003110496.1	ncRNA	LOC112586103	lncRNA	91	61	70	154	190	132	1.02232555503377	8.23607403480723e-06	4.23093926252048e-05	http://www.ncbi.nlm.nih.gov/nuccore/XR_003110496.1
XR_003106939.1	ncRNA	LOC112582402	snoRNA	75	78	113	34	47	29	-1.36499971519646	8.25409878320308e-06	4.2364759865325e-05	http://www.ncbi.nlm.nih.gov/nuccore/XR_003106939.1
XR_329300.2	ncRNA	LOC102399336	lncRNA	19	35	28	64	99	76	1.45099673867931	8.45498330162685e-06	4.32818146946678e-05	http://www.ncbi.nlm.nih.gov/nuccore/XR_329300.2
XR_003105561.1	ncRNA	LOC112581131	lncRNA	24	20	18	59	77	54	1.53549291476523	9.07930012738111e-06	4.6355972528096e-05	http://www.ncbi.nlm.nih.gov/nuccore/XR_003105561.1
XR_003104875.1	ncRNA	LOC112580477	snoRNA	20	35	45	6	9	6	-2.3485611750829	9.11017878225437e-06	4.64730411527566e-05	http://www.ncbi.nlm.nih.gov/nuccore/XR_003104875.1
XR_003105118.1	ncRNA	LOC112580806	lncRNA	1	2	3	15	11	57	3.69276229311796	9.26255151404431e-06	4.71935306197502e-05	http://www.ncbi.nlm.nih.gov/nuccore/XR_003105118.1
XR_003102443.1	ncRNA	LOC102395036	lncRNA	55	34	23	108	96	93	1.34247932886713	9.34929167298535e-06	4.75682846999759e-05	http://www.ncbi.nlm.nih.gov/nuccore/XR_003102443.1
XR_003105119.1	ncRNA	LOC112580806	lncRNA	2	2	3	15	13	55	3.47349149254767	9.48155750027656e-06	4.81574154184333e-05	http://www.ncbi.nlm.nih.gov/nuccore/XR_003105119.1
XR_003105120.1	ncRNA	LOC112580806	lncRNA	2	2	3	15	13	55	3.47349149254767	9.48155750027656e-06	4.81574154184333e-05	http://www.ncbi.nlm.nih.gov/nuccore/XR_003105120.1
XR_003111155.1	ncRNA	LOC112586662	lncRNA	46	34	26	6	7	12	-2.16061720530891	9.68073178710522e-06	4.91263524543552e-05	http://www.ncbi.nlm.nih.gov/nuccore/XR_003111155.1
XR_003106814.1	misc_RNA	LOC102408422	protein_coding	11	13	22	88	64	33	1.93592948648911	9.76863818783053e-06	4.95294525984885e-05	http://www.ncbi.nlm.nih.gov/nuccore/XR_003106814.1
XR_003111937.1	ncRNA	LOC112587439	snoRNA	25	43	43	11	7	9	-2.12245718754308	9.93027644825806e-06	5.02183357409313e-05	http://www.ncbi.nlm.nih.gov/nuccore/XR_003111937.1
XR_003110862.1	ncRNA	LOC102401184	lncRNA	6	8	7	31	44	29	2.22211938868841	1.01321929398403e-05	5.10187768529771e-05	http://www.ncbi.nlm.nih.gov/nuccore/XR_003110862.1
XR_003110654.1	ncRNA	LOC112586219	lncRNA	0	0	0	14	5	22	6.14254869462153	1.0229692176174e-05	5.14653876608548e-05	http://www.ncbi.nlm.nih.gov/nuccore/XR_003110654.1
XR_003103191.1	misc_RNA	LOC102409265	protein_coding	0	0	1	19	11	33	5.79472146871316	1.04969446930586e-05	5.26739387773567e-05	http://www.ncbi.nlm.nih.gov/nuccore/XR_003103191.1
XR_003103192.1	misc_RNA	LOC102409265	protein_coding	0	0	1	19	11	33	5.79472146871316	1.04969446930586e-05	5.26739387773567e-05	http://www.ncbi.nlm.nih.gov/nuccore/XR_003103192.1
XR_003102768.1	ncRNA	LOC112578479	lncRNA	7	2	1	43	23	18	3.02621120649556	1.124951964733e-05	5.63053868649755e-05	http://www.ncbi.nlm.nih.gov/nuccore/XR_003102768.1
XR_003105566.1	ncRNA	LOC112581131	lncRNA	21	16	16	53	70	48	1.60950532975579	1.16401055496935e-05	5.81607325158191e-05	http://www.ncbi.nlm.nih.gov/nuccore/XR_003105566.1
XR_003103802.1	ncRNA	LOC102413789	lncRNA	37	24	30	4	10	5	-2.3461409948325	1.17402516729713e-05	5.86110258584034e-05	http://www.ncbi.nlm.nih.gov/nuccore/XR_003103802.1
XR_003104094.1	ncRNA	LOC112579760	snoRNA	48	38	38	9	7	18	-1.94595244819642	1.17521810949533e-05	5.86205210589563e-05	http://www.ncbi.nlm.nih.gov/nuccore/XR_003104094.1
XR_003102181.1	ncRNA	LOC112578021	lncRNA	1	3	4	31	39	10	3.23755134371336	1.23358439020818e-05	6.14794061820719e-05	http://www.ncbi.nlm.nih.gov/nuccore/XR_003102181.1
XR_003109798.1	ncRNA	LOC112585325	snoRNA	48	56	42	11	24	4	-1.99171522079712	1.25138361588564e-05	6.23133613157364e-05	http://www.ncbi.nlm.nih.gov/nuccore/XR_003109798.1
XR_003110869.1	ncRNA	LOC102401184	lncRNA	11	9	7	34	58	29	2.08000127922246	1.26515378448904e-05	6.29454385031739e-05	http://www.ncbi.nlm.nih.gov/nuccore/XR_003110869.1
XR_003110127.1	ncRNA	LOC102399237	lncRNA	2	2	2	29	20	17	3.3924227507464	1.32479741398929e-05	6.58568510389572e-05	http://www.ncbi.nlm.nih.gov/nuccore/XR_003110127.1
XR_003102559.1	ncRNA	LOC112578261	snoRNA	35	29	35	7	6	11	-2.12635424576931	1.35505421633458e-05	6.73037123933044e-05	http://www.ncbi.nlm.nih.gov/nuccore/XR_003102559.1
XR_003110859.1	ncRNA	LOC102401184	lncRNA	11	9	7	34	57	29	2.06838958562172	1.38182326503851e-05	6.84588034526706e-05	http://www.ncbi.nlm.nih.gov/nuccore/XR_003110859.1
XR_003110865.1	ncRNA	LOC102401184	lncRNA	11	9	7	34	57	29	2.06838958562172	1.38182326503851e-05	6.84588034526706e-05	http://www.ncbi.nlm.nih.gov/nuccore/XR_003110865.1
XR_003104762.1	ncRNA	LOC112580376	lncRNA	52	29	55	155	85	120	1.3381072324171	1.42780954291956e-05	7.06338414496041e-05	http://www.ncbi.nlm.nih.gov/nuccore/XR_003104762.1
XR_003105570.1	ncRNA	LOC112581131	lncRNA	20	15	16	53	68	45	1.62264929400836	1.4281423296858e-05	7.06338414496041e-05	http://www.ncbi.nlm.nih.gov/nuccore/XR_003105570.1
XR_003112249.1	ncRNA	LOC112587800	lncRNA	0	0	2	18	19	30	4.97553418929026	1.48063746147601e-05	7.31682721875633e-05	http://www.ncbi.nlm.nih.gov/nuccore/XR_003112249.1
XR_003105136.1	ncRNA	LOC112580814	lncRNA	1	5	2	15	30	28	3.09302491124498	1.52944808192648e-05	7.551649904512e-05	http://www.ncbi.nlm.nih.gov/nuccore/XR_003105136.1
XR_003104548.1	ncRNA	LOC112580246	lncRNA	12	11	13	45	40	47	1.79601493146683	1.61434224700024e-05	7.95066956694475e-05	http://www.ncbi.nlm.nih.gov/nuccore/XR_003104548.1
XR_003109812.1	ncRNA	LOC112585342	snoRNA	41	44	40	15	10	13	-1.79322665638478	1.61781747999643e-05	7.96107827277707e-05	http://www.ncbi.nlm.nih.gov/nuccore/XR_003109812.1
XR_003105982.1	ncRNA	LOC112581423	lncRNA	20	36	24	62	79	84	1.40414807673181	1.62673013196881e-05	7.99820382799805e-05	http://www.ncbi.nlm.nih.gov/nuccore/XR_003105982.1
XR_003110258.1	ncRNA	LOC112585717	lncRNA	53	51	62	18	21	23	-1.5068494877717	1.75192868941483e-05	8.59930740413022e-05	http://www.ncbi.nlm.nih.gov/nuccore/XR_003110258.1
XR_003112380.1	misc_RNA	GANC	protein_coding	5	0	7	14	42	36	2.83251314645858	1.77098460980366e-05	8.68555035982569e-05	http://www.ncbi.nlm.nih.gov/nuccore/XR_003112380.1
XR_003110863.1	ncRNA	LOC102401184	lncRNA	11	9	7	33	56	29	2.04378997634177	1.80771815337856e-05	8.85085454325884e-05	http://www.ncbi.nlm.nih.gov/nuccore/XR_003110863.1
XR_003110868.1	ncRNA	LOC102401184	lncRNA	11	9	7	33	56	29	2.04378997634177	1.80771815337856e-05	8.85085454325884e-05	http://www.ncbi.nlm.nih.gov/nuccore/XR_003110868.1
XR_328562.2	ncRNA	LOC102393989	lncRNA	14	23	18	0	2	1	-4.29050420476785	1.90487767751098e-05	9.31096563773346e-05	http://www.ncbi.nlm.nih.gov/nuccore/XR_328562.2
XR_003103501.1	ncRNA	LOC112579098	lncRNA	18	15	21	1	1	1	-4.25420026658313	1.93739626638917e-05	9.46200382064421e-05	http://www.ncbi.nlm.nih.gov/nuccore/XR_003103501.1
XR_003105138.1	ncRNA	LOC112580814	lncRNA	1	5	2	14	30	28	3.07169875856018	2.00445936505744e-05	9.76505787343815e-05	http://www.ncbi.nlm.nih.gov/nuccore/XR_003105138.1
XR_003110432.1	ncRNA	LOC112585857	snoRNA	38	39	61	16	17	9	-1.80251210824948	2.10507381368251e-05	0.000102381543384259	http://www.ncbi.nlm.nih.gov/nuccore/XR_003110432.1
XR_003107943.1	ncRNA	LOC112583748	lncRNA	69	41	56	103	110	186	1.18241497169941	2.11032452605694e-05	0.000102466421755223	http://www.ncbi.nlm.nih.gov/nuccore/XR_003107943.1
XR_003110521.1	ncRNA	LOC102403485	lncRNA	5	2	14	33	30	49	2.32130515696669	2.1604690382428e-05	0.000104553824483174	http://www.ncbi.nlm.nih.gov/nuccore/XR_003110521.1
XR_003108083.1	misc_RNA	MFAP3L	protein_coding	20	13	30	1	1	5	-3.26448716999329	2.34416039374565e-05	0.000112882715501129	http://www.ncbi.nlm.nih.gov/nuccore/XR_003108083.1
XR_003108084.1	misc_RNA	MFAP3L	protein_coding	20	13	30	1	1	5	-3.26448716999329	2.34416039374565e-05	0.000112882715501129	http://www.ncbi.nlm.nih.gov/nuccore/XR_003108084.1
XR_003102466.1	misc_RNA	KCNT1	protein_coding	0	0	3	30	23	10	4.31743926934622	2.37617558251066e-05	0.000114236204402609	http://www.ncbi.nlm.nih.gov/nuccore/XR_003102466.1
XR_003102467.1	misc_RNA	KCNT1	protein_coding	0	0	3	30	23	10	4.31743926934622	2.37617558251066e-05	0.000114236204402609	http://www.ncbi.nlm.nih.gov/nuccore/XR_003102467.1
XR_003104547.1	ncRNA	LOC112580246	lncRNA	10	10	12	40	35	47	1.85040076909238	2.42009706881781e-05	0.000116252156650032	http://www.ncbi.nlm.nih.gov/nuccore/XR_003104547.1
XR_003105450.1	ncRNA	LOC112580999	snoRNA	1	0	2	20	20	18	4.19235061813351	2.45436275011704e-05	0.000117704714004792	http://www.ncbi.nlm.nih.gov/nuccore/XR_003105450.1
XR_003109531.1	misc_RNA	KCNT2	protein_coding	45	46	57	124	156	80	1.19844363727696	2.51211711632862e-05	0.00012027712253937	http://www.ncbi.nlm.nih.gov/nuccore/XR_003109531.1
XR_003106813.1	misc_RNA	LOC102408422	protein_coding	14	14	28	92	67	39	1.74821766774995	2.55845493638158e-05	0.000122395479198746	http://www.ncbi.nlm.nih.gov/nuccore/XR_003106813.1
XR_003112172.1	ncRNA	LOC112587665	snoRNA	80	65	59	35	26	21	-1.38273387404781	2.61633896804191e-05	0.000125062286240172	http://www.ncbi.nlm.nih.gov/nuccore/XR_003112172.1
XR_003109618.1	ncRNA	LOC112585182	lncRNA	2	0	1	20	11	29	4.25092474563897	2.71629832994663e-05	0.000129734314026699	http://www.ncbi.nlm.nih.gov/nuccore/XR_003109618.1
XR_003103734.1	ncRNA	LOC112579235	lncRNA	3	4	5	29	32	17	2.62004515489448	2.78416157213858e-05	0.000132824027953438	http://www.ncbi.nlm.nih.gov/nuccore/XR_003103734.1
XR_003110864.1	ncRNA	LOC102401184	lncRNA	13	9	7	34	58	29	1.97880053664991	2.78553298444946e-05	0.000132824027953438	http://www.ncbi.nlm.nih.gov/nuccore/XR_003110864.1
XR_003112373.1	ncRNA	LOC112587859	lncRNA	25	23	27	5	4	6	-2.40330964445318	2.98546851403445e-05	0.000141779438936193	http://www.ncbi.nlm.nih.gov/nuccore/XR_003112373.1
XR_003105882.1	ncRNA	LOC112581365	lncRNA	60	57	35	18	20	15	-1.59308780280834	3.02691803724301e-05	0.000143514702722811	http://www.ncbi.nlm.nih.gov/nuccore/XR_003105882.1
XR_003105884.1	ncRNA	LOC112581365	lncRNA	60	57	35	18	20	15	-1.59308780280834	3.02691803724301e-05	0.000143514702722811	http://www.ncbi.nlm.nih.gov/nuccore/XR_003105884.1
XR_003110871.1	ncRNA	LOC102401184	lncRNA	13	9	7	34	57	29	1.967184843525	3.03627937519301e-05	0.00014384189001117	http://www.ncbi.nlm.nih.gov/nuccore/XR_003110871.1
XR_003105818.1	ncRNA	LOC112581283	lncRNA	52	40	56	13	14	24	-1.62325470554984	3.16151155451718e-05	0.000149411451477021	http://www.ncbi.nlm.nih.gov/nuccore/XR_003105818.1
XR_003105963.1	ncRNA	LOC112581399	lncRNA	11	8	7	30	37	40	1.9603734479014	3.19028625400454e-05	0.000150649543141442	http://www.ncbi.nlm.nih.gov/nuccore/XR_003105963.1
XR_003105935.1	misc_RNA	CABYR	protein_coding	83	58	81	20	20	46	-1.45435149963739	3.33300754046546e-05	0.000157135178077105	http://www.ncbi.nlm.nih.gov/nuccore/XR_003105935.1
XR_003108181.1	misc_RNA	DMRT2	protein_coding	115	132	82	484	483	214	1.77798708444741	3.37366389985338e-05	0.000158795806429492	http://www.ncbi.nlm.nih.gov/nuccore/XR_003108181.1
XR_003103570.1	misc_RNA	RIMS2	protein_coding	11	8	11	0	0	0	-5.84513357719205	3.38023550825713e-05	0.000158977126156647	http://www.ncbi.nlm.nih.gov/nuccore/XR_003103570.1
XR_003110867.1	ncRNA	LOC102401184	lncRNA	11	9	7	30	55	29	1.99217354678272	3.44624502522063e-05	0.000161859750930132	http://www.ncbi.nlm.nih.gov/nuccore/XR_003110867.1
XR_003112235.1	misc_RNA	LIN52	protein_coding	144	171	144	63	109	29	-1.27837708973957	3.4470644869657e-05	0.000161859750930132	http://www.ncbi.nlm.nih.gov/nuccore/XR_003112235.1
XR_003104983.1	misc_RNA	LOC102400444	protein_coding	1	0	5	21	16	27	3.32672274477048	3.56430773826748e-05	0.000166962684598651	http://www.ncbi.nlm.nih.gov/nuccore/XR_003104983.1
XR_003105868.1	ncRNA	LOC112581365	lncRNA	60	57	36	18	20	17	-1.55015753136595	3.57998843166457e-05	0.000167161440667022	http://www.ncbi.nlm.nih.gov/nuccore/XR_003105868.1
XR_003105874.1	ncRNA	LOC112581365	lncRNA	60	57	36	18	20	17	-1.55015753136595	3.57998843166457e-05	0.000167161440667022	http://www.ncbi.nlm.nih.gov/nuccore/XR_003105874.1
XR_003105877.1	ncRNA	LOC112581365	lncRNA	60	57	36	18	20	17	-1.55015753136595	3.57998843166457e-05	0.000167161440667022	http://www.ncbi.nlm.nih.gov/nuccore/XR_003105877.1
XR_003105878.1	ncRNA	LOC112581365	lncRNA	60	57	36	18	20	17	-1.55015753136595	3.57998843166457e-05	0.000167161440667022	http://www.ncbi.nlm.nih.gov/nuccore/XR_003105878.1
XR_003105121.1	ncRNA	LOC112580806	lncRNA	1	2	3	12	8	57	3.5814003379095	3.76863500980049e-05	0.000175409556268261	http://www.ncbi.nlm.nih.gov/nuccore/XR_003105121.1
XR_003108465.1	ncRNA	LOC112584119	snoRNA	25	34	32	7	11	4	-2.13601962014456	3.80051230317408e-05	0.00017675254514205	http://www.ncbi.nlm.nih.gov/nuccore/XR_003108465.1
XR_003105115.1	misc_RNA	RASGRF1	protein_coding	8	11	4	48	41	20	2.18105906220677	3.80374472572124e-05	0.000176762254901164	http://www.ncbi.nlm.nih.gov/nuccore/XR_003105115.1
XR_003109702.1	ncRNA	LOC112585235	lncRNA	12	6	4	33	31	35	2.10102723680544	3.9671731470549e-05	0.000184210438583661	http://www.ncbi.nlm.nih.gov/nuccore/XR_003109702.1
XR_003104876.1	ncRNA	LOC112580478	snoRNA	29	39	23	10	8	2	-2.25463064374706	4.00227622574184e-05	0.000185692911235609	http://www.ncbi.nlm.nih.gov/nuccore/XR_003104876.1
XR_003105872.1	ncRNA	LOC112581365	lncRNA	60	56	36	18	20	17	-1.5406525836049	4.00644047405413e-05	0.000185738707464873	http://www.ncbi.nlm.nih.gov/nuccore/XR_003105872.1
XR_003105885.1	ncRNA	LOC112581365	lncRNA	59	55	34	18	19	15	-1.58123328946459	4.04977847366716e-05	0.000187599088407751	http://www.ncbi.nlm.nih.gov/nuccore/XR_003105885.1
XR_003110874.1	ncRNA	LOC102401184	lncRNA	11	9	7	31	51	29	1.95596816681167	4.16393698939463e-05	0.000192734565637379	http://www.ncbi.nlm.nih.gov/nuccore/XR_003110874.1
XR_327671.2	misc_RNA	LOC102400444	protein_coding	1	0	5	16	20	27	3.29439194811191	4.30499036678612e-05	0.000198948408571001	http://www.ncbi.nlm.nih.gov/nuccore/XR_327671.2
XR_003105869.1	ncRNA	LOC112581365	lncRNA	60	57	36	18	20	18	-1.52447595984931	4.40913588162648e-05	0.000203439687166444	http://www.ncbi.nlm.nih.gov/nuccore/XR_003105869.1
XR_003105875.1	ncRNA	LOC112581365	lncRNA	60	57	35	18	20	17	-1.54032208194622	4.44132213861837e-05	0.000204601806322797	http://www.ncbi.nlm.nih.gov/nuccore/XR_003105875.1
XR_003105881.1	ncRNA	LOC112581365	lncRNA	60	57	35	18	20	17	-1.54032208194622	4.44132213861837e-05	0.000204601806322797	http://www.ncbi.nlm.nih.gov/nuccore/XR_003105881.1
XR_003107822.1	ncRNA	LOC102401897	lncRNA	4	4	14	20	44	48	2.23659744531924	4.47721563166418e-05	0.000206092933722116	http://www.ncbi.nlm.nih.gov/nuccore/XR_003107822.1
XR_003109415.1	ncRNA	LOC112585072	lncRNA	28	34	24	4	5	11	-2.18950700294534	4.66004405817368e-05	0.000213667588737908	http://www.ncbi.nlm.nih.gov/nuccore/XR_003109415.1
XR_003105870.1	ncRNA	LOC112581365	lncRNA	59	55	35	18	19	17	-1.53759348424676	4.85556542500428e-05	0.000222283754695184	http://www.ncbi.nlm.nih.gov/nuccore/XR_003105870.1
XR_003103720.1	misc_RNA	TMEM71	protein_coding	14	31	13	0	0	5	-3.62640142087104	4.86368319606035e-05	0.000222481157779099	http://www.ncbi.nlm.nih.gov/nuccore/XR_003103720.1
XR_328503.2	misc_RNA	LOC102399180	protein_coding	47	46	35	79	79	176	1.29989242040797	5.17837760477545e-05	0.000235953199357111	http://www.ncbi.nlm.nih.gov/nuccore/XR_328503.2
XR_326521.2	ncRNA	LOC102398747	lncRNA	11	24	9	39	66	48	1.70910622525511	5.22901297069906e-05	0.000238074842887124	http://www.ncbi.nlm.nih.gov/nuccore/XR_326521.2
XR_003105565.1	ncRNA	LOC112581131	lncRNA	22	19	16	47	72	49	1.47584567354308	5.31027279441135e-05	0.000241457814863711	http://www.ncbi.nlm.nih.gov/nuccore/XR_003105565.1
XR_003104985.1	misc_RNA	LOC102400444	protein_coding	0	0	1	18	18	11	5.37541396428491	5.48887457622784e-05	0.000248551206604399	http://www.ncbi.nlm.nih.gov/nuccore/XR_003104985.1
XR_003105817.1	ncRNA	LOC112581283	lncRNA	56	36	55	12	14	25	-1.61340212973006	5.54277705079158e-05	0.000250797791322969	http://www.ncbi.nlm.nih.gov/nuccore/XR_003105817.1
XR_003105923.1	misc_RNA	CELF4	protein_coding	74	62	41	22	21	27	-1.41070636823257	5.84751352491454e-05	0.000263769784464895	http://www.ncbi.nlm.nih.gov/nuccore/XR_003105923.1
XR_003105880.1	ncRNA	LOC112581365	lncRNA	59	55	34	18	19	17	-1.52748725478502	6.01427744521232e-05	0.00027087415982058	http://www.ncbi.nlm.nih.gov/nuccore/XR_003105880.1
XR_003105993.1	ncRNA	LOC102389080	lncRNA	1	0	0	22	16	9	5.38564961488742	6.03024098764102e-05	0.000271175298567303	http://www.ncbi.nlm.nih.gov/nuccore/XR_003105993.1
XR_003105994.1	ncRNA	LOC102389080	lncRNA	1	0	0	22	16	9	5.38564961488742	6.03024098764102e-05	0.000271175298567303	http://www.ncbi.nlm.nih.gov/nuccore/XR_003105994.1
XR_003105871.1	ncRNA	LOC112581365	lncRNA	40	42	23	8	9	13	-1.88425223104576	6.14609161879358e-05	0.000276172571894445	http://www.ncbi.nlm.nih.gov/nuccore/XR_003105871.1
XR_003105137.1	ncRNA	LOC112580814	lncRNA	1	5	2	11	28	28	2.96420482187593	6.28678662615772e-05	0.000282061048476731	http://www.ncbi.nlm.nih.gov/nuccore/XR_003105137.1
XR_003106006.1	ncRNA	LOC102404092	lncRNA	0	0	0	9	12	9	5.68031935269883	6.40014570423034e-05	0.000286795952189964	http://www.ncbi.nlm.nih.gov/nuccore/XR_003106006.1
XR_003108559.1	ncRNA	LOC112584419	lncRNA	120	83	139	49	76	31	-1.22050992458386	6.40213338364528e-05	0.000286795952189964	http://www.ncbi.nlm.nih.gov/nuccore/XR_003108559.1
XR_003111347.1	ncRNA	LOC112586870	lncRNA	0	0	0	10	2	22	5.86897950953319	6.52871015623112e-05	0.000291349920407077	http://www.ncbi.nlm.nih.gov/nuccore/XR_003111347.1
XR_003102726.1	ncRNA	LOC102410728	lncRNA	16	12	34	3	3	3	-2.87917315018218	6.94529230543922e-05	0.000309467826353641	http://www.ncbi.nlm.nih.gov/nuccore/XR_003102726.1
XR_329203.2	misc_RNA	LOC102409265	protein_coding	0	0	1	14	8	25	5.37170934654537	6.97457528875051e-05	0.000310535926413065	http://www.ncbi.nlm.nih.gov/nuccore/XR_329203.2
XR_003109036.1	misc_RNA	POPDC2	protein_coding	0	0	0	19	7	5	5.76616232712306	7.01329727522205e-05	0.000312022343005693	http://www.ncbi.nlm.nih.gov/nuccore/XR_003109036.1
XR_003102165.1	ncRNA	LOC112578011	lncRNA	15	11	13	39	29	73	1.77386583848	7.5629147159775e-05	0.000334691895757793	http://www.ncbi.nlm.nih.gov/nuccore/XR_003102165.1
XR_003102167.1	ncRNA	LOC112578011	lncRNA	15	11	13	39	29	73	1.77386583848	7.5629147159775e-05	0.000334691895757793	http://www.ncbi.nlm.nih.gov/nuccore/XR_003102167.1
XR_003103873.1	ncRNA	LOC112579554	lncRNA	44	16	34	3	13	5	-2.25448595018759	7.69499818342764e-05	0.000340279571711936	http://www.ncbi.nlm.nih.gov/nuccore/XR_003103873.1
XR_327254.2	ncRNA	LOC102409482	lncRNA	0	0	0	15	13	3	5.74731128974686	7.84384059945347e-05	0.000346337553960763	http://www.ncbi.nlm.nih.gov/nuccore/XR_327254.2
XR_003111778.1	ncRNA	LOC112587311	lncRNA	2	4	2	28	23	12	2.90913498421742	7.96869621775635e-05	0.000351584891237763	http://www.ncbi.nlm.nih.gov/nuccore/XR_003111778.1
XR_003105883.1	ncRNA	LOC112581365	lncRNA	57	56	34	18	20	17	-1.49247472372121	8.39032104970727e-05	0.000369351030546602	http://www.ncbi.nlm.nih.gov/nuccore/XR_003105883.1
XR_003103396.1	ncRNA	LOC112578956	snoRNA	44	41	35	7	18	15	-1.67464126462715	8.44099251854568e-05	0.000371302048633695	http://www.ncbi.nlm.nih.gov/nuccore/XR_003103396.1
XR_003108288.1	misc_RNA	SUSD3	protein_coding	41	45	44	14	17	17	-1.5220999765096	8.64536760537333e-05	0.000379435578235829	http://www.ncbi.nlm.nih.gov/nuccore/XR_003108288.1
XR_003110822.1	ncRNA	LOC112586435	lncRNA	45	31	24	6	14	8	-1.9173816275826	8.78118680392895e-05	0.000384818726055237	http://www.ncbi.nlm.nih.gov/nuccore/XR_003110822.1
XR_003108737.1	ncRNA	LOC112584513	lncRNA	0	0	0	3	6	24	5.79951095279789	8.80666560815233e-05	0.000385069312978747	http://www.ncbi.nlm.nih.gov/nuccore/XR_003108737.1
XR_003108738.1	ncRNA	LOC112584513	lncRNA	0	0	0	3	6	24	5.79951095279789	8.80666560815233e-05	0.000385069312978747	http://www.ncbi.nlm.nih.gov/nuccore/XR_003108738.1
XR_003108740.1	ncRNA	LOC112584513	lncRNA	0	0	0	3	6	24	5.79951095279789	8.80666560815233e-05	0.000385069312978747	http://www.ncbi.nlm.nih.gov/nuccore/XR_003108740.1
XR_003103625.1	misc_RNA	PDE7A	protein_coding	113	140	90	68	51	60	-1.00995756596195	9.16118127803263e-05	0.000399972111660782	http://www.ncbi.nlm.nih.gov/nuccore/XR_003103625.1
XR_003109108.1	ncRNA	LOC112584711	lncRNA	9	8	5	27	46	23	2.04249332944696	9.301757774018e-05	0.000405503922050032	http://www.ncbi.nlm.nih.gov/nuccore/XR_003109108.1
XR_003105816.1	ncRNA	LOC112581283	lncRNA	52	36	51	12	14	24	-1.56091017513001	9.57544325385299e-05	0.000416503283199588	http://www.ncbi.nlm.nih.gov/nuccore/XR_003105816.1
XR_003108485.1	ncRNA	LOC112584141	snoRNA	111	61	84	37	43	42	-1.14709676840324	9.71356832282875e-05	0.000421883509771596	http://www.ncbi.nlm.nih.gov/nuccore/XR_003108485.1
XR_003103577.1	ncRNA	LOC112579143	lncRNA	1	0	2	8	19	25	4.01301751424441	0.000105975819467582	0.000457558818764762	http://www.ncbi.nlm.nih.gov/nuccore/XR_003103577.1
XR_003105895.1	ncRNA	LOC112581371	lncRNA	916	1071	937	111	110	396	-2.33999398308093	0.000109191469017458	0.000470053996963225	http://www.ncbi.nlm.nih.gov/nuccore/XR_003105895.1
XR_003107714.1	ncRNA	LOC112583630	lncRNA	20	14	14	48	40	56	1.51105219176286	0.000109925715819725	0.000472866618603466	http://www.ncbi.nlm.nih.gov/nuccore/XR_003107714.1
XR_003107619.1	misc_RNA	RGS9	protein_coding	18	16	10	44	61	35	1.59203616855973	0.000111361263871821	0.000478689668084312	http://www.ncbi.nlm.nih.gov/nuccore/XR_003107619.1
XR_326551.2	ncRNA	LOC102414731	lncRNA	51	38	28	85	109	76	1.13099276090578	0.000115785571109952	0.000497341990234225	http://www.ncbi.nlm.nih.gov/nuccore/XR_326551.2
XR_003106879.1	ncRNA	LOC102414731	lncRNA	52	38	28	85	111	76	1.1293276434925	0.000126254380053869	0.000540720224025582	http://www.ncbi.nlm.nih.gov/nuccore/XR_003106879.1
XR_003108491.1	ncRNA	LOC112584148	snoRNA	15	13	16	0	1	1	-4.54869868964866	0.000129708296294715	0.000553889481474729	http://www.ncbi.nlm.nih.gov/nuccore/XR_003108491.1
XR_003102458.1	ncRNA	LOC112578152	lncRNA	65	64	44	30	24	17	-1.35261513965801	0.000142055569603443	0.000604408194979425	http://www.ncbi.nlm.nih.gov/nuccore/XR_003102458.1
XR_003103252.1	ncRNA	LOC102405118	lncRNA	13	14	23	56	63	35	1.53821821480351	0.000153396404294684	0.000650765877726215	http://www.ncbi.nlm.nih.gov/nuccore/XR_003103252.1
XR_003102713.1	ncRNA	LOC112578446	lncRNA	0	0	0	5	3	22	5.67286463582004	0.000156792262462932	0.000663727419520854	http://www.ncbi.nlm.nih.gov/nuccore/XR_003102713.1
XR_003108100.1	ncRNA	LOC112583829	lncRNA	52	48	54	24	24	15	-1.36776792196951	0.000157012293063839	0.000664177905391607	http://www.ncbi.nlm.nih.gov/nuccore/XR_003108100.1
XR_003111555.1	ncRNA	LOC112586995	lncRNA	5	21	5	22	43	71	2.03417030722042	0.000160180152798066	0.000676599113625355	http://www.ncbi.nlm.nih.gov/nuccore/XR_003111555.1
XR_003106628.1	ncRNA	LOC102397177	lncRNA	24	13	16	43	42	72	1.48816026268947	0.000166874117644944	0.000703349741710412	http://www.ncbi.nlm.nih.gov/nuccore/XR_003106628.1
XR_003109414.1	misc_RNA	HES4	protein_coding	54	58	37	16	15	27	-1.43923353770367	0.000168862718130597	0.000711218624057256	http://www.ncbi.nlm.nih.gov/nuccore/XR_003109414.1
XR_003111873.1	ncRNA	LOC112587389	lncRNA	92	100	104	58	59	26	-1.12666515646274	0.000176756937378579	0.000741263311273439	http://www.ncbi.nlm.nih.gov/nuccore/XR_003111873.1
XR_003109657.1	misc_RNA	TMEM262	protein_coding	12	8	6	24	30	46	1.86218530527041	0.000183416452567632	0.00076699040179569	http://www.ncbi.nlm.nih.gov/nuccore/XR_003109657.1
XR_003111556.1	ncRNA	LOC112586995	lncRNA	6	22	6	23	43	75	1.95351905223787	0.000185431579853203	0.000774862770423034	http://www.ncbi.nlm.nih.gov/nuccore/XR_003111556.1
XR_003104811.1	ncRNA	LOC112580420	lncRNA	38	16	28	96	108	37	1.48616294672054	0.000189999168285824	0.000793382241284949	http://www.ncbi.nlm.nih.gov/nuccore/XR_003104811.1
XR_003110244.1	ncRNA	LOC112585704	lncRNA	17	20	18	62	51	41	1.41262950866912	0.000190196595064935	0.000793639753568603	http://www.ncbi.nlm.nih.gov/nuccore/XR_003110244.1
XR_003104810.1	ncRNA	LOC112580420	lncRNA	39	17	29	101	110	37	1.47667454250642	0.00019982013078168	0.000831422408932173	http://www.ncbi.nlm.nih.gov/nuccore/XR_003104810.1
XR_003102170.1	ncRNA	LOC112578015	lncRNA	0	1	0	15	6	18	5.11221764469702	0.000205668840186855	0.000852723432434292	http://www.ncbi.nlm.nih.gov/nuccore/XR_003102170.1
XR_329196.2	ncRNA	LOC102407015	lncRNA	3	2	1	11	22	19	3.02775117566543	0.000207792913753284	0.000860309754817066	http://www.ncbi.nlm.nih.gov/nuccore/XR_329196.2
XR_003104615.1	misc_RNA	RASGRP4	protein_coding	0	1	2	12	22	12	3.8407839739438	0.000215693407375757	0.000889240944653508	http://www.ncbi.nlm.nih.gov/nuccore/XR_003104615.1
XR_003109259.1	ncRNA	LOC112584966	lncRNA	6	8	9	0	0	0	-5.46828224812173	0.000223504506806868	0.000918851861317123	http://www.ncbi.nlm.nih.gov/nuccore/XR_003109259.1
XR_003105853.1	ncRNA	LOC112581320	snoRNA	58	69	72	39	29	22	-1.21996699237537	0.000225974490591375	0.000927701455054197	http://www.ncbi.nlm.nih.gov/nuccore/XR_003105853.1
XR_003106207.1	ncRNA	LOC102399316	lncRNA	10	17	2	53	57	17	2.06823093048773	0.000226744070073636	0.000930207602561736	http://www.ncbi.nlm.nih.gov/nuccore/XR_003106207.1
XR_003102656.1	ncRNA	LOC112578407	lncRNA	0	0	0	10	9	6	5.42897307703447	0.000228498837009825	0.000936749089172117	http://www.ncbi.nlm.nih.gov/nuccore/XR_003102656.1
XR_003110722.1	ncRNA	LOC112586262	lncRNA	19	21	22	62	45	57	1.32833438310115	0.000230599686968735	0.000944026911286805	http://www.ncbi.nlm.nih.gov/nuccore/XR_003110722.1
XR_003110433.1	ncRNA	LOC112585858	snoRNA	48	41	47	22	20	6	-1.57428538135996	0.000233439945794298	0.000954328617561864	http://www.ncbi.nlm.nih.gov/nuccore/XR_003110433.1
XR_003103506.1	ncRNA	LOC112577683	lncRNA	14	3	15	35	47	34	1.77300604714383	0.000235017226369426	0.000959434850108703	http://www.ncbi.nlm.nih.gov/nuccore/XR_003103506.1
XR_003105573.1	misc_RNA	DNAH12	protein_coding	31	14	15	53	68	46	1.40373885812199	0.000236127195792837	0.00096262174798112	http://www.ncbi.nlm.nih.gov/nuccore/XR_003105573.1
XR_003105574.1	misc_RNA	DNAH12	protein_coding	31	14	15	53	68	46	1.40373885812199	0.000236127195792837	0.00096262174798112	http://www.ncbi.nlm.nih.gov/nuccore/XR_003105574.1
XR_003107697.1	ncRNA	LOC102397224	lncRNA	0	0	0	6	15	5	5.46171971532388	0.000239753618985969	0.000974686826559093	http://www.ncbi.nlm.nih.gov/nuccore/XR_003107697.1
XR_003107698.1	ncRNA	LOC102397224	lncRNA	0	0	0	6	15	5	5.46171971532388	0.000239753618985969	0.000974686826559093	http://www.ncbi.nlm.nih.gov/nuccore/XR_003107698.1
XR_003107705.1	ncRNA	LOC112583623	lncRNA	30	12	38	6	9	4	-2.16256233478974	0.000241807987205478	0.000982355450453942	http://www.ncbi.nlm.nih.gov/nuccore/XR_003107705.1
XR_003105815.1	ncRNA	LOC112581283	lncRNA	52	37	52	13	15	27	-1.4446739136302	0.000247839832588269	0.00100476536845424	http://www.ncbi.nlm.nih.gov/nuccore/XR_003105815.1
XR_003107719.1	ncRNA	LOC112583633	lncRNA	15	5	10	35	32	38	1.73409772480626	0.000254329622566874	0.00102964748859137	http://www.ncbi.nlm.nih.gov/nuccore/XR_003107719.1
XR_003109799.1	ncRNA	LOC112585326	snoRNA	92	74	85	25	46	55	-1.08530799792467	0.000260976109344079	0.00105363697184081	http://www.ncbi.nlm.nih.gov/nuccore/XR_003109799.1
XR_003106082.1	misc_RNA	HTR7	protein_coding	10	8	2	27	30	27	2.00038885361227	0.000262477026324064	0.00105896528356831	http://www.ncbi.nlm.nih.gov/nuccore/XR_003106082.1
XR_003109523.1	ncRNA	LOC112585121	lncRNA	27	13	25	54	63	54	1.31480526458343	0.000266174649573914	0.00107314275959248	http://www.ncbi.nlm.nih.gov/nuccore/XR_003109523.1
XR_003106624.1	ncRNA	LOC102397177	lncRNA	24	18	16	43	44	73	1.38418149611495	0.000267522748135908	0.00107783458690732	http://www.ncbi.nlm.nih.gov/nuccore/XR_003106624.1
XR_003102166.1	ncRNA	LOC112578011	lncRNA	14	6	6	20	21	76	2.08743215621152	0.000270733082157468	0.00109001762967807	http://www.ncbi.nlm.nih.gov/nuccore/XR_003102166.1
XR_003102549.1	ncRNA	LOC112578248	snoRNA	37	38	42	15	18	11	-1.49405709940805	0.000278961274839899	0.00112082997437392	http://www.ncbi.nlm.nih.gov/nuccore/XR_003102549.1
XR_003106886.1	ncRNA	LOC112582343	lncRNA	20	25	17	5	4	5	-2.22386138095889	0.000285119786552562	0.00114321692193846	http://www.ncbi.nlm.nih.gov/nuccore/XR_003106886.1
XR_003104657.1	ncRNA	LOC102396592	lncRNA	7	6	7	40	25	19	2.00694644444461	0.000285384793671099	0.00114349520479866	http://www.ncbi.nlm.nih.gov/nuccore/XR_003104657.1
XR_003110937.1	ncRNA	LOC102393989	lncRNA	13	13	13	0	1	1	-4.37422908459056	0.00028737100961643	0.00115066501521757	http://www.ncbi.nlm.nih.gov/nuccore/XR_003110937.1
XR_003109321.1	ncRNA	LOC112585029	lncRNA	6	3	10	25	31	25	2.0037107628807	0.000298324866258177	0.00118963654034468	http://www.ncbi.nlm.nih.gov/nuccore/XR_003109321.1
XR_003104658.1	ncRNA	LOC102396592	lncRNA	7	7	7	41	26	19	1.97041551158101	0.000302261696617021	0.00119879367599939	http://www.ncbi.nlm.nih.gov/nuccore/XR_003104658.1
XR_003104660.1	ncRNA	LOC102396592	lncRNA	7	7	7	41	26	19	1.97041551158101	0.000302261696617021	0.00119879367599939	http://www.ncbi.nlm.nih.gov/nuccore/XR_003104660.1
XR_003104662.1	ncRNA	LOC102396592	lncRNA	7	7	7	41	26	19	1.97041551158101	0.000302261696617021	0.00119879367599939	http://www.ncbi.nlm.nih.gov/nuccore/XR_003104662.1
XR_003104663.1	ncRNA	LOC102396592	lncRNA	7	7	7	41	26	19	1.97041551158101	0.000302261696617021	0.00119879367599939	http://www.ncbi.nlm.nih.gov/nuccore/XR_003104663.1
XR_003108549.1	ncRNA	LOC112584362	lncRNA	2	0	0	12	24	9	4.41109194990635	0.000301509032132837	0.00119879367599939	http://www.ncbi.nlm.nih.gov/nuccore/XR_003108549.1
XR_003107724.1	ncRNA	LOC112583635	lncRNA	4	0	1	14	12	23	3.22193342856818	0.000303824455011596	0.00120254418686377	http://www.ncbi.nlm.nih.gov/nuccore/XR_003107724.1
XR_003107725.1	ncRNA	LOC112583635	lncRNA	4	0	1	14	12	23	3.22193342856818	0.000303824455011596	0.00120254418686377	http://www.ncbi.nlm.nih.gov/nuccore/XR_003107725.1
XR_326679.2	ncRNA	LOC102413322	lncRNA	0	0	0	5	1	23	5.6261266412618	0.000303637329126778	0.00120254418686377	http://www.ncbi.nlm.nih.gov/nuccore/XR_326679.2
XR_003104616.1	misc_RNA	RASGRP4	protein_coding	0	1	2	11	21	12	3.77529138163518	0.000304280434661098	0.00120353411436318	http://www.ncbi.nlm.nih.gov/nuccore/XR_003104616.1
XR_003110749.1	ncRNA	LOC112586282	lncRNA	1524	1430	1382	841	874	466	-1.06388955494144	0.000305240242691316	0.00120651417090834	http://www.ncbi.nlm.nih.gov/nuccore/XR_003110749.1
XR_003106592.1	ncRNA	LOC112581920	snoRNA	30	39	44	12	16	14	-1.51806627648003	0.000318222163926746	0.00125358946786776	http://www.ncbi.nlm.nih.gov/nuccore/XR_003106592.1
XR_003109212.1	ncRNA	LOC112584814	snoRNA	36	27	32	15	8	7	-1.72948336430573	0.000320769018397052	0.00126192172378813	http://www.ncbi.nlm.nih.gov/nuccore/XR_003109212.1
XR_003107718.1	ncRNA	LOC112583632	lncRNA	19	5	13	44	43	34	1.63854375333867	0.000325760220484118	0.00127897531830098	http://www.ncbi.nlm.nih.gov/nuccore/XR_003107718.1
XR_003102813.1	ncRNA	LOC102399590	lncRNA	12	12	17	43	71	23	1.65015692593795	0.000337696503524698	0.00132494883194992	http://www.ncbi.nlm.nih.gov/nuccore/XR_003102813.1
XR_003104955.1	ncRNA	LOC112580626	lncRNA	25	17	16	2	8	0	-2.6225226911911	0.000339630199678019	0.00133164194991127	http://www.ncbi.nlm.nih.gov/nuccore/XR_003104955.1
XR_003110575.1	ncRNA	LOC102400277	lncRNA	3	2	1	11	14	25	2.97570214347522	0.000340385849277834	0.00133371023785403	http://www.ncbi.nlm.nih.gov/nuccore/XR_003110575.1
XR_003103584.1	misc_RNA	PKHD1L1	protein_coding	44	32	24	8	16	9	-1.6792640343169	0.000344753338167292	0.00134991829532886	http://www.ncbi.nlm.nih.gov/nuccore/XR_003103584.1
XR_003106761.1	ncRNA	LOC112582227	lncRNA	8	10	4	0	0	0	-5.38904153729221	0.000356646221220776	0.00139275471560231	http://www.ncbi.nlm.nih.gov/nuccore/XR_003106761.1
XR_329446.2	ncRNA	LOC102402583	lncRNA	48	47	29	94	131	61	1.1290566157577	0.000360481416851964	0.00140585347759612	http://www.ncbi.nlm.nih.gov/nuccore/XR_329446.2
XR_003109587.1	ncRNA	LOC112585161	lncRNA	17	14	26	1	0	8	-2.75934281338509	0.000363975794001714	0.00141853499448935	http://www.ncbi.nlm.nih.gov/nuccore/XR_003109587.1
XR_003105876.1	ncRNA	LOC112581365	lncRNA	43	45	31	18	16	11	-1.47452079968286	0.000364274012312797	0.00141875141637616	http://www.ncbi.nlm.nih.gov/nuccore/XR_003105876.1
XR_326245.2	ncRNA	LOC102404784	lncRNA	0	0	0	11	3	10	5.38251328271865	0.000368719231782617	0.0014341534457759	http://www.ncbi.nlm.nih.gov/nuccore/XR_326245.2
XR_003108589.1	ncRNA	LOC102408576	lncRNA	36	32	31	76	75	67	1.06251040439267	0.000374027428466788	0.00145383267740481	http://www.ncbi.nlm.nih.gov/nuccore/XR_003108589.1
XR_003102337.1	ncRNA	LOC102402583	lncRNA	48	47	29	93	131	61	1.1236998631851	0.000385777108865847	0.00149651823386181	http://www.ncbi.nlm.nih.gov/nuccore/XR_003102337.1
XR_003104984.1	misc_RNA	LOC102400444	protein_coding	0	0	1	15	10	9	4.91653228146774	0.000385596838226364	0.00149651823386181	http://www.ncbi.nlm.nih.gov/nuccore/XR_003104984.1
XR_329445.2	ncRNA	LOC102402583	lncRNA	48	47	29	93	131	61	1.1236998631851	0.000385777108865847	0.00149651823386181	http://www.ncbi.nlm.nih.gov/nuccore/XR_329445.2
XR_003111407.1	ncRNA	LOC112586916	lncRNA	31	42	45	92	72	93	1.04287302188805	0.000394925741508893	0.00152997739222067	http://www.ncbi.nlm.nih.gov/nuccore/XR_003111407.1
XR_003105567.1	ncRNA	LOC112581131	lncRNA	26	7	13	37	62	43	1.54693646303006	0.000396417825874392	0.00153474080136536	http://www.ncbi.nlm.nih.gov/nuccore/XR_003105567.1
XR_003102708.1	ncRNA	LOC102407301	lncRNA	0	1	1	8	14	20	4.29380638044229	0.000402665635774709	0.00155583827279507	http://www.ncbi.nlm.nih.gov/nuccore/XR_003102708.1
XR_003110909.1	misc_RNA	KIAA1324L	protein_coding	19	22	16	2	7	3	-2.33818978331176	0.000406275624072386	0.00156874986679469	http://www.ncbi.nlm.nih.gov/nuccore/XR_003110909.1
XR_003107713.1	ncRNA	LOC102389840	lncRNA	2	1	1	14	7	24	3.41924001978488	0.000416415988411656	0.00160684347739573	http://www.ncbi.nlm.nih.gov/nuccore/XR_003107713.1
XR_326342.2	ncRNA	LOC102392561	lncRNA	88	64	42	81	157	179	1.01833675848015	0.000420051402232678	0.00161980243895266	http://www.ncbi.nlm.nih.gov/nuccore/XR_326342.2
XR_003105819.1	ncRNA	LOC112581283	lncRNA	47	35	47	12	14	25	-1.42532467827774	0.000429727902767997	0.00165275613130376	http://www.ncbi.nlm.nih.gov/nuccore/XR_003105819.1
XR_003109388.1	ncRNA	LOC102413322	lncRNA	0	0	0	5	1	21	5.52448759912267	0.000433331286425467	0.00166551919818756	http://www.ncbi.nlm.nih.gov/nuccore/XR_003109388.1
XR_003106681.1	ncRNA	LOC102408293	lncRNA	6	1	1	12	19	24	2.70390511316764	0.000437950387906888	0.00167995929639348	http://www.ncbi.nlm.nih.gov/nuccore/XR_003106681.1
XR_003103048.1	ncRNA	LOC112578729	lncRNA	1	0	0	5	12	18	4.92528663129008	0.000438706208061481	0.00168175507693601	http://www.ncbi.nlm.nih.gov/nuccore/XR_003103048.1
XR_003108705.1	misc_RNA	GPR19	protein_coding	39	53	42	14	24	18	-1.3480145943733	0.000444540953690163	0.00170300551459547	http://www.ncbi.nlm.nih.gov/nuccore/XR_003108705.1
XR_329251.2	ncRNA	LOC102396058	lncRNA	41	29	24	76	70	66	1.10327417665696	0.000446973900867384	0.00171120460017729	http://www.ncbi.nlm.nih.gov/nuccore/XR_329251.2
XR_328245.2	ncRNA	LOC102396915	lncRNA	15	15	29	46	54	58	1.32902475845228	0.000476065849049945	0.00181469103261559	http://www.ncbi.nlm.nih.gov/nuccore/XR_328245.2
XR_003105112.1	ncRNA	LOC112580802	lncRNA	3	2	2	5	18	33	2.89787640137745	0.000484618910254963	0.00184565612335538	http://www.ncbi.nlm.nih.gov/nuccore/XR_003105112.1
XR_003104651.1	ncRNA	LOC102396592	lncRNA	8	12	8	50	28	22	1.77610647419978	0.000497957137904778	0.00189275515487083	http://www.ncbi.nlm.nih.gov/nuccore/XR_003104651.1
XR_003104654.1	ncRNA	LOC102396592	lncRNA	8	11	8	50	27	21	1.80068495509612	0.000507858114480883	0.0019291348520177	http://www.ncbi.nlm.nih.gov/nuccore/XR_003104654.1
XR_003104659.1	ncRNA	LOC102396592	lncRNA	3	4	6	29	19	16	2.22790288855603	0.000515410771805918	0.00195528317454731	http://www.ncbi.nlm.nih.gov/nuccore/XR_003104659.1
XR_003106188.1	ncRNA	LOC112581589	lncRNA	0	0	0	5	13	5	5.283675078253	0.000517162507750819	0.00195690510371791	http://www.ncbi.nlm.nih.gov/nuccore/XR_003106188.1
XR_003102649.1	misc_RNA	TNFSF13B	protein_coding	5	22	5	0	0	1	-4.97718688721539	0.000542752366451162	0.00204837335976339	http://www.ncbi.nlm.nih.gov/nuccore/XR_003102649.1
XR_003103128.1	ncRNA	LOC112578783	lncRNA	18	3	3	49	29	23	2.03491090888998	0.000549540941106978	0.00207265570432993	http://www.ncbi.nlm.nih.gov/nuccore/XR_003103128.1
XR_003104486.1	ncRNA	LOC112580209	lncRNA	10	11	11	39	28	34	1.58456208790954	0.000554092467658167	0.00208847489744013	http://www.ncbi.nlm.nih.gov/nuccore/XR_003104486.1
XR_003104661.1	ncRNA	LOC102396592	lncRNA	3	5	6	30	20	16	2.16557374743536	0.000555493480166142	0.00209240649810004	http://www.ncbi.nlm.nih.gov/nuccore/XR_003104661.1
XR_003110901.1	ncRNA	LOC112586468	lncRNA	53	38	49	18	27	15	-1.30590479194031	0.000562926453214786	0.00211767570495086	http://www.ncbi.nlm.nih.gov/nuccore/XR_003110901.1
XR_003109464.1	misc_RNA	PIGZ	protein_coding	4	6	2	20	26	15	2.26777957294494	0.0005643234319121	0.00212156577682195	http://www.ncbi.nlm.nih.gov/nuccore/XR_003109464.1
XR_003107712.1	ncRNA	LOC102389840	lncRNA	2	1	2	14	7	25	3.12437444402257	0.000565975139818931	0.00212640788392125	http://www.ncbi.nlm.nih.gov/nuccore/XR_003107712.1
XR_003107336.1	ncRNA	LOC102408923	lncRNA	1	0	1	9	17	13	4.19383362299377	0.000580199320520585	0.00217565441165064	http://www.ncbi.nlm.nih.gov/nuccore/XR_003107336.1
XR_003106627.1	ncRNA	LOC102397177	lncRNA	27	18	16	42	45	72	1.30334049195383	0.000586226329369513	0.00219543825848441	http://www.ncbi.nlm.nih.gov/nuccore/XR_003106627.1
XR_328802.2	ncRNA	LOC102413754	lncRNA	4	16	6	42	26	29	1.82973780583455	0.000589074524730034	0.00220469249140319	http://www.ncbi.nlm.nih.gov/nuccore/XR_328802.2
XR_003108588.1	ncRNA	LOC102408576	lncRNA	35	31	27	71	71	62	1.05804276614988	0.000602124155518852	0.00224921266016819	http://www.ncbi.nlm.nih.gov/nuccore/XR_003108588.1
XR_003106430.1	ncRNA	LOC102397863	lncRNA	26	17	21	63	57	41	1.2599238363425	0.000614010317657268	0.00228049829544116	http://www.ncbi.nlm.nih.gov/nuccore/XR_003106430.1
XR_003102382.1	ncRNA	LOC102400844	lncRNA	48	45	19	81	73	98	1.10092510153469	0.000618836955968779	0.00229550815012277	http://www.ncbi.nlm.nih.gov/nuccore/XR_003102382.1
XR_003104327.1	ncRNA	LOC112579971	lncRNA	37	18	23	9	10	1	-2.02990745826997	0.000619842136016743	0.00229703260767547	http://www.ncbi.nlm.nih.gov/nuccore/XR_003104327.1
XR_003109804.1	ncRNA	LOC112585331	snoRNA	63	45	36	14	5	31	-1.59637633226306	0.000620033776071142	0.00229703260767547	http://www.ncbi.nlm.nih.gov/nuccore/XR_003109804.1
XR_003105867.1	ncRNA	LOC112581364	lncRNA	103	57	70	33	41	44	-1.04084284303477	0.000620885376902043	0.00229772554578104	http://www.ncbi.nlm.nih.gov/nuccore/XR_003105867.1
XR_328680.2	ncRNA	LOC102391387	lncRNA	3	1	5	19	17	17	2.47728773308514	0.000631867133147053	0.00233200458357176	http://www.ncbi.nlm.nih.gov/nuccore/XR_328680.2
XR_003106625.1	ncRNA	LOC102397177	lncRNA	25	18	16	42	39	77	1.34244043593219	0.000633434250136483	0.00233631332889456	http://www.ncbi.nlm.nih.gov/nuccore/XR_003106625.1
XR_003107764.1	ncRNA	LOC112583658	lncRNA	4	10	6	0	0	0	-5.26550203334513	0.000635014918705026	0.00234066659189759	http://www.ncbi.nlm.nih.gov/nuccore/XR_003107764.1
XR_003105216.1	ncRNA	LOC102392624	lncRNA	37	35	28	64	75	75	1.01756748365438	0.000644415595289615	0.00237382077508701	http://www.ncbi.nlm.nih.gov/nuccore/XR_003105216.1
XR_003110744.1	ncRNA	LOC102409318	lncRNA	2	1	2	19	10	14	3.03911358545726	0.000647279311765454	0.00238286829759499	http://www.ncbi.nlm.nih.gov/nuccore/XR_003110744.1
XR_003108706.1	misc_RNA	GPR19	protein_coding	37	49	38	13	21	18	-1.34183649169431	0.000651031280173608	0.00239517234983946	http://www.ncbi.nlm.nih.gov/nuccore/XR_003108706.1
XR_003110393.1	ncRNA	LOC112585811	lncRNA	87	120	64	61	39	16	-1.28033780377024	0.000652098240521589	0.00239758887678567	http://www.ncbi.nlm.nih.gov/nuccore/XR_003110393.1
XR_327307.2	ncRNA	TRNP1	lncRNA	30	49	35	74	82	86	1.00180848550721	0.00066030005133862	0.00242621879329075	http://www.ncbi.nlm.nih.gov/nuccore/XR_327307.2
XR_003106736.1	ncRNA	LOC102413408	lncRNA	29	5	5	96	71	83	2.64115311837616	0.000666717439175524	0.00244826014410811	http://www.ncbi.nlm.nih.gov/nuccore/XR_003106736.1
XR_003110262.1	ncRNA	LOC102406432	lncRNA	14	17	16	3	5	0	-2.63908428488127	0.000679617994576579	0.00248626207527827	http://www.ncbi.nlm.nih.gov/nuccore/XR_003110262.1
XR_326184.2	ncRNA	LOC102410314	lncRNA	43	43	19	18	8	8	-1.67959825539648	0.000681122128827035	0.00249020635717501	http://www.ncbi.nlm.nih.gov/nuccore/XR_326184.2
XR_003109728.1	misc_RNA	BRSK2	protein_coding	13	23	13	3	5	1	-2.52867349143597	0.000692667025272399	0.0025229479313037	http://www.ncbi.nlm.nih.gov/nuccore/XR_003109728.1
XR_003109729.1	misc_RNA	BRSK2	protein_coding	13	23	13	3	5	1	-2.52867349143597	0.000692667025272399	0.0025229479313037	http://www.ncbi.nlm.nih.gov/nuccore/XR_003109729.1
XR_003109730.1	misc_RNA	BRSK2	protein_coding	13	23	13	3	5	1	-2.52867349143597	0.000692667025272399	0.0025229479313037	http://www.ncbi.nlm.nih.gov/nuccore/XR_003109730.1
XR_003109731.1	misc_RNA	BRSK2	protein_coding	13	23	13	3	5	1	-2.52867349143597	0.000692667025272399	0.0025229479313037	http://www.ncbi.nlm.nih.gov/nuccore/XR_003109731.1
XR_003104630.1	misc_RNA	SPTBN4	protein_coding	7	13	14	27	41	38	1.54549322958027	0.000715964878885039	0.00260618348814567	http://www.ncbi.nlm.nih.gov/nuccore/XR_003104630.1
XR_003105932.1	ncRNA	LOC112581386	lncRNA	1	1	2	10	5	30	3.40209130837084	0.000725361018383955	0.00263874331890019	http://www.ncbi.nlm.nih.gov/nuccore/XR_003105932.1
XR_003107337.1	ncRNA	LOC102408923	lncRNA	1	0	1	13	10	14	4.13443044745997	0.000726335093906066	0.00263900246051887	http://www.ncbi.nlm.nih.gov/nuccore/XR_003107337.1
XR_003109459.1	ncRNA	LOC102405154	lncRNA	7	6	3	24	30	15	2.03509926374665	0.000726286994550461	0.00263900246051887	http://www.ncbi.nlm.nih.gov/nuccore/XR_003109459.1
XR_003110335.1	ncRNA	LOC102412912	lncRNA	17	17	19	52	45	40	1.29426705907071	0.000738698825837969	0.00268225673034085	http://www.ncbi.nlm.nih.gov/nuccore/XR_003110335.1
XR_003107984.1	ncRNA	LOC112583769	lncRNA	0	0	0	3	12	7	5.21096474393085	0.000748363758801742	0.00271397923942617	http://www.ncbi.nlm.nih.gov/nuccore/XR_003107984.1
XR_003112003.1	ncRNA	LOC112587493	lncRNA	6	19	13	30	44	43	1.52771771763976	0.000749553769564587	0.0027166096322843	http://www.ncbi.nlm.nih.gov/nuccore/XR_003112003.1
XR_003109753.1	ncRNA	LOC112585281	lncRNA	79	74	52	38	25	39	-1.07596488781653	0.000750807035905369	0.00271946588098066	http://www.ncbi.nlm.nih.gov/nuccore/XR_003109753.1
XR_003105710.1	ncRNA	LOC112581217	lncRNA	3	5	3	7	21	35	2.41459536910534	0.000755248922581501	0.00273386080582753	http://www.ncbi.nlm.nih.gov/nuccore/XR_003105710.1
XR_327445.2	ncRNA	LOC102404419	lncRNA	3	13	5	24	26	32	1.87905300434055	0.000756305958557956	0.00273510320580557	http://www.ncbi.nlm.nih.gov/nuccore/XR_327445.2
XR_003107091.1	ncRNA	LOC112582765	lncRNA	24	22	29	49	68	58	1.13411966528198	0.000765208842139514	0.00276477805386131	http://www.ncbi.nlm.nih.gov/nuccore/XR_003107091.1
XR_003110872.1	ncRNA	LOC102401184	lncRNA	9	5	2	25	34	13	2.1015024267551	0.000780770001745474	0.00281404527139583	http://www.ncbi.nlm.nih.gov/nuccore/XR_003110872.1
XR_003110873.1	ncRNA	LOC102401184	lncRNA	9	5	2	25	34	13	2.1015024267551	0.000780770001745474	0.00281404527139583	http://www.ncbi.nlm.nih.gov/nuccore/XR_003110873.1
XR_003110876.1	ncRNA	LOC102401184	lncRNA	9	5	2	25	34	13	2.1015024267551	0.000780770001745474	0.00281404527139583	http://www.ncbi.nlm.nih.gov/nuccore/XR_003110876.1
XR_326379.2	ncRNA	LOC102404230	lncRNA	7	8	10	27	33	25	1.68012985784636	0.000797764580417773	0.00286998876130603	http://www.ncbi.nlm.nih.gov/nuccore/XR_326379.2
XR_003103516.1	ncRNA	LOC112579116	lncRNA	32	38	33	94	97	46	1.12749926058219	0.00079943050936048	0.00287421325813122	http://www.ncbi.nlm.nih.gov/nuccore/XR_003103516.1
XR_003104540.1	ncRNA	LOC112580241	lncRNA	4	2	1	18	11	18	2.68449595817535	0.00080171883917851	0.00287889946795919	http://www.ncbi.nlm.nih.gov/nuccore/XR_003104540.1
XR_003103820.1	misc_RNA	GMPR	protein_coding	41	32	53	66	86	120	1.01764211106585	0.000811153230753274	0.00290741985713283	http://www.ncbi.nlm.nih.gov/nuccore/XR_003103820.1
XR_003105022.1	ncRNA	LOC112580679	lncRNA	30	21	20	48	45	82	1.22309505118495	0.000823459074802633	0.00294971921035306	http://www.ncbi.nlm.nih.gov/nuccore/XR_003105022.1
XR_003104653.1	ncRNA	LOC102396592	lncRNA	7	11	7	46	23	21	1.78926851834165	0.000824649199953169	0.00295217343718691	http://www.ncbi.nlm.nih.gov/nuccore/XR_003104653.1
XR_003110045.1	ncRNA	LOC112585584	lncRNA	4	6	9	0	0	0	-5.19919498069197	0.000830124306278148	0.00296995513739416	http://www.ncbi.nlm.nih.gov/nuccore/XR_003110045.1
XR_328459.2	misc_RNA	RASGRP4	protein_coding	0	1	2	11	17	10	3.56794179416303	0.000832126109611239	0.00297529616928887	http://www.ncbi.nlm.nih.gov/nuccore/XR_328459.2
XR_003111691.1	ncRNA	LOC112587164	snoRNA	52	59	36	20	26	21	-1.21264196243733	0.000834692572211254	0.00298264839678911	http://www.ncbi.nlm.nih.gov/nuccore/XR_003111691.1
XR_326981.2	ncRNA	LOC102389840	lncRNA	2	1	2	12	7	25	3.05671083808618	0.000843869551241408	0.00301359889832454	http://www.ncbi.nlm.nih.gov/nuccore/XR_326981.2
XR_003110936.1	ncRNA	LOC102393989	lncRNA	8	12	13	0	1	1	-4.14156735945154	0.000848443834596905	0.00302623713060007	http://www.ncbi.nlm.nih.gov/nuccore/XR_003110936.1
XR_003107589.1	ncRNA	LOC112583510	lncRNA	21	7	7	0	1	1	-4.20019463174776	0.000851152078314699	0.00303404576209008	http://www.ncbi.nlm.nih.gov/nuccore/XR_003107589.1
XR_003104516.1	misc_RNA	LOC112580226	protein_coding	20	20	29	4	2	12	-2.02917916293264	0.000869828361998055	0.0030987304108718	http://www.ncbi.nlm.nih.gov/nuccore/XR_003104516.1
XR_003109732.1	misc_RNA	BRSK2	protein_coding	13	23	12	3	5	1	-2.49798835445981	0.000878527660430411	0.00312401015990035	http://www.ncbi.nlm.nih.gov/nuccore/XR_003109732.1
XR_003109889.1	ncRNA	LOC102412171	lncRNA	65	39	42	22	21	23	-1.21806548917396	0.000894794249685228	0.00317798735337779	http://www.ncbi.nlm.nih.gov/nuccore/XR_003109889.1
XR_003105992.1	ncRNA	LOC102389080	lncRNA	2	0	0	23	9	6	4.2136017688741	0.000914039240212177	0.00324043262479102	http://www.ncbi.nlm.nih.gov/nuccore/XR_003105992.1
XR_327306.2	ncRNA	TRNP1	lncRNA	23	47	31	67	72	85	1.06317294211115	0.000920432264691624	0.00326111940568923	http://www.ncbi.nlm.nih.gov/nuccore/XR_327306.2
XR_003105458.1	ncRNA	LOC112581008	snoRNA	1	1	0	11	22	5	4.164099358275	0.000925414706642476	0.00327678641734217	http://www.ncbi.nlm.nih.gov/nuccore/XR_003105458.1
XR_326266.2	ncRNA	LOC102401116	lncRNA	35	35	31	18	10	10	-1.47801341713091	0.000926591801148336	0.00327896832294986	http://www.ncbi.nlm.nih.gov/nuccore/XR_326266.2
XR_328679.2	ncRNA	LOC102391387	lncRNA	3	1	5	19	15	17	2.42370979913934	0.000942190730171885	0.00332975005782534	http://www.ncbi.nlm.nih.gov/nuccore/XR_328679.2
XR_003110043.1	misc_RNA	KCNMB3	protein_coding	31	18	22	50	58	58	1.14685793955572	0.00094355318660193	0.003330925077823	http://www.ncbi.nlm.nih.gov/nuccore/XR_003110043.1
XR_003107236.1	ncRNA	LOC102391984	lncRNA	32	23	42	57	92	69	1.07530328749043	0.000947108256532399	0.00334145737337864	http://www.ncbi.nlm.nih.gov/nuccore/XR_003107236.1
XR_003111686.1	ncRNA	LOC112587158	snoRNA	11	11	13	1	1	2	-3.21537859611969	0.000948331377225895	0.00334375466300518	http://www.ncbi.nlm.nih.gov/nuccore/XR_003111686.1
XR_003105934.1	ncRNA	LOC112581386	lncRNA	1	1	1	9	4	28	3.68742805713748	0.000949189133576005	0.00334476170879164	http://www.ncbi.nlm.nih.gov/nuccore/XR_003105934.1
XR_328717.2	ncRNA	LOC102406015	lncRNA	45	20	18	7	4	13	-1.8546313508396	0.00096087399740136	0.00338389722217371	http://www.ncbi.nlm.nih.gov/nuccore/XR_328717.2
XR_003105933.1	ncRNA	LOC112581386	lncRNA	1	1	2	10	4	30	3.37049693614274	0.000965458377109347	0.00339799498650286	http://www.ncbi.nlm.nih.gov/nuccore/XR_003105933.1
XR_003107823.1	ncRNA	LOC102401897	lncRNA	23	19	22	34	67	58	1.21973348071612	0.000966289980189906	0.00339887558615535	http://www.ncbi.nlm.nih.gov/nuccore/XR_003107823.1
XR_003102381.1	ncRNA	LOC102400844	lncRNA	48	44	18	81	68	96	1.08833224763296	0.000983417485103139	0.00345288805880658	http://www.ncbi.nlm.nih.gov/nuccore/XR_003102381.1
XR_003104656.1	ncRNA	LOC102396592	lncRNA	4	9	7	39	21	18	1.89865476567339	0.000985376538555189	0.00345768982256521	http://www.ncbi.nlm.nih.gov/nuccore/XR_003104656.1
XR_003110069.1	misc_RNA	LOC102397004	protein_coding	16	11	10	30	21	70	1.63089265949794	0.000987126440661492	0.00346175235279369	http://www.ncbi.nlm.nih.gov/nuccore/XR_003110069.1
XR_003104655.1	ncRNA	LOC102396592	lncRNA	4	10	7	39	22	19	1.86345875151484	0.000997505957560946	0.00349396035224763	http://www.ncbi.nlm.nih.gov/nuccore/XR_003104655.1
XR_003102779.1	ncRNA	LOC112578484	lncRNA	5	1	2	17	14	17	2.51737788550351	0.0010329322932307	0.00361371764585676	http://www.ncbi.nlm.nih.gov/nuccore/XR_003102779.1
XR_003109774.1	ncRNA	LOC112585300	snoRNA	12	14	13	2	1	3	-2.781177500272	0.00103462697538621	0.00361748163762428	http://www.ncbi.nlm.nih.gov/nuccore/XR_003109774.1
XR_003104652.1	ncRNA	LOC102396592	lncRNA	5	10	7	39	23	19	1.81487678629921	0.0010383033561328	0.0036281658218484	http://www.ncbi.nlm.nih.gov/nuccore/XR_003104652.1
XR_328028.2	ncRNA	LOC102414028	lncRNA	101	52	63	272	288	117	1.5851026879761	0.00105127882826119	0.00367131184588706	http://www.ncbi.nlm.nih.gov/nuccore/XR_328028.2
XR_003105192.1	ncRNA	LOC102416007	lncRNA	10	15	14	30	33	49	1.43358288606032	0.00105588636333242	0.00368520100300974	http://www.ncbi.nlm.nih.gov/nuccore/XR_003105192.1
XR_003108463.1	ncRNA	LOC112584117	snoRNA	42	71	49	32	24	17	-1.22361348330864	0.00107023292188479	0.003728594553837	http://www.ncbi.nlm.nih.gov/nuccore/XR_003108463.1
XR_003109125.1	ncRNA	LOC112584720	lncRNA	1	0	0	3	6	23	4.79379054830484	0.00107595176628335	0.00374405596767408	http://www.ncbi.nlm.nih.gov/nuccore/XR_003109125.1
XR_003105575.1	misc_RNA	DNAH12	protein_coding	18	9	12	32	41	37	1.41652904980692	0.00108496912895831	0.00377318829737672	http://www.ncbi.nlm.nih.gov/nuccore/XR_003105575.1
XR_003106752.1	ncRNA	LOC112582194	lncRNA	102	70	58	47	44	23	-1.07695515627919	0.00109673640447548	0.00380731652052474	http://www.ncbi.nlm.nih.gov/nuccore/XR_003106752.1
XR_003107304.1	ncRNA	LOC112582953	lncRNA	15	22	24	1	4	10	-2.12719645899294	0.00109641109359007	0.00380731652052474	http://www.ncbi.nlm.nih.gov/nuccore/XR_003107304.1
XR_003105196.1	ncRNA	LOC102416007	lncRNA	10	14	14	28	33	49	1.44351935010278	0.00112298149812477	0.00388918829267618	http://www.ncbi.nlm.nih.gov/nuccore/XR_003105196.1
XR_003107326.1	ncRNA	LOC112582967	lncRNA	1	2	1	9	9	21	3.19826151693913	0.00114047216135325	0.00394742466268272	http://www.ncbi.nlm.nih.gov/nuccore/XR_003107326.1
XR_003110083.1	ncRNA	LOC112585606	lncRNA	0	0	0	4	10	6	5.08182797126665	0.00114538049347376	0.00396206767150747	http://www.ncbi.nlm.nih.gov/nuccore/XR_003110083.1
XR_003107088.1	ncRNA	LOC112582765	lncRNA	13	19	13	36	47	37	1.33092355345232	0.00114807186350265	0.00396902904437404	http://www.ncbi.nlm.nih.gov/nuccore/XR_003107088.1
XR_003104941.1	ncRNA	LOC112580614	lncRNA	10	8	10	24	25	41	1.59992990785838	0.00115476781962856	0.00398981836498142	http://www.ncbi.nlm.nih.gov/nuccore/XR_003104941.1
XR_003110358.1	ncRNA	CCDC163	lncRNA	45	40	32	19	17	14	-1.29867193552123	0.00116110258917831	0.00400933593404396	http://www.ncbi.nlm.nih.gov/nuccore/XR_003110358.1
XR_003107898.1	ncRNA	LOC112583722	lncRNA	4	3	7	8	20	42	2.21370576575036	0.00116212146128907	0.00401048527904126	http://www.ncbi.nlm.nih.gov/nuccore/XR_003107898.1
XR_003112090.1	ncRNA	LOC112587579	lncRNA	9	5	9	14	42	29	1.78512736745543	0.0011648996569118	0.00401533219003913	http://www.ncbi.nlm.nih.gov/nuccore/XR_003112090.1
XR_003107303.1	misc_RNA	HCRTR1	protein_coding	7	25	28	73	53	42	1.40369339480305	0.00116649760706846	0.00401847083731422	http://www.ncbi.nlm.nih.gov/nuccore/XR_003107303.1
XR_003112167.1	ncRNA	LOC112587659	snoRNA	30	20	19	8	5	8	-1.78528472009512	0.00117279396905314	0.00403778182749393	http://www.ncbi.nlm.nih.gov/nuccore/XR_003112167.1
XR_003111186.1	ncRNA	LOC112586693	snoRNA	11	11	12	1	1	2	-3.17231468101825	0.00117605889243672	0.00404425899128534	http://www.ncbi.nlm.nih.gov/nuccore/XR_003111186.1
XR_003110392.1	ncRNA	LOC112585811	lncRNA	85	111	58	60	36	16	-1.23508475557965	0.00118112184889205	0.00405928179225333	http://www.ncbi.nlm.nih.gov/nuccore/XR_003110392.1
XR_003105194.1	ncRNA	LOC102416007	lncRNA	10	15	14	27	35	50	1.43035742506467	0.00119018425241918	0.00408802417135283	http://www.ncbi.nlm.nih.gov/nuccore/XR_003105194.1
XR_003112229.1	ncRNA	LOC112587787	lncRNA	12	18	25	38	71	39	1.32828877816134	0.00119661663061367	0.00410770453468439	http://www.ncbi.nlm.nih.gov/nuccore/XR_003112229.1
XR_003112375.1	misc_RNA	GANC	protein_coding	6	0	12	44	75	65	3.24462287215806	0.00121028380313087	0.00414003458929376	http://www.ncbi.nlm.nih.gov/nuccore/XR_003112375.1
XR_003110047.1	ncRNA	LOC112585584	lncRNA	3	6	9	0	0	0	-5.12477197592949	0.00122291895813945	0.00418080949080891	http://www.ncbi.nlm.nih.gov/nuccore/XR_003110047.1
XR_003105193.1	ncRNA	LOC102416007	lncRNA	9	13	14	26	33	47	1.46581709114803	0.0012278647235288	0.00419036612594824	http://www.ncbi.nlm.nih.gov/nuccore/XR_003105193.1
XR_003105195.1	ncRNA	LOC102416007	lncRNA	9	13	14	26	33	47	1.46581709114803	0.0012278647235288	0.00419036612594824	http://www.ncbi.nlm.nih.gov/nuccore/XR_003105195.1
XR_003110430.1	ncRNA	LOC112585855	snoRNA	41	52	44	16	24	24	-1.18640255355431	0.00122712167535208	0.00419036612594824	http://www.ncbi.nlm.nih.gov/nuccore/XR_003110430.1
XR_003106759.1	ncRNA	LOC112582225	lncRNA	0	0	1	7	7	14	4.6173802199186	0.00126878009660379	0.00432242916360476	http://www.ncbi.nlm.nih.gov/nuccore/XR_003106759.1
XR_003106416.1	ncRNA	LOC112581780	lncRNA	29	25	10	3	3	10	-2.07348644985955	0.00132940378906322	0.00451580159841	http://www.ncbi.nlm.nih.gov/nuccore/XR_003106416.1
XR_003105873.1	ncRNA	LOC112581365	lncRNA	47	54	33	25	15	19	-1.25050098782775	0.00135247769334717	0.00458618596015521	http://www.ncbi.nlm.nih.gov/nuccore/XR_003105873.1
XR_003109297.1	ncRNA	LOC102404194	lncRNA	18	24	12	38	53	45	1.25009303222652	0.00135604002444525	0.00459096035044865	http://www.ncbi.nlm.nih.gov/nuccore/XR_003109297.1
XR_003109380.1	ncRNA	LOC112585055	lncRNA	0	0	0	6	1	14	5.17315809160572	0.00137278734833728	0.00464427942035863	http://www.ncbi.nlm.nih.gov/nuccore/XR_003109380.1
XR_003110555.1	ncRNA	LOC112586165	lncRNA	66	72	53	22	45	32	-1.03678142400083	0.00139797063681048	0.00472400944670176	http://www.ncbi.nlm.nih.gov/nuccore/XR_003110555.1
XR_003105198.1	ncRNA	LOC102416007	lncRNA	11	15	15	30	34	49	1.37404371349753	0.00140432880549215	0.0047427534355327	http://www.ncbi.nlm.nih.gov/nuccore/XR_003105198.1
XR_003111521.1	misc_RNA	RGL3	protein_coding	2	1	2	10	13	16	2.87695396943534	0.00140715325398842	0.00474954845428192	http://www.ncbi.nlm.nih.gov/nuccore/XR_003111521.1
XR_003103581.1	ncRNA	LOC112579144	lncRNA	0	0	1	8	18	3	4.66127536286917	0.00144028388498612	0.00485856871992432	http://www.ncbi.nlm.nih.gov/nuccore/XR_003103581.1
XR_003107542.1	ncRNA	LOC112583460	lncRNA	5	3	5	15	19	23	2.04650896051893	0.00144827912342738	0.00488272188901758	http://www.ncbi.nlm.nih.gov/nuccore/XR_003107542.1
XR_003106484.1	ncRNA	LOC112581831	lncRNA	51	91	49	14	31	43	-1.21430017663432	0.00147358209745524	0.00496230468993279	http://www.ncbi.nlm.nih.gov/nuccore/XR_003106484.1
XR_003104487.1	ncRNA	LOC112580209	lncRNA	8	10	10	32	22	33	1.55943650949017	0.00153111924895789	0.00514125395141173	http://www.ncbi.nlm.nih.gov/nuccore/XR_003104487.1
XR_003109782.1	ncRNA	LOC112585308	snoRNA	31	27	32	12	14	9	-1.44392981552978	0.00154656258359286	0.00519012908363024	http://www.ncbi.nlm.nih.gov/nuccore/XR_003109782.1
XR_003102383.1	ncRNA	LOC102400844	lncRNA	41	30	12	72	54	69	1.17257325972399	0.00155890292852129	0.00522159136553152	http://www.ncbi.nlm.nih.gov/nuccore/XR_003102383.1
XR_003107238.1	ncRNA	LOC102391984	lncRNA	30	21	41	49	90	69	1.08000998494844	0.00155753129938874	0.00522159136553152	http://www.ncbi.nlm.nih.gov/nuccore/XR_003107238.1
XR_003107711.1	ncRNA	LOC112583628	lncRNA	13	18	8	0	4	2	-2.79460080607656	0.00157275499130896	0.00525991171578499	http://www.ncbi.nlm.nih.gov/nuccore/XR_003107711.1
XR_003110652.1	ncRNA	LOC102391387	lncRNA	3	1	4	19	11	16	2.45234610237581	0.00158879879681164	0.00530749586637762	http://www.ncbi.nlm.nih.gov/nuccore/XR_003110652.1
XR_003108144.1	ncRNA	LOC102416526	lncRNA	2	2	3	4	5	49	2.9432594950694	0.0015943258201388	0.00532291761538059	http://www.ncbi.nlm.nih.gov/nuccore/XR_003108144.1
XR_326733.2	ncRNA	LOC102395359	lncRNA	16	22	19	49	66	30	1.26322312271503	0.00164364383770605	0.00547818807025629	http://www.ncbi.nlm.nih.gov/nuccore/XR_326733.2
XR_327174.2	ncRNA	LOC102413980	lncRNA	1	0	0	2	2	29	4.83677938868298	0.00164359165608988	0.00547818807025629	http://www.ncbi.nlm.nih.gov/nuccore/XR_327174.2
XR_003111657.1	ncRNA	LOC102401360	lncRNA	5	9	10	17	19	53	1.79204995969658	0.00164779079232804	0.00548575453983468	http://www.ncbi.nlm.nih.gov/nuccore/XR_003111657.1
XR_003102340.1	ncRNA	LOC102402583	lncRNA	37	42	26	73	113	48	1.07491653718977	0.00165097989217931	0.00549324328382485	http://www.ncbi.nlm.nih.gov/nuccore/XR_003102340.1
XR_003110239.1	ncRNA	LOC112585700	lncRNA	14	8	13	2	2	1	-2.88510420273673	0.00166687708596546	0.00553353971865648	http://www.ncbi.nlm.nih.gov/nuccore/XR_003110239.1
XR_327670.2	misc_RNA	LOC102400444	protein_coding	1	0	6	12	13	22	2.64506544164042	0.00167905146814411	0.00556539141864337	http://www.ncbi.nlm.nih.gov/nuccore/XR_327670.2
XR_003104479.1	ncRNA	LOC112580206	lncRNA	17	15	6	30	24	62	1.53642372555375	0.00168488801278907	0.00558065457380448	http://www.ncbi.nlm.nih.gov/nuccore/XR_003104479.1
XR_003107089.1	ncRNA	LOC112582765	lncRNA	12	17	12	35	40	34	1.32920822089458	0.00170392415162219	0.00564050996057947	http://www.ncbi.nlm.nih.gov/nuccore/XR_003107089.1
XR_003111658.1	ncRNA	LOC102401360	lncRNA	5	9	10	16	19	55	1.80654857639569	0.00171502481438051	0.00567083431270841	http://www.ncbi.nlm.nih.gov/nuccore/XR_003111658.1
XR_328291.2	ncRNA	LOC102414615	lncRNA	7	5	1	16	13	31	2.13597456261089	0.00172394709177678	0.00569711401838726	http://www.ncbi.nlm.nih.gov/nuccore/XR_328291.2
XR_326900.2	ncRNA	LOC102403530	lncRNA	0	1	0	3	8	17	4.60061448188293	0.0017286262454902	0.00570934973510492	http://www.ncbi.nlm.nih.gov/nuccore/XR_326900.2
XR_003102134.1	ncRNA	LOC112577993	lncRNA	11	7	6	1	0	0	-4.55144005085489	0.00174406502630027	0.00575708873164955	http://www.ncbi.nlm.nih.gov/nuccore/XR_003102134.1
XR_003104887.1	ncRNA	LOC112580489	snoRNA	4	9	4	0	0	0	-5.02616760106786	0.0017720751889169	0.00584295067930524	http://www.ncbi.nlm.nih.gov/nuccore/XR_003104887.1
XR_003104480.1	ncRNA	LOC112580206	lncRNA	19	19	9	35	28	68	1.40327874779977	0.00177748191168106	0.00585417422855632	http://www.ncbi.nlm.nih.gov/nuccore/XR_003104480.1
XR_003102339.1	ncRNA	LOC102402583	lncRNA	37	42	26	72	113	48	1.06836121091511	0.00177944008049954	0.00585732359831099	http://www.ncbi.nlm.nih.gov/nuccore/XR_003102339.1
XR_003109322.1	ncRNA	LOC112585030	lncRNA	0	0	0	6	2	11	5.03053739388884	0.00178919965542104	0.00588282406388719	http://www.ncbi.nlm.nih.gov/nuccore/XR_003109322.1
XR_329010.2	ncRNA	LOC102389309	lncRNA	12	9	13	36	52	17	1.54366681721791	0.00179163592534691	0.00588421551661686	http://www.ncbi.nlm.nih.gov/nuccore/XR_329010.2
XR_003111382.1	ncRNA	LOC112586900	lncRNA	2	2	4	18	16	11	2.41363968344314	0.00179431851950427	0.00588971704942277	http://www.ncbi.nlm.nih.gov/nuccore/XR_003111382.1
XR_003106111.1	misc_RNA	PLEKHS1	protein_coding	1	1	0	8	21	5	3.99724926145128	0.00179781191911569	0.0058978723227555	http://www.ncbi.nlm.nih.gov/nuccore/XR_003106111.1
XR_003102429.1	ncRNA	LOC102392771	lncRNA	5	8	8	21	24	27	1.69026476311743	0.00180257120315145	0.00591016895884652	http://www.ncbi.nlm.nih.gov/nuccore/XR_003102429.1
XR_003103044.1	ncRNA	LOC102390935	lncRNA	14	26	7	26	27	105	1.66046351863281	0.00181109614386986	0.00593479151180674	http://www.ncbi.nlm.nih.gov/nuccore/XR_003103044.1
XR_003105995.1	ncRNA	LOC102389080	lncRNA	2	0	0	22	7	5	4.05998896404131	0.00183900583153758	0.00601950061095673	http://www.ncbi.nlm.nih.gov/nuccore/XR_003105995.1
XR_003105197.1	ncRNA	LOC102416007	lncRNA	9	13	13	25	30	46	1.43807809296622	0.00185179373931727	0.00605796653612128	http://www.ncbi.nlm.nih.gov/nuccore/XR_003105197.1
XR_003110046.1	ncRNA	LOC112585584	lncRNA	2	6	9	0	0	0	-5.04640221954437	0.00187961795572031	0.00613868523415696	http://www.ncbi.nlm.nih.gov/nuccore/XR_003110046.1
XR_003109102.1	ncRNA	LOC102411767	lncRNA	1	2	1	7	12	17	3.07662994367581	0.00189489030365122	0.00618510816032665	http://www.ncbi.nlm.nih.gov/nuccore/XR_003109102.1
XR_003110748.1	ncRNA	LOC102409318	lncRNA	3	1	2	13	10	17	2.6626340135278	0.00189779209865446	0.00619112310755244	http://www.ncbi.nlm.nih.gov/nuccore/XR_003110748.1
XR_003102881.1	ncRNA	LOC112578533	lncRNA	9	8	1	0	0	0	-5.08576811302595	0.00192172049143175	0.00626219509080826	http://www.ncbi.nlm.nih.gov/nuccore/XR_003102881.1
XR_003111289.1	ncRNA	LOC112586834	lncRNA	1	1	1	23	4	8	3.50592244557135	0.00197472728326593	0.00642775929731214	http://www.ncbi.nlm.nih.gov/nuccore/XR_003111289.1
XR_003108149.1	ncRNA	LOC102394088	lncRNA	5	4	2	14	21	16	2.13273061625356	0.00199368065258961	0.00648584145522473	http://www.ncbi.nlm.nih.gov/nuccore/XR_003108149.1
XR_003112488.1	ncRNA	LOC112587943	lncRNA	9	14	9	2	1	1	-3.07465813840619	0.00200353411150077	0.00651427164395634	http://www.ncbi.nlm.nih.gov/nuccore/XR_003112488.1
XR_003108775.1	ncRNA	LOC112584528	lncRNA	1	2	0	9	11	13	3.37904302085599	0.00201606582858457	0.00654773379661411	http://www.ncbi.nlm.nih.gov/nuccore/XR_003108775.1
XR_003109781.1	ncRNA	LOC112585307	snoRNA	17	25	15	7	3	6	-1.90390639993732	0.00208467299423021	0.00675928914268984	http://www.ncbi.nlm.nih.gov/nuccore/XR_003109781.1
XR_003103140.1	ncRNA	LOC102389993	lncRNA	10	9	6	15	33	34	1.62234471146442	0.00210279006145695	0.0068104768417049	http://www.ncbi.nlm.nih.gov/nuccore/XR_003103140.1
XR_327833.2	ncRNA	LOC102397863	lncRNA	21	17	19	52	52	33	1.19065236929645	0.00210248099246009	0.0068104768417049	http://www.ncbi.nlm.nih.gov/nuccore/XR_327833.2
XR_003104175.1	ncRNA	LOC102407285	lncRNA	7	7	1	17	15	31	1.99831358920294	0.00210995786632389	0.00682990791059217	http://www.ncbi.nlm.nih.gov/nuccore/XR_003104175.1
XR_003106528.1	ncRNA	LOC112581860	lncRNA	33	24	6	3	6	7	-2.04732794475678	0.00215242477420732	0.0069519752652022	http://www.ncbi.nlm.nih.gov/nuccore/XR_003106528.1
XR_003109810.1	ncRNA	LOC112585337	snoRNA	45	55	37	14	33	16	-1.21102927687444	0.00216188294292191	0.00697866796483792	http://www.ncbi.nlm.nih.gov/nuccore/XR_003109810.1
XR_003107624.1	ncRNA	LOC112583583	lncRNA	0	0	0	3	6	9	4.93029345162083	0.00221281535226199	0.00713520052362028	http://www.ncbi.nlm.nih.gov/nuccore/XR_003107624.1
XR_327551.2	ncRNA	LOC102389993	lncRNA	9	9	6	14	32	34	1.64371498630021	0.00221779379942618	0.00714731121909893	http://www.ncbi.nlm.nih.gov/nuccore/XR_327551.2
XR_003103290.1	ncRNA	LOC112578849	lncRNA	45	40	35	15	18	23	-1.18075257138039	0.00223379632806041	0.00718304363797643	http://www.ncbi.nlm.nih.gov/nuccore/XR_003103290.1
XR_003111189.1	ncRNA	LOC112586696	snoRNA	57	36	44	22	13	28	-1.19268188365174	0.00226072868225121	0.00726165927276955	http://www.ncbi.nlm.nih.gov/nuccore/XR_003111189.1
XR_003110634.1	misc_RNA	TLR6	protein_coding	29	18	30	45	66	59	1.05461753693431	0.00232050533618671	0.0074414010945406	http://www.ncbi.nlm.nih.gov/nuccore/XR_003110634.1
XR_326207.2	ncRNA	LOC102402189	lncRNA	10	4	9	21	27	27	1.62158853622528	0.00237817580775969	0.00760964191141934	http://www.ncbi.nlm.nih.gov/nuccore/XR_326207.2
XR_003110051.1	ncRNA	LOC112585592	lncRNA	8	1	8	0	0	0	-5.02543831086981	0.00241670359541602	0.00772024547475521	http://www.ncbi.nlm.nih.gov/nuccore/XR_003110051.1
XR_003104086.1	ncRNA	LOC112579750	snoRNA	13	8	10	1	2	1	-3.03550663683861	0.00245167009114726	0.00781912894317889	http://www.ncbi.nlm.nih.gov/nuccore/XR_003104086.1
XR_003111560.1	ncRNA	CLDN14	lncRNA	0	4	5	25	8	17	2.40218245774452	0.00246794278334036	0.0078667358295571	http://www.ncbi.nlm.nih.gov/nuccore/XR_003111560.1
XR_003104481.1	ncRNA	LOC112580206	lncRNA	18	16	6	31	23	64	1.48853063721252	0.0024710079937142	0.00787221402248131	http://www.ncbi.nlm.nih.gov/nuccore/XR_003104481.1
XR_328782.2	ncRNA	LOC102390935	lncRNA	14	26	7	25	26	103	1.62329688801378	0.00248351184307122	0.00790773977919082	http://www.ncbi.nlm.nih.gov/nuccore/XR_328782.2
XR_003112481.1	misc_RNA	HRH2	protein_coding	3	3	6	17	15	20	2.03064306052969	0.00251376045268545	0.00799969711834466	http://www.ncbi.nlm.nih.gov/nuccore/XR_003112481.1
XR_003109101.1	ncRNA	LOC102411767	lncRNA	2	2	1	7	12	18	2.79782858933479	0.0025303141868402	0.00804799604802383	http://www.ncbi.nlm.nih.gov/nuccore/XR_003109101.1
XR_003108790.1	ncRNA	LOC112584537	lncRNA	1	0	0	6	14	5	4.445038512629	0.00254315662889724	0.008084444618017	http://www.ncbi.nlm.nih.gov/nuccore/XR_003108790.1
XR_003104092.1	ncRNA	LOC112579758	snoRNA	22	11	15	2	6	4	-2.08556093646681	0.00261490896516337	0.00828550558826291	http://www.ncbi.nlm.nih.gov/nuccore/XR_003104092.1
XR_003104711.1	ncRNA	LOC102407066	lncRNA	0	0	0	9	4	4	4.88990478521219	0.0026215220741706	0.00830195993802888	http://www.ncbi.nlm.nih.gov/nuccore/XR_003104711.1
XR_003104079.1	ncRNA	LOC112579743	snoRNA	49	46	54	17	37	20	-1.10312137939361	0.0026271785466643	0.00831291091790391	http://www.ncbi.nlm.nih.gov/nuccore/XR_003104079.1
XR_003108898.1	ncRNA	LOC102405491	lncRNA	9	14	9	23	34	34	1.41944401288301	0.00263130196436715	0.00831941118641988	http://www.ncbi.nlm.nih.gov/nuccore/XR_003108898.1
XR_329398.2	misc_RNA	IL15	protein_coding	39	35	16	6	19	7	-1.57586492657059	0.00265924132031463	0.00840320257219424	http://www.ncbi.nlm.nih.gov/nuccore/XR_329398.2
XR_003106626.1	ncRNA	LOC102397177	lncRNA	26	15	16	39	36	63	1.19927095188487	0.00267724865453213	0.00845553518876005	http://www.ncbi.nlm.nih.gov/nuccore/XR_003106626.1
XR_003102417.1	ncRNA	LOC102389717	lncRNA	8	11	17	26	36	38	1.37851192312775	0.00269195270542998	0.00849738418787454	http://www.ncbi.nlm.nih.gov/nuccore/XR_003102417.1
XR_003104304.1	ncRNA	LOC102399515	lncRNA	11	12	13	54	33	18	1.4828869927007	0.0027094752081246	0.00854807990647405	http://www.ncbi.nlm.nih.gov/nuccore/XR_003104304.1
XR_329292.2	ncRNA	LOC102396063	lncRNA	6	1	8	21	17	22	1.92037956398574	0.00273206615179674	0.00861005861099932	http://www.ncbi.nlm.nih.gov/nuccore/XR_329292.2
XR_003102139.1	ncRNA	LOC112577999	lncRNA	28	26	39	12	13	14	-1.34118837875827	0.00273665882696376	0.00861988550777485	http://www.ncbi.nlm.nih.gov/nuccore/XR_003102139.1
XR_003105008.1	ncRNA	LOC112580672	lncRNA	11	8	4	20	28	26	1.60827008004695	0.00274620601226167	0.00864064604288574	http://www.ncbi.nlm.nih.gov/nuccore/XR_003105008.1
XR_003112376.1	misc_RNA	GANC	protein_coding	5	0	10	24	61	50	3.05233095097617	0.00277148041179416	0.00871318685103967	http://www.ncbi.nlm.nih.gov/nuccore/XR_003112376.1
XR_003104872.1	ncRNA	LOC112580472	snoRNA	29	25	21	13	8	6	-1.53912905068867	0.00278506955501957	0.00874879990254939	http://www.ncbi.nlm.nih.gov/nuccore/XR_003104872.1
XR_003102336.1	ncRNA	LOC102402583	lncRNA	47	41	28	79	124	47	1.02947070310543	0.00281681494567367	0.00883902317359543	http://www.ncbi.nlm.nih.gov/nuccore/XR_003102336.1
XR_003102338.1	ncRNA	LOC102402583	lncRNA	47	41	28	79	124	47	1.02947070310543	0.00281681494567367	0.00883902317359543	http://www.ncbi.nlm.nih.gov/nuccore/XR_003102338.1
XR_329322.2	ncRNA	LOC102416007	lncRNA	14	14	14	27	33	49	1.28867969252045	0.00283207223226628	0.00887736958167757	http://www.ncbi.nlm.nih.gov/nuccore/XR_329322.2
XR_003110686.1	ncRNA	LOC112586241	lncRNA	18	19	28	8	8	6	-1.64888927351189	0.00283465327607898	0.00887766740373032	http://www.ncbi.nlm.nih.gov/nuccore/XR_003110686.1
XR_003107905.1	ncRNA	LOC112583727	lncRNA	1	1	2	14	9	10	2.97192106508992	0.00286929862640804	0.00897961443789154	http://www.ncbi.nlm.nih.gov/nuccore/XR_003107905.1
XR_329166.2	ncRNA	LOC102405154	lncRNA	25	26	21	50	62	44	1.03522732857414	0.00297920729414235	0.00929868971786234	http://www.ncbi.nlm.nih.gov/nuccore/XR_329166.2
XR_003110646.1	ncRNA	LOC112586212	lncRNA	0	0	0	10	5	2	4.89516682846289	0.00300345543303541	0.00936437357948	http://www.ncbi.nlm.nih.gov/nuccore/XR_003110646.1
XR_003103476.1	ncRNA	LOC102410003	lncRNA	2	2	1	7	17	12	2.75538595101385	0.003019662902241	0.00940988770069344	http://www.ncbi.nlm.nih.gov/nuccore/XR_003103476.1
XR_003104993.1	ncRNA	LOC112580651	lncRNA	23	20	24	8	9	7	-1.56293710138324	0.00302972638640562	0.00943621761050998	http://www.ncbi.nlm.nih.gov/nuccore/XR_003104993.1
XR_003104303.1	ncRNA	LOC102399515	lncRNA	15	14	17	65	40	20	1.38203472884788	0.0031329888901905	0.00973190916687231	http://www.ncbi.nlm.nih.gov/nuccore/XR_003104303.1
XR_328015.2	ncRNA	LOC102395556	lncRNA	27	27	23	70	59	39	1.05628113104448	0.00313901286658026	0.00974544302603729	http://www.ncbi.nlm.nih.gov/nuccore/XR_328015.2
XR_003111995.1	ncRNA	LOC112587487	snoRNA	27	46	42	20	19	13	-1.22808568677645	0.00317949987860323	0.00986590036640897	http://www.ncbi.nlm.nih.gov/nuccore/XR_003111995.1
XR_003112264.1	misc_RNA	LOC102415205	protein_coding	35	40	52	24	23	12	-1.18769137078318	0.00320052609758931	0.00992587563209927	http://www.ncbi.nlm.nih.gov/nuccore/XR_003112264.1
XR_003111539.1	ncRNA	LOC102410066	lncRNA	0	3	1	14	14	6	3.00983186949507	0.00325565511517689	0.0100861472195676	http://www.ncbi.nlm.nih.gov/nuccore/XR_003111539.1
XR_003105270.1	misc_RNA	FAM169B	protein_coding	0	1	2	7	11	13	3.26838413319657	0.00326276241679772	0.0101006481777516	http://www.ncbi.nlm.nih.gov/nuccore/XR_003105270.1
XR_003107239.1	ncRNA	LOC102391984	lncRNA	34	21	43	49	92	69	1.00323389781531	0.00326379138005008	0.0101006481777516	http://www.ncbi.nlm.nih.gov/nuccore/XR_003107239.1
XR_003108897.1	ncRNA	LOC102405491	lncRNA	9	14	10	23	34	34	1.37413562087584	0.00331420509835169	0.0102512396851661	http://www.ncbi.nlm.nih.gov/nuccore/XR_003108897.1
XR_003111816.1	ncRNA	LOC112587329	lncRNA	21	31	29	60	78	40	1.05044182232185	0.00332910229730011	0.0102918730988982	http://www.ncbi.nlm.nih.gov/nuccore/XR_003111816.1
XR_003104412.1	ncRNA	LOC112580058	snoRNA	5	8	15	1	1	1	-3.32052422032182	0.00335559542713431	0.0103682932700989	http://www.ncbi.nlm.nih.gov/nuccore/XR_003104412.1
XR_326899.2	ncRNA	LOC102403530	lncRNA	0	1	0	2	7	16	4.43405626297363	0.00335789189879595	0.0103699081037301	http://www.ncbi.nlm.nih.gov/nuccore/XR_326899.2
XR_003105920.1	misc_RNA	AKAIN1	protein_coding	5	1	5	11	16	23	2.09437019499903	0.00342899518177579	0.0105727351438087	http://www.ncbi.nlm.nih.gov/nuccore/XR_003105920.1
XR_003104942.1	ncRNA	LOC112580614	lncRNA	5	8	10	23	15	38	1.63832760874759	0.00348684996335726	0.0107284867819929	http://www.ncbi.nlm.nih.gov/nuccore/XR_003104942.1
XR_003110768.1	ncRNA	LOC112586302	snoRNA	7	4	10	0	1	0	-4.37552883252732	0.00348505095695633	0.0107284867819929	http://www.ncbi.nlm.nih.gov/nuccore/XR_003110768.1
XR_003102759.1	ncRNA	LOC102395459	lncRNA	0	0	0	2	5	10	4.84314613005846	0.00352866169122278	0.0108343257599204	http://www.ncbi.nlm.nih.gov/nuccore/XR_003102759.1
XR_328176.2	ncRNA	LOC102395459	lncRNA	0	0	0	2	5	10	4.84314613005846	0.00352866169122278	0.0108343257599204	http://www.ncbi.nlm.nih.gov/nuccore/XR_328176.2
XR_003108054.1	ncRNA	LOC112583810	lncRNA	50	33	43	18	25	19	-1.10529038507931	0.00354230880104534	0.0108673956936024	http://www.ncbi.nlm.nih.gov/nuccore/XR_003108054.1
XR_003109103.1	ncRNA	LOC102411767	lncRNA	1	2	1	6	11	16	2.949752618589	0.00354315022100687	0.0108673956936024	http://www.ncbi.nlm.nih.gov/nuccore/XR_003109103.1
XR_003106653.1	ncRNA	LOC102406015	lncRNA	48	24	23	10	13	16	-1.35815834853319	0.00361518381657196	0.0110767110019286	http://www.ncbi.nlm.nih.gov/nuccore/XR_003106653.1
XR_003104940.1	ncRNA	LOC112580613	lncRNA	17	12	25	7	5	4	-1.83542291000396	0.00364459647718815	0.0111551366521685	http://www.ncbi.nlm.nih.gov/nuccore/XR_003104940.1
XR_003112052.1	ncRNA	LOC112587527	lncRNA	17	20	23	42	42	51	1.08540844922575	0.00366801524005039	0.0112150717015348	http://www.ncbi.nlm.nih.gov/nuccore/XR_003112052.1
XR_003112206.1	ncRNA	LOC112587755	lncRNA	18	29	29	8	15	5	-1.53466362927699	0.00369637796274706	0.0112899820116088	http://www.ncbi.nlm.nih.gov/nuccore/XR_003112206.1
XR_003110746.1	ncRNA	LOC102409318	lncRNA	9	2	1	14	23	16	2.07308070757308	0.00371827362441178	0.0113509282549928	http://www.ncbi.nlm.nih.gov/nuccore/XR_003110746.1
XR_003105752.1	ncRNA	LOC102393334	lncRNA	0	0	0	6	1	10	4.87549695759737	0.00376386240143282	0.0114721270066612	http://www.ncbi.nlm.nih.gov/nuccore/XR_003105752.1
XR_003108742.1	ncRNA	LOC112584514	lncRNA	1	0	0	6	4	13	4.33659328791552	0.0037907693478938	0.0115421029207225	http://www.ncbi.nlm.nih.gov/nuccore/XR_003108742.1
XR_003104562.1	ncRNA	LOC112580252	lncRNA	6	8	15	26	40	21	1.48896686682422	0.00379723124232734	0.0115497470565274	http://www.ncbi.nlm.nih.gov/nuccore/XR_003104562.1
XR_003107546.1	ncRNA	LOC102399242	lncRNA	89	81	69	27	13	72	-1.17317552871019	0.00380958292566157	0.0115812905790003	http://www.ncbi.nlm.nih.gov/nuccore/XR_003107546.1
XR_003111561.1	ncRNA	CLDN14	lncRNA	0	4	5	23	8	16	2.31117348348417	0.00382910060110157	0.0116224933094703	http://www.ncbi.nlm.nih.gov/nuccore/XR_003111561.1
XR_003103478.1	ncRNA	LOC102410003	lncRNA	2	2	1	6	17	12	2.71207964533633	0.00393901501093017	0.0119313376963201	http://www.ncbi.nlm.nih.gov/nuccore/XR_003103478.1
XR_003105042.1	ncRNA	LOC112580693	lncRNA	19	9	14	45	33	29	1.28356700435957	0.00395371032595715	0.0119634526736778	http://www.ncbi.nlm.nih.gov/nuccore/XR_003105042.1
XR_003104575.1	ncRNA	LOC112580260	lncRNA	0	3	2	10	9	16	2.71694127923089	0.0039854449974374	0.0120532392421206	http://www.ncbi.nlm.nih.gov/nuccore/XR_003104575.1
XR_003109682.1	ncRNA	LOC102398510	lncRNA	2	2	5	15	15	13	2.17070215017397	0.00406393213347745	0.0122525772317221	http://www.ncbi.nlm.nih.gov/nuccore/XR_003109682.1
XR_003111426.1	ncRNA	LOC102413071	lncRNA	8	10	7	1	0	1	-3.71686931155653	0.00408015883663467	0.0122951590510136	http://www.ncbi.nlm.nih.gov/nuccore/XR_003111426.1
XR_327731.2	ncRNA	LOC102399242	lncRNA	77	65	50	18	11	57	-1.23874643986895	0.0040944367685202	0.0123318275882376	http://www.ncbi.nlm.nih.gov/nuccore/XR_327731.2
XR_003106018.1	ncRNA	LOC112581449	lncRNA	12	28	15	2	1	11	-2.06641600178334	0.00412705538223506	0.0124141426618964	http://www.ncbi.nlm.nih.gov/nuccore/XR_003106018.1
XR_003108699.1	ncRNA	LOC112584493	lncRNA	0	0	0	7	7	2	4.78752975624998	0.00412813775824949	0.0124141426618964	http://www.ncbi.nlm.nih.gov/nuccore/XR_003108699.1
XR_003110745.1	ncRNA	LOC102409318	lncRNA	8	2	1	14	19	16	2.08720132259879	0.00415448960639579	0.0124869646472955	http://www.ncbi.nlm.nih.gov/nuccore/XR_003110745.1
XR_003102444.1	ncRNA	LOC112578148	lncRNA	0	0	1	12	5	5	4.30135592565723	0.00416748406916671	0.0125195847216591	http://www.ncbi.nlm.nih.gov/nuccore/XR_003102444.1
XR_328402.2	ncRNA	LOC102402857	lncRNA	12	12	13	3	4	1	-2.29154792060323	0.00417262203463448	0.0125285816201711	http://www.ncbi.nlm.nih.gov/nuccore/XR_328402.2
XR_003106070.1	ncRNA	LOC112581490	snoRNA	17	27	26	11	0	10	-1.80350371752008	0.00417785223753103	0.012537846088607	http://www.ncbi.nlm.nih.gov/nuccore/XR_003106070.1
XR_003109441.1	ncRNA	LOC112585085	lncRNA	18	8	8	35	38	21	1.40034780983678	0.00419685528185055	0.0125819569116402	http://www.ncbi.nlm.nih.gov/nuccore/XR_003109441.1
XR_327018.2	ncRNA	LOC102402119	lncRNA	1	8	5	11	12	39	2.04463477131216	0.00422030180555861	0.0126328132899619	http://www.ncbi.nlm.nih.gov/nuccore/XR_327018.2
XR_003109680.1	ncRNA	LOC102398510	lncRNA	2	1	5	13	15	13	2.26762798055403	0.00430270951846917	0.012859734072071	http://www.ncbi.nlm.nih.gov/nuccore/XR_003109680.1
XR_003103103.1	ncRNA	LOC112578769	lncRNA	11	1	1	24	9	26	2.14144691646961	0.00443575211137959	0.0132303096138393	http://www.ncbi.nlm.nih.gov/nuccore/XR_003103103.1
XR_328832.2	misc_RNA	SELE	protein_coding	7	9	4	0	0	1	-4.29143169836436	0.00449126702372803	0.0133822359942477	http://www.ncbi.nlm.nih.gov/nuccore/XR_328832.2
XR_003105855.1	ncRNA	LOC112581323	snoRNA	15	18	28	2	9	9	-1.71705409805541	0.00450349144010675	0.0134118242276434	http://www.ncbi.nlm.nih.gov/nuccore/XR_003105855.1
XR_003102560.1	ncRNA	LOC112578262	snoRNA	5	1	9	0	0	0	-4.85840295622421	0.0045358320931022	0.0135012598860873	http://www.ncbi.nlm.nih.gov/nuccore/XR_003102560.1
XR_003106682.1	ncRNA	LOC102408293	lncRNA	7	0	2	12	18	15	2.24927126968981	0.00457483294582961	0.0136104190337506	http://www.ncbi.nlm.nih.gov/nuccore/XR_003106682.1
XR_003107361.1	ncRNA	LOC112582993	lncRNA	1	1	1	10	5	14	3.19928484486792	0.0045961941559304	0.0136531255262038	http://www.ncbi.nlm.nih.gov/nuccore/XR_003107361.1
XR_003108791.1	ncRNA	LOC102390198	lncRNA	0	1	3	19	12	3	3.01665902175602	0.00470500174794517	0.0139621523951713	http://www.ncbi.nlm.nih.gov/nuccore/XR_003108791.1
XR_329550.2	ncRNA	LOC102405958	lncRNA	3	9	1	12	22	20	1.96585871474405	0.00473842744459743	0.0140470825766311	http://www.ncbi.nlm.nih.gov/nuccore/XR_329550.2
XR_003109489.1	ncRNA	LOC102404419	lncRNA	4	19	5	24	27	36	1.54900203875011	0.00479852794393659	0.0142180407299814	http://www.ncbi.nlm.nih.gov/nuccore/XR_003109489.1
XR_003108318.1	ncRNA	LOC112583967	lncRNA	2	1	0	12	12	5	3.21195434949523	0.00490445156586106	0.0145171766349487	http://www.ncbi.nlm.nih.gov/nuccore/XR_003108318.1
XR_003109381.1	ncRNA	LOC112585055	lncRNA	0	0	0	6	1	9	4.79037926054767	0.00497205341761398	0.0146949566629784	http://www.ncbi.nlm.nih.gov/nuccore/XR_003109381.1
XR_003104670.1	misc_RNA	CAPN11	protein_coding	0	0	0	6	5	4	4.69283030078777	0.00502587353860978	0.0148465167795416	http://www.ncbi.nlm.nih.gov/nuccore/XR_003104670.1
XR_003106133.1	ncRNA	LOC112581548	lncRNA	0	0	1	9	11	2	4.28035370493787	0.00505630509313537	0.0149213324454666	http://www.ncbi.nlm.nih.gov/nuccore/XR_003106133.1
XR_003104243.1	ncRNA	LOC112579930	lncRNA	37	16	7	57	56	36	1.25854603183771	0.00508487718236114	0.0149980787124537	http://www.ncbi.nlm.nih.gov/nuccore/XR_003104243.1
XR_003111755.1	ncRNA	LOC112587304	lncRNA	1	0	1	7	5	15	3.6723017233302	0.00510083806466581	0.0150299895796554	http://www.ncbi.nlm.nih.gov/nuccore/XR_003111755.1
XR_003110275.1	ncRNA	LOC112585728	lncRNA	1	0	1	10	7	9	3.62881267323715	0.00514249487496993	0.0151298565873549	http://www.ncbi.nlm.nih.gov/nuccore/XR_003110275.1
XR_003111445.1	misc_RNA	PRDM6	protein_coding	15	18	18	7	6	3	-1.75007503323343	0.00522123508012051	0.0153537928965717	http://www.ncbi.nlm.nih.gov/nuccore/XR_003111445.1
XR_003110507.1	misc_RNA	ZFYVE28	protein_coding	7	7	12	2	1	0	-3.19359256913923	0.00524995018923897	0.0154227179931111	http://www.ncbi.nlm.nih.gov/nuccore/XR_003110507.1
XR_003111751.1	ncRNA	LOC102394634	lncRNA	0	1	0	3	5	14	4.25749603963847	0.00537557419943989	0.0157759070130148	http://www.ncbi.nlm.nih.gov/nuccore/XR_003111751.1
XR_327973.2	ncRNA	LOC102394379	lncRNA	1	3	5	14	12	16	2.13356108634745	0.00540319331365904	0.0158490055753391	http://www.ncbi.nlm.nih.gov/nuccore/XR_327973.2
XR_003107562.1	misc_RNA	SPATA6L	protein_coding	3	1	2	14	5	17	2.52043771961767	0.00542396666506012	0.0159019604433006	http://www.ncbi.nlm.nih.gov/nuccore/XR_003107562.1
XR_003107312.1	ncRNA	LOC112582959	lncRNA	1	3	1	2	10	26	2.81727712079745	0.00555185478502603	0.016252450211949	http://www.ncbi.nlm.nih.gov/nuccore/XR_003107312.1
XR_003109229.1	ncRNA	LOC112584831	snoRNA	12	17	32	11	5	3	-1.76027666396181	0.00559007456421527	0.0163479619321673	http://www.ncbi.nlm.nih.gov/nuccore/XR_003109229.1
XR_003111744.1	ncRNA	LOC102405522	lncRNA	5	4	10	1	0	0	-4.23697706275954	0.00559965253486806	0.0163596045571408	http://www.ncbi.nlm.nih.gov/nuccore/XR_003111744.1
XR_327939.2	ncRNA	LOC102405522	lncRNA	5	4	10	1	0	0	-4.23697706275954	0.00559965253486806	0.0163596045571408	http://www.ncbi.nlm.nih.gov/nuccore/XR_327939.2
XR_328533.2	ncRNA	LOC102403514	lncRNA	49	18	20	13	9	12	-1.41451926927094	0.00564316049800677	0.0164627322073394	http://www.ncbi.nlm.nih.gov/nuccore/XR_328533.2
XR_329472.2	ncRNA	LOC102410066	lncRNA	0	3	1	14	11	6	2.88177687338688	0.00564339981927953	0.0164627322073394	http://www.ncbi.nlm.nih.gov/nuccore/XR_329472.2
XR_003110434.1	ncRNA	LOC112585859	snoRNA	24	15	15	2	10	5	-1.75818853645233	0.00565085523469676	0.0164762592030111	http://www.ncbi.nlm.nih.gov/nuccore/XR_003110434.1
XR_327733.2	ncRNA	LOC102399242	lncRNA	72	56	46	11	10	54	-1.30017487118753	0.00570616339759313	0.0166292279273826	http://www.ncbi.nlm.nih.gov/nuccore/XR_327733.2
XR_003104836.1	ncRNA	LOC112580443	lncRNA	2	3	2	16	5	17	2.37532811597728	0.00572964104102223	0.0166893281145072	http://www.ncbi.nlm.nih.gov/nuccore/XR_003104836.1
XR_003106037.1	misc_RNA	ONECUT2	protein_coding	44	14	22	10	15	2	-1.63444901726707	0.00582478374777415	0.0169411372087003	http://www.ncbi.nlm.nih.gov/nuccore/XR_003106037.1
XR_003111468.1	misc_RNA	CCNI2	protein_coding	14	11	24	46	30	42	1.18907694197218	0.00583701821081474	0.0169598451592559	http://www.ncbi.nlm.nih.gov/nuccore/XR_003111468.1
XR_328048.2	ncRNA	LOC102397224	lncRNA	0	0	0	4	8	3	4.67314708924356	0.0058365389318441	0.0169598451592559	http://www.ncbi.nlm.nih.gov/nuccore/XR_328048.2
XR_003102709.1	ncRNA	LOC102407301	lncRNA	0	1	1	7	2	19	3.71828587558806	0.00592491688379504	0.0171734131616293	http://www.ncbi.nlm.nih.gov/nuccore/XR_003102709.1
XR_003107693.1	ncRNA	LOC112583619	lncRNA	4	11	3	17	20	24	1.67746821720394	0.00592520943328878	0.0171734131616293	http://www.ncbi.nlm.nih.gov/nuccore/XR_003107693.1
XR_003108567.1	ncRNA	LOC112584426	lncRNA	6	3	16	0	0	2	-3.75320117713971	0.00592227588445959	0.0171734131616293	http://www.ncbi.nlm.nih.gov/nuccore/XR_003108567.1
XR_003109458.1	ncRNA	LOC102403112	lncRNA	2	4	5	14	15	16	1.94419561085949	0.0059612413188687	0.0172692848117475	http://www.ncbi.nlm.nih.gov/nuccore/XR_003109458.1
XR_003104118.1	ncRNA	LOC112579789	snoRNA	18	17	21	4	11	4	-1.65415101473744	0.00601320319616557	0.017402567269695	http://www.ncbi.nlm.nih.gov/nuccore/XR_003104118.1
XR_003111379.1	ncRNA	LOC112586887	lncRNA	19	19	11	45	43	27	1.16205380583557	0.00605078432777826	0.0174940084966329	http://www.ncbi.nlm.nih.gov/nuccore/XR_003111379.1
XR_326983.2	ncRNA	LOC102390278	lncRNA	1	0	4	7	6	23	2.74436368306574	0.0060605465127705	0.0175135713858904	http://www.ncbi.nlm.nih.gov/nuccore/XR_326983.2
XR_327732.2	ncRNA	LOC102399242	lncRNA	85	78	66	26	13	72	-1.12524857424113	0.00609863151461393	0.0176149208668147	http://www.ncbi.nlm.nih.gov/nuccore/XR_327732.2
XR_003107694.1	ncRNA	LOC112583619	lncRNA	4	10	2	16	18	23	1.75203407184702	0.00614299222686694	0.0177255343328056	http://www.ncbi.nlm.nih.gov/nuccore/XR_003107694.1
XR_003109346.1	ncRNA	LOC102412652	lncRNA	23	31	24	26	53	107	1.15281840804159	0.0061468908564522	0.0177280335208779	http://www.ncbi.nlm.nih.gov/nuccore/XR_003109346.1
XR_003106359.1	ncRNA	LOC112581748	lncRNA	4	7	8	10	18	39	1.71406067616583	0.00615555172728323	0.0177442580856498	http://www.ncbi.nlm.nih.gov/nuccore/XR_003106359.1
XR_003108475.1	ncRNA	LOC112584129	guide_RNA	40	26	35	16	19	13	-1.15232924743633	0.00620505749626834	0.0178605446199826	http://www.ncbi.nlm.nih.gov/nuccore/XR_003108475.1
XR_003111859.1	ncRNA	LOC112587377	lncRNA	7	9	20	3	2	3	-2.26403388869747	0.0064129831105402	0.0184227514811882	http://www.ncbi.nlm.nih.gov/nuccore/XR_003111859.1
XR_003109776.1	ncRNA	LOC112585302	snoRNA	23	47	10	13	7	8	-1.57506232470198	0.00641844344643261	0.0184293813299828	http://www.ncbi.nlm.nih.gov/nuccore/XR_003109776.1
XR_003112442.1	ncRNA	LOC112587916	lncRNA	41	57	28	21	13	27	-1.11867658162545	0.00663377599016505	0.0190010065842748	http://www.ncbi.nlm.nih.gov/nuccore/XR_003112442.1
XR_003103477.1	ncRNA	LOC102410003	lncRNA	2	2	1	6	15	11	2.58512692572617	0.00674290764843696	0.0192852436950893	http://www.ncbi.nlm.nih.gov/nuccore/XR_003103477.1
XR_003111945.1	ncRNA	LOC112587446	lncRNA	28	26	13	10	2	11	-1.60058205418967	0.00678301296066087	0.019390461500256	http://www.ncbi.nlm.nih.gov/nuccore/XR_003111945.1
XR_003109442.1	ncRNA	LOC112585085	lncRNA	20	8	8	34	38	22	1.31846563126099	0.00681547152886963	0.019454710233287	http://www.ncbi.nlm.nih.gov/nuccore/XR_003109442.1
XR_003106810.1	misc_RNA	MAP3K15	protein_coding	4	7	7	0	0	1	-4.15456030231319	0.00692005674650588	0.0196955461246706	http://www.ncbi.nlm.nih.gov/nuccore/XR_003106810.1
XR_003111131.1	ncRNA	LOC112586645	lncRNA	22	35	13	46	51	53	1.02188036814255	0.00699110346566166	0.0198590820506599	http://www.ncbi.nlm.nih.gov/nuccore/XR_003111131.1
XR_328312.2	ncRNA	LOC102402312	lncRNA	17	7	16	30	33	35	1.21170878815111	0.00718045579845043	0.0203573931123866	http://www.ncbi.nlm.nih.gov/nuccore/XR_328312.2
XR_327740.2	ncRNA	LOC102403246	lncRNA	5	4	3	11	33	7	1.99299808242318	0.00721720130259557	0.0204417436119059	http://www.ncbi.nlm.nih.gov/nuccore/XR_327740.2
XR_003109443.1	ncRNA	LOC112585085	lncRNA	20	10	17	42	46	24	1.17836717016381	0.00735464777520645	0.0207807012536766	http://www.ncbi.nlm.nih.gov/nuccore/XR_003109443.1
XR_003106393.1	ncRNA	LOC102402106	lncRNA	0	1	0	2	2	18	4.2552565237003	0.00770704511480989	0.0216925304483287	http://www.ncbi.nlm.nih.gov/nuccore/XR_003106393.1
XR_003109777.1	ncRNA	LOC112585303	snoRNA	23	14	8	5	4	4	-1.85329646387441	0.00775349013389382	0.021812754245786	http://www.ncbi.nlm.nih.gov/nuccore/XR_003109777.1
XR_003104531.1	ncRNA	LOC102404867	lncRNA	42	28	19	15	15	9	-1.25568828989812	0.00785118373838461	0.0220769697617106	http://www.ncbi.nlm.nih.gov/nuccore/XR_003104531.1
XR_003105734.1	ncRNA	LOC112581234	lncRNA	9	5	4	22	16	19	1.59817722975677	0.00789337417487579	0.0221637927225017	http://www.ncbi.nlm.nih.gov/nuccore/XR_003105734.1
XR_003108777.1	ncRNA	LOC112584530	lncRNA	0	0	1	6	7	6	4.06202390761949	0.00789343421967988	0.0221637927225017	http://www.ncbi.nlm.nih.gov/nuccore/XR_003108777.1
XR_003109794.1	ncRNA	LOC112585321	snoRNA	13	18	6	2	3	4	-2.11809133852445	0.00791551426263602	0.0222151206814067	http://www.ncbi.nlm.nih.gov/nuccore/XR_003109794.1
XR_003109344.1	ncRNA	LOC102412652	lncRNA	24	31	26	26	54	107	1.10544323949065	0.00793883867423958	0.0222698900621903	http://www.ncbi.nlm.nih.gov/nuccore/XR_003109344.1
XR_003105794.1	ncRNA	LOC112581276	lncRNA	17	15	11	1	1	9	-2.05255701921792	0.00794431967369315	0.0222745768884461	http://www.ncbi.nlm.nih.gov/nuccore/XR_003105794.1
XR_003104986.1	misc_RNA	LOC102400444	protein_coding	0	0	0	6	6	2	4.59414551301533	0.00796816026609184	0.0223307118483092	http://www.ncbi.nlm.nih.gov/nuccore/XR_003104986.1
XR_326226.2	ncRNA	LOC102404867	lncRNA	44	38	22	19	20	9	-1.18235307293691	0.00805474468403149	0.0225625478787006	http://www.ncbi.nlm.nih.gov/nuccore/XR_326226.2
XR_003109742.1	ncRNA	LOC102401130	lncRNA	0	1	10	44	49	30	3.36244851580977	0.00809962100193866	0.0226676056954999	http://www.ncbi.nlm.nih.gov/nuccore/XR_003109742.1
XR_003112241.1	misc_RNA	DPF3	protein_coding	12	3	10	1	0	2	-3.13268066509818	0.00812071180001245	0.0227038169215078	http://www.ncbi.nlm.nih.gov/nuccore/XR_003112241.1
XR_003112246.1	ncRNA	LOC112587796	lncRNA	2	0	1	2	4	25	3.27291771839256	0.00814434512546295	0.0227481326342362	http://www.ncbi.nlm.nih.gov/nuccore/XR_003112246.1
XR_327423.2	ncRNA	LOC102405841	lncRNA	12	12	3	1	2	1	-2.82587611802613	0.0081609295042054	0.0227835691889134	http://www.ncbi.nlm.nih.gov/nuccore/XR_327423.2
XR_003102776.1	ncRNA	LOC112578482	lncRNA	23	14	20	11	2	6	-1.64222770996083	0.00826516721459757	0.0230525608475846	http://www.ncbi.nlm.nih.gov/nuccore/XR_003102776.1
XR_003107431.1	ncRNA	LOC112583076	snoRNA	39	35	45	12	32	16	-1.08531645333855	0.00833341591220297	0.0232318309121309	http://www.ncbi.nlm.nih.gov/nuccore/XR_003107431.1
XR_003109044.1	ncRNA	LOC112584679	lncRNA	7	9	10	0	3	1	-2.80592498422792	0.00837799115479252	0.0233338429208752	http://www.ncbi.nlm.nih.gov/nuccore/XR_003109044.1
XR_003110115.1	ncRNA	LOC102393257	lncRNA	9	11	13	35	47	11	1.41134179116064	0.00838915263990939	0.0233538030156716	http://www.ncbi.nlm.nih.gov/nuccore/XR_003110115.1
XR_003110208.1	ncRNA	LOC112585680	lncRNA	6	13	16	2	1	5	-2.22537586888003	0.00845580279398462	0.0235281404729339	http://www.ncbi.nlm.nih.gov/nuccore/XR_003110208.1
XR_003107665.1	ncRNA	LOC112583608	lncRNA	6	12	24	3	2	6	-2.03540213229182	0.00846538444644824	0.0235435953729479	http://www.ncbi.nlm.nih.gov/nuccore/XR_003107665.1
XR_003109114.1	misc_RNA	C4H10orf71	protein_coding	0	0	1	4	8	7	4.0495353735738	0.00850067077179409	0.023630490409847	http://www.ncbi.nlm.nih.gov/nuccore/XR_003109114.1
XR_003111550.1	ncRNA	CLDN14	lncRNA	0	3	5	17	8	14	2.20364580132399	0.00865240331771069	0.0240294298315139	http://www.ncbi.nlm.nih.gov/nuccore/XR_003111550.1
XR_003108568.1	ncRNA	LOC112584426	lncRNA	5	3	15	0	0	2	-3.63501204398788	0.00874648194676447	0.0242791706841335	http://www.ncbi.nlm.nih.gov/nuccore/XR_003108568.1
XR_003103479.1	ncRNA	LOC102410003	lncRNA	2	2	1	7	17	7	2.54139328092135	0.00876687925924221	0.0243127021582211	http://www.ncbi.nlm.nih.gov/nuccore/XR_003103479.1
XR_326543.2	ncRNA	LOC102410003	lncRNA	2	2	1	7	17	7	2.54139328092135	0.00876687925924221	0.0243127021582211	http://www.ncbi.nlm.nih.gov/nuccore/XR_326543.2
XR_003109713.1	ncRNA	LOC102396949	lncRNA	1	5	8	15	29	10	1.84195421153017	0.00877262288576448	0.0243170950166805	http://www.ncbi.nlm.nih.gov/nuccore/XR_003109713.1
XR_003108027.1	ncRNA	LOC102406196	lncRNA	1	5	4	16	22	6	2.04889122362498	0.00878184733973367	0.024319601870243	http://www.ncbi.nlm.nih.gov/nuccore/XR_003108027.1
XR_003109223.1	ncRNA	LOC112584825	snoRNA	22	22	35	11	10	14	-1.26270265462632	0.00888299681659626	0.024588067892908	http://www.ncbi.nlm.nih.gov/nuccore/XR_003109223.1
XR_003110915.1	ncRNA	LOC112586475	lncRNA	21	22	19	9	8	8	-1.38754237966722	0.00890078611012237	0.0246256486511005	http://www.ncbi.nlm.nih.gov/nuccore/XR_003110915.1
XR_003103034.1	ncRNA	LOC112578714	lncRNA	25	29	26	45	55	219	1.89516130256214	0.00894261444968213	0.0247296708007766	http://www.ncbi.nlm.nih.gov/nuccore/XR_003103034.1
XR_003104530.1	ncRNA	LOC102404867	lncRNA	42	34	20	16	19	9	-1.19459340939486	0.00901162155716488	0.0248927873525205	http://www.ncbi.nlm.nih.gov/nuccore/XR_003104530.1
XR_003108888.1	ncRNA	LOC112584586	lncRNA	0	2	0	8	5	11	3.50876799502137	0.00902207824379792	0.0248927873525205	http://www.ncbi.nlm.nih.gov/nuccore/XR_003108888.1
XR_003110991.1	ncRNA	LOC112586511	lncRNA	0	0	0	2	4	8	4.56606120414342	0.00902596651970846	0.0248927873525205	http://www.ncbi.nlm.nih.gov/nuccore/XR_003110991.1
XR_003109604.1	ncRNA	LOC112585172	lncRNA	6	1	6	0	0	0	-4.63844295811016	0.00905670345259759	0.02495074853152	http://www.ncbi.nlm.nih.gov/nuccore/XR_003109604.1
XR_003102777.1	ncRNA	LOC112578482	lncRNA	20	17	14	6	2	9	-1.65556212539672	0.00912688707315643	0.0251204245902413	http://www.ncbi.nlm.nih.gov/nuccore/XR_003102777.1
XR_003111504.1	ncRNA	LOC112586970	lncRNA	0	0	0	3	2	9	4.5777088682894	0.00923287369743542	0.0253882312489217	http://www.ncbi.nlm.nih.gov/nuccore/XR_003111504.1
XR_003106071.1	ncRNA	LOC112581491	snoRNA	12	9	12	6	0	0	-2.49821021873721	0.0093318777196855	0.0256243105445192	http://www.ncbi.nlm.nih.gov/nuccore/XR_003106071.1
XR_003112263.1	misc_RNA	LOC102415205	protein_coding	35	38	53	25	27	13	-1.03903405534862	0.00938469150398838	0.0257230821891214	http://www.ncbi.nlm.nih.gov/nuccore/XR_003112263.1
XR_326139.2	misc_RNA	LOC102414592	misc_RNA	1	5	3	11	14	14	2.02479975945434	0.00938544890684159	0.0257230821891214	http://www.ncbi.nlm.nih.gov/nuccore/XR_326139.2
XR_003110747.1	ncRNA	LOC102409318	lncRNA	11	3	1	14	23	17	1.77979260825683	0.00946306659797785	0.0258993854549525	http://www.ncbi.nlm.nih.gov/nuccore/XR_003110747.1
XR_003102758.1	ncRNA	LOC102395459	lncRNA	0	0	0	2	3	9	4.5678306870057	0.00950103519026449	0.0259789764837634	http://www.ncbi.nlm.nih.gov/nuccore/XR_003102758.1
XR_003102760.1	ncRNA	LOC102395459	lncRNA	0	0	0	2	3	9	4.5678306870057	0.00950103519026449	0.0259789764837634	http://www.ncbi.nlm.nih.gov/nuccore/XR_003102760.1
XR_003110611.1	ncRNA	LOC112586197	lncRNA	6	6	12	18	16	37	1.47170703517858	0.00958633816623424	0.0261999686394602	http://www.ncbi.nlm.nih.gov/nuccore/XR_003110611.1
XR_003103269.1	ncRNA	LOC102397734	lncRNA	8	14	3	23	27	21	1.43075729932319	0.00964890294273756	0.0263463272317813	http://www.ncbi.nlm.nih.gov/nuccore/XR_003103269.1
XR_003106329.1	ncRNA	LOC112581738	lncRNA	15	16	4	23	29	38	1.28639980361605	0.00967538944814225	0.0264063149924555	http://www.ncbi.nlm.nih.gov/nuccore/XR_003106329.1
XR_326972.2	misc_RNA	CCDC13	protein_coding	0	1	0	7	6	5	3.99257795691913	0.00994479331660315	0.0270851696231806	http://www.ncbi.nlm.nih.gov/nuccore/XR_326972.2
XR_003103186.1	ncRNA	LOC112578809	lncRNA	13	3	4	17	12	37	1.65479684169211	0.0099583320764369	0.0271026114147347	http://www.ncbi.nlm.nih.gov/nuccore/XR_003103186.1
XR_003110543.1	ncRNA	LOC112586158	lncRNA	13	8	7	3	2	0	-2.54431032506418	0.00998425810753028	0.0271605271738586	http://www.ncbi.nlm.nih.gov/nuccore/XR_003110543.1
XR_003111592.1	ncRNA	LOC102409836	lncRNA	0	0	1	6	5	7	3.98808465218113	0.0100189753346252	0.0272422929331252	http://www.ncbi.nlm.nih.gov/nuccore/XR_003111592.1
XR_003107090.1	ncRNA	LOC112582765	lncRNA	15	19	16	29	45	36	1.04881084625781	0.0100764106300991	0.0273853579247504	http://www.ncbi.nlm.nih.gov/nuccore/XR_003107090.1
XR_003107563.1	misc_RNA	SPATA6L	protein_coding	3	1	1	15	3	13	2.58449046434751	0.0100809596739759	0.0273853579247504	http://www.ncbi.nlm.nih.gov/nuccore/XR_003107563.1
XR_003107460.1	ncRNA	LOC112583114	snoRNA	16	10	13	1	6	4	-1.92039249955069	0.010088380762573	0.027389728770793	http://www.ncbi.nlm.nih.gov/nuccore/XR_003107460.1
XR_003110252.1	ncRNA	LOC112585710	lncRNA	9	6	8	20	12	36	1.48589765137043	0.0101142516976979	0.0274344579109783	http://www.ncbi.nlm.nih.gov/nuccore/XR_003110252.1
XR_003108487.1	ncRNA	LOC112584144	snoRNA	20	31	22	13	13	4	-1.35903173137436	0.0101338477134516	0.0274652173077598	http://www.ncbi.nlm.nih.gov/nuccore/XR_003108487.1
XR_003107313.1	ncRNA	LOC112582960	lncRNA	22	29	36	15	15	11	-1.17105863403878	0.010181296013282	0.0275802943444328	http://www.ncbi.nlm.nih.gov/nuccore/XR_003107313.1
XR_003111546.1	ncRNA	CLDN14	lncRNA	0	3	5	16	8	14	2.16435616850698	0.0101904611330782	0.0275802943444328	http://www.ncbi.nlm.nih.gov/nuccore/XR_003111546.1
XR_003111552.1	ncRNA	CLDN14	lncRNA	0	3	5	16	8	14	2.16435616850698	0.0101904611330782	0.0275802943444328	http://www.ncbi.nlm.nih.gov/nuccore/XR_003111552.1
XR_326718.2	misc_RNA	LOC102404166	protein_coding	1	2	3	7	13	12	2.31530433092439	0.0103605053388271	0.0280016246929187	http://www.ncbi.nlm.nih.gov/nuccore/XR_326718.2
XR_003111505.1	ncRNA	LOC112586972	lncRNA	19	14	18	38	30	43	1.0456523038145	0.0103675571873543	0.0280077353591835	http://www.ncbi.nlm.nih.gov/nuccore/XR_003111505.1
XR_003102643.1	ncRNA	LOC112578397	lncRNA	2	1	1	7	16	5	2.71930880362762	0.0104162059361097	0.0280749221002386	http://www.ncbi.nlm.nih.gov/nuccore/XR_003102643.1
XR_003102644.1	ncRNA	LOC112578397	lncRNA	2	1	1	7	16	5	2.71930880362762	0.0104162059361097	0.0280749221002386	http://www.ncbi.nlm.nih.gov/nuccore/XR_003102644.1
XR_003102647.1	ncRNA	LOC112578397	lncRNA	2	1	1	7	16	5	2.71930880362762	0.0104162059361097	0.0280749221002386	http://www.ncbi.nlm.nih.gov/nuccore/XR_003102647.1
XR_003105038.1	ncRNA	LOC112580692	lncRNA	0	0	0	6	3	4	4.49576922235572	0.0104164396228904	0.0280749221002386	http://www.ncbi.nlm.nih.gov/nuccore/XR_003105038.1
XR_003105039.1	ncRNA	LOC112580692	lncRNA	0	0	0	6	3	4	4.49576922235572	0.0104164396228904	0.0280749221002386	http://www.ncbi.nlm.nih.gov/nuccore/XR_003105039.1
XR_003108050.1	ncRNA	LOC112583807	lncRNA	0	0	0	1	6	7	4.55400992596552	0.0104221839248159	0.0280774595504487	http://www.ncbi.nlm.nih.gov/nuccore/XR_003108050.1
XR_003109818.1	ncRNA	LOC112585349	snRNA	6	5	2	12	23	12	1.77207360702281	0.0104903813277661	0.0282481663943438	http://www.ncbi.nlm.nih.gov/nuccore/XR_003109818.1
XR_003105460.1	ncRNA	LOC112581011	snoRNA	1	0	0	5	8	5	3.97812040846091	0.0105216966574262	0.0283097686226903	http://www.ncbi.nlm.nih.gov/nuccore/XR_003105460.1
XR_003110670.1	ncRNA	LOC112586228	lncRNA	3	1	0	11	15	3	2.79625994725484	0.0105820294412894	0.0284556320670552	http://www.ncbi.nlm.nih.gov/nuccore/XR_003110670.1
XR_003104403.1	ncRNA	LOC112580048	snRNA	0	0	0	2	10	2	4.55455409150976	0.0108151803995066	0.0290558569005126	http://www.ncbi.nlm.nih.gov/nuccore/XR_003104403.1
XR_003107314.1	ncRNA	LOC112582960	lncRNA	24	29	36	16	15	12	-1.13314334800057	0.0108563259847819	0.0291262421785382	http://www.ncbi.nlm.nih.gov/nuccore/XR_003107314.1
XR_003111936.1	ncRNA	LOC102389013	lncRNA	6	5	4	14	12	24	1.65840773401388	0.0108525844016572	0.0291262421785382	http://www.ncbi.nlm.nih.gov/nuccore/XR_003111936.1
XR_003103268.1	ncRNA	LOC102397734	lncRNA	8	14	3	23	26	21	1.41098260306231	0.0108774514014868	0.0291695325197668	http://www.ncbi.nlm.nih.gov/nuccore/XR_003103268.1
XR_003108461.1	ncRNA	LOC112584115	snoRNA	20	20	36	14	10	9	-1.28607034900277	0.0109032217194381	0.0292252334579711	http://www.ncbi.nlm.nih.gov/nuccore/XR_003108461.1
XR_003105452.1	ncRNA	LOC112581001	snoRNA	1	0	0	5	9	4	3.97671424423156	0.0109498903222752	0.0293368738881854	http://www.ncbi.nlm.nih.gov/nuccore/XR_003105452.1
XR_003105437.1	ncRNA	LOC112580984	snoRNA	0	1	0	6	9	3	3.98264037649389	0.0111061130694881	0.029714570711317	http://www.ncbi.nlm.nih.gov/nuccore/XR_003105437.1
XR_003103589.1	ncRNA	LOC112579148	lncRNA	0	0	0	6	5	2	4.49198140040736	0.0111225016075678	0.0297343591055246	http://www.ncbi.nlm.nih.gov/nuccore/XR_003103589.1
XR_003104039.1	ncRNA	LOC112579706	lncRNA	0	0	1	9	2	7	4.01014198930616	0.011127662209546	0.0297343591055246	http://www.ncbi.nlm.nih.gov/nuccore/XR_003104039.1
XR_003111272.1	ncRNA	LOC102391549	lncRNA	5	4	3	13	14	16	1.76361418855157	0.0111440268217934	0.0297343591055246	http://www.ncbi.nlm.nih.gov/nuccore/XR_003111272.1
XR_003111275.1	ncRNA	LOC102391549	lncRNA	5	4	3	13	14	16	1.76361418855157	0.0111440268217934	0.0297343591055246	http://www.ncbi.nlm.nih.gov/nuccore/XR_003111275.1
XR_003112149.1	ncRNA	LOC112587605	lncRNA	16	9	15	2	6	4	-1.82870120146141	0.011138835850002	0.0297343591055246	http://www.ncbi.nlm.nih.gov/nuccore/XR_003112149.1
XR_003108649.1	ncRNA	LOC112584467	lncRNA	0	0	4	8	17	5	2.79231066489134	0.0111539570830298	0.0297472778774599	http://www.ncbi.nlm.nih.gov/nuccore/XR_003108649.1
XR_003104037.1	ncRNA	LOC112579706	lncRNA	0	0	1	10	2	6	4.01611548623375	0.0111602305660489	0.0297504367939453	http://www.ncbi.nlm.nih.gov/nuccore/XR_003104037.1
XR_003108637.1	ncRNA	LOC102413088	lncRNA	0	9	1	51	29	20	3.26134082499754	0.0112036620714155	0.0298390015806354	http://www.ncbi.nlm.nih.gov/nuccore/XR_003108637.1
XR_328493.2	ncRNA	LOC102413088	lncRNA	0	9	1	51	29	20	3.26134082499754	0.0112036620714155	0.0298390015806354	http://www.ncbi.nlm.nih.gov/nuccore/XR_328493.2
XR_003107315.1	ncRNA	LOC112582960	lncRNA	22	29	35	15	15	11	-1.15392369232377	0.0112990912692706	0.0300794569946065	http://www.ncbi.nlm.nih.gov/nuccore/XR_003107315.1
XR_003111092.1	ncRNA	LOC102404810	lncRNA	12	18	10	23	29	43	1.1616144804463	0.0113837431197464	0.0302910160573679	http://www.ncbi.nlm.nih.gov/nuccore/XR_003111092.1
XR_003103672.1	ncRNA	LOC102389910	lncRNA	0	0	4	9	2	21	2.89748422373895	0.011461373009787	0.0304559939160068	http://www.ncbi.nlm.nih.gov/nuccore/XR_003103672.1
XR_003107311.1	ncRNA	LOC112582959	lncRNA	0	1	0	0	6	15	4.17205795266803	0.0115433232073678	0.0306598216584608	http://www.ncbi.nlm.nih.gov/nuccore/XR_003107311.1
XR_003109111.1	ncRNA	LOC112584717	lncRNA	0	1	1	4	3	17	3.48488594639108	0.0115957035473739	0.0307849604622832	http://www.ncbi.nlm.nih.gov/nuccore/XR_003109111.1
XR_328711.2	ncRNA	LOC102402651	lncRNA	3	5	7	18	11	21	1.65528511133889	0.0116389838341868	0.030885837264937	http://www.ncbi.nlm.nih.gov/nuccore/XR_328711.2
XR_328686.2	ncRNA	LOC102402106	lncRNA	1	1	0	2	2	22	3.60853225394117	0.0116442948595622	0.0308859109568967	http://www.ncbi.nlm.nih.gov/nuccore/XR_328686.2
XR_003107573.1	misc_RNA	TRPM3	protein_coding	5	1	1	11	15	8	2.21193508941893	0.0117992447420262	0.0312402104899841	http://www.ncbi.nlm.nih.gov/nuccore/XR_003107573.1
XR_003106655.1	ncRNA	LOC112582088	lncRNA	36	24	12	9	11	10	-1.33102438243744	0.0118267251048732	0.0312846312050176	http://www.ncbi.nlm.nih.gov/nuccore/XR_003106655.1
XR_326688.2	ncRNA	LOC102401360	lncRNA	11	16	14	21	20	65	1.2769283884139	0.0118265783428291	0.0312846312050176	http://www.ncbi.nlm.nih.gov/nuccore/XR_326688.2
XR_003103794.1	ncRNA	LOC102403246	lncRNA	4	7	4	11	38	7	1.79749276920778	0.0119384645714479	0.031551656367398	http://www.ncbi.nlm.nih.gov/nuccore/XR_003103794.1
XR_003107560.1	misc_RNA	SPATA6L	protein_coding	3	1	1	14	3	13	2.53527867524643	0.01196636158785	0.0315682986654202	http://www.ncbi.nlm.nih.gov/nuccore/XR_003107560.1
XR_003107561.1	misc_RNA	SPATA6L	protein_coding	3	1	1	14	3	13	2.53527867524643	0.01196636158785	0.0315682986654202	http://www.ncbi.nlm.nih.gov/nuccore/XR_003107561.1
XR_003107564.1	misc_RNA	SPATA6L	protein_coding	3	1	1	14	3	13	2.53527867524643	0.01196636158785	0.0315682986654202	http://www.ncbi.nlm.nih.gov/nuccore/XR_003107564.1
XR_003108603.1	ncRNA	LOC112584438	lncRNA	15	14	10	3	4	5	-1.78037480984974	0.0121356211557497	0.0320003794661762	http://www.ncbi.nlm.nih.gov/nuccore/XR_003108603.1
XR_003111910.1	ncRNA	LOC112587423	snoRNA	32	15	15	10	9	5	-1.43166161459734	0.0121858127973333	0.0321182423864791	http://www.ncbi.nlm.nih.gov/nuccore/XR_003111910.1
XR_326638.2	ncRNA	LOC102394088	lncRNA	7	4	3	14	20	13	1.67044650400099	0.0122392167450142	0.0322154259753953	http://www.ncbi.nlm.nih.gov/nuccore/XR_326638.2
XR_003103988.1	ncRNA	LOC112579686	lncRNA	0	0	0	2	6	5	4.45586168921823	0.0123432294133676	0.0324600104062099	http://www.ncbi.nlm.nih.gov/nuccore/XR_003103988.1
XR_003107666.1	ncRNA	LOC112583608	lncRNA	6	10	24	3	2	6	-1.96596282881212	0.012343243779166	0.0324600104062099	http://www.ncbi.nlm.nih.gov/nuccore/XR_003107666.1
XR_003104379.1	ncRNA	LOC112580013	snoRNA	10	13	14	3	3	5	-1.83818120086456	0.0124707692989803	0.0327511757959742	http://www.ncbi.nlm.nih.gov/nuccore/XR_003104379.1
XR_003106502.1	ncRNA	LOC112581845	lncRNA	37	33	38	21	24	11	-1.02659807449898	0.0125726107281701	0.033003808853562	http://www.ncbi.nlm.nih.gov/nuccore/XR_003106502.1
XR_003103699.1	ncRNA	LOC112579212	lncRNA	12	1	6	22	24	14	1.59255588547352	0.0127361530608521	0.0333731738205923	http://www.ncbi.nlm.nih.gov/nuccore/XR_003103699.1
XR_003104464.1	ncRNA	LOC112580196	lncRNA	9	9	13	4	0	3	-2.21613547066701	0.0127344750724557	0.0333731738205923	http://www.ncbi.nlm.nih.gov/nuccore/XR_003104464.1
XR_003104465.1	ncRNA	LOC112580196	lncRNA	9	9	13	4	0	3	-2.21613547066701	0.0127344750724557	0.0333731738205923	http://www.ncbi.nlm.nih.gov/nuccore/XR_003104465.1
XR_003111491.1	ncRNA	LOC112586963	lncRNA	0	0	1	6	7	4	3.90442827846835	0.0130667273279374	0.034147558318785	http://www.ncbi.nlm.nih.gov/nuccore/XR_003111491.1
XR_003108661.1	ncRNA	LOC112584470	lncRNA	4	13	1	24	10	27	1.69779711870822	0.0132404728553502	0.0345740142267542	http://www.ncbi.nlm.nih.gov/nuccore/XR_003108661.1
XR_003104816.1	ncRNA	LOC112580430	lncRNA	9	4	3	0	1	0	-3.9580649360514	0.0134978406275289	0.0351641605653003	http://www.ncbi.nlm.nih.gov/nuccore/XR_003104816.1
XR_003102548.1	ncRNA	LOC112578247	snoRNA	19	16	18	5	9	7	-1.42289425898153	0.0136513535462333	0.0355482462500134	http://www.ncbi.nlm.nih.gov/nuccore/XR_003102548.1
XR_328171.2	ncRNA	LOC102413408	lncRNA	15	1	1	40	28	46	2.71281685026426	0.0136960391612631	0.0356487288231274	http://www.ncbi.nlm.nih.gov/nuccore/XR_328171.2
XR_327483.2	ncRNA	LOC102399448	lncRNA	4	7	0	12	31	5	2.04071885358264	0.013772320926733	0.0358313253839258	http://www.ncbi.nlm.nih.gov/nuccore/XR_327483.2
XR_003107734.1	ncRNA	LOC102395436	lncRNA	1	0	4	11	8	10	2.44975724480897	0.0137917424242574	0.0358658924431535	http://www.ncbi.nlm.nih.gov/nuccore/XR_003107734.1
XR_329476.2	ncRNA	LOC102397734	lncRNA	11	17	5	30	31	21	1.2421037894319	0.0139776613263158	0.036236544618023	http://www.ncbi.nlm.nih.gov/nuccore/XR_329476.2
XR_003103278.1	ncRNA	LOC112578846	lncRNA	1	3	4	6	12	18	2.06393982205531	0.0140215085452434	0.0363341041469384	http://www.ncbi.nlm.nih.gov/nuccore/XR_003103278.1
XR_003108451.1	ncRNA	LOC112584102	snoRNA	16	49	30	19	9	15	-1.2194934975654	0.014182761600491	0.0367194084661073	http://www.ncbi.nlm.nih.gov/nuccore/XR_003108451.1
XR_003110445.1	ncRNA	LOC112585870	guide_RNA	11	9	17	2	6	3	-1.85005272257207	0.0142083933821417	0.0367694854856134	http://www.ncbi.nlm.nih.gov/nuccore/XR_003110445.1
XR_003110440.1	ncRNA	LOC112585865	snoRNA	7	10	9	3	0	2	-2.44600386306766	0.0143315869571699	0.0370718837839005	http://www.ncbi.nlm.nih.gov/nuccore/XR_003110440.1
XR_003110453.1	ncRNA	LOC112585880	guide_RNA	9	15	8	23	19	38	1.24108028667034	0.0143764330351017	0.0371550077467747	http://www.ncbi.nlm.nih.gov/nuccore/XR_003110453.1
XR_003107853.1	ncRNA	LOC112583700	lncRNA	3	2	9	21	15	12	1.69683047444324	0.0146899738164054	0.0378482093127837	http://www.ncbi.nlm.nih.gov/nuccore/XR_003107853.1
XR_003104754.1	ncRNA	LOC112580354	lncRNA	17	24	31	11	12	10	-1.21503963467373	0.0147333396719178	0.0379432174986922	http://www.ncbi.nlm.nih.gov/nuccore/XR_003104754.1
XR_003108012.1	ncRNA	LOC112583778	lncRNA	1	1	1	6	7	10	2.85306250049631	0.0147676267607639	0.0380147714854363	http://www.ncbi.nlm.nih.gov/nuccore/XR_003108012.1
XR_003108832.1	ncRNA	LOC112584554	lncRNA	38	27	27	11	20	16	-1.05303774112759	0.0148533649399099	0.0382186494008421	http://www.ncbi.nlm.nih.gov/nuccore/XR_003108832.1
XR_003106700.1	ncRNA	LOC112582121	lncRNA	2	9	0	7	18	21	1.96885013522022	0.014913525753568	0.0383565646965943	http://www.ncbi.nlm.nih.gov/nuccore/XR_003106700.1
XR_003104319.1	ncRNA	LOC112579965	lncRNA	0	0	0	5	3	4	4.3749408441363	0.0151395798702652	0.0389037291962946	http://www.ncbi.nlm.nih.gov/nuccore/XR_003104319.1
XR_003104078.1	ncRNA	LOC112579742	snoRNA	20	17	11	9	6	1	-1.64169605599403	0.0152952068601181	0.0392691169539967	http://www.ncbi.nlm.nih.gov/nuccore/XR_003104078.1
XR_003110435.1	ncRNA	LOC112585860	snoRNA	15	13	13	3	5	6	-1.63620838073278	0.0153151157783565	0.0393029705181177	http://www.ncbi.nlm.nih.gov/nuccore/XR_003110435.1
XR_003105833.1	ncRNA	LOC112581298	snRNA	1	1	0	7	10	4	3.31785136168513	0.0153259797248549	0.0393135925719621	http://www.ncbi.nlm.nih.gov/nuccore/XR_003105833.1
XR_003108634.1	ncRNA	LOC112584458	lncRNA	36	14	12	30	49	55	1.03581007195081	0.0153972939969225	0.0394618942156988	http://www.ncbi.nlm.nih.gov/nuccore/XR_003108634.1
XR_003107558.1	misc_RNA	SPATA6L	protein_coding	3	1	2	14	3	14	2.31270097807015	0.0154924241969943	0.0396883049323527	http://www.ncbi.nlm.nih.gov/nuccore/XR_003107558.1
XR_003110274.1	ncRNA	LOC112585728	lncRNA	16	8	13	27	31	27	1.12115452884981	0.0155942108303381	0.039931562205062	http://www.ncbi.nlm.nih.gov/nuccore/XR_003110274.1
XR_003104774.1	ncRNA	LOC112580392	lncRNA	1	2	1	9	3	14	2.62792338731024	0.0158097821683555	0.040412761939749	http://www.ncbi.nlm.nih.gov/nuccore/XR_003104774.1
XR_003111211.1	ncRNA	LOC112586725	snRNA	1	0	0	8	1	8	3.92619948945801	0.0159041073960849	0.0406183537953308	http://www.ncbi.nlm.nih.gov/nuccore/XR_003111211.1
XR_003104556.1	ncRNA	LOC112580249	lncRNA	4	4	5	13	17	13	1.64014736188144	0.0160373538296466	0.0408872091095133	http://www.ncbi.nlm.nih.gov/nuccore/XR_003104556.1
XR_329389.2	ncRNA	LOC102400206	lncRNA	2	0	6	6	16	15	2.09616779165313	0.0161796693232284	0.0412140944939404	http://www.ncbi.nlm.nih.gov/nuccore/XR_329389.2
XR_329176.2	ncRNA	LOC102404092	lncRNA	0	0	0	3	3	6	4.35658252654925	0.0164313774716582	0.0418370351477848	http://www.ncbi.nlm.nih.gov/nuccore/XR_329176.2
XR_003106403.1	ncRNA	LOC112581770	lncRNA	3	2	1	14	12	4	2.2632123920944	0.0166334831601196	0.0423147704760919	http://www.ncbi.nlm.nih.gov/nuccore/XR_003106403.1
XR_003102966.1	ncRNA	LOC112578670	lncRNA	10	3	6	15	17	23	1.45541673472545	0.0168009417649417	0.0426479833077937	http://www.ncbi.nlm.nih.gov/nuccore/XR_003102966.1
XR_003107974.1	ncRNA	LOC112583768	lncRNA	0	3	3	9	12	9	2.22568053588564	0.0168007360647303	0.0426479833077937	http://www.ncbi.nlm.nih.gov/nuccore/XR_003107974.1
XR_003108110.1	ncRNA	LOC112583840	lncRNA	4	0	3	13	9	10	2.12626226588993	0.0168661952958983	0.0427891929002622	http://www.ncbi.nlm.nih.gov/nuccore/XR_003108110.1
XR_003109714.1	ncRNA	LOC102396949	lncRNA	1	5	7	13	23	10	1.72071986098746	0.0168712093115129	0.0427891929002622	http://www.ncbi.nlm.nih.gov/nuccore/XR_003109714.1
XR_003103435.1	ncRNA	LOC112579003	snoRNA	19	20	12	8	6	6	-1.42019261506657	0.0168884303180721	0.042814294726561	http://www.ncbi.nlm.nih.gov/nuccore/XR_003103435.1
XR_003112037.1	ncRNA	LOC112587516	lncRNA	5	2	4	0	0	0	-4.39300529759567	0.0170874312568467	0.0432812491887026	http://www.ncbi.nlm.nih.gov/nuccore/XR_003112037.1
XR_003110831.1	ncRNA	LOC112586437	lncRNA	34	32	19	16	12	14	-1.08512215563343	0.0171024246932373	0.0432850464267945	http://www.ncbi.nlm.nih.gov/nuccore/XR_003110831.1
XR_003111591.1	ncRNA	LOC102409836	lncRNA	1	2	3	9	10	10	2.18371551531969	0.0171037388378199	0.0432850464267945	http://www.ncbi.nlm.nih.gov/nuccore/XR_003111591.1
XR_003110612.1	ncRNA	LOC112586198	lncRNA	30	22	28	12	16	12	-1.08271370588322	0.0173763653373294	0.0438800137200984	http://www.ncbi.nlm.nih.gov/nuccore/XR_003110612.1
XR_326735.2	ncRNA	LOC102405687	lncRNA	1	1	0	14	5	2	3.36023832813355	0.0173855046838328	0.0438841366069458	http://www.ncbi.nlm.nih.gov/nuccore/XR_326735.2
XR_003106878.1	ncRNA	LOC112582338	lncRNA	2	0	1	6	12	5	2.85451689612777	0.0175842090567261	0.0443474055848235	http://www.ncbi.nlm.nih.gov/nuccore/XR_003106878.1
XR_003106654.1	ncRNA	LOC112582088	lncRNA	32	24	11	9	10	10	-1.27605580114529	0.0176029757171041	0.0443755912212983	http://www.ncbi.nlm.nih.gov/nuccore/XR_003106654.1
XR_003111168.1	ncRNA	LOC112586669	lncRNA	14	1	15	1	4	1	-2.41908526415015	0.0176349091332479	0.0444369305142101	http://www.ncbi.nlm.nih.gov/nuccore/XR_003111168.1
XR_003108998.1	misc_RNA	LOC102408563	protein_coding	7	2	3	17	17	8	1.74359937843634	0.0177130409992278	0.0446145789235182	http://www.ncbi.nlm.nih.gov/nuccore/XR_003108998.1
XR_003107474.1	ncRNA	LOC112583129	snoRNA	26	30	30	7	15	21	-1.09595199320981	0.0177828771312267	0.0447711885052331	http://www.ncbi.nlm.nih.gov/nuccore/XR_003107474.1
XR_003102203.1	ncRNA	LOC102408914	lncRNA	0	0	0	3	7	2	4.34792999598296	0.0179901915129358	0.0452541564477723	http://www.ncbi.nlm.nih.gov/nuccore/XR_003102203.1
XR_003110673.1	ncRNA	LOC112586231	lncRNA	0	2	1	4	10	9	2.83380192929556	0.0180969292883056	0.0454639658871658	http://www.ncbi.nlm.nih.gov/nuccore/XR_003110673.1
XR_003107559.1	misc_RNA	SPATA6L	protein_coding	3	2	1	14	3	13	2.27089508873145	0.0181153884118533	0.0454907906596625	http://www.ncbi.nlm.nih.gov/nuccore/XR_003107559.1
XR_003102138.1	ncRNA	LOC112577997	lncRNA	11	4	2	27	19	8	1.62372159756631	0.0185263201859287	0.0464230037749418	http://www.ncbi.nlm.nih.gov/nuccore/XR_003102138.1
XR_003103973.1	ncRNA	LOC112579670	lncRNA	1	9	5	0	0	1	-3.8971274671741	0.0188688609288315	0.0471802228357352	http://www.ncbi.nlm.nih.gov/nuccore/XR_003103973.1
XR_003109210.1	ncRNA	LOC112584812	snoRNA	27	20	24	10	18	3	-1.27920529708485	0.0189872671316762	0.0474357109622988	http://www.ncbi.nlm.nih.gov/nuccore/XR_003109210.1
XR_328024.2	ncRNA	LOC102409978	lncRNA	21	19	6	30	39	32	1.06221657907677	0.0190022836246626	0.047452947488158	http://www.ncbi.nlm.nih.gov/nuccore/XR_328024.2
XR_003104220.1	ncRNA	LOC102390951	lncRNA	0	0	0	4	7	1	4.35724905108592	0.0191857664202508	0.0478294202527873	http://www.ncbi.nlm.nih.gov/nuccore/XR_003104220.1
XR_003104221.1	ncRNA	LOC102390951	lncRNA	0	0	0	4	7	1	4.35724905108592	0.0191857664202508	0.0478294202527873	http://www.ncbi.nlm.nih.gov/nuccore/XR_003104221.1
XR_327083.2	ncRNA	LOC102390951	lncRNA	0	0	0	4	7	1	4.35724905108592	0.0191857664202508	0.0478294202527873	http://www.ncbi.nlm.nih.gov/nuccore/XR_327083.2
XR_003107699.1	ncRNA	LOC112583621	lncRNA	12	9	20	30	23	40	1.09631904233116	0.0192862415841788	0.0480389298257816	http://www.ncbi.nlm.nih.gov/nuccore/XR_003107699.1
XR_329477.2	ncRNA	LOC102397734	lncRNA	9	17	3	24	29	21	1.27676154579869	0.0194713091601151	0.0484379886595885	http://www.ncbi.nlm.nih.gov/nuccore/XR_329477.2
XR_003112205.1	ncRNA	LOC112587753	lncRNA	15	26	9	31	35	41	1.0180773942018	0.019545148307728	0.0486009940480553	http://www.ncbi.nlm.nih.gov/nuccore/XR_003112205.1
XR_003107459.1	ncRNA	LOC112583113	snoRNA	7	8	20	4	5	1	-1.90348484029748	0.0196280656232238	0.0487656913018983	http://www.ncbi.nlm.nih.gov/nuccore/XR_003107459.1
XR_003103195.1	ncRNA	LOC102407015	lncRNA	5	5	8	16	18	17	1.41606572829277	0.0196813130232892	0.0488772115268261	http://www.ncbi.nlm.nih.gov/nuccore/XR_003103195.1
XR_003105089.1	ncRNA	LOC112580780	lncRNA	23	16	27	8	5	16	-1.2708219321996	0.0198126718945771	0.049182539233842	http://www.ncbi.nlm.nih.gov/nuccore/XR_003105089.1
XR_003108272.1	ncRNA	LOC102402292	lncRNA	4	6	2	9	13	19	1.68695226812282	0.020151244322005	0.0499451095559275	http://www.ncbi.nlm.nih.gov/nuccore/XR_003108272.1
