# Supplementary material for: The Expression Profiles of mRNAs and lncRNAs in Buffalo Muscle Stem Cells Driving Myogenic Differentiation
Source: Front Genet. 2021 Jul 7;12:643497. doi: 10.3389/fgene.2021.643497 (PMC8294193; doi:10.3389/fgene.2021.643497)
Supplement: Supplementary file 5 [file Table_5.xlsx]

## Sheet: down-Biological_Process
GOBPID	Term	Sample number	Background number	Pvalue	corrPvalue	GeneNames
GO:0050911	detection of chemical stimulus involved in sensory perception of smell	3	1522	2.80516e-35	5.40836e-32	LOC102401004;LOC102402791;LOC102415146
GO:0007186	G-protein coupled receptor signaling pathway	43	2358	6.51807e-23	1.25603e-19	ADGRG1;CAT;CDCA8;CRHR2;DCK;DHODH;EDN1;EMP2;FZD10;FZD5;GPR150;GPR157;GPR68;GPR75;GPRC5A;GPRC5C;HAT1;LIG1;LOC102399397;LOC102401004;LOC102402791;LOC102410314;LOC102413789;LOC102415146;LOC112581365;LOC112583602;LOC112585584;LOC112585738;LPAR2;LRP8;MLNR;NCKAP1L;NUF2;NUP93;PCP4L1;PTGDR;SH3BGRL2;SNRPG;TFF1;TRAIP;UGCG;UHRF1;WDR4
GO:0051301	cell division	26	91	1.40711e-09	2.71009e-06	ASPM;CCNA2;CCNE2;CCNF;CDC25A;CDCA2;CDCA3;CKS1B;CKS2;DSN1;ERCC6L;FAM83D;FSD1;LOC102388956;LOC102395735;LOC102397525;LOC102403864;LOC102410373;MIS12;MIS18A;PLK1;RAN;SKA1;SKA3;SPC24;UBE2S
GO:0006335	DNA replication-dependent nucleosome assembly	13	30	4.20337e-07	0.000809149	ASF1B;CHAF1A;CHAF1B;HAT1;LOC102395151;LOC102400013;LOC102409669;LOC102410987;LOC102411988;LOC102412979;LOC102413645;LOC102416610;NASP
GO:0007059	chromosome segregation	12	31	3.01527e-06	0.00580138	BIRC5;CDCA2;CENPF;CENPN;DSN1;LOC102388956;LOC102399215;LOC102413761;MIS12;MIS18A;SKA1;SKA3
GO:0002230	positive regulation of defense response to virus by host	16	61	5.11719e-06	0.00984036	ATP1B1;CHAF1B;DKKL1;LMCD1;LOC102398887;LOC102400013;LOC102409669;LOC102411988;LOC102412979;LOC102413645;LOC102416610;MRPS2;MSTN;MTSS1;SLC25A19;SNRPD1
GO:0006261	DNA-dependent DNA replication	7	10	2.13483e-05	0.0410314	MCM2;ORC6;POLD1;POLE2;RFC2;RFC4;RFC5
GO:0051258	protein polymerization	10	29	4.52569e-05	0.0869385	LOC102394654;LOC102408299;LOC102408956;LOC112579865;LOC112584592;LOC112584688;TUBB2A;TUBB4A;TUBB4B;TUBB6
GO:0045892	negative regulation of transcription, DNA-templated	22	133	6.20515e-05	0.119139	ATOH8;BIRC5;BMP7;ELK3;GMNN;GREM1;HMGA1;ID3;IKZF4;ILF3;LOC102392761;LOC102393502;LOC102406721;LOC112581283;MXD3;NKRF;PRDM6;SALL1;SUV39H1;TGFB1;TSHZ3;WNT5A
GO:0034644	cellular response to UV	8	18	6.37119e-05	0.122263	AQP1;CDC25A;LOC102403594;LOC102410929;NOC2L;PCNA;RHNO1;TP73
GO:0032508	DNA duplex unwinding	7	15	0.000145847	0.279735	BLM;CDC45;DNA2;MCM2;MCM5;PIF1;RUVBL1
GO:0051225	spindle assembly	6	10	0.000157914	0.302721	HAUS7;HAUS8;LOC102394654;LOC102408299;LOC102408956;LOC112584688
GO:0051290	protein heterotetramerization	8	24	0.000316828	0.607043	LOC102395151;LOC102400013;LOC102409669;LOC102410987;LOC102411988;LOC102412979;LOC102413645;LOC102416610
GO:0006270	DNA replication initiation	5	7	0.000324491	0.6214	CCNE2;CDC45;CDC6;MCM5;MCM6
GO:0060968	regulation of gene silencing	6	12	0.000331992	0.635432	LOC102400013;LOC102409669;LOC102411988;LOC102412979;LOC102413645;LOC102416610
GO:0051028	mRNA transport	6	12	0.000331992	0.635432	ALYREF;EIF5A;LOC102413618;NUP35;NXT1;SRSF7
GO:0042060	wound healing	7	20	0.000592328	1	AQP1;DCBLD2;ELK3;LOC112581283;NOG;SDC4;WNT5A
GO:0006611	protein export from nucleus	6	14	0.000628779	1	LOC102389535;LOC102397525;LOC102398705;NXT1;TGFB1;XPO6
GO:0007050	cell cycle arrest	9	36	0.000800193	1	CDKN2C;CDKN3;GAS2L3;INHBA;LOC102389535;LOC102398705;PPM1G;TGFB1;TP73
GO:0006412	translation	14	523	0.000884786	1	C5H11orf98;CENPM;HS3ST6;LOC102406432;LOC102406559;LOC112577605;MCM6;MROH8;MRPL11;MRPL12;MRPS15;OTUD1;RPL26L1;WDR43
GO:0040020	regulation of meiotic nuclear division	4	5	0.00101777	1	GPR3;LOC102389535;LOC102398705;MASTL
GO:0000226	microtubule cytoskeleton organization	8	30	0.00108957	1	CGN;GAS2L3;KNSTRN;LOC102406959;LOC102409483;PRC1;TACC3;WEE1
GO:0008152	metabolic process	50	511	0.00152021	1	ABCB8;ABCG4;ADAT3;ATP7B;B3GAT1;CENPO;CENPV;CGN;CHSY3;CWF19L1;DDX23;ENTPD3;ERCC6L;ESCO2;GMIP;HMGXB3;HS3ST1;HSPA6;ISOC1;KIF24;KIF2C;KIFC1;KLC2;LOC102389195;LOC102394654;LOC102395477;LOC102395735;LOC102397525;LOC102400795;LOC102403864;LOC102406597;LOC102408299;LOC102408956;LOC112579865;LOC112584592;LOC112584688;LOC112587943;LRR1;MED16;MFNG;PDIA4;PLAU;RAN;RCC1;SERHL2;TENT4A;TUBB2A;TUBB4A;TUBB4B;TUBB6
GO:0007019	microtubule depolymerization	4	6	0.00162057	1	KIF18B;KIF24;KIF2C;STMN1
GO:0051382	kinetochore assembly	4	6	0.00162057	1	CENPA;CENPH;CENPW;MIS12
GO:0006260	DNA replication	8	33	0.0018319	1	CHAF1A;GINS3;LOC102413429;MCM10;NASP;ORC1;POLA2;RMI2
GO:0006281	DNA repair	12	69	0.00191723	1	CHAF1A;FEN1;LIG1;NSMCE4A;PAXIP1;PIF1;POLD1;PTTG1;RFC2;RFC4;RFC5;TXNRD1
GO:0045944	positive regulation of transcription by RNA polymerase II	43	430	0.00233039	1	ADRB2;ARID3B;ARID5A;ATAD2;BMP7;CITED2;DLX2;ELK3;FOXA3;FOXC2;FZD5;GDNF;GRHL1;HEYL;HHEX;IKZF4;IL1A;INHBA;LOC102397285;LOC102400686;LOC102403143;LOC102403854;LOC102408934;LOC102409101;LOC112580425;LOC112581283;MAFF;MCIDAS;MYBL2;MYF5;NOG;NR4A1;OSR2;POU3F2;PPRC1;PTBP1;SOX15;SP7;TCF21;TGFB1;TP73;WNT5A;ZIC3
GO:0007219	Notch signaling pathway	9	43	0.00233096	1	DLL1;FOXC2;HEYL;HHEX;LOC102410686;NLE1;NOTCH1;PERP;TMEM100
GO:0010800	positive regulation of peptidyl-threonine phosphorylation	4	7	0.00243316	1	BMP7;LOC112581283;TGFB1;WNT5A
GO:0001756	somitogenesis	6	20	0.0027917	1	FOXC2;LOC112581283;MYF5;NLE1;WNT5A;XRCC2
GO:0000910	cytokinesis	6	20	0.0027917	1	BIRC5;BRCA2;CDC23;KIF20A;LOC112578533;PRC1
GO:0071103	DNA conformation change	3	3	0.00316729	1	HHEX;HMGB2;TOP2A
GO:0034220	ion transmembrane transport	2	178	0.00322323	1	GJC1;LOC112581377
GO:0048146	positive regulation of fibroblast proliferation	7	29	0.00357082	1	AQP1;CCNB1;LOC112581283;NGFR;PDGFA;TGFB1;WNT5A
GO:0045740	positive regulation of DNA replication	5	15	0.00435038	1	LOC102389535;LOC102398705;LOC102403594;PCNA;PDGFA
GO:0042176	regulation of protein catabolic process	4	9	0.00481403	1	FAM83D;LOC102392617;LOC102400836;ODC1
GO:0007422	peripheral nervous system development	4	9	0.00481403	1	CITED2;EDNRB;EGR3;SLC5A3
GO:0001558	regulation of cell growth	6	23	0.00498396	1	ESM1;IGFBP3;IGFBP5;IGFBP6;IGFBPL1;KAZALD1
GO:0002934	desmosome organization	3	4	0.00531039	1	LOC102410686;NECTIN1;PERP
GO:2000510	positive regulation of dendritic cell chemotaxis	3	4	0.00531039	1	C1QBP;LOC102389535;LOC102398705
GO:0034660	ncRNA metabolic process	3	4	0.00531039	1	DKC1;EXOSC2;EXOSC8
GO:0060686	negative regulation of prostatic bud formation	3	4	0.00531039	1	BMP7;LOC112581283;WNT5A
GO:2000727	positive regulation of cardiac muscle cell differentiation	3	4	0.00531039	1	EFNB2;GREM1;MYOCD
GO:0034080	CENP-A containing nucleosome assembly	3	4	0.00531039	1	HJURP;LOC102408337;MIS18A
GO:1901029	negative regulation of mitochondrial outer membrane permeabilization involved in apoptotic signaling pathway	3	4	0.00531039	1	IER3;LOC102413761;SLC25A5
GO:0048570	notochord morphogenesis	3	4	0.00531039	1	LOC112581283;NOG;WNT5A
GO:0007080	mitotic metaphase plate congression	5	16	0.00544785	1	CCNB1;KIF2C;KIFC1;LOC102411827;RRS1
GO:0007017	microtubule-based process	8	42	0.00657466	1	CDC23;KIF20A;LOC112579865;LOC112584592;TUBB2A;TUBB4A;TUBB4B;TUBB6
GO:0008284	positive regulation of cell proliferation	19	157	0.00748528	1	CNTFR;EMP2;ESM1;GDNF;GREM1;HAS2;KIT;LOC102389535;LOC102392617;LOC102398705;LOC102400836;LOC102401082;LOC102413761;LOC112577776;ODC1;PGF;POU3F2;SLC25A5;WNT7B
GO:0038031	non-canonical Wnt signaling pathway via JNK cascade	3	5	0.00814147	1	FZD10;LOC112581283;WNT5A
GO:0006336	DNA replication-independent nucleosome assembly	5	18	0.00820264	1	ASF1B;HAT1;LOC102395151;LOC102410987;NASP
GO:0006325	chromatin organization	5	19	0.00988809	1	LOC102392520;LOC102400351;LOC102400686;LOC102408136;LOC102415072
GO:0000122	negative regulation of transcription by RNA polymerase II	30	298	0.0106448	1	C1QBP;CBX2;CCND1;DLX2;FHL2;FOXC2;HHEX;HNRNPAB;HOPX;INSM1;LMCD1;LOC102389535;LOC102395728;LOC102398705;LOC102410341;LOC102410659;MDFI;NFE2L3;NOC2L;NOG;NR2F1;OSR2;PHF19;SEMA4D;SMYD2;SOX15;SUV39H2;TCF21;TP73;ZNF536
GO:0019985	translesion synthesis	3	6	0.0117033	1	DTL;LOC102403594;PCNA
GO:0033387	putrescine biosynthetic process from ornithine	3	6	0.0117033	1	LOC102392617;LOC102400836;ODC1
GO:0003198	epithelial to mesenchymal transition involved in endocardial cushion formation	3	6	0.0117033	1	HEY1;HEYL;TMEM100
GO:0045778	positive regulation of ossification	3	6	0.0117033	1	LOC102406721;LOC112581283;WNT5A
GO:0090267	positive regulation of mitotic cell cycle spindle assembly checkpoint	3	6	0.0117033	1	LOC102401692;LOC112586123;MAD2L1
GO:0034116	positive regulation of heterotypic cell-cell adhesion	3	6	0.0117033	1	BMP7;LOC102401082;LOC112577776
GO:0008595	anterior/posterior axis specification, embryo	3	6	0.0117033	1	FZD5;LOC112581283;WNT5A
GO:0000278	mitotic cell cycle	3	6	0.0117033	1	CENPF;E2F4;XRCC2
GO:0010165	response to X-ray	3	6	0.0117033	1	BLM;TP73;XRCC2
GO:0007566	embryo implantation	3	6	0.0117033	1	EMP2;FKBP4;LOC102406721
GO:0030154	cell differentiation	15	117	0.0117325	1	E2F8;ELK3;ETV3L;FOXA3;GLI1;ILDR2;LIF;NOTCH1;PGF;SLC22A16;SLC7A5;SUV39H1;SUV39H2;TBX1;TFF1
GO:0006950	response to stress	5	20	0.0117966	1	AHSA1;ERCC2;LOC102413429;MAP2K3;SERPINE1
GO:0006364	rRNA processing	7	38	0.0125019	1	FBL;LOC112577605;NPM3;PDCD11;RRP1;RRP7A;SUV39H1
GO:0000281	mitotic cytokinesis	4	13	0.0133779	1	CEP55;CFL1;LOC102406597;LOC112580425
GO:0048286	lung alveolus development	5	21	0.0139407	1	ERRFI1;HOPX;IGFBP5;PDGFA;TCF21
GO:0090502	RNA phosphodiester bond hydrolysis, endonucleolytic	6	30	0.0146132	1	DGCR8;FEN1;MAST1;NOB1;POP1;RNASEH2C
GO:0008285	negative regulation of cell proliferation	15	124	0.0149327	1	CD37;CDH5;CDKN2C;CHERP;FZD5;GPR3;HMGA1;IL1A;INHBA;INSM1;LOC102400351;P3H2;RARRES1;SMYD2;TFF1
GO:0009165	nucleotide biosynthetic process	3	7	0.0160245	1	DCK;DHFR;TK1
GO:0035307	positive regulation of protein dephosphorylation	3	7	0.0160245	1	CDCA2;PPP1R16B;TGFB1
GO:0090009	primitive streak formation	3	7	0.0160245	1	HHEX;LOC112581283;WNT5A
GO:0001706	endoderm formation	3	7	0.0160245	1	DUSP2;DUSP5;NOG
GO:0002042	cell migration involved in sprouting angiogenesis	3	7	0.0160245	1	EFNB2;EGR3;GREM1
GO:0034504	protein localization to nucleus	4	14	0.0164454	1	BMP7;HHEX;LOC102389535;LOC102398705
GO:0007018	microtubule-based movement	6	31	0.01663	1	KIF14;KIF18B;KIF24;KIF2C;KIFC1;LOC102406597
GO:0000398	mRNA splicing, via spliceosome	7	41	0.0175349	1	LOC102398482;LOC102410895;LSM3;LSM7;RAVER1;SNRPA;SNRPG
GO:0060067	cervix development	2	2	0.0177471	1	LOC112581283;WNT5A
GO:0048732	gland development	2	2	0.0177471	1	SALL1;TCF21
GO:0060599	lateral sprouting involved in mammary gland duct morphogenesis	2	2	0.0177471	1	LOC112581283;WNT5A
GO:0032077	positive regulation of deoxyribonuclease activity	2	2	0.0177471	1	LOC102403594;PCNA
GO:0060809	mesodermal to mesenchymal transition involved in gastrulation	2	2	0.0177471	1	LOC112581283;WNT5A
GO:0051450	myoblast proliferation	2	2	0.0177471	1	ATOH8;MET
GO:0030031	cell projection assembly	2	2	0.0177471	1	LOC102399881;PDGFA
GO:0097186	amelogenesis	2	2	0.0177471	1	LOC102410686;PERP
GO:0009157	deoxyribonucleoside monophosphate biosynthetic process	2	2	0.0177471	1	DCK;TK1
GO:0098534	centriole assembly	2	2	0.0177471	1	LOC102408934;MCIDAS
GO:2000049	positive regulation of cell-cell adhesion mediated by cadherin	2	2	0.0177471	1	LOC112581283;WNT5A
GO:0006272	leading strand elongation	2	2	0.0177471	1	LOC102403594;PCNA
GO:1903251	multi-ciliated epithelial cell differentiation	2	2	0.0177471	1	LOC102408934;MCIDAS
GO:0051964	negative regulation of synapse assembly	2	2	0.0177471	1	LOC112581283;WNT5A
GO:0007076	mitotic chromosome condensation	2	2	0.0177471	1	ARID5A;LOC102411827
GO:0002502	peptide antigen assembly with MHC class I protein complex	2	2	0.0177471	1	LOC102389535;LOC102398705
GO:0098813	nuclear chromosome segregation	2	2	0.0177471	1	KNSTRN;PLK1
GO:0097325	melanocyte proliferation	2	2	0.0177471	1	LOC112581283;WNT5A
GO:0044205	'de novo' UMP biosynthetic process	2	2	0.0177471	1	DHODH;UMPS
GO:0060426	lung vasculature development	2	2	0.0177471	1	ERRFI1;TCF21
GO:0061347	planar cell polarity pathway involved in outflow tract morphogenesis	2	2	0.0177471	1	LOC112581283;WNT5A
GO:0061348	planar cell polarity pathway involved in ventricular septum morphogenesis	2	2	0.0177471	1	LOC112581283;WNT5A
GO:0061349	planar cell polarity pathway involved in cardiac right atrium morphogenesis	2	2	0.0177471	1	LOC112581283;WNT5A
GO:0061354	planar cell polarity pathway involved in pericardium morphogenesis	2	2	0.0177471	1	LOC112581283;WNT5A
GO:0061350	planar cell polarity pathway involved in cardiac muscle tissue morphogenesis	2	2	0.0177471	1	LOC112581283;WNT5A
GO:0034508	centromere complex assembly	2	2	0.0177471	1	CENPN;CENPO
GO:0042059	negative regulation of epidermal growth factor receptor signaling pathway	2	2	0.0177471	1	ERRFI1;NUP62
GO:0060676	ureteric bud formation	2	2	0.0177471	1	GREM1;NOG
GO:0048022	negative regulation of melanin biosynthetic process	2	2	0.0177471	1	LOC112581283;WNT5A
GO:1901838	positive regulation of transcription of nucleolar large rRNA by RNA polymerase I	2	2	0.0177471	1	LOC102397285;LOC102403143
GO:0006310	DNA recombination	6	32	0.0188306	1	HMGB3;LOC102413429;NSMCE4A;PAXIP1;PIF1;TXNRD1
GO:0009987	cellular process	21	202	0.0193643	1	ACTG1;AIMP2;CCNE1;CDH1;CDK1;DUSP6;ETS2;HDGF;HSP90AA1;HSP90AB1;LOC102399969;LOC102400795;LOC102405800;MCM7;NTRK1;PDE1B;PES1;PIK3CD;RPS6KA1;TOMM40;TUBB
GO:0098779	positive regulation of mitophagy in response to mitochondrial depolarization	9	63	0.0198037	1	ADRB2;ATP1B1;CHAF1B;DKKL1;LMCD1;LOC102398887;MRPS2;MSTN;SNRPD1
GO:0000188	inactivation of MAPK activity	4	15	0.0199189	1	DUSP14;DUSP16;DUSP2;DUSP5
GO:0090307	mitotic spindle assembly	4	15	0.0199189	1	BIRC5;KIFC1;MYBL2;NEK2
GO:0048025	negative regulation of mRNA splicing, via spliceosome	4	15	0.0199189	1	C1QBP;CELF4;PTBP1;SRSF7
GO:0030501	positive regulation of bone mineralization	4	15	0.0199189	1	ADRB2;BMP7;OSR2;TGFB1
GO:0040037	negative regulation of fibroblast growth factor receptor signaling pathway	3	8	0.0211213	1	LOC112581283;NGFR;WNT5A
GO:0006401	RNA catabolic process	3	8	0.0211213	1	EXOSC2;EXOSC8;RNASEH2C
GO:0043044	ATP-dependent chromatin remodeling	3	8	0.0211213	1	ACTB;LOC102406873;SMARCA4
GO:0006508	proteolysis	16	472	0.0218728	1	ADAMTS1;ASRGL1;ESPL1;FURIN;HAT1;HMGN2;IFITM10;KAZALD1;LOC102413429;LOC112579098;LOC112583463;LOC112585161;MMP17;MMP3;NMU;THOP1
GO:0006342	chromatin silencing	5	24	0.0218963	1	DOT1L;LOC102392520;LOC102400686;LOC102408136;LOC102415072
GO:0035914	skeletal muscle cell differentiation	5	24	0.0218963	1	CITED2;HEYL;MAFF;MYF5;NR4A1
GO:0007049	cell cycle	8	54	0.022912	1	CHAF1A;CKS1B;E2F8;LOC102410373;NASP;SUV39H1;SUV39H2;TREX1
GO:0006457	protein folding	11	85	0.0232276	1	CCT2;CCT7;DNAJB11;DNAJB13;HSPA8;HSPBP1;LOC102389535;LOC102398705;LOC102410615;PDIA4;PPIA
GO:0048513	animal organ development	6	34	0.0238101	1	BRCA2;E2F8;EDN1;GLI1;ID3;LIF
GO:0042254	ribosome biogenesis	6	34	0.0238101	1	LOC102406559;MRTO4;PES1;RRS1;SNU13;SURF6
GO:0045859	regulation of protein kinase activity	4	16	0.023811	1	CCNE2;CKS1B;CKS2;LOC102410373
GO:0009615	response to virus	7	44	0.0238473	1	AP1S1;CFL1;HMGA1;LOC102392617;LOC102400836;ODC1;STMN1
GO:0055114	oxidation-reduction process	29	730	0.0247409	1	AOC2;CREG2;DHFR;DHODH;DUS1L;FOXRED2;GLRX5;GPX2;HHIP;HMGA1;HS3ST6;LBR;LOC102399021;LOC102407599;LOC102410819;LOC102411899;LOC102413429;LOC102415752;LOC102415914;LOC112577706;LOC112579957;LOC112582227;LOC112585161;MICAL3;P3H2;PARVB;RDH12;RPA2;YWHAZ
GO:0030514	negative regulation of BMP signaling pathway	5	25	0.0250881	1	GREM1;LOC112581283;NOG;VWC2;WNT5A
GO:0051726	regulation of cell cycle	7	45	0.0262586	1	BRCA2;CALR;CCNE2;DTL;FIGNL1;LOC102393502;TRIM36
GO:0001829	trophectodermal cell differentiation	3	9	0.0269992	1	BYSL;CITED2;HOPX
GO:0000738	DNA catabolic process, exonucleolytic	3	9	0.0269992	1	ERI1;LOC102412204;TREX1
GO:2001243	negative regulation of intrinsic apoptotic signaling pathway	3	9	0.0269992	1	FIGNL1;NOC2L;PLAUR
GO:0060425	lung morphogenesis	3	9	0.0269992	1	NOG;TCF21;WNT7B
GO:0048596	embryonic camera-type eye morphogenesis	3	9	0.0269992	1	BMP7;CITED2;FZD5
GO:0048026	positive regulation of mRNA splicing, via spliceosome	3	9	0.0269992	1	CELF4;LOC102393502;SF3B4
GO:0044342	type B pancreatic cell proliferation	2	3	0.0284764	1	IGFBP3;IGFBP5
GO:0060068	vagina development	2	3	0.0284764	1	LOC112581283;WNT5A
GO:0070245	positive regulation of thymocyte apoptotic process	2	3	0.0284764	1	LOC112581283;WNT5A
GO:0008295	spermidine biosynthetic process	2	3	0.0284764	1	AMD1;SRM
GO:0060044	negative regulation of cardiac muscle cell proliferation	2	3	0.0284764	1	NOG;TP73
GO:0015884	folic acid transport	2	3	0.0284764	1	LOC112586927;SLC19A1
GO:0030490	maturation of SSU-rRNA	2	3	0.0284764	1	NOB1;NOP14
GO:0060907	positive regulation of macrophage cytokine production	2	3	0.0284764	1	LOC112581283;WNT5A
GO:0061469	regulation of type B pancreatic cell proliferation	2	3	0.0284764	1	BIRC5;NR4A1
GO:0060029	convergent extension involved in organogenesis	2	3	0.0284764	1	LOC112581283;WNT5A
GO:0048850	hypophysis morphogenesis	2	3	0.0284764	1	LOC112581283;WNT5A
GO:0060157	urinary bladder development	2	3	0.0284764	1	LOC112581283;WNT5A
GO:0031503	protein-containing complex localization	2	3	0.0284764	1	BIRC5;FKBP4
GO:0007530	sex determination	2	3	0.0284764	1	CITED2;TCF21
GO:0071376	cellular response to corticotropin-releasing hormone stimulus	2	3	0.0284764	1	CRHR2;NR4A1
GO:0042754	negative regulation of circadian rhythm	2	3	0.0284764	1	SUV39H1;SUV39H2
GO:0060775	planar cell polarity pathway involved in gastrula mediolateral intercalation	2	3	0.0284764	1	LOC112581283;WNT5A
GO:0030825	positive regulation of cGMP metabolic process	2	3	0.0284764	1	LOC112581283;WNT5A
GO:0007494	midgut development	2	3	0.0284764	1	LOC112581283;WNT5A
GO:0001556	oocyte maturation	2	3	0.0284764	1	FBXO5;TRIP13
GO:0033144	negative regulation of intracellular steroid hormone receptor signaling pathway	2	3	0.0284764	1	LOC102389535;LOC102398705
GO:0000320	re-entry into mitotic cell cycle	2	3	0.0284764	1	CCND1;CCNF
GO:0043009	chordate embryonic development	2	3	0.0284764	1	BRCA2;HES4
GO:0007064	mitotic sister chromatid cohesion	2	3	0.0284764	1	HASPIN;LOC102411827
GO:0030948	negative regulation of vascular endothelial growth factor receptor signaling pathway	2	3	0.0284764	1	HHEX;MMRN2
GO:0002741	positive regulation of cytokine secretion involved in immune response	2	3	0.0284764	1	LOC112581283;WNT5A
GO:0060428	lung epithelium development	2	3	0.0284764	1	ERRFI1;WNT7B
GO:0007442	hindgut morphogenesis	2	3	0.0284764	1	LOC112581283;WNT5A
GO:0007057	spindle assembly involved in female meiosis I	2	3	0.0284764	1	AURKA;FBXO5
GO:0021891	olfactory bulb interneuron development	2	3	0.0284764	1	LOC112581283;WNT5A
GO:0033687	osteoblast proliferation	2	3	0.0284764	1	FIGNL1;OSR2
GO:0035234	ectopic germ cell programmed cell death	2	3	0.0284764	1	IL1A;KIT
GO:0046688	response to copper ion	2	3	0.0284764	1	ATP7B;IL1A
GO:0072201	negative regulation of mesenchymal cell proliferation	2	3	0.0284764	1	LOC112581283;WNT5A
GO:0097202	activation of cysteine-type endopeptidase activity	2	3	0.0284764	1	LOC102410686;PERP
GO:0043589	skin morphogenesis	2	3	0.0284764	1	CDSN;ERRFI1
GO:0045986	negative regulation of smooth muscle contraction	2	3	0.0284764	1	ADRB2;LOC102406721
GO:0036123	histone H3-K9 dimethylation	2	3	0.0284764	1	SUV39H1;SUV39H2
GO:0070318	positive regulation of G0 to G1 transition	2	3	0.0284764	1	RHNO1;SOX15
GO:0003402	planar cell polarity pathway involved in axis elongation	2	3	0.0284764	1	LOC112581283;WNT5A
GO:0010862	positive regulation of pathway-restricted SMAD protein phosphorylation	5	26	0.0285633	1	BMP7;GDF15;INHBA;MSTN;TGFB1
GO:0048468	cell development	6	36	0.0296012	1	GATA2;GDF15;GJC1;INHBA;MSTN;ZNF488
GO:0000082	G1/S transition of mitotic cell cycle	5	27	0.0323285	1	CCNE2;CDKN2C;CDKN3;INHBA;LOC102411827
GO:0051897	positive regulation of protein kinase B signaling	6	37	0.0328146	1	C1QBP;IGFBP5;LOC102401082;LOC112577776;PDGFA;TGFB1
GO:0002244	hematopoietic progenitor cell differentiation	6	37	0.0328146	1	CITED2;GPATCH4;INHBA;RRS1;SIPA1L3;TGFB1
GO:0035774	positive regulation of insulin secretion involved in cellular response to glucose stimulus	3	10	0.0336547	1	C2CD2L;GPR27;GPR68
GO:0071425	hematopoietic stem cell proliferation	3	10	0.0336547	1	LOC112581283;SHB;WNT5A
GO:0000132	establishment of mitotic spindle orientation	3	10	0.0336547	1	CENPA;INSC;LOC102399215
GO:0071479	cellular response to ionizing radiation	3	10	0.0336547	1	BLM;FIGNL1;RHNO1
GO:0006334	nucleosome assembly	12	99	0.034807	1	HMGB1;LOC102392428;LOC102392521;LOC102394597;LOC102400663;LOC102408478;LOC102409993;LOC102410341;LOC102410659;LOC102411322;LOC102413318;LOC112587924
GO:0000724	double-strand break repair via homologous recombination	4	19	0.0380853	1	BRCA2;LOC102392520;LOC112578533;MMS22L
GO:0001525	angiogenesis	9	67	0.0390953	1	ELK3;FZD5;HEY1;LOC102397285;LOC102403143;PDGFA;PGF;SCG2;TMEM100
GO:0010468	regulation of gene expression	6	39	0.0398987	1	ATP1B1;CALR;DNMT1;LOC102410615;NGFR;TENT5A
GO:0051781	positive regulation of cell division	5	29	0.0407488	1	CAT;FGF7;PDGFA;PGF;TGFB1
GO:0045746	negative regulation of Notch signaling pathway	3	11	0.0410766	1	BMP7;DLX2;HEY1
GO:0007257	activation of JUN kinase activity	3	11	0.0410766	1	LOC112581283;MDFI;WNT5A
GO:0046034	ATP metabolic process	3	11	0.0410766	1	AMPD3;ATP1B1;LOC102393502
GO:0006282	regulation of DNA repair	2	4	0.0411309	1	IER3;LOC112578105
GO:0036438	maintenance of lens transparency	2	4	0.0411309	1	LOC102401082;LOC112577776
GO:0003323	type B pancreatic cell development	2	4	0.0411309	1	LOC112581283;WNT5A
GO:0060638	mesenchymal-epithelial cell signaling	2	4	0.0411309	1	LOC112581283;WNT5A
GO:0060028	convergent extension involved in axis elongation	2	4	0.0411309	1	LOC112581283;WNT5A
GO:0007223	Wnt signaling pathway, calcium modulating pathway	2	4	0.0411309	1	LOC112581283;WNT5A
GO:1903288	positive regulation of potassium ion import	2	4	0.0411309	1	ATP1B1;ATP1B3
GO:0035050	embryonic heart tube development	2	4	0.0411309	1	FOXC2;HHEX
GO:0051958	methotrexate transport	2	4	0.0411309	1	LOC112586927;SLC19A1
GO:1903278	positive regulation of sodium ion export across plasma membrane	2	4	0.0411309	1	ATP1B1;ATP1B3
GO:0045836	positive regulation of meiotic nuclear division	2	4	0.0411309	1	LOC112581283;WNT5A
GO:0006301	postreplication repair	2	4	0.0411309	1	LOC102405489;POLH
GO:2000052	positive regulation of non-canonical Wnt signaling pathway	2	4	0.0411309	1	LOC112581283;WNT5A
GO:0006207	'de novo' pyrimidine nucleobase biosynthetic process	2	4	0.0411309	1	DHODH;UMPS
GO:0060750	epithelial cell proliferation involved in mammary gland duct elongation	2	4	0.0411309	1	LOC112581283;WNT5A
GO:0060744	mammary gland branching involved in thelarche	2	4	0.0411309	1	LOC112581283;WNT5A
GO:2001268	negative regulation of cysteine-type endopeptidase activity involved in apoptotic signaling pathway	2	4	0.0411309	1	NLE1;PLAUR
GO:1900020	positive regulation of protein kinase C activity	2	4	0.0411309	1	LOC112581283;WNT5A
GO:0060340	positive regulation of type I interferon-mediated signaling pathway	2	4	0.0411309	1	LOC112581283;WNT5A
GO:0000012	single strand break repair	2	4	0.0411309	1	TDP1;XRCC1
GO:0060394	negative regulation of pathway-restricted SMAD protein phosphorylation	2	4	0.0411309	1	GREM1;NOG
GO:0048341	paraxial mesoderm formation	2	4	0.0411309	1	LOC112581283;WNT5A
GO:0036124	histone H3-K9 trimethylation	2	4	0.0411309	1	SUV39H1;SUV39H2
GO:0007095	mitotic G2 DNA damage checkpoint	2	4	0.0411309	1	BLM;IER3
GO:0050680	negative regulation of epithelial cell proliferation	4	20	0.0437248	1	LOC112581283;MTSS1;TGFB1;WNT5A
GO:0071805	potassium ion transmembrane transport	7	51	0.0442356	1	AQP1;HCN4;KCNA3;KCNA4;KCNAB3;KCNB1;KCNB2
GO:0016192	vesicle-mediated transport	1	96	0.0448166	1	LOC112584438
GO:0045765	regulation of angiogenesis	3	12	0.0492468	1	EMP2;TNFRSF12A;TSPAN12
GO:0014068	positive regulation of phosphatidylinositol 3-kinase signaling	4	21	0.0498063	1	CAT;PDGFA;SEMA4D;WNT16
GO:0048731	system development	4	21	0.0498063	1	CSF1R;DLL1;LOC112586275;SEMA4C
GO:0006913	nucleocytoplasmic transport	4	21	0.0498063	1	LOC102395735;LOC102398444;LOC102403864;RAN
GO:0001947	heart looping	4	21	0.0498063	1	CITED2;LOC112581283;WNT5A;ZIC3
GO:0021766	hippocampus development	4	21	0.0498063	1	DLX2;LRP8;TP73;XRCC1
GO:0060395	SMAD protein signal transduction	6	42	0.0522174	1	ATOH8;BMP7;GDF15;INHBA;LOC102409101;MSTN
GO:0006355	regulation of transcription, DNA-templated	71	1486	0.0525759	1	ASF1B;C6H1orf194;CD38;CD83;CHAF1B;DBF4B;DCK;DHFR;DHRS9;E2F1;E2F2;E2F4;E2F8;EGR3;FAM122B;FOXL1;FOXM1;GATA2;GPR157;HES4;HHIP;HMGB2;HMGB3;HNRNPM;HOXD1;HSPA8;INSC;IRX5;KATNAL2;LHX2;LOC102388956;LOC102401116;LOC102402791;LOC102403104;LOC102408337;LOC102409332;LOC102409495;LOC102413429;LOC102416346;LOC112579670;LOC112581449;LOC112582700;LOC112585737;LOC112585738;LOC112586813;LOC112586981;MELK;MYBL1;NMU…
GO:0043066	negative regulation of apoptotic process	15	142	0.0528271	1	AQP1;AURKA;BNIP3;CAT;CITED2;EGR3;FHL2;GREM1;LOC102401692;LOC102403078;LOC112580651;LOC112581283;LOC112586123;MAD2L1;WNT5A
GO:0032287	peripheral nervous system myelin maintenance	2	5	0.0554591	1	MPP5;SH3TC2
GO:0051303	establishment of chromosome localization	2	5	0.0554591	1	BIRC5;LOC102399215
GO:0014850	response to muscle activity	2	5	0.0554591	1	METRNL;PERM1
GO:0055013	cardiac muscle cell development	2	5	0.0554591	1	LRRC10;MET
GO:0031536	positive regulation of exit from mitosis	2	5	0.0554591	1	BIRC5;LOC102411827
GO:0086009	membrane repolarization	2	5	0.0554591	1	ATP1B1;ATP1B3
GO:0010608	posttranscriptional regulation of gene expression	2	5	0.0554591	1	LOC102401082;LOC112577776
GO:0003337	mesenchymal to epithelial transition involved in metanephros morphogenesis	2	5	0.0554591	1	GREM1;SALL1
GO:0031297	replication fork processing	2	5	0.0554591	1	BLM;MMS22L
GO:0002943	tRNA dihydrouridine synthesis	2	5	0.0554591	1	DUS1L;DUS3L
GO:0051085	chaperone cofactor-dependent protein refolding	2	5	0.0554591	1	LOC102393502;TOR2A
GO:0043504	mitochondrial DNA repair	2	5	0.0554591	1	CHCHD4;MGME1
GO:1903861	positive regulation of dendrite extension	2	5	0.0554591	1	LOC112581365;SYT17
GO:0060762	regulation of branching involved in mammary gland duct morphogenesis	2	5	0.0554591	1	LOC112581283;WNT5A
GO:0071549	cellular response to dexamethasone stimulus	2	5	0.0554591	1	AQP1;MSTN
GO:0045143	homologous chromosome segregation	2	5	0.0554591	1	ESPL1;PTTG1
GO:0090037	positive regulation of protein kinase C signaling	2	5	0.0554591	1	LOC112581283;WNT5A
GO:0007100	mitotic centrosome separation	2	5	0.0554591	1	AURKA;LOC102399215
GO:0000070	mitotic sister chromatid segregation	2	5	0.0554591	1	KIF18B;NEK2
GO:0043254	regulation of protein complex assembly	2	5	0.0554591	1	INSM1;NCLN
GO:0046785	microtubule polymerization	2	5	0.0554591	1	CENPJ;FBXO5
GO:0044458	motile cilium assembly	2	5	0.0554591	1	LOC102408934;MCIDAS
GO:0051298	centrosome duplication	2	5	0.0554591	1	LOC102399215;LOC112578533
GO:0002089	lens morphogenesis in camera-type eye	2	5	0.0554591	1	CITED2;NECTIN1
GO:0000245	spliceosomal complex assembly	2	5	0.0554591	1	DDX39B;SF3A2
GO:0045198	establishment of epithelial cell apical/basal polarity	2	5	0.0554591	1	LOC112581283;WNT5A
GO:0023051	regulation of signaling	2	5	0.0554591	1	EDN1;LIF
GO:0014912	negative regulation of smooth muscle cell migration	2	5	0.0554591	1	IGFBP3;IGFBP5
GO:1901018	positive regulation of potassium ion transmembrane transporter activity	2	5	0.0554591	1	ATP1B1;ATP1B3
GO:0043407	negative regulation of MAP kinase activity	3	13	0.0581421	1	BMP7;NUP62;SPRY4
GO:0045786	negative regulation of cell cycle	3	13	0.0581421	1	GMNN;NR4A1;SMC1A
GO:0090190	positive regulation of branching involved in ureteric bud morphogenesis	3	13	0.0581421	1	GDNF;GREM1;NOG
GO:0071320	cellular response to cAMP	3	13	0.0581421	1	AQP1;EGR3;IGFBP5
GO:0071897	DNA biosynthetic process	3	13	0.0581421	1	POLA2;POLE2;TK1
GO:0007093	mitotic cell cycle checkpoint	3	13	0.0581421	1	MAD2L1BP;TGFB1;TTK
GO:0048523	negative regulation of cellular process	8	61	0.0581801	1	AURKB;BRCA2;CALR;E2F8;GATA2;HSPA8;NCKAP1L;SERPINE1
GO:0032436	positive regulation of proteasomal ubiquitin-dependent protein catabolic process	5	33	0.0612313	1	AURKA;HSPBP1;LOC102398444;LOC102403854;ZFAND2A
GO:0001570	vasculogenesis	5	33	0.0612313	1	CITED2;GJC1;HAS2;HEY1;HHEX
GO:0030182	neuron differentiation	5	33	0.0612313	1	GATA2;HES4;HOXD1;LBX1;WNT7B
GO:0045665	negative regulation of neuron differentiation	4	23	0.0632831	1	BMP7;LOC102389535;LOC102398705;ZNF536
GO:0043401	steroid hormone mediated signaling pathway	5	34	0.067115	1	BMP7;ESR2;NR2F1;NR4A1;PAQR8
GO:0048387	negative regulation of retinoic acid receptor signaling pathway	3	14	0.0677344	1	LOC102389535;LOC102398705;ZNF536
GO:0002027	regulation of heart rate	3	14	0.0677344	1	HCN4;IRX5;LOC102406721
GO:0050919	negative chemotaxis	3	14	0.0677344	1	LOC112581283;PDGFA;WNT5A
GO:1900026	positive regulation of substrate adhesion-dependent cell spreading	3	14	0.0677344	1	C1QBP;LOC102389535;LOC102398705
GO:0007088	regulation of mitotic nuclear division	2	6	0.0712316	1	FBXO5;MASTL
GO:0060065	uterus development	2	6	0.0712316	1	LOC112581283;WNT5A
GO:0060272	embryonic skeletal joint morphogenesis	2	6	0.0712316	1	BMP7;NOG
GO:0031399	regulation of protein modification process	2	6	0.0712316	1	NCKAP1L;PLK1
GO:0045879	negative regulation of smoothened signaling pathway	2	6	0.0712316	1	HHIP;WNT7B
GO:0033601	positive regulation of mammary gland epithelial cell proliferation	2	6	0.0712316	1	CCND1;TGFB1
GO:0030007	cellular potassium ion homeostasis	2	6	0.0712316	1	ATP1B1;ATP1B3
GO:0070295	renal water absorption	2	6	0.0712316	1	AQP1;HAS2
GO:0043568	positive regulation of insulin-like growth factor receptor signaling pathway	2	6	0.0712316	1	IGFBP3;IGFBP5
GO:0061029	eyelid development in camera-type eye	2	6	0.0712316	1	INHBA;OSR2
GO:0043507	positive regulation of JUN kinase activity	2	6	0.0712316	1	FZD10;FZD5
GO:0043032	positive regulation of macrophage activation	2	6	0.0712316	1	LOC112581283;WNT5A
GO:0006878	cellular copper ion homeostasis	2	6	0.0712316	1	ATP7B;LOC112577606
GO:0034113	heterotypic cell-cell adhesion	2	6	0.0712316	1	LOC102410686;PERP
GO:0030318	melanocyte differentiation	2	6	0.0712316	1	EDNRB;KIT
GO:0085029	extracellular matrix assembly	2	6	0.0712316	1	HAS2;TGFB1
GO:0045603	positive regulation of endothelial cell differentiation	2	6	0.0712316	1	ATOH8;TMEM100
GO:0042373	vitamin K metabolic process	2	6	0.0712316	1	LOC102415914;LOC112577706
GO:0032729	positive regulation of interferon-gamma production	3	15	0.0779922	1	FZD5;LOC112581283;WNT5A
GO:0010718	positive regulation of epithelial to mesenchymal transition	3	15	0.0779922	1	LOC102401082;LOC112577776;TGFB1
GO:0030216	keratinocyte differentiation	3	15	0.0779922	1	LOC112581283;WNT16;WNT5A
GO:0060349	bone morphogenesis	3	15	0.0779922	1	CITED2;HAS2;OSR2
GO:0002062	chondrocyte differentiation	3	15	0.0779922	1	ARID5A;OSR2;TGFB1
GO:0071300	cellular response to retinoic acid	3	15	0.0779922	1	AQP1;BRINP3;WNT7B
GO:0001822	kidney development	4	25	0.0784702	1	LOC102392617;LOC102400836;NLE1;ODC1
GO:0000079	regulation of cyclin-dependent protein serine/threonine kinase activity	4	25	0.0784702	1	BLM;CCNA2;CDKN2C;LOC112586813
GO:0032543	mitochondrial translation	4	25	0.0784702	1	MRPS2;MRPS23;MRPS5;PTCD3
GO:0001933	negative regulation of protein phosphorylation	4	25	0.0784702	1	BCAS2;IGFBP3;INSM1;TGFB1
GO:0045766	positive regulation of angiogenesis	5	36	0.0797876	1	AQP1;GREM1;IL1A;LOC112581283;WNT5A
GO:0051716	cellular response to stimulus	5	36	0.0797876	1	CALR;HMGB2;RAD9A;RUVBL2;TFAP4
GO:0008283	cell proliferation	8	69	0.0800138	1	BRCA2;BYSL;FAM83D;LOC102406959;LOC112577749;LOC112580651;NASP;TACC3
GO:0035335	peptidyl-tyrosine dephosphorylation	7	53	0.0819465	1	CDC25A;CDKN3;DUSP14;DUSP16;DUSP2;DUSP5;PTPDC1
GO:0098655	cation transmembrane transport	4	26	0.0866828	1	ATP12A;CHRNA3;LOC112579865;SLC7A5
GO:0006464	cellular protein modification process	4	26	0.0866828	1	BUB1;CDC25B;LOC102409483;RIMKLA
GO:0007417	central nervous system development	4	26	0.0866828	1	CITED2;GATA2;GLI1;NGFR
GO:0010646	regulation of cell communication	2	7	0.0882397	1	EDN1;LIF
GO:0019219	regulation of nucleobase-containing compound metabolic process	2	7	0.0882397	1	BRCA2;CALR
GO:0040015	negative regulation of multicellular organism growth	2	7	0.0882397	1	ADRB2;STC2
GO:0007162	negative regulation of cell adhesion	2	7	0.0882397	1	RND1;SEMA4D
GO:0021819	layer formation in cerebral cortex	2	7	0.0882397	1	LRP8;MBOAT7
GO:0031572	G2 DNA damage checkpoint	2	7	0.0882397	1	CLSPN;DTL
GO:0006265	DNA topological change	2	7	0.0882397	1	HMGB1;TOP3A
GO:0021915	neural tube development	2	7	0.0882397	1	LOC102406873;SALL1
GO:0016051	carbohydrate biosynthetic process	2	7	0.0882397	1	CHST12;CHST14
GO:0007051	spindle organization	2	7	0.0882397	1	AUNIP;RANBP1
GO:0045080	positive regulation of chemokine biosynthetic process	2	7	0.0882397	1	LOC112581283;WNT5A
GO:0090179	planar cell polarity pathway involved in neural tube closure	2	7	0.0882397	1	LOC112581283;WNT5A
GO:0021772	olfactory bulb development	2	7	0.0882397	1	DLX2;SALL1
GO:0007131	reciprocal meiotic recombination	2	7	0.0882397	1	TRIP13;XRCC2
GO:0006607	NLS-bearing protein import into nucleus	2	7	0.0882397	1	KPNA2;LOC102412383
GO:0060412	ventricular septum morphogenesis	2	7	0.0882397	1	CITED2;HEYL
GO:0048706	embryonic skeletal system development	3	16	0.0888809	1	HOXD1;LOC112581283;WNT5A
GO:0010595	positive regulation of endothelial cell migration	3	16	0.0888809	1	ATOH8;LOC112581283;WNT5A
GO:0001701	in utero embryonic development	10	95	0.0891498	1	CCNB1;FOSL1;HHEX;LOC112577606;MAFF;MTSS1;NOG;PRMT1;TMEM100;XRCC2
GO:1902600	proton transmembrane transport	1	80	0.0911201	1	LOC102391576
GO:0031124	mRNA 3'-end processing	1	82	0.091835	1	LOC102405841
GO:0019221	cytokine-mediated signaling pathway	10	96	0.0921076	1	BCAS2;CISH;IL1A;IL1RL1;IL21R;IRF5;LOC102410728;LOC102412383;MRPS15;SOCS2
GO:0001649	osteoblast differentiation	5	38	0.0936425	1	CAT;FHL2;FIGNL1;IGFBP3;RSL1D1
GO:0045732	positive regulation of protein catabolic process	4	27	0.0952931	1	IER3;LOC112581283;LPCAT1;WNT5A
GO:0042733	embryonic digit morphogenesis	4	27	0.0952931	1	LOC112581283;NOG;OSR2;WNT5A
GO:0001938	positive regulation of endothelial cell proliferation	4	27	0.0952931	1	EGR3;LOC112581283;SCG2;WNT5A
GO:0001934	positive regulation of protein phosphorylation	4	27	0.0952931	1	CSF1R;LIF;LOC102410615;PLAUR
GO:0002053	positive regulation of mesenchymal cell proliferation	3	17	0.100364	1	LOC112581283;PDGFA;WNT5A
GO:0006298	mismatch repair	3	17	0.100364	1	EXO1;LOC102403594;PCNA
GO:0019233	sensory perception of pain	3	17	0.100364	1	AQP1;HOXD1;PENK
GO:0009966	regulation of signal transduction	3	17	0.100364	1	BIRC5;NCLN;SALL1
GO:0016525	negative regulation of angiogenesis	4	28	0.104288	1	CRHR2;HHEX;LOC112587863;THBS1
GO:0000387	spliceosomal snRNP assembly	4	28	0.104288	1	LOC102398887;LOC112581432;LOC112583661;SNRPD1
GO:0001837	epithelial to mesenchymal transition	2	8	0.106294	1	FAM83D;NOG
GO:0001824	blastocyst development	2	8	0.106294	1	NASP;NEK2
GO:0030010	establishment of cell polarity	2	8	0.106294	1	CFL1;WEE1
GO:2000484	positive regulation of interleukin-8 secretion	2	8	0.106294	1	LOC112581283;WNT5A
GO:0072488	ammonium transmembrane transport	2	8	0.106294	1	AQP1;LPCAT1
GO:0030866	cortical actin cytoskeleton organization	2	8	0.106294	1	LOC102389535;LOC102398705
GO:0017144	drug metabolic process	2	8	0.106294	1	LOC102415914;LOC112577706
GO:0008156	negative regulation of DNA replication	2	8	0.106294	1	GMNN;TGFB1
GO:0071498	cellular response to fluid shear stress	2	8	0.106294	1	HAS2;MTSS1
GO:0006883	cellular sodium ion homeostasis	2	8	0.106294	1	ATP1B1;ATP1B3
GO:0010842	retina layer formation	2	8	0.106294	1	FJX1;TSPAN12
GO:0006986	response to unfolded protein	2	8	0.106294	1	LOC112587863;MANF
GO:0042476	odontogenesis	2	8	0.106294	1	INHBA;OSR2
GO:0000003	reproduction	2	8	0.106294	1	CDC23;KIF20A
GO:0007052	mitotic spindle organization	2	8	0.106294	1	AURKA;STMN1
GO:0031110	regulation of microtubule polymerization or depolymerization	2	8	0.106294	1	SKA1;SKA3
GO:0048484	enteric nervous system development	2	8	0.106294	1	EDNRB;GDNF
GO:0044249	cellular biosynthetic process	2	8	0.106294	1	MTHFD1;POC1A
GO:0003093	regulation of glomerular filtration	1	1	0.109866	1	EMP2
GO:0090291	negative regulation of osteoclast proliferation	1	1	0.109866	1	GREM1
GO:0044241	lipid digestion	1	1	0.109866	1	AQP1
GO:0050655	dermatan sulfate proteoglycan metabolic process	1	1	0.109866	1	CHST14
GO:0048144	fibroblast proliferation	1	1	0.109866	1	WNT7B
GO:0031497	chromatin assembly	1	1	0.109866	1	NOC2L
GO:0023041	neuronal signal transduction	1	1	0.109866	1	LOC102410528
GO:0006978	DNA damage response, signal transduction by p53 class mediator resulting in transcription of p21 class mediator	1	1	0.109866	1	TP73
GO:0051307	meiotic chromosome separation	1	1	0.109866	1	ESPL1
GO:0046717	acid secretion	1	1	0.109866	1	SLC22A16
GO:0002903	negative regulation of B cell apoptotic process	1	1	0.109866	1	NOC2L
GO:0030449	regulation of complement activation	1	1	0.109866	1	C1QBP
GO:0006290	pyrimidine dimer repair	1	1	0.109866	1	POLH
GO:0046085	adenosine metabolic process	1	1	0.109866	1	PTGDR
GO:1903403	negative regulation of renal phosphate excretion	1	1	0.109866	1	STC1
GO:0035545	determination of left/right asymmetry in nervous system	1	1	0.109866	1	ZIC3
GO:0071474	cellular hyperosmotic response	1	1	0.109866	1	AQP1
GO:0072011	glomerular endothelium development	1	1	0.109866	1	FOXC2
GO:1903620	positive regulation of transdifferentiation	1	1	0.109866	1	TGFB1
GO:0055014	atrial cardiac muscle cell development	1	1	0.109866	1	FHL2
GO:0010611	regulation of cardiac muscle hypertrophy	1	1	0.109866	1	LMCD1
GO:0036151	phosphatidylcholine acyl-chain remodeling	1	1	0.109866	1	LPCAT1
GO:0051208	sequestering of calcium ion	1	1	0.109866	1	ATP7B
GO:0046878	positive regulation of saliva secretion	1	1	0.109866	1	AQP1
GO:0007171	activation of transmembrane receptor protein tyrosine kinase activity	1	1	0.109866	1	GREM1
GO:0016577	histone demethylation	1	1	0.109866	1	PRSS12
GO:0097154	GABAergic neuron differentiation	1	1	0.109866	1	INHBA
GO:0006353	DNA-templated transcription, termination	1	1	0.109866	1	LOC102413429
GO:1900748	positive regulation of vascular endothelial growth factor signaling pathway	1	1	0.109866	1	ADAMTS3
GO:0051697	protein delipidation	1	1	0.109866	1	ATG4D
GO:0072006	nephron development	1	1	0.109866	1	HES4
GO:0002032	desensitization of G-protein coupled receptor protein signaling pathway by arrestin	1	1	0.109866	1	ADRB2
GO:0002327	immature B cell differentiation	1	1	0.109866	1	KIT
GO:0039536	negative regulation of RIG-I signaling pathway	1	1	0.109866	1	C1QBP
GO:0048632	negative regulation of skeletal muscle tissue growth	1	1	0.109866	1	MSTN
GO:2000269	regulation of fibroblast apoptotic process	1	1	0.109866	1	XRCC2
GO:0002920	regulation of humoral immune response	1	1	0.109866	1	CD37
GO:2000313	regulation of fibroblast growth factor receptor signaling pathway involved in neural plate anterior/posterior pattern formation	1	1	0.109866	1	NOG
GO:1901970	positive regulation of mitotic sister chromatid separation	1	1	0.109866	1	ESPL1
GO:0034729	histone H3-K79 methylation	1	1	0.109866	1	DOT1L
GO:1900220	semaphorin-plexin signaling pathway involved in bone trabecula morphogenesis	1	1	0.109866	1	SEMA4D
GO:1900738	positive regulation of phospholipase C-activating G-protein coupled receptor signaling pathway	1	1	0.109866	1	GPR27
GO:0046600	negative regulation of centriole replication	1	1	0.109866	1	LOC102409101
GO:0046601	positive regulation of centriole replication	1	1	0.109866	1	PLK4
GO:0043372	positive regulation of CD4-positive, alpha-beta T cell differentiation	1	1	0.109866	1	CD83
GO:0060538	skeletal muscle organ development	1	1	0.109866	1	CNTFR
GO:0046880	regulation of follicle-stimulating hormone secretion	1	1	0.109866	1	INHBA
GO:1902480	protein localization to mitotic spindle	1	1	0.109866	1	FAM83D
GO:0009166	nucleotide catabolic process	1	1	0.109866	1	UPP1
GO:0045132	meiotic chromosome segregation	1	1	0.109866	1	SGO1
GO:0045137	development of primary sexual characteristics	1	1	0.109866	1	CBX2
GO:0072053	renal inner medulla development	1	1	0.109866	1	WNT7B
GO:0001682	tRNA 5'-leader removal	1	1	0.109866	1	POP1
GO:0071169	establishment of protein localization to chromatin	1	1	0.109866	1	LOC102410659
GO:0051458	corticotropin secretion	1	1	0.109866	1	AQP1
GO:0035767	endothelial cell chemotaxis	1	1	0.109866	1	EGR3
GO:0014732	skeletal muscle atrophy	1	1	0.109866	1	MSTN
GO:0051984	positive regulation of chromosome segregation	1	1	0.109866	1	CDC6
GO:0006333	chromatin assembly or disassembly	1	1	0.109866	1	SUV39H2
GO:0035519	protein K29-linked ubiquitination	1	1	0.109866	1	UBE2S
GO:0006463	steroid hormone receptor complex assembly	1	1	0.109866	1	FKBP4
GO:0072061	inner medullary collecting duct development	1	1	0.109866	1	WNT7B
GO:0060482	lobar bronchus development	1	1	0.109866	1	WNT7B
GO:0072112	glomerular visceral epithelial cell differentiation	1	1	0.109866	1	FOXC2
GO:0048298	positive regulation of isotype switching to IgA isotypes	1	1	0.109866	1	TGFB1
GO:2001028	positive regulation of endothelial cell chemotaxis	1	1	0.109866	1	MET
GO:0000154	rRNA modification	1	1	0.109866	1	NOP58
GO:1902257	negative regulation of apoptotic process involved in outflow tract morphogenesis	1	1	0.109866	1	FOXC2
GO:0008088	axo-dendritic transport	1	1	0.109866	1	KLC2
GO:0090403	oxidative stress-induced premature senescence	1	1	0.109866	1	WNT16
GO:0090402	oncogene-induced cell senescence	1	1	0.109866	1	HMGA1
GO:0033045	regulation of sister chromatid segregation	1	1	0.109866	1	BUB1
GO:0001941	postsynaptic membrane organization	1	1	0.109866	1	GDNF
GO:1900407	regulation of cellular response to oxidative stress	1	1	0.109866	1	MET
GO:0046604	positive regulation of mitotic centrosome separation	1	1	0.109866	1	RANBP1
GO:0072054	renal outer medulla development	1	1	0.109866	1	WNT7B
GO:0061146	Peyer's patch morphogenesis	1	1	0.109866	1	FOXL1
GO:0072124	regulation of glomerular mesangial cell proliferation	1	1	0.109866	1	PDGFA
GO:0006679	glucosylceramide biosynthetic process	1	1	0.109866	1	UGCG
GO:0002371	dendritic cell cytokine production	1	1	0.109866	1	KIT
GO:0009143	nucleoside triphosphate catabolic process	1	1	0.109866	1	DCTPP1
GO:0035470	positive regulation of vascular wound healing	1	1	0.109866	1	FOXC2
GO:0048642	negative regulation of skeletal muscle tissue development	1	1	0.109866	1	TGFB1
GO:0006531	aspartate metabolic process	1	1	0.109866	1	ASS1
GO:0001773	myeloid dendritic cell activation	1	1	0.109866	1	HMGB1
GO:0019069	viral capsid assembly	1	1	0.109866	1	LOC102413429
GO:0045586	regulation of gamma-delta T cell differentiation	1	1	0.109866	1	EGR3
GO:0070486	leukocyte aggregation	1	1	0.109866	1	SEMA4D
GO:2000671	regulation of motor neuron apoptotic process	1	1	0.109866	1	KCNB1
GO:0038109	Kit signaling pathway	1	1	0.109866	1	KIT
GO:1901382	regulation of chorionic trophoblast cell proliferation	1	1	0.109866	1	FZD5
GO:0014718	positive regulation of satellite cell activation involved in skeletal muscle regeneration	1	1	0.109866	1	SOX15
GO:0071635	negative regulation of transforming growth factor beta production	1	1	0.109866	1	MET
GO:0045905	positive regulation of translational termination	1	1	0.109866	1	EIF5A
GO:0060003	copper ion export	1	1	0.109866	1	ATP7B
GO:0045837	negative regulation of membrane potential	1	1	0.109866	1	BNIP3
GO:0030162	regulation of proteolysis	1	1	0.109866	1	PLK1
GO:0072040	negative regulation of mesenchymal cell apoptotic process involved in nephron morphogenesis	1	1	0.109866	1	BMP7
GO:1903659	regulation of complement-dependent cytotoxicity	1	1	0.109866	1	CDH5
GO:0036508	protein alpha-1,2-demannosylation	1	1	0.109866	1	LOC102401107
GO:1903126	negative regulation of centriole-centriole cohesion	1	1	0.109866	1	NEK2
GO:0072133	metanephric mesenchyme morphogenesis	1	1	0.109866	1	BMP7
GO:0098535	de novo centriole assembly involved in multi-ciliated epithelial cell differentiation	1	1	0.109866	1	PLK4
GO:0055080	cation homeostasis	1	1	0.109866	1	EDN1
GO:0032042	mitochondrial DNA metabolic process	1	1	0.109866	1	DNA2
GO:0032197	transposition, RNA-mediated	1	1	0.109866	1	C18H19orf48
GO:0043516	regulation of DNA damage response, signal transduction by p53 class mediator	1	1	0.109866	1	SMYD2
GO:0061308	cardiac neural crest cell development involved in heart development	1	1	0.109866	1	CITED2
GO:0016486	peptide hormone processing	1	1	0.109866	1	PCSK1
GO:0003156	regulation of animal organ formation	1	1	0.109866	1	CITED2
GO:0061011	hepatic duct development	1	1	0.109866	1	HHEX
GO:0035270	endocrine system development	1	1	0.109866	1	SALL1
GO:0046485	ether lipid metabolic process	1	1	0.109866	1	TMEM86B
GO:0006452	translational frameshifting	1	1	0.109866	1	EIF5A
GO:0060302	negative regulation of cytokine activity	1	1	0.109866	1	NOG
GO:0045910	negative regulation of DNA recombination	1	1	0.109866	1	BLM
GO:0048312	intracellular distribution of mitochondria	1	1	0.109866	1	CLUH
GO:0090193	positive regulation of glomerulus development	1	1	0.109866	1	NOG
GO:0072144	glomerular mesangial cell development	1	1	0.109866	1	FOXC2
GO:0007495	visceral mesoderm-endoderm interaction involved in midgut development	1	1	0.109866	1	FOXL1
GO:0007497	posterior midgut development	1	1	0.109866	1	EDNRB
GO:0042488	positive regulation of odontogenesis of dentin-containing tooth	1	1	0.109866	1	NGFR
GO:0046661	male sex differentiation	1	1	0.109866	1	FKBP4
GO:0000053	argininosuccinate metabolic process	1	1	0.109866	1	ASS1
GO:0019049	evasion or tolerance of host defenses by virus	1	1	0.109866	1	TGFB1
GO:0007147	female meiosis II	1	1	0.109866	1	MASTL
GO:0021869	forebrain ventricular zone progenitor cell division	1	1	0.109866	1	POU3F2
GO:0033326	cerebrospinal fluid secretion	1	1	0.109866	1	TP73
GO:0021602	cranial nerve morphogenesis	1	1	0.109866	1	CITED2
GO:0046031	ADP metabolic process	1	1	0.109866	1	AMPD3
GO:0035645	enteric smooth muscle cell differentiation	1	1	0.109866	1	EDNRB
GO:0015823	phenylalanine transport	1	1	0.109866	1	SLC7A5
GO:0015820	leucine transport	1	1	0.109866	1	SLC7A5
GO:0015827	tryptophan transport	1	1	0.109866	1	SLC7A5
GO:0061484	hematopoietic stem cell homeostasis	1	1	0.109866	1	NLE1
GO:1990774	tumor necrosis factor secretion	1	1	0.109866	1	HMGB1
GO:0060688	regulation of morphogenesis of a branching structure	1	1	0.109866	1	PGF
GO:2001246	negative regulation of phosphatidylcholine biosynthetic process	1	1	0.109866	1	LPCAT1
GO:0060683	regulation of branching involved in salivary gland morphogenesis by epithelial-mesenchymal signaling	1	1	0.109866	1	PDGFA
GO:0051146	striated muscle cell differentiation	1	1	0.109866	1	IGFBP5
GO:0051148	negative regulation of muscle cell differentiation	1	1	0.109866	1	PTBP1
GO:0060965	negative regulation of gene silencing by miRNA	1	1	0.109866	1	TGFB1
GO:0001984	artery vasodilation involved in baroreceptor response to increased systemic arterial blood pressure	1	1	0.109866	1	LOC102406721
GO:0072711	cellular response to hydroxyurea	1	1	0.109866	1	BLM
GO:1904504	positive regulation of lipophagy	1	1	0.109866	1	ADRB2
GO:1901666	positive regulation of NAD+ ADP-ribosyltransferase activity	1	1	0.109866	1	TGFB1
GO:0030431	sleep	1	1	0.109866	1	PTGDR
GO:0031936	negative regulation of chromatin silencing	1	1	0.109866	1	ATAD2
GO:0031938	regulation of chromatin silencing at telomere	1	1	0.109866	1	CDC45
GO:0015837	amine transport	1	1	0.109866	1	SLC22A16
GO:0006501	C-terminal protein lipidation	1	1	0.109866	1	ATG4D
GO:0006267	pre-replicative complex assembly involved in nuclear cell cycle DNA replication	1	1	0.109866	1	CDC45
GO:0097326	melanocyte adhesion	1	1	0.109866	1	KIT
GO:0097324	melanocyte migration	1	1	0.109866	1	KIT
GO:0009186	deoxyribonucleoside diphosphate metabolic process	1	1	0.109866	1	LOC102410819
GO:1902977	mitotic DNA replication preinitiation complex assembly	1	1	0.109866	1	CDC45
GO:0044332	Wnt signaling pathway involved in dorsal/ventral axis specification	1	1	0.109866	1	FZD5
GO:0000076	DNA replication checkpoint	1	1	0.109866	1	DNA2
GO:0044206	UMP salvage	1	1	0.109866	1	UPP1
GO:0085018	maintenance of symbiont-containing vacuole by host	1	1	0.109866	1	AQP1
GO:0000469	cleavage involved in rRNA processing	1	1	0.109866	1	NOB1
GO:1900454	positive regulation of long term synaptic depression	1	1	0.109866	1	KCNB1
GO:1901184	regulation of ERBB signaling pathway	1	1	0.109866	1	SH3TC2
GO:0016048	detection of temperature stimulus	1	1	0.109866	1	NGFR
GO:0038093	Fc receptor signaling pathway	1	1	0.109866	1	KIT
GO:0070487	monocyte aggregation	1	1	0.109866	1	BMP7
GO:0031145	anaphase-promoting complex-dependent catabolic process	1	1	0.109866	1	UBE2S
GO:0015696	ammonium transport	1	1	0.109866	1	RHBG
GO:1900126	negative regulation of hyaluronan biosynthetic process	1	1	0.109866	1	TGFB1
GO:1990573	potassium ion import across plasma membrane	1	1	0.109866	1	ATP1B1
GO:0072178	nephric duct morphogenesis	1	1	0.109866	1	EFNB2
GO:1903589	positive regulation of blood vessel endothelial cell proliferation involved in sprouting angiogenesis	1	1	0.109866	1	PPP1R16B
GO:0072134	nephrogenic mesenchyme morphogenesis	1	1	0.109866	1	BMP7
GO:0006405	RNA export from nucleus	1	1	0.109866	1	NXT1
GO:0048742	regulation of skeletal muscle fiber development	1	1	0.109866	1	LOC102398444
GO:1902741	positive regulation of interferon-alpha secretion	1	1	0.109866	1	HMGB1
GO:0051299	centrosome separation	1	1	0.109866	1	NEK2
GO:0022027	interkinetic nuclear migration	1	1	0.109866	1	HHEX
GO:0014812	muscle cell migration	1	1	0.109866	1	MET
GO:0051584	regulation of dopamine uptake involved in synaptic transmission	1	1	0.109866	1	GDNF
GO:1901862	negative regulation of muscle tissue development	1	1	0.109866	1	IGFBP5
GO:0021893	cerebral cortex GABAergic interneuron fate commitment	1	1	0.109866	1	DLX2
GO:0016078	tRNA catabolic process	1	1	0.109866	1	POP1
GO:0030886	negative regulation of myeloid dendritic cell activation	1	1	0.109866	1	CD37
GO:0006233	dTDP biosynthetic process	1	1	0.109866	1	DTYMK
GO:1990144	intrinsic apoptotic signaling pathway in response to hypoxia	1	1	0.109866	1	BNIP3
GO:0006526	arginine biosynthetic process	1	1	0.109866	1	ASS1
GO:0003421	growth plate cartilage axis specification	1	1	0.109866	1	STC1
GO:0098900	regulation of action potential	1	1	0.109866	1	KCNB1
GO:0018027	peptidyl-lysine dimethylation	1	1	0.109866	1	SMYD2
GO:0021882	regulation of transcription from RNA polymerase II promoter involved in forebrain neuron fate commitment	1	1	0.109866	1	DLX2
GO:0071472	cellular response to salt stress	1	1	0.109866	1	AQP1
GO:0033567	DNA replication, Okazaki fragment processing	1	1	0.109866	1	DNA2
GO:0072060	outer medullary collecting duct development	1	1	0.109866	1	WNT7B
GO:0021773	striatal medium spiny neuron differentiation	1	1	0.109866	1	INHBA
GO:0015680	intracellular copper ion transport	1	1	0.109866	1	ATP7B
GO:0035802	adrenal cortex formation	1	1	0.109866	1	CITED2
GO:0016332	establishment or maintenance of polarity of embryonic epithelium	1	1	0.109866	1	WNT7B
GO:0035750	protein localization to myelin sheath abaxonal region	1	1	0.109866	1	MPP5
GO:1904205	negative regulation of skeletal muscle hypertrophy	1	1	0.109866	1	IGFBP5
GO:0034334	adherens junction maintenance	1	1	0.109866	1	MTSS1
GO:0030185	nitric oxide transport	1	1	0.109866	1	AQP1
GO:0072236	metanephric loop of Henle development	1	1	0.109866	1	WNT7B
GO:0072230	metanephric proximal straight tubule development	1	1	0.109866	1	AQP1
GO:0072232	metanephric proximal convoluted tubule segment 2 development	1	1	0.109866	1	AQP1
GO:0035378	carbon dioxide transmembrane transport	1	1	0.109866	1	AQP1
GO:1902167	positive regulation of intrinsic apoptotic signaling pathway in response to DNA damage by p53 class mediator	1	1	0.109866	1	TP73
GO:0060715	syncytiotrophoblast cell differentiation involved in labyrinthine layer development	1	1	0.109866	1	FZD5
GO:0035377	transepithelial water transport	1	1	0.109866	1	AQP1
GO:0031053	primary miRNA processing	1	1	0.109866	1	DGCR8
GO:1902262	apoptotic process involved in blood vessel morphogenesis	1	1	0.109866	1	WNT7B
GO:0060396	growth hormone receptor signaling pathway	1	1	0.109866	1	SOCS2
GO:0002270	plasmacytoid dendritic cell activation	1	1	0.109866	1	HMGB1
GO:0048343	paraxial mesodermal cell fate commitment	1	1	0.109866	1	FOXC2
GO:0032770	positive regulation of monooxygenase activity	1	1	0.109866	1	GDNF
GO:0001704	formation of primary germ layer	1	1	0.109866	1	ATOH8
GO:0072757	cellular response to camptothecin	1	1	0.109866	1	BLM
GO:0010573	vascular endothelial growth factor production	1	1	0.109866	1	ADAMTS3
GO:0006931	substrate-dependent cell migration, cell attachment to substrate	1	1	0.109866	1	TNFRSF12A
GO:0072684	mitochondrial tRNA 3'-trailer cleavage, endonucleolytic	1	1	0.109866	1	LOC112583718
GO:0038195	urokinase plasminogen activator signaling pathway	1	1	0.109866	1	PLAUR
GO:0072220	metanephric descending thin limb development	1	1	0.109866	1	AQP1
GO:0043043	peptide biosynthetic process	1	1	0.109866	1	PCSK1
GO:1902204	positive regulation of hepatocyte growth factor receptor signaling pathway	1	1	0.109866	1	ESM1
GO:0002014	vasoconstriction of artery involved in ischemic response to lowering of systemic arterial blood pressure	1	1	0.109866	1	MANF
GO:0031645	negative regulation of neurological system process	1	1	0.109866	1	LOC102406721
GO:0000727	double-strand break repair via break-induced replication	1	1	0.109866	1	CDC45
GO:0000725	recombinational repair	1	1	0.109866	1	RHNO1
GO:0001711	endodermal cell fate commitment	1	1	0.109866	1	LOC102402947
GO:0014910	regulation of smooth muscle cell migration	1	1	0.109866	1	PDGFA
GO:0033500	carbohydrate homeostasis	1	1	0.109866	1	VGF
GO:0033345	asparagine catabolic process via L-aspartate	1	1	0.109866	1	ASRGL1
GO:0001755	neural crest cell migration	3	18	0.112402	1	CFL1;EDNRB;GDNF
GO:0046627	negative regulation of insulin receptor signaling pathway	3	18	0.112402	1	CISH;MSTN;SOCS2
GO:0032147	activation of protein kinase activity	3	18	0.112402	1	CLSPN;EMP2;LOC102406721
GO:0032781	positive regulation of ATPase activity	3	18	0.112402	1	AHSA1;ATP1B1;ATP1B3
GO:0048856	anatomical structure development	4	30	0.123374	1	CDC23;FGFR3;HMGB2;KIF20A
GO:0055085	transmembrane transport	8	237	0.124015	1	ABCB8;ABCG4;LOC102413761;LOC112587943;NUP35;SLC25A19;SLC45A1;SLC5A3
GO:0051607	defense response to virus	3	128	0.124665	1	BNIP3;IRF5;POLR3H
GO:0045669	positive regulation of osteoblast differentiation	3	19	0.124957	1	BMP7;HEY1;WNT7B
GO:0000060	protein import into nucleus, translocation	3	19	0.124957	1	LOC102397525;POLA2;TGFB1
GO:0010906	regulation of glucose metabolic process	2	9	0.125221	1	IGFBP3;IGFBP5
GO:0032355	response to estradiol	2	9	0.125221	1	SOCS2;TGFB1
GO:0000467	exonucleolytic trimming to generate mature 3'-end of 5.8S rRNA from tricistronic rRNA transcript (SSU-rRNA, 5.8S rRNA, LSU-rRNA)	2	9	0.125221	1	ERI1;LOC102412204
GO:0046849	bone remodeling	2	9	0.125221	1	EFNA2;WNT16
GO:0048843	negative regulation of axon extension involved in axon guidance	2	9	0.125221	1	LOC112581283;WNT5A
GO:0090398	cellular senescence	2	9	0.125221	1	LOC102389535;LOC102398705
GO:0045930	negative regulation of mitotic cell cycle	2	9	0.125221	1	BRINP3;NLE1
GO:0032467	positive regulation of cytokinesis	2	9	0.125221	1	CDC6;LOC102406597
GO:0042310	vasoconstriction	2	9	0.125221	1	EDN1;EDNRB
GO:0010820	positive regulation of T cell chemotaxis	2	9	0.125221	1	LOC112581283;WNT5A
GO:0030534	adult behavior	2	9	0.125221	1	MET;SLITRK5
GO:0010812	negative regulation of cell-substrate adhesion	2	9	0.125221	1	LOC102401082;LOC112577776
GO:0034968	histone lysine methylation	2	9	0.125221	1	EZH2;PRDM6
GO:0046426	negative regulation of JAK-STAT cascade	2	9	0.125221	1	CISH;SOCS2
GO:0051642	centrosome localization	2	9	0.125221	1	AURKA;LOC102399215
GO:0060707	trophoblast giant cell differentiation	2	9	0.125221	1	MDFI;PLK4
GO:0033344	cholesterol efflux	2	9	0.125221	1	ABCG4;SOAT2
GO:0005975	carbohydrate metabolic process	2	103	0.132421	1	HHIP;KLB
GO:0008584	male gonad development	4	31	0.133434	1	INHBA;KIT;LOC112581283;WNT5A
GO:0043524	negative regulation of neuron apoptotic process	6	51	0.137741	1	BIRC5;CLCF1;CNTFR;GDNF;TP73;XRCC2
GO:0072659	protein localization to plasma membrane	4	32	0.143816	1	ATP1B1;ATP1B3;EMP2;MYO19
GO:0030036	actin cytoskeleton organization	4	32	0.143816	1	GAS2L3;NCKAP1L;PDGFA;XIRP1
GO:0036342	post-anal tail morphogenesis	2	10	0.144865	1	LOC112581283;WNT5A
GO:0048565	digestive tract development	2	10	0.144865	1	KIT;PDGFA
GO:0045663	positive regulation of myoblast differentiation	2	10	0.144865	1	IGFBP3;MYF5
GO:0016575	histone deacetylation	2	10	0.144865	1	HOPX;LOC102409101
GO:0017158	regulation of calcium ion-dependent exocytosis	2	10	0.144865	1	DOC2B;SYT17
GO:0010811	positive regulation of cell-substrate adhesion	2	10	0.144865	1	EMILIN1;VWC2
GO:1901741	positive regulation of myoblast fusion	2	10	0.144865	1	GDF15;MYF5
GO:0061036	positive regulation of cartilage development	2	10	0.144865	1	LOC112581283;WNT5A
GO:0045807	positive regulation of endocytosis	2	10	0.144865	1	LOC112581283;WNT5A
GO:0060324	face development	2	10	0.144865	1	LOC112581283;WNT5A
GO:0031571	mitotic G1 DNA damage checkpoint	2	10	0.144865	1	CCND1;TP73
GO:0042633	hair cycle	2	10	0.144865	1	LOC112581432;LOC112583661
GO:0031016	pancreas development	2	10	0.144865	1	HHEX;ILDR2
GO:0050718	positive regulation of interleukin-1 beta secretion	2	10	0.144865	1	LOC112581283;WNT5A
GO:0048791	calcium ion-regulated exocytosis of neurotransmitter	2	10	0.144865	1	DOC2B;SYT17
GO:0032148	activation of protein kinase B activity	2	10	0.144865	1	LOC112581283;WNT5A
GO:0050880	regulation of blood vessel size	2	10	0.144865	1	FOXC2;NTS
GO:0008643	carbohydrate transport	2	10	0.144865	1	SLC35A4;SLC45A1
GO:0042073	intraciliary transport	2	10	0.144865	1	LCA5;LOC102399586
GO:0048485	sympathetic nervous system development	2	10	0.144865	1	GDNF;GFRA3
GO:0045668	negative regulation of osteoblast differentiation	3	21	0.151454	1	IGFBP5;NOG;SEMA4D
GO:0071456	cellular response to hypoxia	3	21	0.151454	1	AQP1;SUV39H2;VASN
GO:0000381	regulation of alternative mRNA splicing, via spliceosome	3	21	0.151454	1	CELF4;PTBP1;SRSF2
GO:0090336	positive regulation of brown fat cell differentiation	1	2	0.160189	1	METRNL
GO:0003094	glomerular filtration	1	2	0.160189	1	AQP1
GO:0030851	granulocyte differentiation	1	2	0.160189	1	CITED2
GO:1901165	positive regulation of trophoblast cell migration	1	2	0.160189	1	C1QBP
GO:1900164	nodal signaling pathway involved in determination of lateral mesoderm left/right asymmetry	1	2	0.160189	1	CITED2
GO:0051782	negative regulation of cell division	1	2	0.160189	1	BLM
GO:0006597	spermine biosynthetic process	1	2	0.160189	1	AMD1
GO:0060061	Spemann organizer formation	1	2	0.160189	1	FZD5
GO:0072331	signal transduction by p53 class mediator	1	2	0.160189	1	BRCA2
GO:0000280	nuclear division	1	2	0.160189	1	SMC1A
GO:0060284	regulation of cell development	1	2	0.160189	1	SALL1
GO:0046885	regulation of hormone biosynthetic process	1	2	0.160189	1	STC2
GO:0008608	attachment of spindle microtubules to kinetochore	1	2	0.160189	1	NDC80
GO:0051304	chromosome separation	1	2	0.160189	1	TTK
GO:0042701	progesterone secretion	1	2	0.160189	1	INHBA
GO:0046822	regulation of nucleocytoplasmic transport	1	2	0.160189	1	IER3
GO:2000144	positive regulation of DNA-templated transcription, initiation	1	2	0.160189	1	FOSL1
GO:2000751	histone H3-T3 phosphorylation involved in chromosome passenger complex localization to kinetochore	1	2	0.160189	1	HASPIN
GO:2000027	regulation of organ morphogenesis	1	2	0.160189	1	SALL1
GO:0034162	toll-like receptor 9 signaling pathway	1	2	0.160189	1	HMGB1
GO:0097167	circadian regulation of translation	1	2	0.160189	1	HNRNPD
GO:0060279	positive regulation of ovulation	1	2	0.160189	1	INHBA
GO:0002118	aggressive behavior	1	2	0.160189	1	PENK
GO:0072014	proximal tubule development	1	2	0.160189	1	HEYL
GO:0060290	transdifferentiation	1	2	0.160189	1	INSM1
GO:0071922	regulation of cohesin loading	1	2	0.160189	1	LOC102411827
GO:0033523	histone H2B ubiquitination	1	2	0.160189	1	LOC102402947
GO:0034379	very-low-density lipoprotein particle assembly	1	2	0.160189	1	SOAT2
GO:0072277	metanephric glomerular capillary formation	1	2	0.160189	1	TCF21
GO:0007199	G-protein coupled receptor signaling pathway coupled to cGMP nucleotide second messenger	1	2	0.160189	1	GPR3
GO:0033363	secretory granule organization	1	2	0.160189	1	AQP1
GO:0061061	muscle structure development	1	2	0.160189	1	ID3
GO:1902904	negative regulation of supramolecular fiber organization	1	2	0.160189	1	LOC102393502
GO:0039534	negative regulation of MDA-5 signaling pathway	1	2	0.160189	1	C1QBP
GO:0006825	copper ion transport	1	2	0.160189	1	LOC112577606
GO:0040036	regulation of fibroblast growth factor receptor signaling pathway	1	2	0.160189	1	HHIP
GO:0071910	determination of liver left/right asymmetry	1	2	0.160189	1	ZIC3
GO:2000002	negative regulation of DNA damage checkpoint	1	2	0.160189	1	DDX39B
GO:0021784	postganglionic parasympathetic fiber development	1	2	0.160189	1	GDNF
GO:0060830	ciliary receptor clustering involved in smoothened signaling pathway	1	2	0.160189	1	LOC102399586
GO:2001212	regulation of vasculogenesis	1	2	0.160189	1	EMP2
GO:1990090	cellular response to nerve growth factor stimulus	1	2	0.160189	1	LOC102406721
GO:2001214	positive regulation of vasculogenesis	1	2	0.160189	1	TMEM100
GO:0014043	negative regulation of neuron maturation	1	2	0.160189	1	EDNRB
GO:0072102	glomerulus morphogenesis	1	2	0.160189	1	MTSS1
GO:0072108	positive regulation of mesenchymal to epithelial transition involved in metanephros morphogenesis	1	2	0.160189	1	GDNF
GO:0002318	myeloid progenitor cell differentiation	1	2	0.160189	1	KIT
GO:1902808	positive regulation of cell cycle G1/S phase transition	1	2	0.160189	1	FAM83D
GO:0060718	chorionic trophoblast cell differentiation	1	2	0.160189	1	FZD5
GO:0048263	determination of dorsal identity	1	2	0.160189	1	GREM1
GO:0010637	negative regulation of mitochondrial fusion	1	2	0.160189	1	BNIP3
GO:0021533	cell differentiation in hindbrain	1	2	0.160189	1	NOG
GO:0010701	positive regulation of norepinephrine secretion	1	2	0.160189	1	KCNB1
GO:0003208	cardiac ventricle morphogenesis	1	2	0.160189	1	HEYL
GO:0046851	negative regulation of bone remodeling	1	2	0.160189	1	GREM1
GO:2000278	regulation of DNA biosynthetic process	1	2	0.160189	1	PDGFA
GO:0043415	positive regulation of skeletal muscle tissue regeneration	1	2	0.160189	1	HOPX
GO:0070561	vitamin D receptor signaling pathway	1	2	0.160189	1	LOC112580651
GO:2000650	negative regulation of sodium ion transmembrane transporter activity	1	2	0.160189	1	LOC112581365
GO:0002551	mast cell chemotaxis	1	2	0.160189	1	KIT
GO:0070365	hepatocyte differentiation	1	2	0.160189	1	HHEX
GO:0086100	endothelin receptor signaling pathway	1	2	0.160189	1	EDNRB
GO:0002407	dendritic cell chemotaxis	1	2	0.160189	1	HMGB1
GO:0061041	regulation of wound healing	1	2	0.160189	1	TNFRSF12A
GO:0048012	hepatocyte growth factor receptor signaling pathway	1	2	0.160189	1	MET
GO:2001206	positive regulation of osteoclast development	1	2	0.160189	1	GPR68
GO:0035469	determination of pancreatic left/right asymmetry	1	2	0.160189	1	ZIC3
GO:0060487	lung epithelial cell differentiation	1	2	0.160189	1	INSC
GO:0048295	positive regulation of isotype switching to IgE isotypes	1	2	0.160189	1	CLCF1
GO:0010248	establishment or maintenance of transmembrane electrochemical gradient	1	2	0.160189	1	ATP1B1
GO:0048070	regulation of developmental pigmentation	1	2	0.160189	1	KIT
GO:0001562	response to protozoan	1	2	0.160189	1	IER3
GO:0035988	chondrocyte proliferation	1	2	0.160189	1	STC1
GO:0035986	senescence-associated heterochromatin focus assembly	1	2	0.160189	1	HMGA1
GO:0032713	negative regulation of interleukin-4 production	1	2	0.160189	1	CD83
GO:0071371	cellular response to gonadotropin stimulus	1	2	0.160189	1	EGR3
GO:0003309	type B pancreatic cell differentiation	1	2	0.160189	1	INSM1
GO:0010594	regulation of endothelial cell migration	1	2	0.160189	1	EMP2
GO:1904145	negative regulation of meiotic cell cycle process involved in oocyte maturation	1	2	0.160189	1	GPR3
GO:1900086	positive regulation of peptidyl-tyrosine autophosphorylation	1	2	0.160189	1	GREM1
GO:1903281	positive regulation of calcium:sodium antiporter activity	1	2	0.160189	1	ATP1B1
GO:0060322	head development	1	2	0.160189	1	OSR2
GO:0072125	negative regulation of glomerular mesangial cell proliferation	1	2	0.160189	1	BMP7
GO:1903715	regulation of aerobic respiration	1	2	0.160189	1	BNIP3
GO:0002455	humoral immune response mediated by circulating immunoglobulin	1	2	0.160189	1	EXO1
GO:2001013	epithelial cell proliferation involved in renal tubule morphogenesis	1	2	0.160189	1	MTSS1
GO:0031577	spindle checkpoint	1	2	0.160189	1	BIRC5
GO:0046903	secretion	1	2	0.160189	1	EDN1
GO:0071494	cellular response to UV-C	1	2	0.160189	1	POLH
GO:0003310	pancreatic A cell differentiation	1	2	0.160189	1	INSM1
GO:0000956	nuclear-transcribed mRNA catabolic process	1	2	0.160189	1	LSM3
GO:0045762	positive regulation of adenylate cyclase activity	1	2	0.160189	1	LOC102406721
GO:0002573	myeloid leukocyte differentiation	1	2	0.160189	1	HHEX
GO:0045901	positive regulation of translational elongation	1	2	0.160189	1	EIF5A
GO:0045835	negative regulation of meiotic nuclear division	1	2	0.160189	1	FBXO5
GO:0045839	negative regulation of mitotic nuclear division	1	2	0.160189	1	BMP7
GO:0061156	pulmonary artery morphogenesis	1	2	0.160189	1	CITED2
GO:0072136	metanephric mesenchymal cell proliferation involved in metanephros development	1	2	0.160189	1	BMP7
GO:0008626	granzyme-mediated apoptotic signaling pathway	1	2	0.160189	1	BNIP3
GO:0090050	positive regulation of cell migration involved in sprouting angiogenesis	1	2	0.160189	1	FOXC2
GO:0090399	replicative senescence	1	2	0.160189	1	WNT16
GO:0030042	actin filament depolymerization	1	2	0.160189	1	MICAL3
GO:0003360	brainstem development	1	2	0.160189	1	CNTFR
GO:0021871	forebrain regionalization	1	2	0.160189	1	WNT7B
GO:0010512	negative regulation of phosphatidylinositol biosynthetic process	1	2	0.160189	1	PDGFA
GO:0061010	gall bladder development	1	2	0.160189	1	HHEX
GO:0061017	hepatoblast differentiation	1	2	0.160189	1	HHEX
GO:0046483	heterocycle metabolic process	1	2	0.160189	1	POC1A
GO:0006273	lagging strand elongation	1	2	0.160189	1	LIG1
GO:0010882	regulation of cardiac muscle contraction by calcium ion signaling	1	2	0.160189	1	ATP1B1
GO:0035418	protein localization to synapse	1	2	0.160189	1	LRRTM1
GO:0048318	axial mesoderm development	1	2	0.160189	1	NOG
GO:0048793	pronephros development	1	2	0.160189	1	OSR2
GO:1902603	carnitine transmembrane transport	1	2	0.160189	1	SLC22A16
GO:0044314	protein K27-linked ubiquitination	1	2	0.160189	1	UBE2S
GO:0000052	citrulline metabolic process	1	2	0.160189	1	ASS1
GO:0036023	embryonic skeletal limb joint morphogenesis	1	2	0.160189	1	OSR2
GO:0032211	negative regulation of telomere maintenance via telomerase	1	2	0.160189	1	PIF1
GO:1901098	positive regulation of autophagosome maturation	1	2	0.160189	1	ADRB2
GO:0051574	positive regulation of histone H3-K9 methylation	1	2	0.160189	1	LOC102410659
GO:0010458	exit from mitosis	1	2	0.160189	1	UBE2S
GO:0038162	erythropoietin-mediated signaling pathway	1	2	0.160189	1	KIT
GO:0035793	positive regulation of metanephric mesenchymal cell migration by platelet-derived growth factor receptor-beta signaling pathway	1	2	0.160189	1	PDGFA
GO:0060374	mast cell differentiation	1	2	0.160189	1	KIT
GO:0009889	regulation of biosynthetic process	1	2	0.160189	1	EDN1
GO:1903038	negative regulation of leukocyte cell-cell adhesion	1	2	0.160189	1	ASS1
GO:0022009	central nervous system vasculogenesis	1	2	0.160189	1	WNT7B
GO:0043653	mitochondrial fragmentation involved in apoptotic process	1	2	0.160189	1	BNIP3
GO:0045793	positive regulation of cell size	1	2	0.160189	1	TP73
GO:0071288	cellular response to mercury ion	1	2	0.160189	1	AQP1
GO:0030208	dermatan sulfate biosynthetic process	1	2	0.160189	1	CHST12
GO:0014070	response to organic cyclic compound	1	2	0.160189	1	CD83
GO:1902680	positive regulation of RNA biosynthetic process	1	2	0.160189	1	TFAP4
GO:0061104	adrenal chromaffin cell differentiation	1	2	0.160189	1	INSM1
GO:0060560	developmental growth involved in morphogenesis	1	2	0.160189	1	WNT7B
GO:0048333	mesodermal cell differentiation	1	2	0.160189	1	INHBA
GO:0072160	nephron tubule epithelial cell differentiation	1	2	0.160189	1	MTSS1
GO:0072162	metanephric mesenchymal cell differentiation	1	2	0.160189	1	TCF21
GO:0060033	anatomical structure regression	1	2	0.160189	1	WNT7B
GO:0007296	vitellogenesis	1	2	0.160189	1	FOSL1
GO:0014823	response to activity	1	2	0.160189	1	LOC112577606
GO:0001842	neural fold formation	1	2	0.160189	1	CFL1
GO:0015798	myo-inositol transport	1	2	0.160189	1	SLC5A3
GO:0071279	cellular response to cobalt ion	1	2	0.160189	1	BNIP3
GO:0043486	histone exchange	1	2	0.160189	1	NASP
GO:0060513	prostatic bud formation	1	2	0.160189	1	NOG
GO:0019511	peptidyl-proline hydroxylation	1	2	0.160189	1	P3H2
GO:0051983	regulation of chromosome segregation	1	2	0.160189	1	KIF2C
GO:0021544	subpallium development	1	2	0.160189	1	DLX2
GO:0010557	positive regulation of macromolecule biosynthetic process	1	2	0.160189	1	GLI1
GO:0071461	cellular response to redox state	1	2	0.160189	1	VASN
GO:0060431	primary lung bud formation	1	2	0.160189	1	HHEX
GO:0007215	glutamate receptor signaling pathway	1	2	0.160189	1	KCNB1
GO:0043243	positive regulation of protein complex disassembly	1	2	0.160189	1	BNIP3
GO:0030951	establishment or maintenance of microtubule cytoskeleton polarity	1	2	0.160189	1	KIF2C
GO:0045624	positive regulation of T-helper cell differentiation	1	2	0.160189	1	SHB
GO:0016322	neuron remodeling	1	2	0.160189	1	RND1
GO:0097237	cellular response to toxic substance	1	2	0.160189	1	ABTB2
GO:0060435	bronchiole development	1	2	0.160189	1	TCF21
GO:0010826	negative regulation of centrosome duplication	1	2	0.160189	1	CCNF
GO:0010828	positive regulation of glucose transmembrane transport	1	2	0.160189	1	MET
GO:1900158	negative regulation of bone mineralization involved in bone maturation	1	2	0.160189	1	GREM1
GO:1900155	negative regulation of bone trabecula formation	1	2	0.160189	1	GREM1
GO:0032762	mast cell cytokine production	1	2	0.160189	1	KIT
GO:0051336	regulation of hydrolase activity	1	2	0.160189	1	NCKAP1L
GO:0032964	collagen biosynthetic process	1	2	0.160189	1	ADAMTS3
GO:0032963	collagen metabolic process	1	2	0.160189	1	P3H2
GO:0072239	metanephric glomerulus vasculature development	1	2	0.160189	1	AQP1
GO:0060535	trachea cartilage morphogenesis	1	2	0.160189	1	WNT7B
GO:0097119	postsynaptic density protein 95 clustering	1	2	0.160189	1	LRRC4
GO:0048762	mesenchymal cell differentiation	1	2	0.160189	1	BMP7
GO:0071219	cellular response to molecule of bacterial origin	1	2	0.160189	1	FZD5
GO:0031581	hemidesmosome assembly	1	2	0.160189	1	COL17A1
GO:0000731	DNA synthesis involved in DNA repair	1	2	0.160189	1	POLH
GO:0000733	DNA strand renaturation	1	2	0.160189	1	BLM
GO:0085020	protein K6-linked ubiquitination	1	2	0.160189	1	UBE2S
GO:0071799	cellular response to prostaglandin D stimulus	1	2	0.160189	1	PTGDR
GO:2000288	positive regulation of myoblast proliferation	1	2	0.160189	1	SOX15
GO:0003254	regulation of membrane depolarization	1	2	0.160189	1	LOC112581365
GO:2000774	positive regulation of cellular senescence	1	2	0.160189	1	HMGA1
GO:2000775	histone H3-S10 phosphorylation involved in chromosome condensation	1	2	0.160189	1	CCNB1
GO:0007144	female meiosis I	1	2	0.160189	1	TRIP13
GO:0021985	neurohypophysis development	1	2	0.160189	1	POU3F2
GO:1900006	positive regulation of dendrite development	1	2	0.160189	1	BMP7
GO:0045604	regulation of epidermal cell differentiation	1	2	0.160189	1	MAFF
GO:2000820	negative regulation of transcription from RNA polymerase II promoter involved in smooth muscle cell differentiation	1	2	0.160189	1	HEY1
GO:2000824	negative regulation of androgen receptor activity	1	2	0.160189	1	HEYL
GO:0031111	negative regulation of microtubule polymerization or depolymerization	1	2	0.160189	1	FKBP4
GO:0050688	regulation of defense response to virus	1	2	0.160189	1	CD37
GO:0051799	negative regulation of hair follicle development	1	2	0.160189	1	NGFR
GO:0030950	establishment or maintenance of actin cytoskeleton polarity	1	2	0.160189	1	AQP1
GO:0043137	DNA replication, removal of RNA primer	1	2	0.160189	1	FEN1
GO:0036265	RNA (guanine-N7)-methylation	1	2	0.160189	1	WDR4
GO:0048712	negative regulation of astrocyte differentiation	1	2	0.160189	1	NOG
GO:1903553	positive regulation of extracellular exosome assembly	1	2	0.160189	1	SDC4
GO:0060675	ureteric bud morphogenesis	1	2	0.160189	1	SALL1
GO:0072318	clathrin coat disassembly	1	2	0.160189	1	LOC102393502
GO:0048627	myoblast development	1	2	0.160189	1	SOX15
GO:0010994	free ubiquitin chain polymerization	1	2	0.160189	1	UBE2S
GO:0044070	regulation of anion transport	1	2	0.160189	1	STC1
GO:0070252	actin-mediated cell contraction	1	2	0.160189	1	EMP2
GO:0060842	arterial endothelial cell differentiation	1	2	0.160189	1	TMEM100
GO:0007405	neuroblast proliferation	2	11	0.165085	1	HHIP;LOC102399215
GO:0045653	negative regulation of megakaryocyte differentiation	2	11	0.165085	1	LOC102395151;LOC102410987
GO:1903146	regulation of autophagy of mitochondrion	2	11	0.165085	1	FZD5;RUVBL1
GO:0048863	stem cell differentiation	2	11	0.165085	1	KIT;PHF19
GO:0048514	blood vessel morphogenesis	2	11	0.165085	1	SHB;TBX1
GO:0046907	intracellular transport	2	11	0.165085	1	LOC102389195;RANBP1
GO:0007492	endoderm development	2	11	0.165085	1	ARC;HHEX
GO:0071542	dopaminergic neuron differentiation	2	11	0.165085	1	LOC112581283;WNT5A
GO:0009954	proximal/distal pattern formation	2	11	0.165085	1	DLX2;GREM1
GO:0009409	response to cold	2	11	0.165085	1	ADRB2;METRNL
GO:0090200	positive regulation of release of cytochrome c from mitochondria	2	11	0.165085	1	BNIP3;PLAUR
GO:0000077	DNA damage checkpoint	2	11	0.165085	1	LOC102392520;RHNO1
GO:0022008	neurogenesis	2	11	0.165085	1	PRDM6;SALL1
GO:0010977	negative regulation of neuron projection development	2	11	0.165085	1	FKBP4;NGFR
GO:0051289	protein homotetramerization	3	22	0.165315	1	CAT;DCTPP1;TK1
GO:0021987	cerebral cortex development	3	22	0.165315	1	LOC102399215;LOC102406959;TACC3
GO:0007010	cytoskeleton organization	4	34	0.165475	1	ARC;LOC102405841;MAST1;NEFL
GO:0050794	regulation of cellular process	16	186	0.166116	1	ACTN4;ARRB2;BAMBI;CASP2;CDK2;CENPF;CORO1A;DEPDC1;LOC102395477;LOC102406959;NR4A3;PLAU;TBX1;TMEM109;TOP2A;ZNF488
GO:0050909	sensory perception of taste	22	498	0.177658	1	CAT;CDCA8;DCK;DHODH;EMP2;HAT1;LIG1;LOC102399397;LOC102410314;LOC102413789;LOC112581365;LOC112585584;LRP8;NCKAP1L;NUF2;NUP93;PCP4L1;SH3BGRL2;TFF1;TRAIP;UGCG;UHRF1
GO:0034605	cellular response to heat	2	12	0.185753	1	HSPA6;IL1A
GO:0072332	intrinsic apoptotic signaling pathway by p53 class mediator	2	12	0.185753	1	LOC102410686;PERP
GO:0016573	histone acetylation	2	12	0.185753	1	BRCA2;TEX30
GO:0030178	negative regulation of Wnt signaling pathway	2	12	0.185753	1	CCND1;MDFI
GO:0032501	multicellular organismal process	2	12	0.185753	1	CDC23;KIF20A
GO:0034101	erythrocyte homeostasis	2	12	0.185753	1	AMPD3;LOC112577605
GO:0050766	positive regulation of phagocytosis	2	12	0.185753	1	LOC102389535;LOC102398705
GO:0010332	response to gamma radiation	2	12	0.185753	1	TP73;XRCC2
GO:0060347	heart trabecula formation	2	12	0.185753	1	BCAS2;FHL2
GO:0090103	cochlea morphogenesis	2	12	0.185753	1	LOC112581283;WNT5A
GO:0010976	positive regulation of neuron projection development	2	12	0.185753	1	LOC112581283;WNT5A
GO:0045596	negative regulation of cell differentiation	3	24	0.194062	1	HMGB3;HOPX;ID3
GO:0045787	positive regulation of cell cycle	3	24	0.194062	1	CITED2;LOC102389535;LOC102398705
GO:0030521	androgen receptor signaling pathway	3	24	0.194062	1	FKBP4;LOC112581860;LOC112582227
GO:0042475	odontogenesis of dentin-containing tooth	3	24	0.194062	1	BMP7;DLX2;WNT7B
GO:0006955	immune response	4	133	0.195007	1	LOC112587353;LOC112587361;NGFR;TNFSF13B
GO:0045893	positive regulation of transcription, DNA-templated	12	132	0.200069	1	ATOH8;BLM;CITED4;HMGA1;ILF3;LOC112578533;LOC112581860;LOC112582227;MRPL12;MSTN;NFE2L3;SALL1
GO:0001764	neuron migration	5	45	0.205065	1	GFRA3;LOC102399215;NR2F1;TUBB2A;TUBB4B
GO:0001658	branching involved in ureteric bud morphogenesis	2	13	0.206754	1	PGF;TCF21
GO:0007339	binding of sperm to zona pellucida	2	13	0.206754	1	CCT2;FETUB
GO:0007595	lactation	2	13	0.206754	1	ATP7B;CCND1
GO:0030199	collagen fibril organization	2	13	0.206754	1	FOXC2;GREM1
GO:0020027	hemoglobin metabolic process	1	3	0.20767	1	CAT
GO:0031077	post-embryonic camera-type eye development	1	3	0.20767	1	FZD5
GO:0046654	tetrahydrofolate biosynthetic process	1	3	0.20767	1	DHFR
GO:0097009	energy homeostasis	1	3	0.20767	1	AMPD3
GO:0006020	inositol metabolic process	1	3	0.20767	1	SLC5A3
GO:0040011	locomotion	1	3	0.20767	1	SEMA4C
GO:2000020	positive regulation of male gonad development	1	3	0.20767	1	CITED2
GO:0045843	negative regulation of striated muscle tissue development	1	3	0.20767	1	SOX15
GO:0046081	dUTP catabolic process	1	3	0.20767	1	DUT
GO:1900194	negative regulation of oocyte maturation	1	3	0.20767	1	SHB
GO:0050793	regulation of developmental process	1	3	0.20767	1	NOTCH1
GO:0042541	hemoglobin biosynthetic process	1	3	0.20767	1	INHBA
GO:0002025	norepinephrine-epinephrine-mediated vasodilation involved in regulation of systemic arterial blood pressure	1	3	0.20767	1	ADRB2
GO:0014066	regulation of phosphatidylinositol 3-kinase signaling	1	3	0.20767	1	PPP1R16B
GO:0043932	ossification involved in bone remodeling	1	3	0.20767	1	TGFB1
GO:0043931	ossification involved in bone maturation	1	3	0.20767	1	SEMA4D
GO:0009100	glycoprotein metabolic process	1	3	0.20767	1	PORCN
GO:0036159	inner dynein arm assembly	1	3	0.20767	1	DNAAF5
GO:1901360	organic cyclic compound metabolic process	1	3	0.20767	1	POC1A
GO:0016998	cell wall macromolecule catabolic process	1	3	0.20767	1	LOC102413429
GO:0001826	inner cell mass cell differentiation	1	3	0.20767	1	NLE1
GO:0001823	mesonephros development	1	3	0.20767	1	OSR2
GO:0031442	positive regulation of mRNA 3'-end processing	1	3	0.20767	1	LOC102402947
GO:0001913	T cell mediated cytotoxicity	1	3	0.20767	1	EMP2
GO:0003184	pulmonary valve morphogenesis	1	3	0.20767	1	HEYL
GO:1900745	positive regulation of p38MAPK cascade	1	3	0.20767	1	MET
GO:0007190	activation of adenylate cyclase activity	1	3	0.20767	1	ADRB2
GO:0050671	positive regulation of lymphocyte proliferation	1	3	0.20767	1	NCKAP1L
GO:0032930	positive regulation of superoxide anion generation	1	3	0.20767	1	TGFB1
GO:0010735	positive regulation of transcription via serum response element binding	1	3	0.20767	1	MICAL3
GO:2000009	negative regulation of protein localization to cell surface	1	3	0.20767	1	LOC112581365
GO:0007340	acrosome reaction	1	3	0.20767	1	TRIM36
GO:0033600	negative regulation of mammary gland epithelial cell proliferation	1	3	0.20767	1	LOC112578533
GO:0050910	detection of mechanical stimulus involved in sensory perception of sound	1	3	0.20767	1	KIT
GO:0006348	chromatin silencing at telomere	1	3	0.20767	1	HAT1
GO:0003197	endocardial cushion development	1	3	0.20767	1	CITED2
GO:0003199	endocardial cushion to mesenchymal transition involved in heart valve formation	1	3	0.20767	1	HEY1
GO:0060056	mammary gland involution	1	3	0.20767	1	IGFBP5
GO:0035520	monoubiquitinated protein deubiquitination	1	3	0.20767	1	LOC112578105
GO:1901575	organic substance catabolic process	1	3	0.20767	1	PCYOX1L
GO:0090394	negative regulation of excitatory postsynaptic potential	1	3	0.20767	1	CELF4
GO:2000121	regulation of removal of superoxide radicals	1	3	0.20767	1	DHFR
GO:0070986	left/right axis specification	1	3	0.20767	1	CITED2
GO:0031427	response to methotrexate	1	3	0.20767	1	DHFR
GO:0000578	embryonic axis specification	1	3	0.20767	1	FRAT1
GO:0071901	negative regulation of protein serine/threonine kinase activity	1	3	0.20767	1	CDKN2C
GO:0071907	determination of digestive tract left/right asymmetry	1	3	0.20767	1	ZIC3
GO:0021799	cerebral cortex radially oriented cell migration	1	3	0.20767	1	POU3F2
GO:0050871	positive regulation of B cell activation	1	3	0.20767	1	NCKAP1L
GO:0051988	regulation of attachment of spindle microtubules to kinetochore	1	3	0.20767	1	NEK2
GO:0051987	positive regulation of attachment of spindle microtubules to kinetochore	1	3	0.20767	1	CCNB1
GO:2000463	positive regulation of excitatory postsynaptic potential	1	3	0.20767	1	NETO1
GO:0010717	regulation of epithelial to mesenchymal transition	1	3	0.20767	1	GREM1
GO:0015844	monoamine transport	1	3	0.20767	1	LPCAT1
GO:0035873	lactate transmembrane transport	1	3	0.20767	1	LOC102405458
GO:0001839	neural plate morphogenesis	1	3	0.20767	1	NOG
GO:0021670	lateral ventricle development	1	3	0.20767	1	AQP1
GO:0014707	branchiomeric skeletal muscle development	1	3	0.20767	1	TCF21
GO:0044571	[2Fe-2S] cluster assembly	1	3	0.20767	1	LOC102391378
GO:0046620	regulation of organ growth	1	3	0.20767	1	FOXC2
GO:0043985	histone H4-R3 methylation	1	3	0.20767	1	PRMT1
GO:0007009	plasma membrane organization	1	3	0.20767	1	MTSS1
GO:1902004	positive regulation of amyloid-beta formation	1	3	0.20767	1	LRRTM3
GO:0007000	nucleolus organization	1	3	0.20767	1	NOLC1
GO:0045234	protein palmitoleylation	1	3	0.20767	1	PORCN
GO:0070141	response to UV-A	1	3	0.20767	1	CCND1
GO:0001952	regulation of cell-matrix adhesion	1	3	0.20767	1	MYF5
GO:0007020	microtubule nucleation	1	3	0.20767	1	LOC102399215
GO:0032695	negative regulation of interleukin-12 production	1	3	0.20767	1	C1QBP
GO:0046638	positive regulation of alpha-beta T cell differentiation	1	3	0.20767	1	NCKAP1L
GO:0050920	regulation of chemotaxis	1	3	0.20767	1	EFNB2
GO:0035404	histone-serine phosphorylation	1	3	0.20767	1	AURKA
GO:0006687	glycosphingolipid metabolic process	1	3	0.20767	1	KIT
GO:0051256	mitotic spindle midzone assembly	1	3	0.20767	1	LOC102406597
GO:0019076	viral release from host cell	1	3	0.20767	1	LOC102413429
GO:0051098	regulation of binding	1	3	0.20767	1	LOC102395477
GO:0045779	negative regulation of bone resorption	1	3	0.20767	1	LOC102406721
GO:0033157	regulation of intracellular protein transport	1	3	0.20767	1	SH3TC2
GO:0050848	regulation of calcium-mediated signaling	1	3	0.20767	1	TMEM100
GO:0007183	SMAD protein complex assembly	1	3	0.20767	1	TGFB1
GO:0045820	negative regulation of glycolytic process	1	3	0.20767	1	IER3
GO:0090266	regulation of mitotic cell cycle spindle assembly checkpoint	1	3	0.20767	1	CCNB1
GO:0051974	negative regulation of telomerase activity	1	3	0.20767	1	PIF1
GO:0051973	positive regulation of telomerase activity	1	3	0.20767	1	GREM1
GO:0090191	negative regulation of branching involved in ureteric bud morphogenesis	1	3	0.20767	1	GREM1
GO:0060766	negative regulation of androgen receptor signaling pathway	1	3	0.20767	1	TCF21
GO:0072091	regulation of stem cell proliferation	1	3	0.20767	1	DGCR8
GO:0051155	positive regulation of striated muscle cell differentiation	1	3	0.20767	1	HOPX
GO:0000050	urea cycle	1	3	0.20767	1	ASS1
GO:0007141	male meiosis I	1	3	0.20767	1	TRIP13
GO:0070120	ciliary neurotrophic factor-mediated signaling pathway	1	3	0.20767	1	CNTFR
GO:0010693	negative regulation of alkaline phosphatase activity	1	3	0.20767	1	SEMA4D
GO:0003012	muscle system process	1	3	0.20767	1	LOC112577606
GO:0046039	GTP metabolic process	1	3	0.20767	1	AMPD3
GO:0016446	somatic hypermutation of immunoglobulin genes	1	3	0.20767	1	EXO1
GO:1900106	positive regulation of hyaluranon cable assembly	1	3	0.20767	1	BMP7
GO:2000738	positive regulation of stem cell differentiation	1	3	0.20767	1	SP7
GO:0035067	negative regulation of histone acetylation	1	3	0.20767	1	NOC2L
GO:0033314	mitotic DNA replication checkpoint	1	3	0.20767	1	CLSPN
GO:0055119	relaxation of cardiac muscle	1	3	0.20767	1	ATP1B1
GO:0000212	meiotic spindle organization	1	3	0.20767	1	ESPL1
GO:0048755	branching morphogenesis of a nerve	1	3	0.20767	1	DLX2
GO:0002248	connective tissue replacement involved in inflammatory response wound healing	1	3	0.20767	1	IL1A
GO:1902570	protein localization to nucleolus	1	3	0.20767	1	LOC102397525
GO:0032786	positive regulation of DNA-templated transcription, elongation	1	3	0.20767	1	DDX39B
GO:0003358	noradrenergic neuron development	1	3	0.20767	1	INSM1
GO:0010544	negative regulation of platelet activation	1	3	0.20767	1	PDGFA
GO:0071459	protein localization to chromosome, centromeric region	1	3	0.20767	1	CENPA
GO:0006220	pyrimidine nucleotide metabolic process	1	3	0.20767	1	DCK
GO:0006226	dUMP biosynthetic process	1	3	0.20767	1	DUT
GO:0046784	viral mRNA export from host cell nucleus	1	3	0.20767	1	DDX39B
GO:0060352	cell adhesion molecule production	1	3	0.20767	1	GCNT1
GO:0000002	mitochondrial genome maintenance	1	3	0.20767	1	PIF1
GO:0006882	cellular zinc ion homeostasis	1	3	0.20767	1	ATP7B
GO:0071467	cellular response to pH	1	3	0.20767	1	GPR68
GO:0035694	mitochondrial protein catabolic process	1	3	0.20767	1	BNIP3
GO:0097120	receptor localization to synapse	1	3	0.20767	1	NETO1
GO:0002260	lymphocyte homeostasis	1	3	0.20767	1	NCKAP1L
GO:0010038	response to metal ion	1	3	0.20767	1	LOC112581365
GO:0010039	response to iron ion	1	3	0.20767	1	LOC102411899
GO:0031669	cellular response to nutrient levels	1	3	0.20767	1	KCNB1
GO:0032364	oxygen homeostasis	1	3	0.20767	1	WNT7B
GO:0007043	cell-cell junction assembly	1	3	0.20767	1	HEG1
GO:0033566	gamma-tubulin complex localization	1	3	0.20767	1	LOC102405509
GO:0035970	peptidyl-threonine dephosphorylation	1	3	0.20767	1	PPM1G
GO:0010762	regulation of fibroblast migration	1	3	0.20767	1	SDC4
GO:0045616	regulation of keratinocyte differentiation	1	3	0.20767	1	ERRFI1
GO:0016339	calcium-dependent cell-cell adhesion via plasma membrane cell adhesion molecules	1	3	0.20767	1	ARVCF
GO:0060539	diaphragm development	1	3	0.20767	1	TCF21
GO:0060710	chorio-allantoic fusion	1	3	0.20767	1	WNT7B
GO:0060088	auditory receptor cell stereocilium organization	1	3	0.20767	1	CLIC5
GO:0060084	synaptic transmission involved in micturition	1	3	0.20767	1	CHRNA3
GO:1902309	negative regulation of peptidyl-serine dephosphorylation	1	3	0.20767	1	PPP1R16B
GO:0060665	regulation of branching involved in salivary gland morphogenesis by mesenchymal-epithelial signaling	1	3	0.20767	1	MET
GO:0060391	positive regulation of SMAD protein signal transduction	1	3	0.20767	1	TGFB1
GO:0014902	myotube differentiation	1	3	0.20767	1	MET
GO:0003257	positive regulation of transcription from RNA polymerase II promoter involved in myocardial precursor cell differentiation	1	3	0.20767	1	GREM1
GO:0001818	negative regulation of cytokine production	1	3	0.20767	1	NCKAP1L
GO:0034435	cholesterol esterification	1	3	0.20767	1	SOAT2
GO:0034612	response to tumor necrosis factor	1	3	0.20767	1	TNFRSF11A
GO:0051489	regulation of filopodium assembly	1	3	0.20767	1	PPP1R16B
GO:0007096	regulation of exit from mitosis	1	3	0.20767	1	MAD2L1BP
GO:0006545	glycine biosynthetic process	1	3	0.20767	1	DHFR
GO:0035360	positive regulation of peroxisome proliferator activated receptor signaling pathway	1	3	0.20767	1	CITED2
GO:0060415	muscle tissue morphogenesis	1	3	0.20767	1	MYF5
GO:0036465	synaptic vesicle recycling	1	3	0.20767	1	AP1S1
GO:0042421	norepinephrine biosynthetic process	1	3	0.20767	1	INSM1
GO:0031649	heat generation	1	3	0.20767	1	ADRB2
GO:0045041	protein import into mitochondrial intermembrane space	1	3	0.20767	1	CHCHD4
GO:0018026	peptidyl-lysine monomethylation	1	3	0.20767	1	SMYD2
GO:0032743	positive regulation of interleukin-2 production	1	3	0.20767	1	CD83
GO:0051310	metaphase plate congression	1	3	0.20767	1	FAM83D
GO:0021979	hypothalamus cell differentiation	1	3	0.20767	1	POU3F2
GO:0070327	thyroid hormone transport	1	3	0.20767	1	SLCO4A1
GO:1901017	negative regulation of potassium ion transmembrane transporter activity	1	3	0.20767	1	LOC112581365
GO:0031146	SCF-dependent proteasomal ubiquitin-dependent protein catabolic process	3	25	0.20887	1	CCNF;LOC102410130;SKP2
GO:0006954	inflammatory response	9	99	0.209511	1	KIT;LOC102406721;LOC112587863;MMP17;NGFR;PTGDR;TGFB1;THBS1;TP73
GO:0060021	roof of mouth development	5	46	0.211132	1	INHBA;LOC112581283;OSR2;TCF21;WNT5A
GO:0033138	positive regulation of peptidyl-serine phosphorylation	3	26	0.223916	1	LOC112581283;TGFB1;WNT5A
GO:0006259	DNA metabolic process	3	26	0.223916	1	GEN1;NABP1;TOP2A
GO:0017148	negative regulation of translation	3	26	0.223916	1	ENC1;IGFBP5;ILF3
GO:0045739	positive regulation of DNA repair	2	14	0.227984	1	LOC102403594;PCNA
GO:0001656	metanephros development	2	14	0.227984	1	FOXC2;OSR2
GO:0045662	negative regulation of myoblast differentiation	2	14	0.227984	1	MSTN;TGFB1
GO:1901998	toxin transport	2	14	0.227984	1	BNIP3;CCT2
GO:0043588	skin development	2	14	0.227984	1	LOC112577749;SLITRK5
GO:0040008	regulation of growth	2	14	0.227984	1	CISH;SOCS2
GO:0043408	regulation of MAPK cascade	3	27	0.239164	1	GDF15;INHBA;MSTN
GO:0045599	negative regulation of fat cell differentiation	3	27	0.239164	1	LOC112581283;TGFB1;WNT5A
GO:0030324	lung development	3	27	0.239164	1	LOC112581283;WNT5A;ZIC3
GO:0007268	chemical synaptic transmission	5	51	0.246956	1	APBA2;GJC1;LOC102410528;SLITRK5;UNC13B
GO:0006284	base-excision repair	2	15	0.249351	1	HMGA1;NEIL3
GO:0043627	response to estrogen	2	15	0.249351	1	CITED2;CITED4
GO:0045860	positive regulation of protein kinase activity	2	15	0.249351	1	LRP8;MAP2K3
GO:0043406	positive regulation of MAP kinase activity	2	15	0.249351	1	PDGFA;TGFB1
GO:0045931	positive regulation of mitotic cell cycle	2	15	0.249351	1	CCNB1;SHB
GO:0050918	positive chemotaxis	2	15	0.249351	1	HMGB1;MET
GO:0070534	protein K63-linked ubiquitination	2	15	0.249351	1	LOC102405489;UBE2S
GO:0071560	cellular response to transforming growth factor beta stimulus	2	15	0.249351	1	LOC112581283;WNT5A
GO:0009948	anterior/posterior axis specification	2	15	0.249351	1	AURKA;HEY1
GO:0009953	dorsal/ventral pattern formation	2	15	0.249351	1	HHIP;NOG
GO:0071260	cellular response to mechanical stimulus	2	15	0.249351	1	AQP1;BNIP3
GO:0030522	intracellular receptor signaling pathway	2	15	0.249351	1	NR2F1;NR4A1
GO:0030850	prostate gland development	1	4	0.252468	1	FKBP4
GO:0048568	embryonic organ development	1	4	0.252468	1	SALL1
GO:0048703	embryonic viscerocranium morphogenesis	1	4	0.252468	1	FOXC2
GO:0043200	response to amino acid	1	4	0.252468	1	CFL1
GO:0006750	glutathione biosynthetic process	1	4	0.252468	1	GGCT
GO:0031659	positive regulation of cyclin-dependent protein serine/threonine kinase activity involved in G1/S transition of mitotic cell cycle	1	4	0.252468	1	LOC112580651
GO:0051272	positive regulation of cellular component movement	1	4	0.252468	1	STMN1
GO:2000026	regulation of multicellular organismal development	1	4	0.252468	1	GATA2
GO:0033089	positive regulation of T cell differentiation in thymus	1	4	0.252468	1	EGR3
GO:1900195	positive regulation of oocyte maturation	1	4	0.252468	1	AURKA
GO:0070886	positive regulation of calcineurin-NFAT signaling cascade	1	4	0.252468	1	LMCD1
GO:0002024	diet induced thermogenesis	1	4	0.252468	1	ADRB2
GO:0002028	regulation of sodium ion transport	1	4	0.252468	1	ADRB2
GO:0055015	ventricular cardiac muscle cell development	1	4	0.252468	1	FHL2
GO:0009101	glycoprotein biosynthetic process	1	4	0.252468	1	GCNT1
GO:0003338	metanephros morphogenesis	1	4	0.252468	1	WNT7B
GO:0030071	regulation of mitotic metaphase/anaphase transition	1	4	0.252468	1	CDC6
GO:0022417	protein maturation by protein folding	1	4	0.252468	1	CHCHD4
GO:0035518	histone H2A monoubiquitination	1	4	0.252468	1	LOC102410130
GO:0045656	negative regulation of monocyte differentiation	1	4	0.252468	1	GPR68
GO:2000810	regulation of bicellular tight junction assembly	1	4	0.252468	1	FZD5
GO:0060136	embryonic process involved in female pregnancy	1	4	0.252468	1	CITED2
GO:0048729	tissue morphogenesis	1	4	0.252468	1	GCNT1
GO:0002322	B cell proliferation involved in immune response	1	4	0.252468	1	HMGB1
GO:0042148	strand invasion	1	4	0.252468	1	XRCC2
GO:0030432	peristalsis	1	4	0.252468	1	GDNF
GO:0050807	regulation of synapse organization	1	4	0.252468	1	LRRC4
GO:0003181	atrioventricular valve morphogenesis	1	4	0.252468	1	HEYL
GO:0035524	proline transmembrane transport	1	4	0.252468	1	SLC6A7
GO:0061180	mammary gland epithelium development	1	4	0.252468	1	WNT7B
GO:0072107	positive regulation of ureteric bud formation	1	4	0.252468	1	GDNF
GO:0051151	negative regulation of smooth muscle cell differentiation	1	4	0.252468	1	PRDM6
GO:0043951	negative regulation of cAMP-mediated signaling	1	4	0.252468	1	CRHR2
GO:0019532	oxalate transport	1	4	0.252468	1	SLC26A1
GO:0016973	poly(A)+ mRNA export from nucleus	1	4	0.252468	1	HHEX
GO:0070166	enamel mineralization	1	4	0.252468	1	NECTIN1
GO:0002639	positive regulation of immunoglobulin production	1	4	0.252468	1	CD37
GO:0045926	negative regulation of growth	1	4	0.252468	1	IGFBP5
GO:0010389	regulation of G2/M transition of mitotic cell cycle	1	4	0.252468	1	CCNA2
GO:2001022	positive regulation of response to DNA damage stimulus	1	4	0.252468	1	NSMCE4A
GO:0046825	regulation of protein export from nucleus	1	4	0.252468	1	CHCHD4
GO:0071158	positive regulation of cell cycle arrest	1	4	0.252468	1	INSM1
GO:0061037	negative regulation of cartilage development	1	4	0.252468	1	NOG
GO:0006493	protein O-linked glycosylation	1	4	0.252468	1	LOC102408508
GO:0010390	histone monoubiquitination	1	4	0.252468	1	LOC102402947
GO:0030111	regulation of Wnt signaling pathway	1	4	0.252468	1	FOXL1
GO:0060561	apoptotic process involved in morphogenesis	1	4	0.252468	1	FZD5
GO:0019062	virion attachment to host cell	1	4	0.252468	1	LOC102413429
GO:0019068	virion assembly	1	4	0.252468	1	LOC112582991
GO:0051084	'de novo' posttranslational protein folding	1	4	0.252468	1	CHCHD4
GO:0090500	endocardial cushion to mesenchymal transition	1	4	0.252468	1	HAS2
GO:0034134	toll-like receptor 2 signaling pathway	1	4	0.252468	1	HMGB1
GO:0006312	mitotic recombination	1	4	0.252468	1	XRCC2
GO:0051893	regulation of focal adhesion assembly	1	4	0.252468	1	GREM1
GO:0006268	DNA unwinding involved in DNA replication	1	4	0.252468	1	MCM6
GO:0006269	DNA replication, synthesis of RNA primer	1	4	0.252468	1	PRIM1
GO:0030166	proteoglycan biosynthetic process	1	4	0.252468	1	FOXL1
GO:0010870	positive regulation of receptor biosynthetic process	1	4	0.252468	1	NR2F1
GO:0032233	positive regulation of actin filament bundle assembly	1	4	0.252468	1	MTSS1
GO:0051094	positive regulation of developmental process	1	4	0.252468	1	SALL1
GO:0007182	common-partner SMAD protein phosphorylation	1	4	0.252468	1	TGFB1
GO:0033151	V(D)J recombination	1	4	0.252468	1	HMGB1
GO:0046488	phosphatidylinositol metabolic process	1	4	0.252468	1	MBOAT7
GO:0042256	mature ribosome assembly	1	4	0.252468	1	C1QBP
GO:0035095	behavioral response to nicotine	1	4	0.252468	1	CHRNA3
GO:2001256	regulation of store-operated calcium entry	1	4	0.252468	1	STC2
GO:0060971	embryonic heart tube left/right pattern formation	1	4	0.252468	1	CITED2
GO:0001886	endothelial cell morphogenesis	1	4	0.252468	1	STC1
GO:0010452	histone H3-K36 methylation	1	4	0.252468	1	SMYD2
GO:0019919	peptidyl-arginine methylation, to asymmetrical-dimethyl arginine	1	4	0.252468	1	PRMT1
GO:0071702	organic substance transport	1	4	0.252468	1	SLC2A3
GO:0046033	AMP metabolic process	1	4	0.252468	1	AMPD3
GO:0097428	protein maturation by iron-sulfur cluster transfer	1	4	0.252468	1	LOC102391378
GO:2001241	positive regulation of extrinsic apoptotic signaling pathway in absence of ligand	1	4	0.252468	1	INHBA
GO:0070837	dehydroascorbic acid transport	1	4	0.252468	1	SLC2A1
GO:0072089	stem cell proliferation	1	4	0.252468	1	WNT7B
GO:0070131	positive regulation of mitochondrial translation	1	4	0.252468	1	C1QBP
GO:0003341	cilium movement	1	4	0.252468	1	DNAAF5
GO:0043537	negative regulation of blood vessel endothelial cell migration	1	4	0.252468	1	TGFB1
GO:1900625	positive regulation of monocyte aggregation	1	4	0.252468	1	HAS2
GO:0009052	pentose-phosphate shunt, non-oxidative branch	1	4	0.252468	1	RPIA
GO:0018193	peptidyl-amino acid modification	1	4	0.252468	1	LIF
GO:0032835	glomerulus development	1	4	0.252468	1	HEYL
GO:1903830	magnesium ion transmembrane transport	1	4	0.252468	1	NIPAL4
GO:0030214	hyaluronan catabolic process	1	4	0.252468	1	TGFB1
GO:0048715	negative regulation of oligodendrocyte differentiation	1	4	0.252468	1	DLX2
GO:0047496	vesicle transport along microtubule	1	4	0.252468	1	LOC102399215
GO:0021796	cerebral cortex regionalization	1	4	0.252468	1	NR2F1
GO:0030520	intracellular estrogen receptor signaling pathway	1	4	0.252468	1	ESR2
GO:0048743	positive regulation of skeletal muscle fiber development	1	4	0.252468	1	MYF5
GO:0042471	ear morphogenesis	1	4	0.252468	1	TBX1
GO:0007127	meiosis I	1	4	0.252468	1	CKS2
GO:0003006	developmental process involved in reproduction	1	4	0.252468	1	BRCA2
GO:0001514	selenocysteine incorporation	1	4	0.252468	1	PSTK
GO:0007435	salivary gland morphogenesis	1	4	0.252468	1	TGFB1
GO:0000707	meiotic DNA recombinase assembly	1	4	0.252468	1	XRCC2
GO:0033673	negative regulation of kinase activity	1	4	0.252468	1	MSTN
GO:0010763	positive regulation of fibroblast migration	1	4	0.252468	1	TGFB1
GO:2000816	negative regulation of mitotic sister chromatid separation	1	4	0.252468	1	PTTG1
GO:0006725	cellular aromatic compound metabolic process	1	4	0.252468	1	POC1A
GO:0006390	mitochondrial transcription	1	4	0.252468	1	MRPL12
GO:0001678	cellular glucose homeostasis	1	4	0.252468	1	FOXA3
GO:0008535	respiratory chain complex IV assembly	1	4	0.252468	1	LOC112577606
GO:2000772	regulation of cellular senescence	1	4	0.252468	1	RSL1D1
GO:0015695	organic cation transport	1	4	0.252468	1	SLC22A16
GO:0051482	positive regulation of cytosolic calcium ion concentration involved in phospholipase C-activating G-protein coupled signaling pathway	1	4	0.252468	1	LOC102406721
GO:0006384	transcription initiation from RNA polymerase III promoter	1	4	0.252468	1	POLR3H
GO:0060416	response to growth hormone	1	4	0.252468	1	IGFBP5
GO:0048711	positive regulation of astrocyte differentiation	1	4	0.252468	1	CLCF1
GO:0060674	placenta blood vessel development	1	4	0.252468	1	FOSL1
GO:0051130	positive regulation of cellular component organization	1	4	0.252468	1	NCKAP1L
GO:0009650	UV protection	1	4	0.252468	1	CAT
GO:0001660	fever generation	1	4	0.252468	1	IL1A
GO:0032740	positive regulation of interleukin-17 production	1	4	0.252468	1	TGFB1
GO:0060840	artery development	1	4	0.252468	1	HEY1
GO:0030509	BMP signaling pathway	3	28	0.254579	1	BMP7;FAM83G;TMEM100
GO:0051092	positive regulation of NF-kappaB transcription factor activity	5	52	0.255079	1	CAT;GREM1;LOC112581283;RIPK4;WNT5A
GO:0007165	signal transduction	22	286	0.261493	1	ARHGAP22;ARHGAP27;ARHGAP33;CD83;CHRNA3;CSF1R;GMIP;HES4;IL18RAP;IQGAP3;LIF;LOC102389810;LOC102398482;LOC112583818;NDRG3;PTCH1;RANGAP1;RASD1;RASSF7;RHPN2;SDC4;TNFRSF11A
GO:0042742	defense response to bacterium	1	62	0.266286	1	PENK
GO:0000027	ribosomal large subunit assembly	1	62	0.266286	1	MRPL11
GO:0007160	cell-matrix adhesion	2	16	0.270771	1	EMP2;PXN
GO:0006366	transcription by RNA polymerase II	2	16	0.270771	1	GATA2;POLR2E
GO:0055010	ventricular cardiac muscle tissue morphogenesis	2	16	0.270771	1	BCAS2;FOXC2
GO:0007346	regulation of mitotic cell cycle	2	16	0.270771	1	MCIDAS;PLK1
GO:0048662	negative regulation of smooth muscle cell proliferation	2	16	0.270771	1	IGFBP3;IGFBP5
GO:0000165	MAPK cascade	2	16	0.270771	1	MAP2K3;SCG2
GO:0060325	face morphogenesis	2	16	0.270771	1	CRISPLD1;NOG
GO:0097503	sialylation	2	16	0.270771	1	ST3GAL5;ST6GALNAC4
GO:0008544	epidermis development	2	16	0.270771	1	GRHL1;POU3F2
GO:0001541	ovarian follicle development	2	16	0.270771	1	INHBA;KIT
GO:0007015	actin filament organization	2	16	0.270771	1	EMP2;RND1
GO:0030968	endoplasmic reticulum unfolded protein response	2	16	0.270771	1	CCND1;STC2
GO:0018279	protein N-linked glycosylation via asparagine	2	16	0.270771	1	RPN1;ST3GAL5
GO:0050885	neuromuscular process controlling balance	2	16	0.270771	1	AP1S1;FOXS1
GO:0071277	cellular response to calcium ion	2	16	0.270771	1	LOC112581283;WNT5A
GO:0050896	response to stimulus	5	142	0.284268	1	HSP90AA1;LOC102395477;PIK3CD;PLAU;RDH12
GO:1903955	positive regulation of protein targeting to mitochondrion	4	36	0.285522	1	FZD5;MIS18A;RUVBL1;UGCG
GO:0010629	negative regulation of gene expression	4	37	0.291732	1	MET;POU3F2;STC2;TFAP4
GO:0019827	stem cell population maintenance	4	37	0.291732	1	LOC102402947;LOC112581860;LOC112582227;PHF19
GO:0001657	ureteric bud development	2	17	0.29217	1	BMP7;FOXC2
GO:0031532	actin cytoskeleton reorganization	2	17	0.29217	1	KIT;PARVB
GO:0043392	negative regulation of DNA binding	2	17	0.29217	1	MDFI;NEK2
GO:0006836	neurotransmitter transport	2	17	0.29217	1	LPCAT1;SLC6A7
GO:0001889	liver development	2	17	0.29217	1	CITED2;MET
GO:0001942	hair follicle development	2	17	0.29217	1	INHBA;PDGFA
GO:0043010	camera-type eye development	2	17	0.29217	1	FOXC2;MYF5
GO:1904030	negative regulation of cyclin-dependent protein kinase activity	2	17	0.29217	1	CISH;SOCS2
GO:0031069	hair follicle morphogenesis	2	17	0.29217	1	IGFBP5;NGFR
GO:0042474	middle ear morphogenesis	2	17	0.29217	1	NOG;OSR2
GO:0001503	ossification	2	17	0.29217	1	FOXC2;MYF5
GO:0030857	negative regulation of epithelial cell differentiation	1	5	0.294735	1	CCND1
GO:0042551	neuron maturation	1	5	0.294735	1	IRX5
GO:0022409	positive regulation of cell-cell adhesion	1	5	0.294735	1	CITED2
GO:0009253	peptidoglycan catabolic process	1	5	0.294735	1	LOC102413429
GO:0008299	isoprenoid biosynthetic process	1	5	0.294735	1	LOC112586435
GO:0070723	response to cholesterol	1	5	0.294735	1	TGFB1
GO:0002320	lymphoid progenitor cell differentiation	1	5	0.294735	1	KIT
GO:1902475	L-alpha-amino acid transmembrane transport	1	5	0.294735	1	SLC7A5
GO:0006820	anion transport	1	5	0.294735	1	SLC17A7
GO:0035855	megakaryocyte development	1	5	0.294735	1	KIT
GO:0001967	suckling behavior	1	5	0.294735	1	CNTFR
GO:0043393	regulation of protein binding	1	5	0.294735	1	HOPX
GO:0071773	cellular response to BMP stimulus	1	5	0.294735	1	HEYL
GO:0051926	negative regulation of calcium ion transport	1	5	0.294735	1	STC1
GO:0043569	negative regulation of insulin-like growth factor receptor signaling pathway	1	5	0.294735	1	IGFBP5
GO:0045742	positive regulation of epidermal growth factor receptor signaling pathway	1	5	0.294735	1	PLAUR
GO:0022408	negative regulation of cell-cell adhesion	1	5	0.294735	1	TGFB1
GO:0001945	lymph vessel development	1	5	0.294735	1	EFNB2
GO:0043576	regulation of respiratory gaseous exchange	1	5	0.294735	1	SLC5A3
GO:0046599	regulation of centriole replication	1	5	0.294735	1	CENPJ
GO:0035295	tube development	1	5	0.294735	1	HES4
GO:0048511	rhythmic process	1	5	0.294735	1	ID3
GO:0032270	positive regulation of cellular protein metabolic process	1	5	0.294735	1	PLK1
GO:0032873	negative regulation of stress-activated MAPK cascade	1	5	0.294735	1	LOC102410929
GO:0001955	blood vessel maturation	1	5	0.294735	1	CDH5
GO:0046580	negative regulation of Ras protein signal transduction	1	5	0.294735	1	NUP62
GO:0033630	positive regulation of cell adhesion mediated by integrin	1	5	0.294735	1	FOXC2
GO:0050921	positive regulation of chemotaxis	1	5	0.294735	1	TGFB1
GO:0060317	cardiac epithelial to mesenchymal transition	1	5	0.294735	1	WNT16
GO:0048873	homeostasis of number of cells within a tissue	1	5	0.294735	1	ILDR2
GO:0060122	inner ear receptor cell stereocilium organization	1	5	0.294735	1	SDC4
GO:0045226	extracellular polysaccharide biosynthetic process	1	5	0.294735	1	HAS2
GO:0046939	nucleotide phosphorylation	1	5	0.294735	1	DTYMK
GO:0050930	induction of positive chemotaxis	1	5	0.294735	1	SCG2
GO:0031953	negative regulation of protein autophosphorylation	1	5	0.294735	1	ERRFI1
GO:0035148	tube formation	1	5	0.294735	1	ATOH8
GO:0009410	response to xenobiotic stimulus	1	5	0.294735	1	SLITRK5
GO:0000056	ribosomal small subunit export from nucleus	1	5	0.294735	1	LOC102397525
GO:0060993	kidney morphogenesis	1	5	0.294735	1	GCNT1
GO:0061001	regulation of dendritic spine morphogenesis	1	5	0.294735	1	CFL1
GO:0043303	mast cell degranulation	1	5	0.294735	1	KIT
GO:0009950	dorsal/ventral axis specification	1	5	0.294735	1	MDFI
GO:0061178	regulation of insulin secretion involved in cellular response to glucose stimulus	1	5	0.294735	1	BIRC5
GO:0009314	response to radiation	1	5	0.294735	1	KIT
GO:0050768	negative regulation of neurogenesis	1	5	0.294735	1	HES4
GO:0060687	regulation of branching involved in prostate gland morphogenesis	1	5	0.294735	1	BMP7
GO:0070836	caveola assembly	1	5	0.294735	1	EMP2
GO:0043536	positive regulation of blood vessel endothelial cell migration	1	5	0.294735	1	TGFB1
GO:0071280	cellular response to copper ion	1	5	0.294735	1	AQP1
GO:0015012	heparan sulfate proteoglycan biosynthetic process	1	5	0.294735	1	EXTL3
GO:0002437	inflammatory response to antigenic stimulus	1	5	0.294735	1	IL1A
GO:0051604	protein maturation	1	5	0.294735	1	TSPAN15
GO:0060218	hematopoietic stem cell differentiation	1	5	0.294735	1	SP7
GO:0060749	mammary gland alveolus development	1	5	0.294735	1	CCND1
GO:0033689	negative regulation of osteoblast proliferation	1	5	0.294735	1	GREM1
GO:0050965	detection of temperature stimulus involved in sensory perception of pain	1	5	0.294735	1	LOC102406721
GO:0031328	positive regulation of cellular biosynthetic process	1	5	0.294735	1	GLI1
GO:0032006	regulation of TOR signaling	1	5	0.294735	1	FAM83D
GO:0071243	cellular response to arsenic-containing substance	1	5	0.294735	1	ZFAND2A
GO:0033198	response to ATP	1	5	0.294735	1	LOC112579865
GO:0051930	regulation of sensory perception of pain	1	5	0.294735	1	TMEM100
GO:0045086	positive regulation of interleukin-2 biosynthetic process	1	5	0.294735	1	IL1A
GO:0097345	mitochondrial outer membrane permeabilization	1	5	0.294735	1	BNIP3
GO:0043534	blood vessel endothelial cell migration	1	5	0.294735	1	EMP2
GO:0048593	camera-type eye morphogenesis	1	5	0.294735	1	AQP1
GO:0060828	regulation of canonical Wnt signaling pathway	1	5	0.294735	1	FZD5
GO:0032968	positive regulation of transcription elongation from RNA polymerase II promoter	1	5	0.294735	1	LOC102402947
GO:0033962	cytoplasmic mRNA processing body assembly	1	5	0.294735	1	LSM3
GO:0007130	synaptonemal complex assembly	1	5	0.294735	1	TRIP13
GO:0048853	forebrain morphogenesis	1	5	0.294735	1	HHEX
GO:0002726	positive regulation of T cell cytokine production	1	5	0.294735	1	FZD5
GO:0002091	negative regulation of receptor internalization	1	5	0.294735	1	LRRTM1
GO:0035590	purinergic nucleotide receptor signaling pathway	1	5	0.294735	1	LOC112579865
GO:0046697	decidualization	1	5	0.294735	1	CITED2
GO:0031589	cell-substrate adhesion	1	5	0.294735	1	VWF
GO:0043616	keratinocyte proliferation	1	5	0.294735	1	WNT16
GO:0035108	limb morphogenesis	1	5	0.294735	1	SALL1
GO:0030516	regulation of axon extension	1	5	0.294735	1	LOC102409483
GO:0030193	regulation of blood coagulation	1	5	0.294735	1	TENT5A
GO:0007166	cell surface receptor signaling pathway	9	102	0.296527	1	ADGRG1;CD37;CLCF1;CRHR2;GLI1;GPR157;PROKR2;SALL1;TSPAN12
GO:0007264	small GTPase mediated signal transduction	9	102	0.296527	1	ARL9;LOC102395735;LOC102397525;LOC102403864;RABL3;RAN;RASD2;RHOV;RND1
GO:0007179	transforming growth factor beta receptor signaling pathway	4	38	0.298465	1	LOC102401082;LOC112577776;MSTN;SMAD7
GO:0080090	regulation of primary metabolic process	4	38	0.298465	1	DNMT1;EDN1;IL11;TNFRSF11A
GO:0007411	axon guidance	4	39	0.305684	1	BMP7;EFNA2;GFRA3;NGFR
GO:0007399	nervous system development	4	39	0.305684	1	CHRNA3;ENC1;NRGN;SLC7A5
GO:0032755	positive regulation of interleukin-6 production	2	18	0.313481	1	LOC112581283;WNT5A
GO:0007189	adenylate cyclase-activating G-protein coupled receptor signaling pathway	2	18	0.313481	1	LOC102406721;LOC102410528
GO:0031398	positive regulation of protein ubiquitination	2	18	0.313481	1	ADRB2;HSPBP1
GO:0048536	spleen development	2	18	0.313481	1	CITED2;TCF21
GO:0050873	brown fat cell differentiation	2	18	0.313481	1	ADRB2;BNIP3
GO:0008543	fibroblast growth factor receptor signaling pathway	2	18	0.313481	1	FGF5;FGF7
GO:0008542	visual learning	2	18	0.313481	1	AP1S1;NETO1
GO:0032465	regulation of cytokinesis	2	18	0.313481	1	AURKA;AURKB
GO:0003151	outflow tract morphogenesis	2	18	0.313481	1	CITED2;HEYL
GO:0046330	positive regulation of JNK cascade	2	18	0.313481	1	IL1A;WNT16
GO:0030218	erythrocyte differentiation	2	18	0.313481	1	KIT;NCKAP1L
GO:0031325	positive regulation of cellular metabolic process	2	18	0.313481	1	IL11;TNFRSF11A
GO:0001707	mesoderm formation	2	18	0.313481	1	BMP7;NOG
GO:0007275	multicellular organism development	9	108	0.313578	1	ARVCF;FZD10;LFNG;NOTCH1;PAQR8;SLC22A16;SPRY4;TBC1D30;TNFRSF11A
GO:0046777	protein autophosphorylation	4	42	0.329913	1	KIT;LOC112580651;MET;NEK2
GO:1990138	neuron projection extension	1	6	0.334615	1	AURKA
GO:0048814	regulation of dendrite morphogenesis	1	6	0.334615	1	SEMA4D
GO:0003085	negative regulation of systemic arterial blood pressure	1	6	0.334615	1	IER3
GO:0061098	positive regulation of protein tyrosine kinase activity	1	6	0.334615	1	GREM1
GO:0017015	regulation of transforming growth factor beta receptor signaling pathway	1	6	0.334615	1	TGFB1
GO:0006032	chitin catabolic process	1	6	0.334615	1	LOC102413429
GO:0036158	outer dynein arm assembly	1	6	0.334615	1	DNAAF5
GO:0030279	negative regulation of ossification	1	6	0.334615	1	LOC102406721
GO:0010960	magnesium ion homeostasis	1	6	0.334615	1	MTSS1
GO:0060040	retinal bipolar neuron differentiation	1	6	0.334615	1	IRX5
GO:0046676	negative regulation of insulin secretion	1	6	0.334615	1	KCNB1
GO:0060441	epithelial tube branching involved in lung morphogenesis	1	6	0.334615	1	HHIP
GO:1902358	sulfate transmembrane transport	1	6	0.334615	1	SLC26A1
GO:0060038	cardiac muscle cell proliferation	1	6	0.334615	1	FOXC2
GO:0050808	synapse organization	1	6	0.334615	1	WNT7B
GO:0010936	negative regulation of macrophage cytokine production	1	6	0.334615	1	TGFB1
GO:0061053	somite development	1	6	0.334615	1	NOG
GO:0006656	phosphatidylcholine biosynthetic process	1	6	0.334615	1	FABP5
GO:0048266	behavioral response to pain	1	6	0.334615	1	LOC112587863
GO:0048265	response to pain	1	6	0.334615	1	LOC102406721
GO:0044030	regulation of DNA methylation	1	6	0.334615	1	MIS18A
GO:2000273	positive regulation of signaling receptor activity	1	6	0.334615	1	GREM1
GO:0050901	leukocyte tethering or rolling	1	6	0.334615	1	GCNT1
GO:0002011	morphogenesis of an epithelial sheet	1	6	0.334615	1	MPP5
GO:0048672	positive regulation of collateral sprouting	1	6	0.334615	1	SEMA4D
GO:0035987	endodermal cell differentiation	1	6	0.334615	1	INHBA
GO:0032060	bleb assembly	1	6	0.334615	1	EMP2
GO:0001946	lymphangiogenesis	1	6	0.334615	1	FOXC2
GO:0021675	nerve development	1	6	0.334615	1	NGFR
GO:0070372	regulation of ERK1 and ERK2 cascade	1	6	0.334615	1	FAM83D
GO:0048169	regulation of long-term neuronal synaptic plasticity	1	6	0.334615	1	NETO1
GO:1900087	positive regulation of G1/S transition of mitotic cell cycle	1	6	0.334615	1	CDC45
GO:0045022	early endosome to late endosome transport	1	6	0.334615	1	EMP2
GO:0050730	regulation of peptidyl-tyrosine phosphorylation	1	6	0.334615	1	PDGFA
GO:1902531	regulation of intracellular signal transduction	1	6	0.334615	1	LOC102410615
GO:0045773	positive regulation of axon extension	1	6	0.334615	1	TNFRSF12A
GO:0071499	cellular response to laminar fluid shear stress	1	6	0.334615	1	ASS1
GO:2000679	positive regulation of transcription regulatory region DNA binding	1	6	0.334615	1	TGFB1
GO:2000678	negative regulation of transcription regulatory region DNA binding	1	6	0.334615	1	HEY1
GO:0030836	positive regulation of actin filament depolymerization	1	6	0.334615	1	CFL1
GO:0060008	Sertoli cell differentiation	1	6	0.334615	1	TCF21
GO:0048870	cell motility	1	6	0.334615	1	LOC112580226
GO:0003222	ventricular trabecula myocardium morphogenesis	1	6	0.334615	1	HEY1
GO:0048477	oogenesis	1	6	0.334615	1	PAQR8
GO:0090051	negative regulation of cell migration involved in sprouting angiogenesis	1	6	0.334615	1	MMRN2
GO:0042921	glucocorticoid receptor signaling pathway	1	6	0.334615	1	LOC112577749
GO:0032264	IMP salvage	1	6	0.334615	1	AMPD3
GO:0006306	DNA methylation	1	6	0.334615	1	DNMT3B
GO:0061549	sympathetic ganglion development	1	6	0.334615	1	INSM1
GO:0042327	positive regulation of phosphorylation	1	6	0.334615	1	NCKAP1L
GO:0006275	regulation of DNA replication	1	6	0.334615	1	MCIDAS
GO:0031000	response to caffeine	1	6	0.334615	1	BCAS2
GO:0000055	ribosomal large subunit export from nucleus	1	6	0.334615	1	LOC102397525
GO:0015693	magnesium ion transport	1	6	0.334615	1	NIPAL4
GO:0009311	oligosaccharide metabolic process	1	6	0.334615	1	ST3GAL5
GO:0036302	atrioventricular canal development	1	6	0.334615	1	HAS2
GO:0006995	cellular response to nitrogen starvation	1	6	0.334615	1	ATG4D
GO:0031115	negative regulation of microtubule polymerization	1	6	0.334615	1	STMN1
GO:0071539	protein localization to centrosome	1	6	0.334615	1	AURKA
GO:0000920	cell separation after cytokinesis	1	6	0.334615	1	CEP55
GO:0031954	positive regulation of protein autophosphorylation	1	6	0.334615	1	PDGFA
GO:0008045	motor neuron axon guidance	1	6	0.334615	1	NOG
GO:0051280	negative regulation of release of sequestered calcium ion into cytosol	1	6	0.334615	1	BCAS2
GO:0022011	myelination in peripheral nervous system	1	6	0.334615	1	POU3F2
GO:0055074	calcium ion homeostasis	1	6	0.334615	1	STC2
GO:2000543	positive regulation of gastrulation	1	6	0.334615	1	OSR2
GO:0031324	negative regulation of cellular metabolic process	1	6	0.334615	1	TFAP4
GO:1990001	inhibition of cysteine-type endopeptidase activity involved in apoptotic process	1	6	0.334615	1	BIRC5
GO:0014032	neural crest cell development	1	6	0.334615	1	FOXC2
GO:0048255	mRNA stabilization	1	6	0.334615	1	GDNF
GO:0015677	copper ion import	1	6	0.334615	1	ATP7B
GO:0060430	lung saccule development	1	6	0.334615	1	LOC112577749
GO:0072205	metanephric collecting duct development	1	6	0.334615	1	WNT7B
GO:0045956	positive regulation of calcium ion-dependent exocytosis	1	6	0.334615	1	KCNB1
GO:0043069	negative regulation of programmed cell death	1	6	0.334615	1	KIT
GO:0010952	positive regulation of peptidase activity	1	6	0.334615	1	FGL2
GO:0007548	sex differentiation	1	6	0.334615	1	CNTFR
GO:0072358	cardiovascular system development	1	6	0.334615	1	SLITRK5
GO:0051103	DNA ligation involved in DNA repair	1	6	0.334615	1	HMGB1
GO:0048010	vascular endothelial growth factor receptor signaling pathway	1	6	0.334615	1	FOXC2
GO:0032801	receptor catabolic process	1	6	0.334615	1	TGFB1
GO:2000179	positive regulation of neural precursor cell proliferation	1	6	0.334615	1	INSM1
GO:0071318	cellular response to ATP	1	6	0.334615	1	LOC102410528
GO:0010971	positive regulation of G2/M transition of mitotic cell cycle	1	6	0.334615	1	CCND1
GO:0014002	astrocyte development	1	6	0.334615	1	POU3F2
GO:0044248	cellular catabolic process	1	6	0.334615	1	PCYOX1L
GO:0051000	positive regulation of nitric-oxide synthase activity	1	6	0.334615	1	DHFR
GO:0007569	cell aging	1	6	0.334615	1	NUP62
GO:0048705	skeletal system morphogenesis	2	19	0.334648	1	HHIP;NLE1
GO:0045747	positive regulation of Notch signaling pathway	2	19	0.334648	1	MFNG;TSPAN15
GO:0009411	response to UV	2	19	0.334648	1	DTL;LOC112578105
GO:0032092	positive regulation of protein binding	2	19	0.334648	1	LOC102397525;MFNG
GO:0006952	defense response	2	19	0.334648	1	CD83;HMGB2
GO:0043967	histone H4 acetylation	2	19	0.334648	1	HAT1;RUVBL1
GO:0060041	retina development in camera-type eye	2	19	0.334648	1	LPCAT1;NECTIN1
GO:0001890	placenta development	2	19	0.334648	1	CCNF;MET
GO:0006468	protein phosphorylation	18	238	0.338524	1	BIRC5;BRSK1;BRSK2;CAMK1G;CDK2;CFL1;CHEK1;FGFR3;HUNK;ILF3;LOC112581371;MAST1;MAST4;NMU;PLK4;RIPK4;SURF2;TTK
GO:0006289	nucleotide-excision repair	2	20	0.355617	1	LOC112578533;NEIL3
GO:1903506	regulation of nucleic acid-templated transcription	2	20	0.355617	1	MYOCD;PSMC3IP
GO:0001568	blood vessel development	2	20	0.355617	1	FOXS1;HES4
GO:0009887	animal organ morphogenesis	2	20	0.355617	1	EFNB2;GMNN
GO:0048013	ephrin receptor signaling pathway	2	20	0.355617	1	EFNA2;EFNB2
GO:0008630	intrinsic apoptotic signaling pathway in response to DNA damage	2	20	0.355617	1	BRCA2;IER3
GO:0007267	cell-cell signaling	4	45	0.357308	1	ADRB2;EDN1;FJX1;GREM1
GO:0042127	regulation of cell proliferation	1	51	0.368568	1	HHEX
GO:0006486	protein glycosylation	1	51	0.368568	1	ST6GALNAC4
GO:0006351	transcription, DNA-templated	1	52	0.369591	1	ERCC2
GO:0006754	ATP biosynthetic process	1	7	0.372241	1	TGFB1
GO:0051016	barbed-end actin filament capping	1	7	0.372241	1	LOC102399881
GO:1901224	positive regulation of NIK/NF-kappaB signaling	1	7	0.372241	1	HMGB1
GO:2000114	regulation of establishment of cell polarity	1	7	0.372241	1	CDH5
GO:0001836	release of cytochrome c from mitochondria	1	7	0.372241	1	GGCT
GO:0035162	embryonic hemopoiesis	1	7	0.372241	1	KIT
GO:0048821	erythrocyte development	1	7	0.372241	1	CITED2
GO:0060306	regulation of membrane repolarization	1	7	0.372241	1	LOC112581365
GO:0021510	spinal cord development	1	7	0.372241	1	NOG
GO:0086004	regulation of cardiac muscle cell contraction	1	7	0.372241	1	STC1
GO:0051321	meiotic cell cycle	1	7	0.372241	1	SMC1A
GO:0060445	branching involved in salivary gland morphogenesis	1	7	0.372241	1	BMP7
GO:0032733	positive regulation of interleukin-10 production	1	7	0.372241	1	CD83
GO:0015701	bicarbonate transport	1	7	0.372241	1	SLC26A1
GO:0008406	gonad development	1	7	0.372241	1	IRX5
GO:0001964	startle response	1	7	0.372241	1	PENK
GO:0043552	positive regulation of phosphatidylinositol 3-kinase activity	1	7	0.372241	1	TGFB1
GO:0001963	synaptic transmission, dopaminergic	1	7	0.372241	1	RASD2
GO:0001973	adenosine receptor signaling pathway	1	7	0.372241	1	LOC102410528
GO:0051453	regulation of intracellular pH	1	7	0.372241	1	SLC26A1
GO:0051056	regulation of small GTPase mediated signal transduction	1	7	0.372241	1	SIPA1L3
GO:0051234	establishment of localization	1	7	0.372241	1	CENPF
GO:2000060	positive regulation of ubiquitin-dependent protein catabolic process	1	7	0.372241	1	LOC102398444
GO:0050732	negative regulation of peptidyl-tyrosine phosphorylation	1	7	0.372241	1	SEMA4D
GO:0032879	regulation of localization	1	7	0.372241	1	NCKAP1L
GO:0009892	negative regulation of metabolic process	1	7	0.372241	1	EDN1
GO:0030213	hyaluronan biosynthetic process	1	7	0.372241	1	HAS2
GO:0046323	glucose import	1	7	0.372241	1	SLC2A1
GO:0035640	exploration behavior	1	7	0.372241	1	LRRTM1
GO:0090280	positive regulation of calcium ion import	1	7	0.372241	1	STC1
GO:0090141	positive regulation of mitochondrial fission	1	7	0.372241	1	BNIP3
GO:0035924	cellular response to vascular endothelial growth factor stimulus	1	7	0.372241	1	EGR3
GO:0035435	phosphate ion transmembrane transport	1	7	0.372241	1	SLC20A1
GO:0043252	sodium-independent organic anion transport	1	7	0.372241	1	SLCO4A1
GO:0045190	isotype switching	1	7	0.372241	1	EXO1
GO:0010839	negative regulation of keratinocyte proliferation	1	7	0.372241	1	EFNB2
GO:0060670	branching involved in labyrinthine layer morphogenesis	1	7	0.372241	1	FZD5
GO:0032924	activin receptor signaling pathway	1	7	0.372241	1	INHBA
GO:0015074	DNA integration	1	7	0.372241	1	LOC102413429
GO:0030316	osteoclast differentiation	1	7	0.372241	1	EFNA2
GO:1904659	glucose transmembrane transport	1	7	0.372241	1	SLC2A1
GO:1901214	regulation of neuron death	1	7	0.372241	1	GPR75
GO:0048167	regulation of synaptic plasticity	1	7	0.372241	1	VGF
GO:0044271	cellular nitrogen compound biosynthetic process	1	7	0.372241	1	LOC102396282
GO:0036120	cellular response to platelet-derived growth factor stimulus	1	7	0.372241	1	HAS2
GO:0030041	actin filament polymerization	1	7	0.372241	1	MTSS1
GO:0002040	sprouting angiogenesis	1	7	0.372241	1	ESM1
GO:0045453	bone resorption	1	7	0.372241	1	ADRB2
GO:0009725	response to hormone	1	7	0.372241	1	FHL2
GO:0048701	embryonic cranial skeleton morphogenesis	2	21	0.376343	1	DLX2;IRX5
GO:0000086	G2/M transition of mitotic cell cycle	2	21	0.376343	1	BIRC5;MASTL
GO:0006811	ion transport	3	94	0.377255	1	CLDN15;SLC4A11;SLCO5A1
GO:0071704	organic substance metabolic process	1	56	0.37873	1	RUBCN
GO:0007507	heart development	5	54	0.386035	1	FOXL1;HEG1;HOPX;SALL1;XIRP1
GO:0016567	protein ubiquitination	11	145	0.387162	1	BIRC5;CCNF;CISH;ENC1;LOC102393823;PRPF19;RNF126;SKP2;SOCS2;TRIM36;UHRF1
GO:0009267	cellular response to starvation	2	22	0.396788	1	FOXA3;LOC102398444
GO:0018105	peptidyl-serine phosphorylation	2	22	0.396788	1	CLSPN;MASTL
GO:0040018	positive regulation of multicellular organism growth	2	22	0.396788	1	FOXS1;POU3F2
GO:0050679	positive regulation of epithelial cell proliferation	2	22	0.396788	1	NOG;OSR2
GO:0042026	protein refolding	2	22	0.396788	1	HSPA6;LOC102393502
GO:0008203	cholesterol metabolic process	2	22	0.396788	1	CAT;SOAT2
GO:0030326	embryonic limb morphogenesis	2	22	0.396788	1	BMP7;GREM1
GO:0034613	cellular protein localization	2	22	0.396788	1	LOC112581283;WNT5A
GO:0035556	intracellular signal transduction	8	101	0.403933	1	EDN1;HASPIN;MAST1;MASTL;NRGN;PHRF1;SPSB4;UNC13B
GO:0006376	mRNA splice site selection	1	8	0.407741	1	CELF4
GO:0006024	glycosaminoglycan biosynthetic process	1	8	0.407741	1	EXTL3
GO:0010596	negative regulation of endothelial cell migration	1	8	0.407741	1	STC1
GO:0001825	blastocyst formation	1	8	0.407741	1	RRP7A
GO:0043388	positive regulation of DNA binding	1	8	0.407741	1	PLAUR
GO:0035025	positive regulation of Rho protein signal transduction	1	8	0.407741	1	LPAR2
GO:1903507	negative regulation of nucleic acid-templated transcription	1	8	0.407741	1	CITED2
GO:0048546	digestive tract morphogenesis	1	8	0.407741	1	TP73
GO:0007205	protein kinase C-activating G-protein coupled receptor signaling pathway	1	8	0.407741	1	CISH
GO:0001759	organ induction	1	8	0.407741	1	GDNF
GO:0030032	lamellipodium assembly	1	8	0.407741	1	KIT
GO:0060484	lung-associated mesenchyme development	1	8	0.407741	1	WNT7B
GO:2001234	negative regulation of apoptotic signaling pathway	1	8	0.407741	1	NOG
GO:0022904	respiratory electron transport chain	1	8	0.407741	1	LOC112577606
GO:0001574	ganglioside biosynthetic process	1	8	0.407741	1	ST3GAL5
GO:0030238	male sex determination	1	8	0.407741	1	PTGDR
GO:0061028	establishment of endothelial barrier	1	8	0.407741	1	PPP1R16B
GO:0097067	cellular response to thyroid hormone stimulus	1	8	0.407741	1	KIT
GO:0042744	hydrogen peroxide catabolic process	1	8	0.407741	1	CAT
GO:0009893	positive regulation of metabolic process	1	8	0.407741	1	EDN1
GO:0045216	cell-cell junction organization	1	8	0.407741	1	TGFB1
GO:0007389	pattern specification process	1	8	0.407741	1	MFNG
GO:0021591	ventricular system development	1	8	0.407741	1	MBOAT7
GO:0050769	positive regulation of neurogenesis	1	8	0.407741	1	XRCC2
GO:0032024	positive regulation of insulin secretion	1	8	0.407741	1	DOC2B
GO:0030206	chondroitin sulfate biosynthetic process	1	8	0.407741	1	CHST12
GO:0006729	tetrahydrobiopterin biosynthetic process	1	8	0.407741	1	DHFR
GO:0050770	regulation of axonogenesis	1	8	0.407741	1	POU3F2
GO:0071526	semaphorin-plexin signaling pathway	1	8	0.407741	1	MET
GO:0001502	cartilage condensation	1	8	0.407741	1	MYF5
GO:0006885	regulation of pH	1	8	0.407741	1	EDNRB
GO:0031668	cellular response to extracellular stimulus	1	8	0.407741	1	FOSL1
GO:1901857	positive regulation of cellular respiration	1	8	0.407741	1	CHCHD4
GO:0043129	surfactant homeostasis	1	8	0.407741	1	LPCAT1
GO:0045184	establishment of protein localization	1	8	0.407741	1	CEP55
GO:0022604	regulation of cell morphogenesis	1	8	0.407741	1	ARC
GO:0035810	positive regulation of urine volume	1	8	0.407741	1	HAS2
GO:0008016	regulation of heart contraction	1	8	0.407741	1	HOPX
GO:0034394	protein localization to cell surface	1	8	0.407741	1	EMP2
GO:0051262	protein tetramerization	1	8	0.407741	1	TP73
GO:0007155	cell adhesion	54	1015	0.415002	1	ABRACL;ASRGL1;ATP1B1;BMS1;C14H10orf113;CDH1;CDH2;CDK1;CENPK;CENPN;CKAP5;CLIC5;CMTM7;COL15A1;CRISPLD1;DCK;DNAJB13;ECT2;EFNB2;FAM107B;FLT1;GINS2;GREB1;HHIP;LOC102400283;LOC102409669;LOC112581449;LOC112583510;LOC112584438;LOC112587863;MMP17;NABP1;NT5DC3;ORC3;PARVB;PCSK1;PKNOX1;PLPP4;PPP1R14C;PRC1;PTCD3;RAB11FIP4;RGS20;RGS3;SELE;SKA2;SLC6A6;SNRPA1;SUSD5;THBS1;TSPAN15;UCK2;VRK1;WDR43
GO:0061077	chaperone-mediated protein folding	3	29	0.425258	1	BCAS2;FKBP4;TTC9B
GO:0050728	negative regulation of inflammatory response	3	29	0.425258	1	IER3;LOC102410929;METRNL
GO:0051179	localization	3	29	0.425258	1	ACTN4;CALR;CORO1A
GO:0010628	positive regulation of gene expression	5	62	0.429624	1	LOC102389535;LOC102398705;TFAP4;WNT16;WNT7B
GO:0030335	positive regulation of cell migration	5	62	0.429624	1	AQP1;ARHGEF39;HAS2;LOC102401082;LOC112577776
GO:0030855	epithelial cell differentiation	3	30	0.432123	1	BMP7;LOC102403594;PCNA
GO:0009653	anatomical structure morphogenesis	3	30	0.432123	1	EDN1;FOXA3;GATA2
GO:0016055	Wnt signaling pathway	3	30	0.432123	1	CCDC88C;PORCN;WNT16
GO:0006278	RNA-dependent DNA biosynthetic process	174	2747	0.437677	1	ADAMTS3;ADGRG2;AGO2;ANLN;ANXA3;ATP1B1;B3GAT2;BICD1;BMS1;BORA;C15H8orf34;C5H11orf98;C7H4orf17;CACHD1;CCDC39;CCNB1;CCNB3;CD38;CD83;CDC20B;CDC23;CDC25A;CDH2;CENPK;CEP128;CEP135;CEP83;CHAF1B;CIT;CKAP5;CLIC5;CLSPN;CLVS2;CNKSR2;DIAPH3;DLGAP5;DNAH11;DNAJB11;DNER;E2F7;ECT2;EDNRB;EFR3B;EMP2;F13A1;FAM107B;FAM163A;FGF7;FHL2;FLT1;FNTB;FRMD4B;GLDN;HHIP;HK1;HK2;HMGA2;HUNK;ITGB8;KIF11;KIF14;KIF18B;KNTC1;LAMC3;L…
GO:0045444	fat cell differentiation	3	31	0.439553	1	AP1S1;CCND1;NR4A1
GO:0051654	establishment of mitochondrion localization	1	9	0.441235	1	LOC102405841
GO:0007625	grooming behavior	1	9	0.441235	1	SLITRK5
GO:0071333	cellular response to glucose stimulus	1	9	0.441235	1	KCNB1
GO:0045840	positive regulation of mitotic nuclear division	1	9	0.441235	1	IL1A
GO:0046716	muscle cell cellular homeostasis	1	9	0.441235	1	MSTN
GO:0042098	T cell proliferation	1	9	0.441235	1	BCAS2
GO:0006360	transcription by RNA polymerase I	1	9	0.441235	1	POLR1A
GO:0042542	response to hydrogen peroxide	1	9	0.441235	1	CAT
GO:0048738	cardiac muscle tissue development	1	9	0.441235	1	GJC1
GO:0030073	insulin secretion	1	9	0.441235	1	ILDR2
GO:0060048	cardiac muscle contraction	1	9	0.441235	1	MET
GO:0019722	calcium-mediated signaling	1	9	0.441235	1	LOC102410528
GO:0034142	toll-like receptor 4 signaling pathway	1	9	0.441235	1	HMGB1
GO:0048844	artery morphogenesis	1	9	0.441235	1	FOXC2
GO:0043950	positive regulation of cAMP-mediated signaling	1	9	0.441235	1	CRHR2
GO:0044281	small molecule metabolic process	1	9	0.441235	1	SHMT1
GO:0010719	negative regulation of epithelial to mesenchymal transition	1	9	0.441235	1	VASN
GO:0072593	reactive oxygen species metabolic process	1	9	0.441235	1	MET
GO:0007026	negative regulation of microtubule depolymerization	1	9	0.441235	1	LOC112580425
GO:0035066	positive regulation of histone acetylation	1	9	0.441235	1	ARID5A
GO:0045595	regulation of cell differentiation	1	9	0.441235	1	GATA2
GO:0016584	nucleosome positioning	1	9	0.441235	1	LOC102410341
GO:0032990	cell part morphogenesis	1	9	0.441235	1	LOC102405841
GO:0009308	amine metabolic process	1	9	0.441235	1	AOC2
GO:0006694	steroid biosynthetic process	1	9	0.441235	1	LOC102413429
GO:0046814	coreceptor-mediated virion attachment to host cell	1	9	0.441235	1	LOC102405841
GO:0030217	T cell differentiation	1	9	0.441235	1	KIT
GO:0051704	multi-organism process	1	9	0.441235	1	HMGB2
GO:0006513	protein monoubiquitination	1	9	0.441235	1	DTL
GO:0001522	pseudouridine synthesis	1	9	0.441235	1	DKC1
GO:0032331	negative regulation of chondrocyte differentiation	1	9	0.441235	1	GREM1
GO:0016050	vesicle organization	1	9	0.441235	1	FBXO5
GO:0070830	bicellular tight junction assembly	1	9	0.441235	1	CGN
GO:0031334	positive regulation of protein complex assembly	1	9	0.441235	1	TGFB1
GO:0048754	branching morphogenesis of an epithelial tube	1	9	0.441235	1	BMP7
GO:0007585	respiratory gaseous exchange	1	9	0.441235	1	SFTPC
GO:0030511	positive regulation of transforming growth factor beta receptor signaling pathway	1	9	0.441235	1	CITED2
GO:0015793	glycerol transport	1	9	0.441235	1	AQP1
GO:0009992	cellular water homeostasis	1	9	0.441235	1	AQP1
GO:0032967	positive regulation of collagen biosynthetic process	1	9	0.441235	1	TGFB1
GO:0002092	positive regulation of receptor internalization	1	9	0.441235	1	GREM1
GO:0001895	retina homeostasis	1	9	0.441235	1	ACTB
GO:0002891	positive regulation of immunoglobulin mediated immune response	1	9	0.441235	1	LOC102405841
GO:0032570	response to progesterone	1	9	0.441235	1	TGFB1
GO:0021983	pituitary gland development	1	9	0.441235	1	NOG
GO:0051131	chaperone-mediated protein complex assembly	1	9	0.441235	1	CCT2
GO:0044804	autophagy of nucleus	1	9	0.441235	1	ATG4D
GO:0032689	negative regulation of interferon-gamma production	1	9	0.441235	1	C1QBP
GO:0006414	translational elongation	2	72	0.443442	1	ELL2;KATNAL2
GO:0045087	innate immune response	2	73	0.445539	1	IRF5;POLR3H
GO:0043123	positive regulation of I-kappaB kinase/NF-kappaB signaling	2	73	0.445539	1	IL1A;SLC20A1
GO:0060070	canonical Wnt signaling pathway	3	32	0.447491	1	CCND1;FZD10;WNT7B
GO:0043410	positive regulation of MAPK cascade	3	32	0.447491	1	ADRB2;IGFBP3;NGFR
GO:0006396	RNA processing	3	32	0.447491	1	CHERP;DKC1;HSPA8
GO:0045666	positive regulation of neuron differentiation	3	34	0.464676	1	BRINP3;HEYL;VWC2
GO:0000187	activation of MAPK activity	3	34	0.464676	1	KIT;LPAR2;MET
GO:0006626	protein targeting to mitochondrion	1	10	0.472837	1	TOMM34
GO:0048147	negative regulation of fibroblast proliferation	1	10	0.472837	1	MSTN
GO:0060548	negative regulation of cell death	1	10	0.472837	1	WNT16
GO:0007173	epidermal growth factor receptor signaling pathway	1	10	0.472837	1	TGFB1
GO:0042572	retinol metabolic process	1	10	0.472837	1	RDH12
GO:0030382	sperm mitochondrion organization	1	10	0.472837	1	LOC102405841
GO:0006641	triglyceride metabolic process	1	10	0.472837	1	CAT
GO:0071157	negative regulation of cell cycle arrest	1	10	0.472837	1	CCND1
GO:0045648	positive regulation of erythrocyte differentiation	1	10	0.472837	1	INHBA
GO:0048535	lymph node development	1	10	0.472837	1	TGFB1
GO:0045638	negative regulation of myeloid cell differentiation	1	10	0.472837	1	LOC102402947
GO:0044344	cellular response to fibroblast growth factor stimulus	1	10	0.472837	1	EGR3
GO:0019064	fusion of virus membrane with host plasma membrane	1	10	0.472837	1	LOC102405841
GO:0000422	autophagy of mitochondrion	1	10	0.472837	1	ATG4D
GO:0001892	embryonic placenta development	1	10	0.472837	1	CITED2
GO:0032868	response to insulin	1	10	0.472837	1	IGFBP3
GO:0044782	cilium organization	1	10	0.472837	1	LOC102405841
GO:0060612	adipose tissue development	1	10	0.472837	1	AP1S1
GO:0051145	smooth muscle cell differentiation	1	10	0.472837	1	WNT7B
GO:0007265	Ras protein signal transduction	1	10	0.472837	1	RASGRP3
GO:0033005	positive regulation of mast cell activation	1	10	0.472837	1	LOC102405841
GO:0009611	response to wounding	1	10	0.472837	1	TGFB1
GO:0009607	response to biotic stimulus	1	10	0.472837	1	IFITM10
GO:0018146	keratan sulfate biosynthetic process	1	10	0.472837	1	ST3GAL5
GO:2000378	negative regulation of reactive oxygen species metabolic process	1	10	0.472837	1	BNIP3
GO:0043488	regulation of mRNA stability	1	10	0.472837	1	HNRNPD
GO:0048598	embryonic morphogenesis	1	10	0.472837	1	SALL1
GO:0031122	cytoplasmic microtubule organization	1	10	0.472837	1	FIGNL1
GO:1903543	positive regulation of exosomal secretion	1	10	0.472837	1	SDC4
GO:0003382	epithelial cell morphogenesis	1	10	0.472837	1	CGN
GO:0035567	non-canonical Wnt signaling pathway	1	10	0.472837	1	FZD5
GO:0021756	striatum development	1	10	0.472837	1	SLITRK5
GO:0007626	locomotory behavior	3	35	0.473822	1	LRRTM1;PENK;RASD2
GO:0006974	cellular response to DNA damage stimulus	3	35	0.473822	1	MASTL;SMC1A;UBE2T
GO:0043433	negative regulation of DNA binding transcription factor activity	3	35	0.473822	1	FOXS1;ID1;LOC112580651
GO:0045165	cell fate commitment	3	35	0.473822	1	GATA2;LOC112581283;WNT5A
GO:0001843	neural tube closure	3	35	0.473822	1	CITED2;NOG;SDC4
GO:0030198	extracellular matrix organization	3	35	0.473822	1	EMILIN1;KAZALD1;MYF5
GO:0035725	sodium ion transmembrane transport	6	143	0.478347	1	LOC102405841;LOC112578174;LOC112582227;LOC112587605;SCN5A;SLC20A1
GO:0051260	protein homooligomerization	6	80	0.487707	1	KCNA3;KCNA4;KCNB1;KCNB2;TOR2A;VWF
GO:0007283	spermatogenesis	3	86	0.489737	1	FOXA3;LOC102392520;SLC22A16
GO:0043170	macromolecule metabolic process	3	37	0.492994	1	DDX39A;LOC112579733;MMP1
GO:0051091	positive regulation of DNA binding transcription factor activity	3	37	0.492994	1	ESR2;KIT;PPRC1
GO:0051965	positive regulation of synapse assembly	3	37	0.492994	1	LRRTM1;LRRTM3;SLITRK5
GO:0000729	DNA double-strand break processing	3	37	0.492994	1	BLM;DNA2;SELE
GO:0048709	oligodendrocyte differentiation	1	11	0.502652	1	ZNF488
GO:0048812	neuron projection morphogenesis	1	11	0.502652	1	WEE1
GO:0051209	release of sequestered calcium ion into cytosol	1	11	0.502652	1	CHERP
GO:0009303	rRNA transcription	1	11	0.502652	1	NPM3
GO:0002009	morphogenesis of an epithelium	1	11	0.502652	1	RIPK4
GO:0001654	eye development	1	11	0.502652	1	LOC112577606
GO:0006904	vesicle docking involved in exocytosis	1	11	0.502652	1	KCNB1
GO:0006796	phosphate-containing compound metabolic process	1	11	0.502652	1	CDC25B
GO:0043968	histone H2A acetylation	1	11	0.502652	1	RUVBL1
GO:0042832	defense response to protozoan	1	11	0.502652	1	CD37
GO:0048646	anatomical structure formation involved in morphogenesis	1	11	0.502652	1	SALL1
GO:0050852	T cell receptor signaling pathway	1	11	0.502652	1	SHB
GO:0030177	positive regulation of Wnt signaling pathway	1	11	0.502652	1	HHEX
GO:0009880	embryonic pattern specification	1	11	0.502652	1	BMP7
GO:2001240	negative regulation of extrinsic apoptotic signaling pathway in absence of ligand	1	11	0.502652	1	GDNF
GO:0090023	positive regulation of neutrophil chemotaxis	1	11	0.502652	1	C1QBP
GO:0016266	O-glycan processing	1	11	0.502652	1	ST3GAL5
GO:2000377	regulation of reactive oxygen species metabolic process	1	11	0.502652	1	IER3
GO:0090314	positive regulation of protein targeting to membrane	1	11	0.502652	1	KCNB1
GO:0001516	prostaglandin biosynthetic process	1	11	0.502652	1	LOC112577749
GO:0010569	regulation of double-strand break repair via homologous recombination	1	11	0.502652	1	FIGNL1
GO:0005978	glycogen biosynthetic process	1	11	0.502652	1	LOC112577749
GO:0002076	osteoblast development	1	11	0.502652	1	HEY1
GO:2000352	negative regulation of endothelial cell apoptotic process	1	11	0.502652	1	SCG2
GO:0010575	positive regulation of vascular endothelial growth factor production	1	11	0.502652	1	IL1A
GO:0006338	chromatin remodeling	3	38	0.502936	1	HMGB3;LOC102416346;SUV39H2
GO:0042493	response to drug	3	39	0.513065	1	AQP1;CCND1;INHBA
GO:0042100	B cell proliferation	1	43	0.516975	1	SHB
GO:0034645	cellular macromolecule biosynthetic process	1	45	0.519373	1	LOC102396282
GO:0070098	chemokine-mediated signaling pathway	1	45	0.519373	1	GPR75
GO:0006959	humoral immune response	1	46	0.521356	1	CD83
GO:0090305	nucleic acid phosphodiester bond hydrolysis	27	401	0.525709	1	ATP1B1;BICD1;CCNB3;CENPK;CEP135;DNA2;E2F7;EDNRB;EME1;EXO1;GLDN;HK1;HK2;ITGB8;LOC102397569;LOC102405458;LOC102412899;LOC102413429;LOC112580613;LYN;MOXD1;NEIL3;NTRK2;PANX1;PMM2;SELE;SV2C
GO:0010951	negative regulation of endopeptidase activity	4	101	0.527921	1	FETUB;LOC102400278;LOC102403078;PTTG1
GO:0048490	anterograde synaptic vesicle transport	1	12	0.530783	1	AP3M2
GO:0046080	dUTP metabolic process	1	12	0.530783	1	LOC102413429
GO:0060291	long-term synaptic potentiation	1	12	0.530783	1	LRRTM1
GO:0007519	skeletal muscle tissue development	1	12	0.530783	1	MET
GO:0006487	protein N-linked glycosylation	1	12	0.530783	1	MGAT3
GO:0001569	branching involved in blood vessel morphogenesis	1	12	0.530783	1	FOXC2
GO:0046596	regulation of viral entry into host cell	1	12	0.530783	1	LOC102405841
GO:2001235	positive regulation of apoptotic signaling pathway	1	12	0.530783	1	NGFR
GO:0030878	thyroid gland development	1	12	0.530783	1	HHEX
GO:0070979	protein K11-linked ubiquitination	1	12	0.530783	1	UBE2S
GO:0043687	post-translational protein modification	1	12	0.530783	1	ST3GAL5
GO:0006182	cGMP biosynthetic process	1	12	0.530783	1	AQP1
GO:0033209	tumor necrosis factor-mediated signaling pathway	1	12	0.530783	1	NGFR
GO:0001937	negative regulation of endothelial cell proliferation	1	12	0.530783	1	ATOH8
GO:0007156	homophilic cell adhesion via plasma membrane adhesion molecules	8	106	0.537568	1	CDH5;CELSR1;DSG2;LOC102405841;NECTIN1;PCDH10;PCDH17;PCDHGC4
GO:0050821	protein stabilization	4	49	0.542538	1	ATP1B3;LOC102389535;LOC102398705;LOC102410659
GO:0090090	negative regulation of canonical Wnt signaling pathway	4	51	0.552513	1	GREM1;LOC112581283;NOG;WNT5A
GO:0030308	negative regulation of cell growth	4	51	0.552513	1	CDKN2C;DCBLD2;INHBA;TGFB1
GO:0048813	dendrite morphogenesis	1	13	0.557323	1	SLITRK5
GO:0051276	chromosome organization	1	13	0.557323	1	RUVBL2
GO:0007040	lysosome organization	1	13	0.557323	1	CLVS2
GO:0006368	transcription elongation from RNA polymerase II promoter	1	13	0.557323	1	ELL2
GO:0006631	fatty acid metabolic process	1	13	0.557323	1	LOC102413429
GO:0042157	lipoprotein metabolic process	1	13	0.557323	1	APOLD1
GO:0032392	DNA geometric change	1	13	0.557323	1	HMGB3
GO:0045737	positive regulation of cyclin-dependent protein serine/threonine kinase activity	1	13	0.557323	1	CCND1
GO:0003007	heart morphogenesis	1	13	0.557323	1	HES4
GO:0097191	extrinsic apoptotic signaling pathway	1	13	0.557323	1	TGFB1
GO:0008089	anterograde axonal transport	1	13	0.557323	1	AP3M2
GO:0048245	eosinophil chemotaxis	1	13	0.557323	1	SCG2
GO:0043508	negative regulation of JUN kinase activity	1	13	0.557323	1	TP73
GO:0045597	positive regulation of cell differentiation	1	13	0.557323	1	INSM1
GO:0050715	positive regulation of cytokine secretion	1	13	0.557323	1	IL1A
GO:0050714	positive regulation of protein secretion	1	13	0.557323	1	TGFB1
GO:0070527	platelet aggregation	1	13	0.557323	1	ACTB
GO:0002755	MyD88-dependent toll-like receptor signaling pathway	1	13	0.557323	1	HMGB1
GO:0042274	ribosomal small subunit biogenesis	1	13	0.557323	1	LOC112577605
GO:0001974	blood vessel remodeling	1	13	0.557323	1	FOXC2
GO:0030890	positive regulation of B cell proliferation	1	13	0.557323	1	CLCF1
GO:0070301	cellular response to hydrogen peroxide	1	13	0.557323	1	AQP1
GO:0060716	labyrinthine layer blood vessel development	1	13	0.557323	1	FZD5
GO:0001675	acrosome assembly	1	13	0.557323	1	LOC102405841
GO:0007631	feeding behavior	1	13	0.557323	1	LOC102406721
GO:0034976	response to endoplasmic reticulum stress	1	13	0.557323	1	LOC112587863
GO:0040007	growth	1	13	0.557323	1	BMP7
GO:0045333	cellular respiration	5	124	0.562887	1	LOC112581371;LOC112582700;LOC112582953;NDRG3;NMU
GO:0048557	embryonic digestive tract morphogenesis	1	14	0.582364	1	TCF21
GO:0045494	photoreceptor cell maintenance	1	14	0.582364	1	LCA5
GO:0045736	negative regulation of cyclin-dependent protein serine/threonine kinase activity	1	14	0.582364	1	HHEX
GO:0050877	nervous system process	1	14	0.582364	1	CHRNA3
GO:0030488	tRNA methylation	1	14	0.582364	1	WDR4
GO:0006695	cholesterol biosynthetic process	1	14	0.582364	1	LBR
GO:0007271	synaptic transmission, cholinergic	1	14	0.582364	1	CHRNA3
GO:0007274	neuromuscular synaptic transmission	1	14	0.582364	1	EGR3
GO:0007276	gamete generation	1	14	0.582364	1	BRCA2
GO:0043491	protein kinase B signaling	1	14	0.582364	1	TMEM100
GO:0032435	negative regulation of proteasomal ubiquitin-dependent protein catabolic process	1	14	0.582364	1	LOC102410929
GO:0007289	spermatid nucleus differentiation	1	14	0.582364	1	LOC102405841
GO:0016079	synaptic vesicle exocytosis	1	14	0.582364	1	SYT17
GO:0035589	G-protein coupled purinergic nucleotide receptor signaling pathway	1	14	0.582364	1	LOC102410528
GO:0008286	insulin receptor signaling pathway	1	15	0.605989	1	FOXC2
GO:0045069	regulation of viral genome replication	1	15	0.605989	1	PPIA
GO:0042149	cellular response to glucose starvation	1	15	0.605989	1	SLC2A1
GO:2001237	negative regulation of extrinsic apoptotic signaling pathway	1	15	0.605989	1	SCG2
GO:0010501	RNA secondary structure unwinding	1	15	0.605989	1	DDX39B
GO:0051898	negative regulation of protein kinase B signaling	1	15	0.605989	1	MSTN
GO:0045214	sarcomere organization	1	15	0.605989	1	ACTB
GO:0008217	regulation of blood pressure	1	15	0.605989	1	EDNRB
GO:0008219	cell death	1	15	0.605989	1	EMP2
GO:0034260	negative regulation of GTPase activity	1	15	0.605989	1	FZD10
GO:0034314	Arp2/3 complex-mediated actin nucleation	1	15	0.605989	1	ARPC5L
GO:0030099	myeloid cell differentiation	1	15	0.605989	1	GATA2
GO:0071880	adenylate cyclase-activating adrenergic receptor signaling pathway	1	15	0.605989	1	ADRB2
GO:0007613	memory	1	15	0.605989	1	NETO1
GO:0045429	positive regulation of nitric oxide biosynthetic process	1	15	0.605989	1	ASS1
GO:0006886	intracellular protein transport	7	156	0.607719	1	AP1S1;AP3M2;KPNB1;LOC102395735;LOC102403864;LOC102410615;RAN
GO:0016310	phosphorylation	8	170	0.624834	1	AURKB;BEGAIN;CDKN3;LOC102410130;PLK1;PSTK;SKP2;TK1
GO:0006814	sodium ion transport	3	76	0.628663	1	ATP12A;HCN4;SLC5A3
GO:0006810	transport	9	189	0.64162	1	CLVS2;GABRE;LOC102395477;LOC102396043;LOC102400795;NUP93;PLIN3;TMED6;TMEM201
GO:0043085	positive regulation of catalytic activity	2	23	0.650177	1	IGFBP3;NCKAP1L
GO:0016485	protein processing	2	23	0.650177	1	ADAMTS3;ATG4D
GO:0030901	midbrain development	2	23	0.650177	1	LOC112581283;WNT5A
GO:0050729	positive regulation of inflammatory response	2	23	0.650177	1	LOC112581283;WNT5A
GO:0048704	embryonic skeletal system morphogenesis	2	24	0.656758	1	MDFI;MYF5
GO:0006874	cellular calcium ion homeostasis	2	24	0.656758	1	ATP1B1;STC1
GO:0071346	cellular response to interferon-gamma	2	25	0.663713	1	LOC112581283;WNT5A
GO:0006869	lipid transport	2	25	0.663713	1	APOLD1;MFSD2A
GO:0015031	protein transport	4	99	0.665605	1	EIF5A;NASP;NUP35;TIMM50
GO:0006367	transcription initiation from RNA polymerase II promoter	2	26	0.670981	1	LOC112581860;LOC112582227
GO:0008380	RNA splicing	2	27	0.678503	1	ALYREF;LOC102413618
GO:0071222	cellular response to lipopolysaccharide	2	28	0.686228	1	LOC112581283;WNT5A
GO:0050790	regulation of catalytic activity	2	29	0.694108	1	MTMR12;PPP1R16B
GO:0002227	innate immune response in mucosa	2	29	0.694108	1	LOC102394597;LOC102408478
GO:0019731	antibacterial humoral response	2	31	0.71017	1	LOC102394597;LOC102408478
GO:1902476	chloride transmembrane transport	2	31	0.71017	1	CLIC5;SLC26A1
GO:0035264	multicellular organism growth	2	31	0.71017	1	HHEX;XRCC2
GO:0006357	regulation of transcription by RNA polymerase II	9	132	0.712253	1	ETV3L;FOSL1;IRF5;LOC112581860;LOC112582227;POU3F1;SALL1;TFAP4;ZNF367
GO:0042391	regulation of membrane potential	2	32	0.71828	1	CHRNA3;SLC26A1
GO:0046718	viral entry into host cell	1	34	0.721091	1	LOC102413429
GO:0006511	ubiquitin-dependent protein catabolic process	1	34	0.721091	1	UCHL1
GO:0002376	immune system process	1	35	0.721378	1	LOC102395477
GO:0032496	response to lipopolysaccharide	1	39	0.726679	1	NGFR
GO:0006826	iron ion transport	1	40	0.728909	1	NECTIN1
GO:0009791	post-embryonic development	1	40	0.728909	1	TP73
GO:0001666	response to hypoxia	1	40	0.728909	1	CITED2
GO:0071356	cellular response to tumor necrosis factor	1	41	0.73145	1	HAS2
GO:0006303	double-strand break repair via nonhomologous end joining	1	41	0.73145	1	SELE
GO:0016042	lipid catabolic process	1	41	0.73145	1	MSI1
GO:0007409	axonogenesis	3	44	0.747979	1	LRFN4;SLITRK5;STMN1
GO:0018108	peptidyl-tyrosine phosphorylation	3	45	0.751895	1	AXL;MET;WEE1
GO:0006302	double-strand break repair	3	47	0.760179	1	LOC102411827;TDP1;TRIP13
GO:0006879	cellular iron ion homeostasis	2	53	0.769792	1	LOC102391378;LOC102413429
GO:0030183	B cell differentiation	2	53	0.769792	1	CLCF1;HHEX
GO:0042593	glucose homeostasis	2	54	0.770513	1	IGFBP5;MET
GO:0006397	mRNA processing	4	57	0.77728	1	ALYREF;LOC102413618;PDCD11;SRRM1
GO:0000413	protein peptidyl-prolyl isomerization	4	59	0.781262	1	BCAS2;FKBP4;PPIA;TTC9B
GO:0044237	cellular metabolic process	4	63	0.790949	1	FURIN;RUBCN;SHMT1;WNT7B
GO:0007218	neuropeptide signaling pathway	4	64	0.793672	1	LOC102406721;MCHR1;PENK;PROKR2
GO:0043161	proteasome-mediated ubiquitin-dependent protein catabolic process	3	74	0.80214	1	LOC112578105;LOC112581365;TBC1D30
GO:0043065	positive regulation of apoptotic process	5	79	0.812312	1	BMP7;C1QBP;EIF5A;IGFBP3;NR4A1
GO:0006936	muscle contraction	4	90	0.82111	1	BCAS2;LOC102405841;LOC112582227;LOC112587605
GO:0044238	primary metabolic process	7	137	0.856078	1	AURKB;LOC102396282;LOC112586275;PCYOX1L;RUBCN;SHMT1;TEX15
GO:0043547	positive regulation of GTPase activity	8	156	0.864545	1	ARHGEF39;FZD10;RANGAP1;RASGRP3;RGS10;RGS16;RGS20;SIPA1L3
GO:0050830	defense response to Gram-positive bacterium	2	44	1	1	LOC102394597;LOC102408478
GO:0006378	mRNA polyadenylation	1	19	1	1	LOC102402947
GO:0007623	circadian rhythm	1	17	1	1	PROKR2
GO:0051128	regulation of cellular component organization	1	16	1	1	CALR
GO:0045071	negative regulation of viral genome replication	1	16	1	1	ILF3
GO:0006979	response to oxidative stress	2	40	1	1	GPX2;STC2
GO:0032880	regulation of protein localization	1	18	1	1	RSL1D1
GO:0060271	cilium assembly	1	17	1	1	PTPDC1
GO:0035019	somatic stem cell population maintenance	1	16	1	1	NOG
GO:0043154	negative regulation of cysteine-type endopeptidase activity involved in apoptotic process	1	24	1	1	NR4A1
GO:0008037	cell recognition	2	34	1	1	LOC102405841;NECTIN1
GO:0008033	tRNA processing	1	19	1	1	FBL
GO:0014065	phosphatidylinositol 3-kinase signaling	1	16	1	1	C1QBP
GO:0009749	response to glucose	1	16	1	1	ILDR2
GO:0045727	positive regulation of translation	1	27	1	1	HNRNPD
GO:0016579	protein deubiquitination	1	23	1	1	UCHL1
GO:0010923	negative regulation of phosphatase activity	1	27	1	1	ELFN2
GO:0035023	regulation of Rho protein signal transduction	1	30	1	1	ARHGEF39
GO:0006644	phospholipid metabolic process	1	20	1	1	MSI1
GO:0048839	inner ear development	1	16	1	1	HES4
GO:0006006	glucose metabolic process	1	20	1	1	FABP5
GO:0006915	apoptotic process	4	74	1	1	CASP2;LOC102392687;LOC112580425;TNS4
GO:0051216	cartilage development	1	22	1	1	DLX2
GO:0007200	phospholipase C-activating G-protein coupled receptor signaling pathway	1	19	1	1	LOC102410528
GO:0007204	positive regulation of cytosolic calcium ion concentration	1	29	1	1	GPR3
GO:0043087	regulation of GTPase activity	1	19	1	1	IQGAP3
GO:0043086	negative regulation of catalytic activity	1	30	1	1	HSPBP1
GO:0048538	thymus development	1	28	1	1	CITED2
GO:0048666	neuron development	1	21	1	1	TP73
GO:0098656	anion transmembrane transport	1	18	1	1	SLCO4A1
GO:2001238	positive regulation of extrinsic apoptotic signaling pathway	1	18	1	1	TNFRSF12A
GO:0008360	regulation of cell shape	2	44	1	1	KIT;SEMA4D
GO:0009566	fertilization	1	22	1	1	LOC102405841
GO:0032091	negative regulation of protein binding	1	19	1	1	AURKA
GO:0046856	phosphatidylinositol dephosphorylation	1	17	1	1	LOC102398482
GO:0046854	phosphatidylinositol phosphorylation	1	22	1	1	PIP5KL1
GO:0032259	methylation	4	82	1	1	CSKMT;DNMT1;FBL;PRSS12
GO:0033077	T cell differentiation in thymus	1	18	1	1	FZD5
GO:0071347	cellular response to interleukin-1	1	30	1	1	HAS2
GO:0042147	retrograde transport, endosome to Golgi	1	24	1	1	AP1S1
GO:0006469	negative regulation of protein kinase activity	1	16	1	1	SHB
GO:0030307	positive regulation of cell growth	1	23	1	1	LOC102410659
GO:0007229	integrin-mediated signaling pathway	2	36	1	1	ADAMTS3;LOC102408337
GO:0032088	negative regulation of NF-kappaB transcription factor activity	1	32	1	1	CAT
GO:0071392	cellular response to estradiol stimulus	1	17	1	1	LOC102400686
GO:0002548	monocyte chemotaxis	1	19	1	1	LOC102406721
GO:0070374	positive regulation of ERK1 and ERK2 cascade	4	72	1	1	IL1A;LOC102401082;LOC112577776;PDGFA
GO:0070373	negative regulation of ERK1 and ERK2 cascade	1	19	1	1	SPRY4
GO:0048469	cell maturation	1	19	1	1	FZD5
GO:0009968	negative regulation of signal transduction	1	18	1	1	RGS20
GO:0042752	regulation of circadian rhythm	1	16	1	1	HNRNPD
GO:0050731	positive regulation of peptidyl-tyrosine phosphorylation	1	22	1	1	SEMA4D
GO:0000184	nuclear-transcribed mRNA catabolic process, nonsense-mediated decay	1	18	1	1	LOC102413618
GO:0007338	single fertilization	1	23	1	1	SLC22A16
GO:0034599	cellular response to oxidative stress	1	23	1	1	CHCHD4
GO:0006446	regulation of translational initiation	1	22	1	1	LOC102412085
GO:0030163	protein catabolic process	1	27	1	1	PSMD3
GO:0030168	platelet activation	1	16	1	1	VWF
GO:0042632	cholesterol homeostasis	1	31	1	1	SOAT2
GO:0000045	autophagosome assembly	1	19	1	1	ATG4D
GO:0016925	protein sumoylation	1	19	1	1	LOC102403854
GO:0030282	bone mineralization	1	16	1	1	MTSS1
GO:0010467	gene expression	1	28	1	1	LOC102396282
GO:0007601	visual perception	3	56	1	1	GJC1;NOB1;RDH12
GO:0030593	neutrophil chemotaxis	1	26	1	1	NCKAP1L
GO:0090263	positive regulation of canonical Wnt signaling pathway	1	29	1	1	NLE1
GO:0031175	neuron projection development	1	20	1	1	GDNF
GO:0009306	protein secretion	1	19	1	1	LOC102410615
GO:0009888	tissue development	1	16	1	1	TBX1
GO:0060370	susceptibility to T cell mediated cytotoxicity	1	30	1	1	LOC102405841
GO:0009952	anterior/posterior pattern specification	2	50	1	1	ARC;ZIC3
GO:0006730	one-carbon metabolic process	1	16	1	1	DHFR
GO:0000209	protein polyubiquitination	2	33	1	1	LOC102398444;UBE2T
GO:0010212	response to ionizing radiation	1	20	1	1	BRCA2
GO:2001244	positive regulation of intrinsic apoptotic signaling pathway	1	20	1	1	TBC1D30
GO:0006749	glutathione metabolic process	1	21	1	1	CLIC5
GO:0009408	response to heat	1	22	1	1	LOC102406721
GO:0016477	cell migration	2	43	1	1	ARC;FAM83D
GO:0032956	regulation of actin cytoskeleton organization	1	16	1	1	FZD10
GO:0042273	ribosomal large subunit biogenesis	1	16	1	1	NLE1
GO:0042271	susceptibility to natural killer cell mediated cytotoxicity	1	31	1	1	LOC102405841
GO:0006506	GPI anchor biosynthetic process	1	20	1	1	MYO19
GO:0000462	maturation of SSU-rRNA from tricistronic rRNA transcript (SSU-rRNA, 5.8S rRNA, LSU-rRNA)	1	18	1	1	BYSL
GO:0016049	cell growth	1	28	1	1	FAM234B
GO:0016043	cellular component organization	2	33	1	1	CSF1R;IGSF9
GO:0034641	cellular nitrogen compound metabolic process	1	19	1	1	POC1A
GO:0031323	regulation of cellular metabolic process	2	34	1	1	DNMT1;EDN1
GO:0001501	skeletal system development	1	26	1	1	LOC112578105
GO:0070936	protein K48-linked ubiquitination	1	23	1	1	LOC112581365
GO:0007286	spermatid development	2	47	1	1	KIT;TRIP13
GO:0006887	exocytosis	1	23	1	1	MICAL3
GO:0021762	substantia nigra development	1	26	1	1	ACTB
GO:0030317	flagellated sperm motility	1	28	1	1	SLC22A16
GO:0097192	extrinsic apoptotic signaling pathway in absence of ligand	1	16	1	1	IL1A
GO:0060348	bone development	1	21	1	1	PDGFA
GO:0006096	glycolytic process	1	19	1	1	ENO1
GO:0006413	translational initiation	2	42	1	1	EIF5A;LOC102410100
GO:0008104	protein localization	1	16	1	1	TNS4
GO:0031663	lipopolysaccharide-mediated signaling pathway	1	16	1	1	TGFB1
GO:0006417	regulation of translation	1	19	1	1	PTCD3
GO:0006898	receptor-mediated endocytosis	2	39	1	1	ADRB2;LRP8
GO:0010499	proteasomal ubiquitin-independent protein catabolic process	1	17	1	1	ENC1
GO:0061136	regulation of proteasomal protein catabolic process	1	23	1	1	LOC112578105
GO:0035115	embryonic forelimb morphogenesis	1	16	1	1	OSR2
GO:0035116	embryonic hindlimb morphogenesis	1	16	1	1	OSR2
GO:0030433	ubiquitin-dependent ERAD pathway	1	22	1	1	FOXRED2
GO:0007605	sensory perception of sound	2	44	1	1	CLIC5;GRXCR2
GO:0007565	female pregnancy	1	17	1	1	IGFBP5
GO:0000028	ribosomal small subunit assembly	2	33	1	1	LOC102406432;RRP7A
GO:0009060	aerobic respiration	1	16	1	1	CAT
GO:0042981	regulation of apoptotic process	3	64	1	1	GDF15;MSTN;RSL1D1
GO:0007420	brain development	3	51	1	1	HES4;MET;POU3F1
GO:0051259	protein complex oligomerization	1	17	1	1	BLM
GO:0071407	cellular response to organic cyclic compound	1	23	1	1	TGFB1
GO:0071310	cellular response to organic substance	1	16	1	1	POU3F2
GO:0045600	positive regulation of fat cell differentiation	1	25	1	1	DKKL1
GO:0030336	negative regulation of cell migration	1	32	1	1	NOG
GO:0034765	regulation of ion transmembrane transport	10	173	1	1	CLIC5;KCNA3;KCNA4;KCNB1;KCNB2;LOC102405841;LOC112578174;LOC112582227;LOC112587605;SCN5A
GO:0030512	negative regulation of transforming growth factor beta receptor signaling pathway	1	22	1	1	VASN
GO:0006612	protein targeting to membrane	1	16	1	1	ATG4D
GO:0031648	protein destabilization	1	16	1	1	NCLN
GO:0031647	regulation of protein stability	1	21	1	1	AURKA
GO:0001662	behavioral fear response	1	17	1	1	PENK
GO:0002860	positive regulation of natural killer cell mediated cytotoxicity directed against tumor cell target	1	32	1	1	LOC102405841
GO:0045454	cell redox homeostasis	2	41	1	1	GLRX5;PDIA4
GO:0007157	heterophilic cell-cell adhesion via plasma membrane cell adhesion molecules	2	39	1	1	LOC102405841;NECTIN1

## Sheet: down-Cellular_Component
GOCCID	Term	Sample number	Background number	Pvalue	corrPvalue	GeneNames
GO:0016021	integral component of membrane	183	4854	1.35522e-13	4.62129e-11	ABCB8;ABCG4;ADGRG1;APOLD1;ARMH4;ATP12A;AXL;B3GAT1;B3GAT2;BRI3BP;C1H3orf80;C2CD2L;CAT;CCDC167;CD38;CD83;CDCA8;CDH5;CELSR1;CHST12;CHST14;CKAP4;CLDN15;COL17A1;CRHR2;CSF1;CYFIP2;DCK;DHODH;DLK1;DLL1;DNAH11;DSG2;EDNRB;EFNB2;ELFN2;EMP2;EREG;EVI2A;EXTL3;FAM180B;FAM234B;FIBCD1;FKRP;FZD10;FZD5;GJC1;GPR157;GPR27;GPR3;GPR68;GPRC5A;GPRC5C;HAT1;HCN4;HEG1;HMGN2;IFITM10;IL18RAP;IL1RL1;IL21R;ILDR2;ITPRIPL1;KATNAL…
GO:0005886	plasma membrane	61	2100	9.09931e-11	3.09377e-08	ABCG4;ACTB;ARC;ARHGEF39;ARVCF;CDH1;CELSR1;CISH;CLIC5;CRHR2;DOC2B;DSG2;EDNRB;EFNA2;EFNB2;ENO1;ERCC6L;FEN1;FZD5;GPR27;GPR3;GPR68;GPRC5C;HAUS7;ITPRIP;LOC102393502;LOC102401004;LOC102402791;LOC102411827;LOC102415146;LOC112581365;LOC112583602;LOC112585738;MARCKSL1;MICAL3;MPP5;NUP35;ORC6;PAQR8;PARD6B;PCDH10;PCDH17;PCDHGC4;PPP1R16B;PTGDR;RGS10;RGS16;RGS20;RHOV;RND1;SELE;SH3TC2;SLC5A3;SLCO5A1;SMYD2;SUSD3…
GO:0005654	nucleoplasm	85	756	1.69553e-07	5.74785e-05	ABTB2;ARID3B;ARID5A;ARVCF;ASF1B;ATAD2;CBX2;CCND1;CDC6;CDCA2;CENPN;CENPO;CHAF1B;DGCR8;DHODH;DTL;DUSP16;ELK3;ERCC6L;EXO1;FBXO5;FEN1;FHL2;FKBP4;FOSL1;GINS3;GRHL1;HAT1;HNRNPAB;HNRNPD;ID1;IKZF4;ILF3;KPNA2;LMNB1;LOC102392761;LOC102395728;LOC102397285;LOC102397525;LOC102398482;LOC102399881;LOC102403143;LOC102403594;LOC102406597;LOC102408337;LOC102409101;LOC102411827;LOC102412383;LOC112577606;LOC11258362…
GO:0005737	cytoplasm	197	2276	4.09988e-07	0.000138576	AAAS;ACTL10;ACTN4;AHSA1;ALYREF;ANKRD37;ARC;ARPC5L;ARVCF;ASPM;ASRGL1;ASS1;ATOH8;AUNIP;AZIN2;BEGAIN;BLM;BRCA2;BYSL;CABYR;CCDC89;CCNA2;CCNB1;CCND1;CCT5;CDC25A;CDCA2;CDKN2C;CENPE;CENPL;CENPQ;CEP72;CISH;CITED4;CKAP2L;CLGN;CLUH;CMTM7;COLGALT2;CORO1C;DDX39B;DGCR8;DIAPH3;DNAAF5;DOC2B;DSN1;DTL;DUSP16;DUT;EGR3;EMILIN3;ENC1;ERCC6L;ERI1;ESPL1;ESYT3;FABP5;FAM110A;FAM19A5;FAM83D;FBXO5;FIGNL1;FSD1;FZD10;GABRA4;…
GO:0000775	chromosome, centromeric region	10	24	1.20884e-05	0.00407379	AURKB;CENPF;HJURP;LOC102392761;MIS18A;PLK1;SGO1;SMC1A;SUV39H1;SUV39H2
GO:0005634	nucleus	200	2444	1.21317e-05	0.00407625	AAAS;ADRB2;ANKRD37;ASPM;ASRGL1;ATOH8;AURKB;AZIN2;BIRC5;BRCA2;C18H19orf48;C1QBP;CCDC86;CCDC89;CCNA2;CCNB3;CCNE2;CCNF;CCT5;CDC25A;CDKN2C;CDKN3;CENPE;CENPH;CENPL;CENPQ;CEP72;CITED4;CLGN;CLIC5;CMTM7;COLGALT2;DBF4;DCK;DIAPH3;DLX2;DOT1L;DSN1;E2F1;E2F2;E2F4;EGR3;EMP2;ESPL1;ESR2;ESYT3;ETV3L;FAM19A5;FAM83G;FOXA3;FOXC2;FOXL1;FOXM1;FOXS1;FSD1;GABRA4;GLRX5;GMNN;HASPIN;HEY1;HEYL;HHEX;HIRIP3;HJURP;HMGA1;HMGB3;…
GO:0000777	condensed chromosome kinetochore	9	24	6.4187e-05	0.0215026	BIRC5;BUB1;CENPH;CENPN;CENPO;ERCC6L;LOC102408337;LOC112585123;SPC24
GO:0005643	nuclear pore	9	25	8.29424e-05	0.0277028	EIF5A;LOC102401692;LOC102412383;LOC112586123;MAD2L1;NUP35;NUP62;NUP93;NXT1
GO:0000788	nuclear nucleosome	14	63	9.32719e-05	0.0310595	LOC102392428;LOC102394597;LOC102400013;LOC102400663;LOC102408478;LOC102409669;LOC102409993;LOC102411322;LOC102411988;LOC102412979;LOC102413318;LOC102413645;LOC102416610;LOC112587924
GO:0005813	centrosome	25	166	9.33478e-05	0.0310595	AUNIP;CCDC77;CCNB1;CEP55;CKAP2L;DTL;ERCC6L;ESPL1;HASPIN;HAUS7;HAUS8;LOC102399586;LOC102403594;LOC102405509;LOC102406597;LOC102406959;LOC112578533;LOC112580425;MASTL;NEK2;PCNA;POLR3H;RANBP1;TACC3;XRCC2
GO:0005874	microtubule	17	92	0.000128801	0.0426333	CCT2;FKBP4;FSD1;KIF14;KIF24;KIFC1;LOC102394654;LOC102406597;LOC102408299;LOC102408956;LOC112579865;LOC112580226;LOC112584688;TUBB2A;TUBB4A;TUBB4B;TUBB6
GO:0000776	kinetochore	8	22	0.000195005	0.0643516	CENPW;KIF2C;LOC102399215;LOC102401692;LOC112586123;MAD2L1;NEK2;ZWINT
GO:0022625	cytosolic large ribosomal subunit	2	229	0.000270723	0.0890678	LOC102406559;LOC112582953
GO:0019013	viral nucleocapsid	14	76	0.000506626	0.166173	HNRNPA2B1;HNRNPAB;HNRNPD;LOC102398887;LOC102410895;LOC112577601;LOC112581432;LOC112583661;RAVER1;SNRNP40;SNRPA;SNRPB;SNRPD1;SNRPG
GO:0000790	nuclear chromatin	13	67	0.000517348	0.169173	ACTB;ASF1B;CHAF1A;CHAF1B;CITED2;EME1;HAT1;HMGB1;LOC102392520;LOC102408136;LOC102411827;LOC102415072;NASP
GO:0000922	spindle pole	9	34	0.00056365	0.18375	AUNIP;CCNB1;CDC6;CKAP2L;FAM110A;LOC102401692;LOC112586123;MAD2L1;NEK2
GO:0005871	kinesin complex	8	28	0.000745371	0.242246	KIF14;KIF18B;KIF24;KIF2C;KIFC1;KLC2;LOC102399215;LOC102406597
GO:0000786	nucleosome	16	110	0.00263176	0.852692	CENPA;LOC102392520;LOC102392521;LOC102392737;LOC102395151;LOC102400351;LOC102400686;LOC102408136;LOC102410341;LOC102410659;LOC102410987;LOC102413952;LOC102414738;LOC102415072;LOC112585123;LOC112587908
GO:0005814	centriole	8	36	0.00292519	0.944835	BIRC5;CCNF;CENPJ;HSPA6;KIF24;LOC102397525;LOC102399881;PLK4
GO:0005663	DNA replication factor C complex	3	3	0.00316729	1	RFC2;RFC4;RFC5
GO:0072686	mitotic spindle	6	21	0.00342009	1	AURKA;ESPL1;LOC102399881;LOC102401692;LOC112586123;MAD2L1
GO:0005641	nuclear envelope lumen	4	8	0.0034875	1	LOC102394654;LOC102408299;LOC102408956;LOC112584688
GO:0005730	nucleolus	44	460	0.00439976	1	ABCB8;ARID5A;BLM;BYSL;CABYR;DGCR8;DTL;ERI1;FEN1;GRWD1;HAUS7;ILF3;LOC102392521;LOC102393502;LOC102397285;LOC102397525;LOC102399881;LOC102402947;LOC102403143;LOC102406559;LOC102409101;LOC102412204;LOC112582953;LOC112583627;MAD2L1BP;MRTO4;NKRF;NLE1;NOC2L;NOLC1;NOP14;NPM3;PDCD11;PIMREG;PLK4;RRP1;RRS1;RSL1D1;SLC7A5;SNRPA;TOE1;TREX1;URB2;XPO6
GO:0042470	melanosome	10	58	0.00468889	1	ATP1B3;LOC102393502;LOC102395735;LOC102397525;LOC102399881;LOC102403864;PDIA4;RAN;SLC2A1;YWHAZ
GO:0000444	MIS12/MIND type complex	3	4	0.00531039	1	DSN1;LOC102388956;MIS12
GO:0043596	nuclear replication fork	3	4	0.00531039	1	LOC102403594;MMS22L;PCNA
GO:0036464	cytoplasmic ribonucleoprotein granule	7	32	0.00567907	1	ACTB;LOC102394654;LOC102397285;LOC102403143;LOC102408299;LOC102408956;LOC112584688
GO:0071013	catalytic step 2 spliceosome	9	51	0.0062616	1	LOC102398482;LOC102398887;LOC102413618;LOC112581432;LOC112583661;LSM3;SF3A2;SNRNP40;SNRPD1
GO:0042555	MCM complex	3	5	0.00814147	1	MCM5;MCM6;MMS22L
GO:0031981	nuclear lumen	5	19	0.00988809	1	CENPF;DKC1;MCM2;POLD1;RCC1
GO:0022627	cytosolic small ribosomal subunit	2	151	0.012864	1	LOC102406432;LOC112577605
GO:0044297	cell body	5	21	0.0139407	1	CCT2;LOC102394654;LOC102408299;LOC102408956;LOC112584688
GO:0009986	cell surface	19	167	0.015064	1	CRHR2;DCBLD2;EMP2;FGL2;FZD10;FZD5;GREM1;HHIP;LOC102405841;LOC112581283;LPAR2;PDGFA;PDIA4;SDC4;TGFB1;TNFRSF12A;TSPAN15;VASN;WNT5A
GO:0005622	intracellular	54	1247	0.0154802	1	ARL9;ATP1B1;C6H1orf194;CD38;CD83;CLCF1;DBF4B;DEPDC1;DHFR;DHRS9;FAM122B;GPR157;HES4;HHIP;HNRNPM;HSP90AB1;INSC;KCNB1;KCNB2;LOC102396282;LOC102402791;LOC102403104;LOC102409332;LOC102409495;LOC102410528;LOC112578506;LOC112579670;LOC112581283;LOC112581449;LOC112585737;LOC112585738;LOC112586981;MAP2K3;MAST1;MDFI;MELK;NPHP4;NRGN;PARVB;PAX3;PHRF1;PLPP4;PODXL;RABL3;RASD1;RASD2;RDH12;RFWD3;RPE65;SERPINI1;S…
GO:0005739	mitochondrion	21	590	0.01593	1	ABCB8;BRI3BP;CAT;ELK3;FAM136A;FEN1;FKBP4;HSPB7;ILF3;LOC102410686;LOC112581371;LOC112582700;LOC112582953;LRRC10;MGME1;NDRG3;NMU;PERP;PIF1;PSTK;VASN
GO:0000794	condensed nuclear chromosome	3	7	0.0160245	1	LOC102392520;NEK2;RRS1
GO:0032991	protein-containing complex	5	22	0.0163317	1	ACTG1;KIF22;PLK1;SALL1;TUBB
GO:0005687	U4 snRNP	5	22	0.0163317	1	DDX39B;LOC102398887;LOC112581432;LOC112583661;SNRPD1
GO:0005819	spindle	7	41	0.0175349	1	ASPM;AURKB;CENPF;FBXO5;HASPIN;LOC102392761;LOC102405509
GO:0030688	preribosome, small subunit precursor	2	2	0.0177471	1	NOB1;RRP1
GO:0042824	MHC class I peptide loading complex	2	2	0.0177471	1	LOC102389535;LOC102398705
GO:0042567	insulin-like growth factor ternary complex	2	2	0.0177471	1	IGFBP3;IGFBP5
GO:0031428	box C/D snoRNP complex	2	2	0.0177471	1	NOP58;SNU13
GO:0033186	CAF-1 complex	2	2	0.0177471	1	CHAF1A;CHAF1B
GO:0097059	CNTFR-CLCF1 complex	2	2	0.0177471	1	CLCF1;CNTFR
GO:0001741	XY body	2	2	0.0177471	1	LOC102392520;PLK4
GO:0043626	PCNA complex	2	2	0.0177471	1	LOC102403594;PCNA
GO:0005685	U1 snRNP	5	24	0.0218963	1	LOC102398887;LOC112581432;LOC112583661;SNRPA;SNRPD1
GO:0000785	chromatin	7	45	0.0262586	1	HMGN2;LOC102389195;LOC102397525;LOC102401516;OIP5;SUV39H2;TP73
GO:0008278	cohesin complex	2	3	0.0284764	1	LOC102411827;SMC1A
GO:0005664	nuclear origin of replication recognition complex	2	3	0.0284764	1	ORC1;ORC6
GO:0090543	Flemming body	2	3	0.0284764	1	LOC102399881;NUP62
GO:0097197	tetraspanin-enriched microdomain	2	3	0.0284764	1	SCIMP;TSPAN15
GO:0071817	MMXD complex	2	3	0.0284764	1	LOC102413761;SLC25A5
GO:0070557	PCNA-p21 complex	2	3	0.0284764	1	LOC102403594;PCNA
GO:0005681	spliceosomal complex	5	26	0.0285633	1	ALYREF;DDX39B;LOC102393502;SNRPA;SRSF2
GO:0005689	U12-type spliceosomal complex	5	27	0.0323285	1	LOC102398887;LOC112581432;LOC112583661;SF3B4;SNRPD1
GO:0005788	endoplasmic reticulum lumen	4	18	0.0328883	1	DNAJB11;FOXRED2;PDIA4;TOR2A
GO:0034715	pICln-Sm protein complex	4	18	0.0328883	1	LOC102398887;LOC112581432;LOC112583661;SNRPD1
GO:0031012	extracellular matrix	7	49	0.0375518	1	COL15A1;LMCD1;LOC112579733;MMP1;MMP17;MMP3;TGFBI
GO:0000781	chromosome, telomeric region	4	19	0.0380853	1	BLM;LOC102392520;NSMCE4A;TXNRD1
GO:0034709	methylosome	4	19	0.0380853	1	LOC102398887;LOC112581432;LOC112583661;SNRPD1
GO:0005876	spindle microtubule	4	19	0.0380853	1	AURKA;BIRC5;SKA1;SKA3
GO:0005694	chromosome	6	39	0.0398987	1	CDCA2;HASPIN;HMGB2;HMGB3;RHNO1;TOP3A
GO:0032133	chromosome passenger complex	2	4	0.0411309	1	AURKA;BIRC5
GO:0030915	Smc5-Smc6 complex	2	4	0.0411309	1	NSMCE4A;TXNRD1
GO:0070652	HAUS complex	2	4	0.0411309	1	HAUS7;HAUS8
GO:0005688	U6 snRNP	2	4	0.0411309	1	DDX39B;LSM3
GO:0000778	condensed nuclear chromosome kinetochore	2	4	0.0411309	1	CENPA;NDC80
GO:0005720	nuclear heterochromatin	3	12	0.0492468	1	LOC102392761;LOC102400686;LOC102410659
GO:0045177	apical part of cell	4	21	0.0498063	1	BYSL;INSC;PARD6B;PLAUR
GO:0034719	SMN-Sm protein complex	4	21	0.0498063	1	LOC102398887;LOC112581432;LOC112583661;SNRPD1
GO:0005604	basement membrane	4	21	0.0498063	1	COL17A1;MMRN2;P3H2;VWC2
GO:0031965	nuclear membrane	9	74	0.0523268	1	AQP1;GPR3;MRPS15;MRPS23;MRTO4;NR4A1;NUP35;NUP62;TMEM109
GO:0000940	condensed chromosome outer kinetochore	2	5	0.0554591	1	SKA1;SKA3
GO:0033018	sarcoplasmic reticulum lumen	2	5	0.0554591	1	LOC102389535;LOC102398705
GO:0005840	ribosome	8	261	0.061259	1	CENPM;EIF5A;HS3ST6;LOC102399931;MCM6;MRTO4;OTUD1;WDR43
GO:0000228	nuclear chromosome	3	14	0.0677344	1	FIGNL1;LOC102395151;LOC102410987
GO:0005763	mitochondrial small ribosomal subunit	4	24	0.0706669	1	MRPS15;MRPS2;MRPS23;MRPS5
GO:0031616	spindle pole centrosome	2	6	0.0712316	1	AURKA;LOC102399215
GO:0060076	excitatory synapse	2	6	0.0712316	1	LRRC4;NETO1
GO:0032809	neuronal cell body membrane	2	6	0.0712316	1	KCNB1;KCNB2
GO:0000780	condensed nuclear chromosome, centromeric region	2	6	0.0712316	1	AURKA;BUB1
GO:0005890	sodium:potassium-exchanging ATPase complex	2	6	0.0712316	1	ATP1B1;ATP1B3
GO:0005614	interstitial matrix	2	6	0.0712316	1	KAZALD1;VWC2
GO:0005686	U2 snRNP	3	15	0.0779922	1	LOC112581432;LOC112583661;SF3A2
GO:0019005	SCF ubiquitin ligase complex	4	25	0.0784702	1	CCNF;FBXO15;LOC102410130;SKP2
GO:0051233	spindle midzone	2	7	0.0882397	1	AURKA;CDC6
GO:0043204	perikaryon	3	16	0.0888809	1	KCNB1;KCNB2;TMEM100
GO:0005902	microvillus	3	16	0.0888809	1	GRXCR2;PDGFA;TGFB1
GO:0005635	nuclear envelope	5	38	0.0936425	1	BNIP3;LOC102395735;LOC102397525;LOC102403864;RAN
GO:0030133	transport vesicle	3	17	0.100364	1	NTS;PCSK1;VGF
GO:0017053	transcriptional repressor complex	3	17	0.100364	1	CCND1;INSM1;LOC102395728
GO:0072562	blood microparticle	5	39	0.101001	1	ACTB;HSPA6;LOC102393502;SLC2A1;TGFB1
GO:0005657	replication fork	2	8	0.106294	1	LOC102392520;XRCC2
GO:0043195	terminal bouton	2	8	0.106294	1	AP1S1;LOC102406721
GO:0035101	FACT complex	1	1	0.109866	1	MMS22L
GO:0031261	DNA replication preinitiation complex	1	1	0.109866	1	CDC45
GO:0016593	Cdc73/Paf1 complex	1	1	0.109866	1	LOC102402947
GO:0090537	CERF complex	1	1	0.109866	1	LOC102406873
GO:0070877	microprocessor complex	1	1	0.109866	1	DGCR8
GO:0000796	condensin complex	1	1	0.109866	1	ARID5A
GO:0030692	Noc4p-Nop14p complex	1	1	0.109866	1	NOP14
GO:0031465	Cul4B-RING E3 ubiquitin ligase complex	1	1	0.109866	1	DTL
GO:0032545	CURI complex	1	1	0.109866	1	RRP7A
GO:0005656	nuclear pre-replicative complex	1	1	0.109866	1	CDC45
GO:0005652	nuclear lamina	1	1	0.109866	1	SUV39H1
GO:0030061	mitochondrial crista	1	1	0.109866	1	LOC102391576
GO:0030868	smooth endoplasmic reticulum membrane	1	1	0.109866	1	LOC102413429
GO:0032127	dense core granule membrane	1	1	0.109866	1	AQP1
GO:0033593	BRCA2-MAGE-D1 complex	1	1	0.109866	1	LOC112578533
GO:0020003	symbiont-containing vacuole	1	1	0.109866	1	AQP1
GO:0042025	host cell nucleus	1	1	0.109866	1	LOC102413429
GO:0098536	deuterosome	1	1	0.109866	1	PLK4
GO:0031298	replication fork protection complex	1	1	0.109866	1	CDC45
GO:0019012	virion	1	1	0.109866	1	LOC102413429
GO:0097229	sperm end piece	1	1	0.109866	1	CABYR
GO:0032045	guanyl-nucleotide exchange factor complex	1	1	0.109866	1	RASGRP3
GO:0043509	activin A complex	1	1	0.109866	1	INHBA
GO:0097149	centralspindlin complex	1	1	0.109866	1	LOC102406597
GO:0034456	UTP-C complex	1	1	0.109866	1	RRP7A
GO:0005880	nuclear microtubule	1	1	0.109866	1	HAUS8
GO:0030430	host cell cytoplasm	1	1	0.109866	1	LOC102413429
GO:0031523	Myb complex	1	1	0.109866	1	MYBL2
GO:0005719	nuclear euchromatin	3	18	0.112402	1	LOC102392761;LOC102400686;LOC102410341
GO:0043229	intracellular organelle	9	88	0.121428	1	ACTN4;CDC20;CDC25B;CDH1;CDK2;CENPT;CORO1A;ERCC2;PES1
GO:0071011	precatalytic spliceosome	3	19	0.124957	1	LOC112581432;LOC112583661;LSM3
GO:0001673	male germ cell nucleus	2	9	0.125221	1	LOC102392520;TRIP13
GO:0005637	nuclear inner membrane	2	9	0.125221	1	LMNB1;NRM
GO:0005765	lysosomal membrane	1	77	0.133344	1	VASN
GO:0046540	U4/U6 x U5 tri-snRNP complex	3	20	0.137988	1	LOC112581432;LOC112583661;LSM3
GO:0016363	nuclear matrix	4	32	0.143816	1	BLM;CFL1;LMNB1;PAXIP1
GO:0035267	NuA4 histone acetyltransferase complex	2	10	0.144865	1	ACTB;RUVBL1
GO:0000792	heterochromatin	2	10	0.144865	1	CBX2;SUV39H1
GO:0031526	brush border membrane	2	10	0.144865	1	AQP1;LOC102411899
GO:0043227	membrane-bounded organelle	8	77	0.150241	1	ACTG1;HSP90AA1;KPNB1;LOC102399931;LOC102410176;LOC102413341;PSMD3;TUBB
GO:0015030	Cajal body	3	21	0.151454	1	NOLC1;NOP58;OIP5
GO:0005923	bicellular tight junction	6	55	0.157997	1	CCND1;CDH5;CLDN15;FZD5;PARD6B;TJP2
GO:0070062	extracellular exosome	87	1249	0.159367	1	ACTB;ADAMTS3;AHSA1;AP1S1;ARPC5L;ASS1;ATAD2;ATP1B1;ATP1B3;CAT;CCT2;CD37;CENPO;CFL1;CHST14;CKAP4;CLCF1;CRISPLD1;FABP5;FETUB;FGL2;FIGNL1;FKBP4;GAREM2;GDF15;GPX2;HNRNPD;HSPA6;IGFBP3;IGFBP6;ISOC1;LOC102389535;LOC102392520;LOC102393502;LOC102394597;LOC102394654;LOC102395151;LOC102397285;LOC102397525;LOC102398705;LOC102399881;LOC102400013;LOC102400351;LOC102400686;LOC102403143;LOC102403594;LOC102405841;…
GO:0000800	lateral element	1	2	0.160189	1	BLM
GO:0000791	euchromatin	1	2	0.160189	1	CBX2
GO:0005658	alpha DNA polymerase:primase complex	1	2	0.160189	1	POLA2
GO:0031262	Ndc80 complex	1	2	0.160189	1	SPC24
GO:0030056	hemidesmosome	1	2	0.160189	1	COL17A1
GO:0035253	ciliary rootlet	1	2	0.160189	1	KLC2
GO:0035985	senescence-associated heterochromatin focus	1	2	0.160189	1	HMGA1
GO:0000346	transcription export complex	1	2	0.160189	1	DDX39B
GO:0070110	ciliary neurotrophic factor receptor complex	1	2	0.160189	1	CNTFR
GO:0031224	intrinsic component of membrane	1	2	0.160189	1	RHBG
GO:0097431	mitotic spindle pole	1	2	0.160189	1	FAM83D
GO:0070761	pre-snoRNP complex	1	2	0.160189	1	NOP58
GO:0031021	interphase microtubule organizing center	1	2	0.160189	1	BIRC5
GO:0014731	spectrin-associated cytoskeleton	1	2	0.160189	1	RHBG
GO:0043512	inhibin A complex	1	2	0.160189	1	INHBA
GO:0097058	CRLF-CLCF1 complex	1	2	0.160189	1	CLCF1
GO:0000172	ribonuclease MRP complex	1	2	0.160189	1	POP1
GO:0030016	myofibril	2	11	0.165085	1	ACTB;LOC112577606
GO:0045111	intermediate filament cytoskeleton	2	11	0.165085	1	MRPS23;NUP35
GO:0005683	U7 snRNP	2	11	0.165085	1	LOC112581432;LOC112583661
GO:0005881	cytoplasmic microtubule	3	22	0.165315	1	BIRC5;LOC112580425;LOC112584592
GO:0042383	sarcolemma	3	23	0.179531	1	AQP1;ATP1B1;KCNB1
GO:0005802	trans-Golgi network	5	41	0.185136	1	ATP7B;CLVS2;GCNT1;RGS20;SYT17
GO:0010369	chromocenter	2	12	0.185753	1	LOC102392761;OIP5
GO:0001772	immunological synapse	2	12	0.185753	1	CD37;SCIMP
GO:0005768	endosome	1	68	0.186408	1	CLVS2
GO:0045171	intercellular bridge	3	24	0.194062	1	CEP55;LOC102406597;NEK2
GO:0030424	axon	5	43	0.19419	1	AQP1;KCNA3;KCNA4;KCNB1;LRRTM1
GO:0005667	transcription factor complex	9	98	0.205729	1	ARID5A;E2F1;E2F2;E2F4;LOC102409101;NR4A1;POU3F2;SMAD7;TP73
GO:0005732	small nucleolar ribonucleoprotein complex	2	13	0.206754	1	LSM7;SNRPG
GO:0032281	AMPA glutamate receptor complex	2	13	0.206754	1	PORCN;VWC2
GO:0005682	U5 snRNP	2	13	0.206754	1	LOC112581432;LOC112583661
GO:0033093	Weibel-Palade body	1	3	0.20767	1	VWF
GO:0005655	nucleolar ribonuclease P complex	1	3	0.20767	1	POP1
GO:0032983	kainate selective glutamate receptor complex	1	3	0.20767	1	NETO1
GO:0031467	Cul7-RING ubiquitin ligase complex	1	3	0.20767	1	LOC102410130
GO:0031464	Cul4A-RING E3 ubiquitin ligase complex	1	3	0.20767	1	DTL
GO:1990077	primosome complex	1	3	0.20767	1	PRIM1
GO:0000942	condensed nuclear chromosome outer kinetochore	1	3	0.20767	1	CCNB1
GO:0005638	lamin filament	1	3	0.20767	1	LMNB1
GO:0097433	dense body	1	3	0.20767	1	ACTB
GO:0043219	lateral loop	1	3	0.20767	1	MPP5
GO:0001652	granular component	1	3	0.20767	1	SURF6
GO:0042565	RNA nuclear export complex	1	3	0.20767	1	LOC102397525
GO:0000812	Swr1 complex	1	3	0.20767	1	RUVBL1
GO:1990726	Lsm1-7-Pat1 complex	1	3	0.20767	1	LSM3
GO:0032299	ribonuclease H2 complex	1	3	0.20767	1	RNASEH2C
GO:0043296	apical junction complex	1	3	0.20767	1	CGN
GO:0042995	cell projection	3	25	0.20887	1	ARPC5L;PIP5KL1;PPP1R16B
GO:0048471	perinuclear region of cytoplasm	15	183	0.217622	1	ATP7B;AURKA;CDKN3;CHERP;FZD5;LOC102389535;LOC102398705;LOC102401692;LOC112586123;MAD2L1;PPP1R16B;RASGRP3;RHPN2;STC2;TMEM100
GO:0015630	microtubule cytoskeleton	5	48	0.224425	1	DGCR8;GAS2L3;KIF22;KNSTRN;PLK1
GO:0008274	gamma-tubulin ring complex	1	4	0.252468	1	LOC102405509
GO:0044295	axonal growth cone	1	4	0.252468	1	FKBP4
GO:0000015	phosphopyruvate hydratase complex	1	4	0.252468	1	ENO1
GO:0005665	DNA-directed RNA polymerase II, core complex	1	4	0.252468	1	POLR2E
GO:0033063	Rad51B-Rad51C-Rad51D-XRCC2 complex	1	4	0.252468	1	XRCC2
GO:0008250	oligosaccharyltransferase complex	1	4	0.252468	1	RPN1
GO:0043220	Schmidt-Lanterman incisure	1	4	0.252468	1	MPP5
GO:0031941	filamentous actin	1	4	0.252468	1	ACTB
GO:0031258	lamellipodium membrane	1	4	0.252468	1	CFL1
GO:0031985	Golgi cisterna	1	4	0.252468	1	GCNT1
GO:0005639	integral component of nuclear inner membrane	1	4	0.252468	1	LBR
GO:0008622	epsilon DNA polymerase complex	1	4	0.252468	1	POLE2
GO:0005744	mitochondrial inner membrane presequence translocase complex	1	4	0.252468	1	TIMM50
GO:0072687	meiotic spindle	1	4	0.252468	1	AURKA
GO:0035749	myelin sheath adaxonal region	1	4	0.252468	1	MPP5
GO:0000939	condensed chromosome inner kinetochore	1	4	0.252468	1	CENPA
GO:0005811	lipid droplet	3	28	0.254579	1	CKAP4;LPCAT1;PLIN3
GO:0043025	neuronal cell body	1	57	0.261013	1	LOC102406721
GO:0005769	early endosome	1	57	0.261013	1	FZD5
GO:0005887	integral component of plasma membrane	31	645	0.270308	1	ADRB2;AQP1;ATP7B;CD37;DCBLD2;GPR150;GPR75;HAS2;HHIP;LOC102405458;LOC102410528;LOC102410686;LOC112579865;LOC112586927;LPCAT1;NECTIN1;NGFR;PERP;PLAUR;PROKR2;SEMA4D;SLC19A1;SLC20A1;SLC22A16;SLC26A1;SLC2A1;SLC6A7;SLC7A5;SLCO4A1;TSPAN12;TSPAN15
GO:0032154	cleavage furrow	2	16	0.270771	1	FSD1;MASTL
GO:0005856	cytoskeleton	8	91	0.273051	1	FRMD4B;FRMD8;LOC102399969;LRRC10;MICAL3;PXN;RND1;TNS4
GO:0030496	midbody	6	60	0.274681	1	BIRC5;CEP55;LOC102397525;LOC102406597;NEK2;SLC2A1
GO:0005912	adherens junction	46	906	0.281795	1	ABRACL;ASRGL1;BMS1;C14H10orf113;CDH5;CDK1;CENPK;CENPN;CKAP5;CLIC5;CMTM7;CRISPLD1;DCK;DNAJB13;ECT2;FAM107B;FLT1;GINS2;GREB1;HHIP;LOC102400283;LOC102409669;LOC112581449;LOC112584438;MMP17;MTSS1;NABP1;NT5DC3;ORC3;PCSK1;PKNOX1;PLPP4;PPP1R14C;PRC1;PTCD3;RAB11FIP4;RGS20;RGS3;RND1;SKA2;SLC6A6;SNRPA1;TSPAN15;UCK2;VRK1;WDR43
GO:0030141	secretory granule	2	17	0.29217	1	LOC112578533;SCG2
GO:0000139	Golgi membrane	3	107	0.294493	1	EMP2;LOC102408508;SLC35A4
GO:0044798	nuclear transcription factor complex	1	5	0.294735	1	SOX15
GO:0002199	zona pellucida receptor complex	1	5	0.294735	1	CCT2
GO:0042585	germinal vesicle	1	5	0.294735	1	AURKA
GO:0009897	external side of plasma membrane	6	67	0.306977	1	CD83;CDH5;GFRA3;KIT;LOC102389535;LOC102398705
GO:0016328	lateral plasma membrane	2	18	0.313481	1	CLDN15;KCNB1
GO:0043203	axon hillock	1	6	0.334615	1	AURKA
GO:0005838	proteasome regulatory particle	1	6	0.334615	1	PSMD3
GO:0016514	SWI/SNF complex	1	6	0.334615	1	SMARCA4
GO:0016529	sarcoplasmic reticulum	1	6	0.334615	1	LOC112587863
GO:0042629	mast cell granule	1	6	0.334615	1	KIT
GO:0030863	cortical cytoskeleton	1	6	0.334615	1	ACTB
GO:0000974	Prp19 complex	1	6	0.334615	1	LOC102393502
GO:0031011	Ino80 complex	1	6	0.334615	1	RUVBL1
GO:0001939	female pronucleus	1	6	0.334615	1	SLC2A1
GO:0032040	small-subunit processome	2	19	0.334648	1	NOP14;NOP58
GO:0008076	voltage-gated potassium channel complex	4	44	0.347876	1	KCNA3;KCNA4;KCNB1;KCNB2
GO:0035371	microtubule plus-end	1	7	0.372241	1	KIF2C
GO:0071004	U2-type prespliceosome	1	7	0.372241	1	SF3A2
GO:0030017	sarcomere	1	7	0.372241	1	LRRC10
GO:0009925	basal plasma membrane	1	7	0.372241	1	AQP1
GO:0005791	rough endoplasmic reticulum	1	7	0.372241	1	RPN1
GO:0032993	protein-DNA complex	1	7	0.372241	1	HHEX
GO:0045121	membrane raft	1	55	0.37573	1	SLC2A1
GO:0042645	mitochondrial nucleoid	2	21	0.376343	1	LOC102413761;LOC112583718
GO:0016459	myosin complex	2	21	0.376343	1	CGN;LOC102400686
GO:0030054	cell junction	8	95	0.386079	1	ARVCF;CHRNA3;KCNB1;LOC102410686;LRRTM1;PERP;TP73;XIRP1
GO:0030173	integral component of Golgi membrane	2	22	0.396788	1	MFNG;ST3GAL5
GO:0030117	membrane coat	1	8	0.407741	1	AP1S1
GO:0005832	chaperonin-containing T-complex	1	8	0.407741	1	CCT2
GO:0035686	sperm fibrous sheath	1	8	0.407741	1	CABYR
GO:0097228	sperm principal piece	1	8	0.407741	1	CABYR
GO:0031519	PcG protein complex	1	8	0.407741	1	LOC102410130
GO:0045120	pronucleus	1	8	0.407741	1	AURKA
GO:0030131	clathrin adaptor complex	1	8	0.407741	1	AP3M2
GO:0005815	microtubule organizing center	3	29	0.425258	1	CLIC5;FAM110A;FSD1
GO:0043235	receptor complex	3	31	0.439553	1	ADRB2;LRP8;SLITRK5
GO:0005759	mitochondrial matrix	2	70	0.440292	1	DNA2;LOC102391378
GO:0008023	transcription elongation factor complex	1	9	0.441235	1	ELL2
GO:0005905	clathrin-coated pit	1	9	0.441235	1	AP1S1
GO:0035145	exon-exon junction complex	1	9	0.441235	1	LOC102413618
GO:0005736	DNA-directed RNA polymerase I complex	1	9	0.441235	1	POLR1A
GO:0035102	PRC1 complex	1	9	0.441235	1	CBX2
GO:0005892	acetylcholine-gated channel complex	1	9	0.441235	1	CHRNA3
GO:0005680	anaphase-promoting complex	1	9	0.441235	1	UBE2S
GO:0043231	intracellular membrane-bounded organelle	5	132	0.45414	1	CAPG;GFRA3;GLI1;LIG1;THOC3
GO:0016324	apical plasma membrane	6	76	0.468791	1	ADRB2;AQP1;ATP1B1;CNTFR;EMP2;SLC7A5
GO:0016235	aggresome	1	10	0.472837	1	URB2
GO:0005938	cell cortex	3	35	0.473822	1	LOC102397285;LOC102403143;PARD6B
GO:0005844	polysome	3	36	0.483276	1	LOC102389535;LOC102398705;MSI1
GO:0016020	membrane	64	1174	0.485576	1	BEGAIN;BYSL;CALR;CCDC77;CCNB1;CCND1;CEP55;CHERP;DHRS9;DNAJB11;ENTPD3;FAM107B;GABRE;GCNT1;IGSF9;ILF3;KIF2C;KIFC1;KLC2;KPNA2;LOC102389195;LOC102389810;LOC102395151;LOC102395477;LOC102397285;LOC102399215;LOC102400013;LOC102400795;LOC102403143;LOC102409669;LOC102410987;LOC102411988;LOC102412383;LOC102412979;LOC102413645;LOC102416610;LOC112577605;LOC112579098;LOC112579957;LOC112581377;LOC112583463;LOC…
GO:0005666	DNA-directed RNA polymerase III complex	1	11	0.502652	1	POLR3H
GO:0030877	beta-catenin destruction complex	1	11	0.502652	1	TBC1D30
GO:0014704	intercalated disc	1	11	0.502652	1	ATP1B1
GO:0030136	clathrin-coated vesicle	1	11	0.502652	1	CLVS2
GO:0005915	zonula adherens	1	11	0.502652	1	LOC102405841
GO:0005741	mitochondrial outer membrane	1	42	0.516615	1	TOMM34
GO:0043226	organelle	1	45	0.519373	1	LOC112583753
GO:0034707	chloride channel complex	1	12	0.530783	1	CLIC5
GO:0005778	peroxisomal membrane	1	12	0.530783	1	CAT
GO:0045211	postsynaptic membrane	4	50	0.547373	1	CHRNA3;KCNB1;LRRC4;LRRTM1
GO:0000307	cyclin-dependent protein kinase holoenzyme complex	1	13	0.557323	1	CCND1
GO:0031234	extrinsic component of cytoplasmic side of plasma membrane	1	13	0.557323	1	ERRFI1
GO:0030139	endocytic vesicle	1	13	0.557323	1	LPAR2
GO:0016323	basolateral plasma membrane	4	53	0.563618	1	ATP1B1;ATP7B;RHBG;SLC2A1
GO:0001518	voltage-gated sodium channel complex	5	125	0.564158	1	LOC102405841;LOC112578174;LOC112582227;LOC112587605;SCN5A
GO:0005885	Arp2/3 protein complex	1	14	0.582364	1	ARPC5L
GO:0005903	brush border	1	14	0.582364	1	SOAT2
GO:0031514	motile cilium	1	14	0.582364	1	LOC112580226
GO:0005930	axoneme	1	14	0.582364	1	LCA5
GO:0005794	Golgi apparatus	17	249	0.591737	1	AP1S1;CDC6;CLIC5;CRHR2;FZD5;GRHL1;ID1;LOC102410686;LOC112580226;LPCAT1;P3H2;PERP;RFC2;RUVBL1;ST6GALNAC4;STC2;TP73
GO:0033017	sarcoplasmic reticulum membrane	1	15	0.605989	1	BCAS2
GO:0043679	axon terminus	1	15	0.605989	1	NTS
GO:0031225	anchored component of membrane	3	80	0.631068	1	LOC112585738;PLAUR;SMYD2
GO:0005901	caveola	2	25	0.663713	1	EMP2;LRP8
GO:0005743	mitochondrial inner membrane	11	218	0.667318	1	DHODH;LETM1;LOC102413761;LOC112577606;MRPL11;MRPL12;MRPS2;MRPS23;MRPS5;PTCD3;SLC25A19
GO:0005615	extracellular space	40	627	0.670144	1	ADAMTS3;BMP7;CFL1;ELFN2;FETUB;FJX1;GDF15;GREM1;IL1A;KIT;LMCD1;LOC102389535;LOC102394597;LOC102395728;LOC102398705;LOC102403078;LOC102406721;LOC102408478;LOC112581283;LOC112587863;METRNL;MMRN2;MSTN;NOG;PCSK1;PDGFA;POP1;S100A11;SCG2;SEMA4D;SFTPC;SIPA1L3;STC1;STC2;THBS1;VASN;VGF;VWC2;WNT16;WNT5A
GO:0005762	mitochondrial large ribosomal subunit	2	26	0.670981	1	MRPL11;MRPL12
GO:0036064	ciliary basal body	2	27	0.678503	1	LCA5;LOC102399586
GO:0001726	ruffle	2	27	0.678503	1	S100A11;TNFRSF12A
GO:0001669	acrosomal vesicle	2	29	0.694108	1	ACRV1;TRIM36
GO:0030176	integral component of endoplasmic reticulum membrane	2	31	0.71017	1	LBR;PORCN
GO:0016592	mediator complex	2	32	0.71828	1	LOC112581860;LOC112582227
GO:0005829	cytosol	38	597	0.726723	1	ACTB;AMD1;ATG4D;BCAS2;BIRC5;CHAF1B;DCTPP1;DUS3L;FAM83G;FKBP4;GGCT;GPR3;HSPA6;IL1A;LOC102389535;LOC102391378;LOC102392617;LOC102393502;LOC102398705;LOC102398887;LOC102400836;LOC102401692;LOC102406721;LOC102412383;LOC112581432;LOC112583661;LOC112586123;MAD2L1;ODC1;PPIA;PRMT1;SLC2A1;SLC7A5;SMYD2;SNRPD1;STMN1;TP73;TREX1
GO:0030425	dendrite	2	51	0.769069	1	KCNB1;KCNB2
GO:0005758	mitochondrial intermembrane space	2	51	0.769069	1	CHCHD4;LOC102391576
GO:0015629	actin cytoskeleton	4	65	0.796495	1	FHL2;GAS2L3;HSPB7;MTSS1
GO:0043005	neuron projection	5	74	0.804464	1	CHRNA3;IGSF9;KLC2;NGFR;STMN1
GO:0016607	nuclear speck	5	75	0.805812	1	ALYREF;DDX39B;NXT1;SRSF2;TOE1
GO:0043209	myelin sheath	5	106	0.835516	1	ACTB;ATP1B1;CCT2;LOC102393502;LOC102413761
GO:0005925	focal adhesion	14	224	0.887253	1	ACTB;ARPC5L;CAT;CFL1;EFNB2;FHL2;HMGA1;LOC102389535;LOC102393502;LOC102398705;LOC102405841;LOC102406597;PLAUR;TNS4
GO:0030426	growth cone	1	23	1	1	LRRTM1
GO:0005789	endoplasmic reticulum membrane	11	192	1	1	EIF5A;FKBP4;LOC102393777;LOC102399021;MYO19;NCLN;SOAT2;TMED6;TREX1;TTC9B;UCHL1
GO:0005783	endoplasmic reticulum	13	226	1	1	CKAP4;CRHR2;EXTL3;LOC102410615;LRRTM1;NKRF;P3H2;RRS1;STC2;THBS1;TMEM100;TMEM109;VWF
GO:0031463	Cul3-RING ubiquitin ligase complex	2	43	1	1	ENC1;LOC102393823
GO:0005770	late endosome	1	31	1	1	ATP7B
GO:0032587	ruffle membrane	2	50	1	1	CFL1;SPRY4
GO:0071339	MLL1 complex	1	17	1	1	RUVBL1
GO:0005576	extracellular region	22	383	1	1	APOLD1;CENPP;ESM1;FGF5;FGF7;GDNF;IGFBPL1;LOC102389099;LOC102396043;LOC102400278;LOC112579733;MANF;MMP1;MMP3;MSI1;NTN5;NTS;PENK;PGF;PLAU;PPIA;TOR2A
GO:0031966	mitochondrial membrane	1	30	1	1	LOC102413429
GO:0000502	proteasome complex	1	17	1	1	ZFAND2A
GO:0000151	ubiquitin ligase complex	1	28	1	1	LOC102393502
GO:0005929	cilium	1	30	1	1	GLI1
GO:0016605	PML body	2	40	1	1	BLM;LOC102403854
GO:0031410	cytoplasmic vesicle	2	39	1	1	EMP2;SH3TC2
GO:0019031	viral envelope	2	48	1	1	LOC112578679;WDFY4
GO:0005581	collagen trimer	3	55	1	1	COL17A1;COL27A1;EMILIN1
GO:0035861	site of double-strand break	2	48	1	1	LOC102392520;SELE
GO:0008021	synaptic vesicle	1	30	1	1	APBA2
GO:0015934	large ribosomal subunit	3	59	1	1	C5H11orf98;MROH8;RPL26L1
GO:0055037	recycling endosome	2	33	1	1	LOC102397525;SH3TC2
GO:0010008	endosome membrane	2	41	1	1	PLIN3;RHOV
GO:0005913	cell-cell adherens junction	1	31	1	1	NECTIN1
GO:0030659	cytoplasmic vesicle membrane	1	23	1	1	AP1S1
GO:0014069	postsynaptic density	1	22	1	1	NETO1
GO:0005911	cell-cell junction	2	49	1	1	CFL1;KIT
GO:0043197	dendritic spine	1	16	1	1	LRRC4
GO:0032580	Golgi cisterna membrane	1	27	1	1	CHSY3
GO:0005623	cell	3	57	1	1	ILDR2;INHBA;MSTN
GO:0008180	COP9 signalosome	1	18	1	1	HSPA6
GO:0045095	keratin filament	2	48	1	1	KRT80;LOC102390981
GO:0045202	synapse	2	41	1	1	LOC102399215;SLC17A7
GO:0030864	cortical actin cytoskeleton	2	36	1	1	CFL1;SLC2A1
GO:0005922	connexin complex	1	21	1	1	GJC1
GO:0031307	integral component of mitochondrial outer membrane	1	20	1	1	BNIP3
GO:0000932	P-body	1	29	1	1	LSM3

## Sheet: down-Molecular_Function
GOMFID	Term	Sample number	Background number	Pvalue	corrPvalue	GeneNames
GO:0004984	olfactory receptor activity	3	1521	2.78195e-35	1.6024e-32	LOC102401004;LOC102402791;LOC102415146
GO:0004930	G-protein coupled receptor activity	37	2154	3.99384e-22	2.29646e-19	ADGRG1;CAT;CDCA8;DCK;DHODH;FZD10;FZD5;GPR150;GPR157;GPR27;GPR3;GPR68;GPRC5A;GPRC5C;HAT1;LIG1;LOC102389810;LOC102399397;LOC102401004;LOC102402791;LOC102410314;LOC102413789;LOC102415146;LOC112581365;LOC112583602;LOC112583818;LOC112585584;LRP8;NCKAP1L;NUF2;NUP93;PCP4L1;SH3BGRL2;TFF1;TRAIP;UGCG;UHRF1
GO:0042393	histone binding	19	60	5.88087e-08	3.37562e-05	ASF1B;ATAD2;CHAF1B;HAT1;HJURP;HMGB1;LOC102392520;LOC102395151;LOC102400013;LOC102409669;LOC102410987;LOC102411988;LOC102412979;LOC102413645;LOC102416610;NASP;NOC2L;SMARCA4;UHRF1
GO:0003677	DNA binding	67	565	7.06499e-07	0.000404824	C18H19orf48;CBX2;CENPA;CENPW;DNA2;DOT1L;E2F1;E2F2;E2F4;EME1;ERCC6L;FEN1;GLI1;HMGA1;HOPX;ID1;ILF3;LOC102392428;LOC102392521;LOC102392737;LOC102394597;LOC102395151;LOC102395728;LOC102400013;LOC102400351;LOC102400663;LOC102408136;LOC102408478;LOC102409669;LOC102409993;LOC102410987;LOC102411322;LOC102411988;LOC102412979;LOC102413318;LOC102413645;LOC102413952;LOC102414738;LOC102415072;LOC102416346;LOC…
GO:0046982	protein heterodimerization activity	42	301	2.51749e-06	0.00144	ABCG4;ABTB2;BNIP3;CABYR;CENPA;CENPW;CLCF1;HEYL;IKZF4;KCNB1;KCNB2;LOC102392428;LOC102392520;LOC102392737;LOC102394597;LOC102395151;LOC102400013;LOC102400351;LOC102400663;LOC102400686;LOC102408136;LOC102408478;LOC102409669;LOC102409993;LOC102410987;LOC102411322;LOC102411988;LOC102412979;LOC102413318;LOC102413645;LOC102413952;LOC102414738;LOC102415072;LOC102416610;LOC112585123;LOC112587908;LOC112587…
GO:0005549	odorant binding	1	222	5.62504e-05	0.032119	LOC102396043
GO:0005200	structural constituent of cytoskeleton	11	38	7.1852e-05	0.0409556	ACTB;LOC102394654;LOC102408299;LOC102408956;LOC112579865;LOC112584592;LOC112584688;TUBB2A;TUBB4A;TUBB4B;TUBB6
GO:0003735	structural constituent of ribosome	17	664	9.31406e-05	0.052997	C5H11orf98;CENPM;HS3ST6;LOC102406432;LOC102406559;LOC112577605;MCM6;MROH8;MRPL11;MRPL12;MRPS15;MRPS2;MRPS23;MRPS5;OTUD1;RPL26L1;WDR43
GO:0042802	identical protein binding	28	199	0.000113081	0.06423	ACTB;ASS1;CHAF1A;DCTPP1;EMILIN1;FHL2;INHBA;LOC102392761;LOC102397285;LOC102399215;LOC102399586;LOC102403143;LOC102403594;LOC102406721;LOC112583627;MCIDAS;MCM6;MSTN;MTSS1;PCNA;PLK4;POU3F2;RAD54B;SLC2A1;TBC1D30;TK1;TP73;TRIP13
GO:0005524	ATP binding	74	824	0.00111212	0.630573	ABCB8;ABCG4;ACTB;ASS1;ATAD2;ATAD5;ATP1B1;ATP7B;AURKA;AXL;BLM;BRSK1;BRSK2;CAMK1G;CCT2;CCT7;CDC6;CDK2;CHEK1;DCK;DDX39B;DTYMK;ERCC6L;FIGNL1;FKBP4;HASPIN;HMGXB3;HSPA6;HUNK;KIF14;KIF24;KIF2C;KIFC1;KIT;LOC102393502;LOC102405489;LOC102406597;LOC102409483;LOC102410615;LOC102410929;LOC102412085;LOC102412637;LOC102413429;LOC112579098;LOC112580651;LOC112583463;LOC112585161;LOC112587943;MAST1;MAST4;MASTL;MCM…
GO:0004871	signal transducer activity	1	159	0.00164866	0.933143	SLC20A1
GO:0031072	heat shock protein binding	5	12	0.00200004	1	FKBP4;GRXCR2;HSPA6;LOC102393502;TOMM34
GO:0016538	cyclin-dependent protein serine/threonine kinase regulator activity	5	12	0.00200004	1	CCND1;CCNE2;CKS1B;CKS2;LOC102410373
GO:0042288	MHC class I protein binding	4	7	0.00243316	1	LOC102394654;LOC102408299;LOC102408956;LOC112584688
GO:0032405	MutLalpha complex binding	3	3	0.00316729	1	LOC102403594;PCNA;TREX1
GO:0003697	single-stranded DNA binding	8	38	0.00389812	1	BLM;CDC45;HMGB1;LOC102413429;MCM6;NEIL3;TDP1;XRCC2
GO:0000166	nucleotide binding	41	419	0.00402547	1	ALYREF;ATP12A;CDK1;CELF4;DAZAP1;DNA2;FUS;HNRNPA2B1;HNRNPAB;HNRNPD;KIF18B;LOC102389038;LOC102395728;LOC102397285;LOC102403143;LOC102405841;LOC102409101;LOC102410895;LOC112577601;LOC112577605;LOC112583627;LOC112586468;MCM2;MSI1;MYEF2;PPRC1;PTBP1;RASD1;RAVER1;RBM19;RBM47;RRP7A;RUVBL2;SF3B4;SNRPA;SRSF1;SRSF2;SRSF3;SRSF7;TRA2B;U2AF1
GO:0003684	damaged DNA binding	8	39	0.00446968	1	HMGB1;LOC102392520;LOC102403594;NEIL3;PCNA;POLH;TP73;XRCC1
GO:0003689	DNA clamp loader activity	3	4	0.00531039	1	RFC2;RFC4;RFC5
GO:0046872	metal ion binding	47	1162	0.00570147	1	CALR;CAT;CD83;DGCR8;DHFR;EGR3;HAT1;HIVEP3;IKZF4;INSM1;KIT;LOC102398455;LOC102402791;LOC102406432;LOC102409332;LOC102409495;LOC112579733;LOC112582227;LOC112585737;LOC112585738;LOC112586981;MFNG;MMP1;NOB1;OSR2;PARVB;PPM1G;PRDM6;RHOV;RIMKLA;SF3A2;SMYD2;SP7;SRSF1;THOP1;TOE1;TREX1;TSHZ3;U2AF1;UNC13B;ZBTB7C;ZIC3;ZNF367;ZNF483;ZNF488;ZNF536;ZNF684
GO:0008083	growth factor activity	14	100	0.00629673	1	BMP7;CSF1;FGF5;FGF7;GDF15;GDNF;INHBA;LOC102395728;MANF;MSTN;PDGFA;PGF;TGFB1;VGF
GO:0019904	protein domain specific binding	10	62	0.00706122	1	CABYR;CENPJ;FOXA3;LOC102392761;LOC102399881;LOC112581283;MPP5;PLAUR;WNT5A;YWHAZ
GO:0017017	MAP kinase tyrosine/serine/threonine phosphatase activity	4	11	0.00839561	1	DUSP14;DUSP16;DUSP2;DUSP5
GO:0005520	insulin-like growth factor binding	4	11	0.00839561	1	ESM1;IGFBP6;IGFBPL1;KAZALD1
GO:0042803	protein homodimerization activity	32	325	0.0104059	1	ABCG4;ADRB2;BCAS2;BIRC5;BNIP3;CAT;CENPF;DCK;DGCR8;GDNF;GGCT;HEYL;HHEX;IKZF4;KIT;LOC102392617;LOC102400836;LOC102401692;LOC102405841;LOC112586123;MAD2L1;NECTIN1;NOG;NR4A1;ODC1;PDGFA;PRDM6;RAD54L;S100A11;SRM;STC2;VWF
GO:0004523	RNA-DNA hybrid ribonuclease activity	3	6	0.0117033	1	FEN1;MAST1;RNASEH2C
GO:0004586	ornithine decarboxylase activity	3	6	0.0117033	1	LOC102392617;LOC102400836;ODC1
GO:0008017	microtubule binding	12	91	0.0158449	1	BIRC5;CGN;FAM83D;GAS2L3;HAUS8;KIF14;KIF24;KIFC1;LOC102399215;LOC102406597;PRC1;SKA1
GO:0031492	nucleosomal DNA binding	5	22	0.0163317	1	ACTB;HMGN2;LOC102389195;LOC102400686;LOC102401516
GO:0016491	oxidoreductase activity	11	368	0.0177086	1	CREG2;HMGA1;LOC102410819;LOC102415752;LOC112579957;LOC112582227;LOC112585161;NMU;PARVB;RPA2;SGO2
GO:0070182	DNA polymerase binding	2	2	0.0177471	1	LOC102403594;PCNA
GO:0015350	methotrexate transmembrane transporter activity	2	2	0.0177471	1	LOC112586927;SLC19A1
GO:0070087	chromo shadow domain binding	2	2	0.0177471	1	CHAF1A;LBR
GO:0032139	dinucleotide insertion or deletion binding	2	2	0.0177471	1	LOC102403594;PCNA
GO:0000701	purine-specific mismatch base pair DNA N-glycosylase activity	2	2	0.0177471	1	LOC102403594;PCNA
GO:0003678	DNA helicase activity	2	2	0.0177471	1	MCM5;RUVBL2
GO:0005115	receptor tyrosine kinase-like orphan receptor binding	2	2	0.0177471	1	LOC112581283;WNT5A
GO:0030337	DNA polymerase processivity factor activity	2	2	0.0177471	1	LOC102403594;PCNA
GO:0051880	G-quadruplex DNA binding	2	2	0.0177471	1	BLM;PIF1
GO:0031625	ubiquitin protein ligase binding	16	139	0.0208742	1	ACTB;AURKA;CCT2;FZD5;LOC102389535;LOC102393502;LOC102394654;LOC102398705;LOC102403854;LOC102405489;LOC102408299;LOC102408956;LOC102413761;LOC112584688;NGFR;UBE2S
GO:0042826	histone deacetylase binding	6	34	0.0238101	1	CCND1;GMNN;KPNA2;LOC102410659;LOC102412383;TCF21
GO:1901363	heterocyclic compound binding	10	71	0.0246057	1	ACTG1;DDX23;DDX51;HSPA8;LIG1;LOC102399969;LOC102405800;LOC112579162;RUNX3;TOP2A
GO:0097159	organic cyclic compound binding	10	73	0.026315	1	ACTG1;DDX23;DDX51;HSPA8;LIG1;LOC102399969;LOC102405800;LOC112579162;RUNX3;TOP2A
GO:0042162	telomeric DNA binding	3	9	0.0269992	1	HNRNPD;LOC102397285;LOC102403143
GO:0019955	cytokine binding	3	9	0.0269992	1	CNTFR;KIT;NOG
GO:0046974	histone methyltransferase activity (H3-K9 specific)	2	3	0.0284764	1	SUV39H1;SUV39H2
GO:0043141	ATP-dependent 5'-3' DNA helicase activity	2	3	0.0284764	1	PIF1;RUVBL1
GO:0035939	microsatellite binding	2	3	0.0284764	1	HEY1;HEYL
GO:0015018	galactosylgalactosylxylosylprotein 3-beta-glucuronosyltransferase activity	2	3	0.0284764	1	B3GAT1;B3GAT2
GO:0003688	DNA replication origin binding	2	3	0.0284764	1	CDC45;MCM5
GO:0030621	U4 snRNA binding	2	3	0.0284764	1	DDX39B;SNU13
GO:0003714	transcription corepressor activity	7	47	0.0315681	1	C1QBP;CCND1;CITED2;ELK3;GMNN;LMCD1;NOC2L
GO:0031490	chromatin DNA binding	5	27	0.0323285	1	FOXC2;GRHL1;INSM1;LOC102410341;LOC102410659
GO:0030374	ligand-dependent nuclear receptor transcription coactivator activity	4	18	0.0328883	1	HMGA1;LOC102409101;PPRC1;PSMC3IP
GO:0018024	histone-lysine N-methyltransferase activity	3	10	0.0336547	1	DOT1L;EZH2;PRDM6
GO:0003682	chromatin binding	16	151	0.0406516	1	ARID5A;ATAD2;CBX2;CDC45;CITED2;DLX2;HHEX;HMGB3;LOC102403594;LOC102416346;MCM5;ORC1;PCNA;SOX15;TP73;TSHZ3
GO:0003777	microtubule motor activity	5	29	0.0407488	1	KIF14;KIF24;KIF2C;KLC2;LOC102406597
GO:0003690	double-stranded DNA binding	5	29	0.0407488	1	HMGB1;HMGB3;NEIL3;TDP1;XRCC2
GO:0016887	ATPase activity	7	50	0.0408048	1	ATAD2;KIF24;KIF2C;LOC102406597;LOC102410615;RUVBL2;SMARCA4
GO:0001671	ATPase activator activity	3	11	0.0410766	1	AHSA1;ATP1B1;ATP1B3
GO:0008109	N-acetyllactosaminide beta-1,6-N-acetylglucosaminyltransferase activity	2	4	0.0411309	1	LOC102401082;LOC112577776
GO:0004170	dUTP diphosphatase activity	2	4	0.0411309	1	DUT;LOC102413429
GO:0017108	5'-flap endonuclease activity	2	4	0.0411309	1	DNA2;FEN1
GO:0003676	nucleic acid binding	67	1432	0.0420793	1	C6H1orf194;CD38;CD83;CHAF1B;DAZAP1;DBF4;DBF4B;DCK;DHRS9;DPF1;EGR3;ERI1;FAM122B;FBXO5;FUS;GMNN;GPATCH4;GPR157;HHIP;HIVEP3;HNRNPA2B1;HNRNPM;INSC;ISG20;LOC102389038;LOC102402791;LOC102403104;LOC102403364;LOC102405841;LOC102409332;LOC102409495;LOC102412204;LOC112577601;LOC112579670;LOC112581449;LOC112582227;LOC112582700;LOC112582953;LOC112582991;LOC112585737;LOC112585738;LOC112586981;MAST1;MELK;MYEF2…
GO:0003779	actin binding	34	389	0.0422334	1	ARPC5L;CCT2;CENPH;CENPU;CEP55;CFL1;ENC1;ERLIN1;EXOSC8;GAS2L3;HMGA2;LOC102399397;LOC102399881;LOC102405522;LOC102413789;LOC112579670;LOC112581371;LOC112583623;LOC112585738;LRRC10;MARCKSL1;MICAL3;NCKAP1L;NUF2;PARVB;PCP4L1;PLEK2;RAD51;RPIA;SPC25;SRRM1;TNS4;XIRP1;ZWILCH
GO:0051082	unfolded protein binding	9	71	0.0457485	1	CCT2;CCT7;DNAJB11;DNAJB13;GRXCR2;HSPA6;LOC102389535;LOC102393502;LOC102398705
GO:0004725	protein tyrosine phosphatase activity	7	52	0.0478467	1	CDC25A;CDKN3;DUSP14;DUSP16;DUSP2;DUSP5;PTPDC1
GO:0005506	iron ion binding	3	149	0.0501908	1	LOC102399021;LOC102407599;P3H2
GO:0050221	prostaglandin-E2 9-reductase activity	2	5	0.0554591	1	LOC102415914;LOC112577706
GO:0008517	folic acid transmembrane transporter activity	2	5	0.0554591	1	LOC112586927;SLC19A1
GO:0000150	recombinase activity	2	5	0.0554591	1	LOC102413429;XRCC2
GO:0047021	15-hydroxyprostaglandin dehydrogenase (NADP+) activity	2	5	0.0554591	1	LOC102415914;LOC112577706
GO:0017150	tRNA dihydrouridine synthase activity	2	5	0.0554591	1	DUS1L;DUS3L
GO:0036002	pre-mRNA binding	2	5	0.0554591	1	PTBP1;SRSF2
GO:0003887	DNA-directed DNA polymerase activity	3	13	0.0581421	1	POLA2;POLE2;POLH
GO:0050681	androgen receptor binding	3	13	0.0581421	1	LOC102389535;LOC102398705;TCF21
GO:0044212	transcription regulatory region DNA binding	8	61	0.0581801	1	ARID5A;FOXA3;FOXC2;IKZF4;LOC112581283;SALL1;TFAP4;WNT5A
GO:0005160	transforming growth factor beta receptor binding	4	23	0.0632831	1	BMP7;GDF15;INHBA;MSTN
GO:0005216	ion channel activity	3	140	0.0676217	1	GABRE;GJC1;LOC112581377
GO:0070491	repressing transcription factor binding	3	14	0.0677344	1	GMNN;HHEX;NOC2L
GO:0046875	ephrin receptor binding	3	14	0.0677344	1	AQP1;EFNA2;EFNB2
GO:0004712	protein serine/threonine/tyrosine kinase activity	2	6	0.0712316	1	AURKA;TTK
GO:0000405	bubble DNA binding	2	6	0.0712316	1	BLM;NEIL3
GO:0030955	potassium ion binding	2	6	0.0712316	1	ATP1B1;KCNA4
GO:0008519	ammonium transmembrane transporter activity	2	6	0.0712316	1	AQP1;RHBG
GO:0042623	ATPase activity, coupled	2	6	0.0712316	1	HSPA6;LOC102393502
GO:0005178	integrin binding	4	25	0.0784702	1	ESM1;LOC102389535;LOC102398705;VWF
GO:0031994	insulin-like growth factor I binding	2	7	0.0882397	1	IGFBP3;IGFBP5
GO:0043024	ribosomal small subunit binding	2	7	0.0882397	1	LOC112580651;PTCD3
GO:0005391	sodium:potassium-exchanging ATPase activity	2	7	0.0882397	1	ATP1B1;ATP1B3
GO:0043425	bHLH transcription factor binding	2	7	0.0882397	1	IKZF4;TCF21
GO:0042813	Wnt-activated receptor activity	3	16	0.0888809	1	FZD10;FZD5;TSPAN12
GO:0004252	serine-type endopeptidase activity	2	110	0.0960002	1	LOC102413429;PCSK1
GO:0043167	ion binding	5	39	0.101001	1	ATP12A;DNA2;DUS3L;RPE65;SGO2
GO:0051015	actin filament binding	44	945	0.104352	1	ABRACL;ASRGL1;BMS1;C14H10orf113;CDK1;CENPK;CENPN;CKAP5;CLIC5;CMTM7;CRISPLD1;DCK;DNAJB13;ECT2;FAM107B;FLT1;GINS2;GREB1;HHIP;LOC102400283;LOC102409669;LOC112581449;LOC112584438;MMP17;MTSS1;NABP1;NT5DC3;ORC3;PCSK1;PKNOX1;PLPP4;PPP1R14C;PRC1;PTCD3;RAB11FIP4;RGS20;RGS3;SKA2;SLC6A6;SNRPA1;TSPAN15;UCK2;VRK1;WDR43
GO:0034512	box C/D snoRNA binding	1	1	0.109866	1	SNU13
GO:0047191	1-alkylglycerophosphocholine O-acyltransferase activity	1	1	0.109866	1	LPCAT1
GO:0030594	neurotransmitter receptor activity	1	1	0.109866	1	LOC102410528
GO:0030297	transmembrane receptor protein tyrosine kinase activator activity	1	1	0.109866	1	GREM1
GO:0097177	mitochondrial ribosome binding	1	1	0.109866	1	C1QBP
GO:0004152	dihydroorotate dehydrogenase activity	1	1	0.109866	1	DHODH
GO:0017005	3'-tyrosyl-DNA phosphodiesterase activity	1	1	0.109866	1	TDP1
GO:0043142	single-stranded DNA-dependent ATPase activity	1	1	0.109866	1	DNA2
GO:0043140	ATP-dependent 3'-5' DNA helicase activity	1	1	0.109866	1	BLM
GO:0016670	oxidoreductase activity, acting on a sulfur group of donors, oxygen as acceptor	1	1	0.109866	1	PCYOX1L
GO:0048406	nerve growth factor binding	1	1	0.109866	1	NGFR
GO:0009008	DNA-methyltransferase activity	1	1	0.109866	1	DNMT3B
GO:0008853	exodeoxyribonuclease III activity	1	1	0.109866	1	TREX1
GO:0003876	AMP deaminase activity	1	1	0.109866	1	AMPD3
GO:0004067	asparaginase activity	1	1	0.109866	1	ASRGL1
GO:0032452	histone demethylase activity	1	1	0.109866	1	PRSS12
GO:0004798	thymidylate kinase activity	1	1	0.109866	1	DTYMK
GO:0045031	ATP-activated adenosine receptor activity	1	1	0.109866	1	LOC102410528
GO:0010521	telomerase inhibitor activity	1	1	0.109866	1	PIF1
GO:0008176	tRNA (guanine-N7-)-methyltransferase activity	1	1	0.109866	1	WDR4
GO:0008179	adenylate cyclase binding	1	1	0.109866	1	ADRB2
GO:0071617	lysophospholipid acyltransferase activity	1	1	0.109866	1	MBOAT7
GO:0045322	unmethylated CpG binding	1	1	0.109866	1	HMGB1
GO:0003830	beta-1,4-mannosylglycoprotein 4-beta-N-acetylglucosaminyltransferase activity	1	1	0.109866	1	MGAT3
GO:0008798	beta-aspartyl-peptidase activity	1	1	0.109866	1	ASRGL1
GO:0019797	procollagen-proline 3-dioxygenase activity	1	1	0.109866	1	P3H2
GO:0070053	thrombospondin receptor activity	1	1	0.109866	1	SDC4
GO:0070699	type II activin receptor binding	1	1	0.109866	1	INHBA
GO:0045505	dynein intermediate chain binding	1	1	0.109866	1	DNAAF5
GO:0031716	calcitonin receptor binding	1	1	0.109866	1	LOC102406721
GO:0047840	dCTP diphosphatase activity	1	1	0.109866	1	DCTPP1
GO:0004850	uridine phosphorylase activity	1	1	0.109866	1	UPP1
GO:0032407	MutSalpha complex binding	1	1	0.109866	1	TREX1
GO:0047409	alkenylglycerophosphoethanolamine hydrolase activity	1	1	0.109866	1	TMEM86B
GO:0047408	alkenylglycerophosphocholine hydrolase activity	1	1	0.109866	1	TMEM86B
GO:0004590	orotidine-5'-phosphate decarboxylase activity	1	1	0.109866	1	UMPS
GO:0044877	protein-containing complex binding	1	1	0.109866	1	SMC1A
GO:0030984	kininogen binding	1	1	0.109866	1	C1QBP
GO:0016846	carbon-sulfur lyase activity	1	1	0.109866	1	CENPV
GO:0030184	nitric oxide transmembrane transporter activity	1	1	0.109866	1	AQP1
GO:0004008	copper-exporting ATPase activity	1	1	0.109866	1	ATP7B
GO:0030023	extracellular matrix constituent conferring elasticity	1	1	0.109866	1	EMILIN1
GO:0015349	thyroid hormone transmembrane transporter activity	1	1	0.109866	1	SLCO4A1
GO:0008297	single-stranded DNA exodeoxyribonuclease activity	1	1	0.109866	1	MGME1
GO:0035614	snRNA stem-loop binding	1	1	0.109866	1	SNRPA
GO:0035379	carbon dioxide transmembrane transporter activity	1	1	0.109866	1	AQP1
GO:0031690	adrenergic receptor binding	1	1	0.109866	1	C1QBP
GO:0015196	L-tryptophan transmembrane transporter activity	1	1	0.109866	1	SLC7A5
GO:0034041	sterol-transporting ATPase activity	1	1	0.109866	1	ABCG4
GO:0008160	protein tyrosine phosphatase activator activity	1	1	0.109866	1	IGFBP3
GO:0004046	aminoacylase activity	1	1	0.109866	1	CAT
GO:0030377	urokinase plasminogen activator receptor activity	1	1	0.109866	1	PLAUR
GO:0047159	1-alkenylglycerophosphocholine O-acyltransferase activity	1	1	0.109866	1	LPCAT1
GO:0030273	melanin-concentrating hormone receptor activity	1	1	0.109866	1	MCHR1
GO:0051908	double-stranded DNA 5'-3' exodeoxyribonuclease activity	1	1	0.109866	1	EXO1
GO:0010997	anaphase-promoting complex binding	1	1	0.109866	1	CLSPN
GO:0043008	ATP-dependent protein binding	1	1	0.109866	1	DDX39B
GO:0015056	corticotrophin-releasing factor receptor activity	1	1	0.109866	1	CRHR2
GO:0005020	stem cell factor receptor activity	1	1	0.109866	1	KIT
GO:0008120	ceramide glucosyltransferase activity	1	1	0.109866	1	UGCG
GO:0004588	orotate phosphoribosyltransferase activity	1	1	0.109866	1	UMPS
GO:0005008	hepatocyte growth factor-activated receptor activity	1	1	0.109866	1	MET
GO:0032556	pyrimidine deoxyribonucleotide binding	1	1	0.109866	1	DCTPP1
GO:0004766	spermidine synthase activity	1	1	0.109866	1	SRM
GO:0004769	steroid delta-isomerase activity	1	1	0.109866	1	LOC102413429
GO:0050683	AF-1 domain binding	1	1	0.109866	1	HEYL
GO:0097108	hedgehog family protein binding	1	1	0.109866	1	HHIP
GO:0004797	thymidine kinase activity	1	1	0.109866	1	TK1
GO:0004941	beta2-adrenergic receptor activity	1	1	0.109866	1	ADRB2
GO:0009378	four-way junction helicase activity	1	1	0.109866	1	BLM
GO:0005330	dopamine:sodium symporter activity	1	1	0.109866	1	LPCAT1
GO:0048256	flap endonuclease activity	1	1	0.109866	1	EXO1
GO:0004055	argininosuccinate synthase activity	1	1	0.109866	1	ASS1
GO:0005127	ciliary neurotrophic factor receptor binding	1	1	0.109866	1	CLCF1
GO:0043914	NADPH:sulfur oxidoreductase activity	1	1	0.109866	1	MICAL3
GO:0004751	ribose-5-phosphate isomerase activity	1	1	0.109866	1	RPIA
GO:0070878	primary miRNA binding	1	1	0.109866	1	DGCR8
GO:0004137	deoxycytidine kinase activity	1	1	0.109866	1	DCK
GO:0015192	L-phenylalanine transmembrane transporter activity	1	1	0.109866	1	SLC7A5
GO:0015190	L-leucine transmembrane transporter activity	1	1	0.109866	1	SLC7A5
GO:0019208	phosphatase regulator activity	1	1	0.109866	1	MTMR12
GO:0033829	O-fucosylpeptide 3-beta-N-acetylglucosaminyltransferase activity	1	1	0.109866	1	MFNG
GO:0016722	oxidoreductase activity, oxidizing metal ions	1	1	0.109866	1	LOC102413429
GO:0005275	amine transmembrane transporter activity	1	1	0.109866	1	SLC22A16
GO:0005171	hepatocyte growth factor receptor binding	1	1	0.109866	1	ESM1
GO:0047290	(alpha-N-acetylneuraminyl-2,3-beta-galactosyl-1,3)-N-acetyl-galactosaminide 6-alpha-sialyltransferase activity	1	1	0.109866	1	ST6GALNAC4
GO:0047291	lactosylceramide alpha-2,3-sialyltransferase activity	1	1	0.109866	1	ST3GAL5
GO:0043515	kinetochore binding	1	1	0.109866	1	CENPH
GO:0000978	RNA polymerase II proximal promoter sequence-specific DNA binding	14	150	0.123029	1	ACTB;ARID3B;ELK3;FOSL1;GRHL1;HHEX;LOC102400686;MYBL2;MYF5;NFE2L3;POU3F2;TP73;ZIC3;ZNF536
GO:0008139	nuclear localization sequence binding	2	9	0.125221	1	KPNA2;LOC102412383
GO:0015631	tubulin binding	2	9	0.125221	1	CENPJ;STMN1
GO:0005179	hormone activity	7	65	0.126672	1	CRHR2;INHBA;LOC102406721;METRNL;STC1;STC2;TOR2A
GO:0004888	transmembrane signaling receptor activity	1	72	0.129776	1	SEMA4D
GO:0016705	oxidoreductase activity, acting on paired donors, with incorporation or reduction of molecular oxygen	1	73	0.129884	1	LOC102407599
GO:0008565	protein transporter activity	4	31	0.133434	1	AP1S1;KPNA2;LOC102412383;XPO6
GO:0030971	receptor tyrosine kinase binding	5	170	0.136179	1	LOC102403594;LOC102409495;LOC112580642;LOC112583463;PCNA
GO:0019899	enzyme binding	8	74	0.141397	1	CABYR;CAT;HMGA1;HSPA6;LOC102392520;STC2;TSPAN15;XRCC1
GO:0050840	extracellular matrix binding	2	10	0.144865	1	LOC112587863;THBS1
GO:0004090	carbonyl reductase (NADPH) activity	2	10	0.144865	1	LOC102415914;LOC112577706
GO:0005351	carbohydrate:proton symporter activity	2	10	0.144865	1	SLC2A1;SLC35A4
GO:0016779	nucleotidyltransferase activity	2	10	0.144865	1	POLD1;TENT4A
GO:0005201	extracellular matrix structural constituent	2	10	0.144865	1	COL27A1;FBN3
GO:0001968	fibronectin binding	2	10	0.144865	1	IGFBP3;IGFBP5
GO:0045296	cadherin binding	43	905	0.149541	1	ABRACL;ASRGL1;BMS1;C14H10orf113;CDK1;CENPK;CENPN;CKAP5;CLIC5;CMTM7;CRISPLD1;DCK;DNAJB13;ECT2;FAM107B;FLT1;GINS2;GREB1;HHIP;LOC102400283;LOC102409669;LOC112581449;LOC112584438;MMP17;NABP1;NT5DC3;ORC3;PCSK1;PKNOX1;PLPP4;PPP1R14C;PRC1;PTCD3;RAB11FIP4;RGS20;RGS3;SKA2;SLC6A6;SNRPA1;TSPAN15;UCK2;VRK1;WDR43
GO:0005528	FK506 binding	3	21	0.151454	1	BCAS2;FKBP4;TTC9B
GO:0005251	delayed rectifier potassium channel activity	3	21	0.151454	1	KCNA3;KCNB1;KCNB2
GO:0030229	very-low-density lipoprotein particle receptor activity	1	2	0.160189	1	LRP8
GO:0044323	retinoic acid-responsive element binding	1	2	0.160189	1	ZNF536
GO:0034511	U3 snoRNA binding	1	2	0.160189	1	SNU13
GO:0004897	ciliary neurotrophic factor receptor activity	1	2	0.160189	1	CNTFR
GO:0008569	ATP-dependent microtubule motor activity, minus-end-directed	1	2	0.160189	1	KIFC1
GO:0008568	microtubule-severing ATPase activity	1	2	0.160189	1	FIGNL1
GO:0032182	ubiquitin-like protein binding	1	2	0.160189	1	KCNB1
GO:0030957	Tat protein binding	1	2	0.160189	1	ACTB
GO:0034736	cholesterol O-acyltransferase activity	1	2	0.160189	1	SOAT2
GO:0004962	endothelin receptor activity	1	2	0.160189	1	EDNRB
GO:0016597	amino acid binding	1	2	0.160189	1	ASS1
GO:0019829	cation-transporting ATPase activity	1	2	0.160189	1	ATP12A
GO:0003839	gamma-glutamylcyclotransferase activity	1	2	0.160189	1	GGCT
GO:0016709	oxidoreductase activity, acting on paired donors, with incorporation or reduction of molecular oxygen, NAD(P)H as one donor, and incorporation of one atom of oxygen	1	2	0.160189	1	MICAL3
GO:0051575	5'-deoxyribose-5-phosphate lyase activity	1	2	0.160189	1	HMGA1
GO:0001785	prostaglandin J receptor activity	1	2	0.160189	1	PTGDR
GO:0033743	peptide-methionine (R)-S-oxide reductase activity	1	2	0.160189	1	HS3ST6
GO:0008467	[heparan sulfate]-glucosamine 3-sulfotransferase 1 activity	1	2	0.160189	1	HS3ST6
GO:0051425	PTB domain binding	1	2	0.160189	1	NUP62
GO:0045145	single-stranded DNA 5'-3' exodeoxyribonuclease activity	1	2	0.160189	1	EXO1
GO:0000293	ferric-chelate reductase activity	1	2	0.160189	1	LOC102411899
GO:0008046	axon guidance receptor activity	1	2	0.160189	1	GFRA3
GO:0042781	3'-tRNA processing endoribonuclease activity	1	2	0.160189	1	LOC112583718
GO:0017056	structural constituent of nuclear pore	1	2	0.160189	1	NUP62
GO:0015226	carnitine transmembrane transporter activity	1	2	0.160189	1	SLC22A16
GO:0008296	3'-5'-exodeoxyribonuclease activity	1	2	0.160189	1	TREX1
GO:0004956	prostaglandin D receptor activity	1	2	0.160189	1	PTGDR
GO:0072354	histone kinase activity (H3-T3 specific)	1	2	0.160189	1	HASPIN
GO:0016628	oxidoreductase activity, acting on the CH-CH group of donors, NAD or NADP as acceptor	1	2	0.160189	1	LBR
GO:0016308	1-phosphatidylinositol-4-phosphate 5-kinase activity	1	2	0.160189	1	PIP5KL1
GO:0004096	catalase activity	1	2	0.160189	1	CAT
GO:0003823	antigen binding	1	2	0.160189	1	TGFB1
GO:0017151	DEAD/H-box RNA helicase binding	1	2	0.160189	1	SP7
GO:0004908	interleukin-1 receptor activity	1	2	0.160189	1	IL1RL1
GO:0036310	annealing helicase activity	1	2	0.160189	1	BLM
GO:0000171	ribonuclease MRP activity	1	2	0.160189	1	POP1
GO:0004014	adenosylmethionine decarboxylase activity	1	2	0.160189	1	AMD1
GO:0043139	5'-3' DNA helicase activity	1	2	0.160189	1	DNA2
GO:0043138	3'-5' DNA helicase activity	1	2	0.160189	1	CDC45
GO:0004835	tubulin-tyrosine ligase activity	1	2	0.160189	1	LOC102409483
GO:0019810	putrescine binding	1	2	0.160189	1	AMD1
GO:0047223	beta-1,3-galactosyl-O-glycosyl-glycoprotein beta-1,3-N-acetylglucosaminyltransferase activity	1	2	0.160189	1	LOC102408508
GO:0019104	DNA N-glycosylase activity	1	2	0.160189	1	NEIL3
GO:0003924	GTPase activity	16	182	0.160524	1	LOC102394654;LOC102395735;LOC102397525;LOC102400795;LOC102403864;LOC102408299;LOC102408956;LOC112579865;LOC112584592;LOC112584688;LOC112587943;RAN;TUBB2A;TUBB4A;TUBB4B;TUBB6
GO:0003906	DNA-(apurinic or apyrimidinic site) endonuclease activity	2	11	0.165085	1	HMGA1;NEIL3
GO:0023026	MHC class II protein complex binding	2	11	0.165085	1	ATP1B1;LOC102393502
GO:0005184	neuropeptide hormone activity	2	11	0.165085	1	NTS;VGF
GO:0004518	nuclease activity	2	11	0.165085	1	DNASE1;GEN1
GO:0000175	3'-5'-exoribonuclease activity	2	11	0.165085	1	ERI1;LOC102412204
GO:0005496	steroid binding	2	11	0.165085	1	ESR2;PAQR8
GO:0035035	histone acetyltransferase binding	2	11	0.165085	1	LOC102403594;PCNA
GO:0004896	cytokine receptor activity	3	22	0.165315	1	IL21R;LOC102410728;MRPS15
GO:0008144	drug binding	3	22	0.165315	1	ATP1B1;DCK;DHFR
GO:0002039	p53 binding	3	22	0.165315	1	BLM;SMYD2;TP73
GO:0017147	Wnt-protein binding	3	22	0.165315	1	FZD10;FZD5;PORCN
GO:0005507	copper ion binding	4	34	0.165475	1	AOC2;ATP7B;IL1A;LOC112577606
GO:0001077	transcriptional activator activity, RNA polymerase II proximal promoter sequence-specific DNA binding	11	115	0.169873	1	ARID3B;ELK3;FOXC2;GRHL1;HEYL;MYBL2;NR4A1;POU3F2;TCF21;TP73;ZIC3
GO:0005102	signaling receptor binding	11	116	0.171531	1	CAT;CDH5;CNTFR;EDN1;LOC102405841;MTSS1;NECTIN1;PLAUR;RND1;SEMA4D;WNT16
GO:0005249	voltage-gated potassium channel activity	3	23	0.179531	1	HCN4;KCNA4;KCNAB3
GO:0005509	calcium ion binding	28	359	0.181209	1	CABYR;CDH5;CELSR1;DLK1;DLL1;DOC2B;DSG2;FBN3;HEG1;LETM1;LOC102389535;LOC102398705;LOC112587863;LPCAT1;LRP8;MATN3;MMP17;MMP3;MSI1;NOTCH1;PCDH10;PCDH17;PCDHGC4;PHF24;RASGRP3;S100A11;SYT17;THBS1
GO:0005244	voltage-gated ion channel activity	1	67	0.185342	1	CLIC5
GO:0004175	endopeptidase activity	2	12	0.185753	1	LOC112579733;MMP1
GO:0044325	ion channel binding	5	45	0.205065	1	BCAS2;CDH5;CHERP;KCNB1;LOC112581365
GO:0000976	transcription regulatory region sequence-specific DNA binding	2	13	0.206754	1	SUV39H1;SUV39H2
GO:0005104	fibroblast growth factor receptor binding	2	13	0.206754	1	FGF5;FGF7
GO:0001106	RNA polymerase II transcription corepressor activity	2	13	0.206754	1	HEYL;LOC102395728
GO:0008745	N-acetylmuramoyl-L-alanine amidase activity	1	3	0.20767	1	LOC102413429
GO:0019992	diacylglycerol binding	1	3	0.20767	1	UNC13B
GO:0035174	histone serine kinase activity	1	3	0.20767	1	AURKA
GO:0036455	iron-sulfur transferase activity	1	3	0.20767	1	LOC102391378
GO:0048407	platelet-derived growth factor binding	1	3	0.20767	1	PDGFA
GO:0019865	immunoglobulin binding	1	3	0.20767	1	VWF
GO:0003896	DNA primase activity	1	3	0.20767	1	PRIM1
GO:0016520	growth hormone-releasing hormone receptor activity	1	3	0.20767	1	MLNR
GO:0043184	vascular endothelial growth factor receptor 2 binding	1	3	0.20767	1	GREM1
GO:0070330	aromatase activity	1	3	0.20767	1	LOC102399021
GO:0047756	chondroitin 4-sulfotransferase activity	1	3	0.20767	1	CHST12
GO:0005315	inorganic phosphate transmembrane transporter activity	1	3	0.20767	1	SLC20A1
GO:0004132	dCMP deaminase activity	1	3	0.20767	1	LOC102413429
GO:0003836	beta-galactoside (CMP) alpha-2,3-sialyltransferase activity	1	3	0.20767	1	ST3GAL5
GO:0015319	sodium:inorganic phosphate symporter activity	1	3	0.20767	1	SLC20A1
GO:0004146	dihydrofolate reductase activity	1	3	0.20767	1	DHFR
GO:0031005	filamin binding	1	3	0.20767	1	HSPB7
GO:0017016	Ras GTPase binding	1	3	0.20767	1	RASGRP3
GO:0004525	ribonuclease III activity	1	3	0.20767	1	DGCR8
GO:0043274	phospholipase binding	1	3	0.20767	1	LMNB1
GO:0005267	potassium channel activity	1	3	0.20767	1	AQP1
GO:0019871	sodium channel inhibitor activity	1	3	0.20767	1	LOC112581365
GO:0016901	oxidoreductase activity, acting on the CH-OH group of donors, quinone or similar compound as acceptor	1	3	0.20767	1	HHIP
GO:0035375	zymogen binding	1	3	0.20767	1	PLAUR
GO:0030619	U1 snRNA binding	1	3	0.20767	1	SNRPA
GO:0070915	lysophosphatidic acid receptor activity	1	3	0.20767	1	LPAR2
GO:0034714	type III transforming growth factor beta receptor binding	1	3	0.20767	1	TGFB1
GO:0005114	type II transforming growth factor beta receptor binding	1	3	0.20767	1	TGFB1
GO:0046965	retinoid X receptor binding	1	3	0.20767	1	HMGA1
GO:0032422	purine-rich negative regulatory element binding	1	3	0.20767	1	ELK3
GO:0044020	histone methyltransferase activity (H4-R3 specific)	1	3	0.20767	1	PRMT1
GO:0043559	insulin binding	1	3	0.20767	1	C2CD2L
GO:0008409	5'-3' exonuclease activity	1	3	0.20767	1	FEN1
GO:0004579	dolichyl-diphosphooligosaccharide-protein glycotransferase activity	1	3	0.20767	1	RPN1
GO:0008237	metallopeptidase activity	3	26	0.223916	1	LOC112579733;MMP1;SNRPG
GO:0048038	quinone binding	2	14	0.227984	1	AOC2;HHIP
GO:0001105	RNA polymerase II transcription coactivator activity	2	14	0.227984	1	CITED2;POU3F2
GO:0004879	nuclear receptor activity	2	14	0.227984	1	NR2F1;NR4A1
GO:0000977	RNA polymerase II regulatory region sequence-specific DNA binding	2	87	0.24444	1	DLX2;OSR2
GO:0051536	iron-sulfur cluster binding	2	15	0.249351	1	DNA2;SGO2
GO:0005540	hyaluronic acid binding	2	15	0.249351	1	C1QBP;SUSD5
GO:0050220	prostaglandin-E synthase activity	1	4	0.252468	1	LOC112577749
GO:0004716	signal transducer, downstream of receptor, with protein tyrosine kinase activity	1	4	0.252468	1	KIT
GO:0017070	U6 snRNA binding	1	4	0.252468	1	DDX39B
GO:0033613	activating transcription factor binding	1	4	0.252468	1	ATOH8
GO:0005223	intracellular cGMP activated cation channel activity	1	4	0.252468	1	AQP1
GO:0031491	nucleosome binding	1	4	0.252468	1	NOC2L
GO:0048037	cofactor binding	1	4	0.252468	1	BIRC5
GO:0070700	BMP receptor binding	1	4	0.252468	1	BMP7
GO:0051379	epinephrine binding	1	4	0.252468	1	ADRB2
GO:0019531	oxalate transmembrane transporter activity	1	4	0.252468	1	SLC26A1
GO:0001515	opioid peptide activity	1	4	0.252468	1	PENK
GO:0055056	D-glucose transmembrane transporter activity	1	4	0.252468	1	SLC2A1
GO:0030284	estrogen receptor activity	1	4	0.252468	1	ESR2
GO:0004634	phosphopyruvate hydratase activity	1	4	0.252468	1	ENO1
GO:0070883	pre-miRNA binding	1	4	0.252468	1	LOC102397525
GO:0004520	endodeoxyribonuclease activity	1	4	0.252468	1	XRCC2
GO:0004983	neuropeptide Y receptor activity	1	4	0.252468	1	PROKR2
GO:0051380	norepinephrine binding	1	4	0.252468	1	ADRB2
GO:0017111	nucleoside-triphosphatase activity	1	4	0.252468	1	ERCC2
GO:0042975	peroxisome proliferator activated receptor binding	1	4	0.252468	1	HMGA1
GO:0015193	L-proline transmembrane transporter activity	1	4	0.252468	1	SLC6A7
GO:0044378	non-sequence-specific DNA binding, bending	1	4	0.252468	1	HMGB1
GO:0003756	protein disulfide isomerase activity	1	4	0.252468	1	PDIA4
GO:0005161	platelet-derived growth factor receptor binding	1	4	0.252468	1	PDGFA
GO:0008190	eukaryotic initiation factor 4E binding	1	4	0.252468	1	HHEX
GO:0001537	N-acetylgalactosamine 4-O-sulfotransferase activity	1	4	0.252468	1	CHST14
GO:0003854	3-beta-hydroxy-delta5-steroid dehydrogenase activity	1	4	0.252468	1	LOC102413429
GO:0003857	3-hydroxyacyl-CoA dehydrogenase activity	1	4	0.252468	1	LOC102413429
GO:0015095	magnesium ion transmembrane transporter activity	1	4	0.252468	1	NIPAL4
GO:0005088	Ras guanyl-nucleotide exchange factor activity	1	4	0.252468	1	RASGRP3
GO:0004931	extracellularly ATP-gated cation channel activity	1	4	0.252468	1	LOC112579865
GO:0001849	complement component C1q binding	1	4	0.252468	1	C1QBP
GO:0033300	dehydroascorbic acid transmembrane transporter activity	1	4	0.252468	1	SLC2A1
GO:0035242	protein-arginine omega-N asymmetric methyltransferase activity	1	4	0.252468	1	PRMT1
GO:0003707	steroid hormone receptor activity	3	28	0.254579	1	NR2F1;NR4A1;PAQR8
GO:0004190	aspartic-type endopeptidase activity	1	62	0.266286	1	IFITM10
GO:0008301	DNA binding, bending	2	16	0.270771	1	HHEX;HMGB3
GO:0004860	protein kinase inhibitor activity	2	16	0.270771	1	CISH;SOCS2
GO:0016874	ligase activity	11	135	0.283136	1	HMGXB3;LIG1;LOC102389195;LOC102405489;LOC112581365;RFWD3;TBC1D30;TRIM36;UBE2S;UCHL1;UHRF1
GO:0001614	purinergic nucleotide receptor activity	1	5	0.294735	1	LOC112579865
GO:0048018	receptor ligand activity	1	5	0.294735	1	GREM1
GO:0015075	ion transmembrane transporter activity	1	5	0.294735	1	SLC4A11
GO:0050431	transforming growth factor beta binding	1	5	0.294735	1	VASN
GO:0051019	mitogen-activated protein kinase binding	1	5	0.294735	1	DUSP2
GO:0051010	microtubule plus-end binding	1	5	0.294735	1	KIF2C
GO:0017046	peptide hormone binding	1	5	0.294735	1	INHBA
GO:0017127	cholesterol transporter activity	1	5	0.294735	1	ABCG4
GO:0050998	nitric-oxide synthase binding	1	5	0.294735	1	ACTB
GO:0043522	leucine zipper domain binding	1	5	0.294735	1	LOC102388956
GO:0000774	adenyl-nucleotide exchange factor activity	1	5	0.294735	1	HSPBP1
GO:0035259	glucocorticoid receptor binding	1	5	0.294735	1	FKBP4
GO:0004045	aminoacyl-tRNA hydrolase activity	1	5	0.294735	1	CENPO
GO:0035255	ionotropic glutamate receptor binding	1	5	0.294735	1	NETO1
GO:0034713	type I transforming growth factor beta receptor binding	1	5	0.294735	1	TGFB1
GO:0015301	anion:anion antiporter activity	1	5	0.294735	1	SLC26A1
GO:0031402	sodium ion binding	1	5	0.294735	1	ATP1B1
GO:0008235	metalloexopeptidase activity	1	5	0.294735	1	HAT1
GO:0001222	transcription corepressor binding	1	5	0.294735	1	LOC102395728
GO:0005113	patched binding	1	5	0.294735	1	CCNB1
GO:0003917	DNA topoisomerase type I activity	1	5	0.294735	1	TOP3A
GO:0008376	acetylgalactosaminyltransferase activity	1	5	0.294735	1	CHSY3
GO:0008574	ATP-dependent microtubule motor activity, plus-end-directed	1	5	0.294735	1	KIF18B
GO:0008266	poly(U) RNA binding	1	5	0.294735	1	MSI1
GO:0015106	bicarbonate transmembrane transporter activity	1	5	0.294735	1	SLC26A1
GO:0080025	phosphatidylinositol-3,5-bisphosphate binding	1	5	0.294735	1	CLVS2
GO:0005515	protein binding	16	202	0.29905	1	ACTG1;ACTN4;BRCA2;CALR;CDH1;CORO1A;HES4;HSP90AA1;HSPA8;ID3;LOC102395477;LOC102405800;NRM;TFAP4;TOP2A;TUBB4B
GO:0008134	transcription factor binding	9	106	0.307012	1	ARID5A;CCND1;CENPF;FHL2;FOXA3;LOC112580651;MDFI;PPRC1;TP73
GO:0000400	four-way junction DNA binding	2	18	0.313481	1	HMGB3;XRCC2
GO:0046966	thyroid hormone receptor binding	2	18	0.313481	1	LOC112581860;LOC112582227
GO:0070888	E-box binding	2	18	0.313481	1	ATOH8;TCF21
GO:0042056	chemoattractant activity	2	18	0.313481	1	HMGB1;SCG2
GO:0004674	protein serine/threonine kinase activity	9	109	0.317171	1	CAMK1G;LOC112580651;MAST1;MAST4;MASTL;NEK2;PLK4;RIPK4;WEE1
GO:0005096	GTPase activator activity	6	69	0.318947	1	RANGAP1;RASGRP3;RGS10;RGS16;RGS20;SIPA1L3
GO:0004672	protein kinase activity	13	163	0.322179	1	AURKB;BRSK1;BRSK2;CCND1;CDK2;CHEK1;FGFR3;HUNK;LOC102410929;LOC112581371;MAP2K3;NMU;SURF2
GO:0003729	mRNA binding	6	70	0.325317	1	C1QBP;CELF4;DHFR;LOC102389535;LOC102398705;TRA2B
GO:0005543	phospholipid binding	27	375	0.32706	1	ASRGL1;CCT2;CENPH;CENPU;CEP55;ERLIN1;EXOSC8;FAM107B;HMGA2;LOC102399397;LOC102405522;LOC102413789;LOC112579670;LOC112581371;LOC112583623;LOC112585738;NCKAP1L;NUF2;PCP4L1;PKNOX1;PLEK2;RAD51;RPIA;SPC25;SRRM1;WDR43;ZWILCH
GO:0001228	transcriptional activator activity, RNA polymerase II transcription regulatory region sequence-specific DNA binding	4	42	0.329913	1	DLX2;MAFF;MYF5;OSR2
GO:0005525	GTP binding	22	301	0.332506	1	ARL9;FKBP4;LOC102394654;LOC102395735;LOC102397525;LOC102400795;LOC102403864;LOC102408299;LOC102408956;LOC112579865;LOC112584592;LOC112584688;LOC112587943;RABL3;RAN;RASD2;RHOV;RND1;TUBB2A;TUBB4A;TUBB4B;TUBB6
GO:0008061	chitin binding	1	6	0.334615	1	FIBCD1
GO:0050786	RAGE receptor binding	1	6	0.334615	1	HMGB1
GO:0051393	alpha-actinin binding	1	6	0.334615	1	LRRC10
GO:0071949	FAD binding	1	6	0.334615	1	MICAL3
GO:0031681	G-protein beta-subunit binding	1	6	0.334615	1	RASD2
GO:0005149	interleukin-1 receptor binding	1	6	0.334615	1	IL1A
GO:0004568	chitinase activity	1	6	0.334615	1	LOC102413429
GO:0048027	mRNA 5'-UTR binding	1	6	0.334615	1	LOC112586468
GO:0008499	UDP-galactose:beta-N-acetylglucosamine beta-1,3-galactosyltransferase activity	1	6	0.334615	1	B3GAT1
GO:0004857	enzyme inhibitor activity	1	6	0.334615	1	HSPBP1
GO:0019870	potassium channel inhibitor activity	1	6	0.334615	1	LOC112581365
GO:0015129	lactate transmembrane transporter activity	1	6	0.334615	1	LOC102405458
GO:0010485	H4 histone acetyltransferase activity	1	6	0.334615	1	HAT1
GO:0016504	peptidase activator activity	1	6	0.334615	1	FGL2
GO:0008271	secondary active sulfate transmembrane transporter activity	1	6	0.334615	1	SLC26A1
GO:0000982	transcription factor activity, RNA polymerase II proximal promoter sequence-specific DNA binding	1	6	0.334615	1	FOSL1
GO:0005544	calcium-dependent phospholipid binding	2	19	0.334648	1	DOC2B;SYT17
GO:0016853	isomerase activity	2	20	0.355617	1	LRR1;PGAM1
GO:0019903	protein phosphatase binding	2	20	0.355617	1	CDH5;NEK2
GO:0019905	syntaxin binding	2	20	0.355617	1	DOC2B;SYT17
GO:0020037	heme binding	5	139	0.36189	1	CAT;DGCR8;LOC102399021;LOC102407599;STC2
GO:0004222	metalloendopeptidase activity	8	200	0.362348	1	ADAMTS1;ADAMTS3;LOC112579098;LOC112583463;LOC112585161;MMP17;MMP3;THOP1
GO:0000049	tRNA binding	1	51	0.368568	1	PSTK
GO:0000287	magnesium ion binding	7	86	0.370045	1	DCTPP1;DUT;ENO1;FEN1;MAST1;MAST4;WEE1
GO:0046975	histone methyltransferase activity (H3-K36 specific)	1	7	0.372241	1	SMYD2
GO:0010181	FMN binding	1	7	0.372241	1	CREG2
GO:0008408	3'-5' exonuclease activity	1	7	0.372241	1	POLD1
GO:0050501	hyaluronan synthase activity	1	7	0.372241	1	HAS2
GO:0044548	S100 protein binding	1	7	0.372241	1	S100A11
GO:0004526	ribonuclease P activity	1	7	0.372241	1	POP1
GO:0004521	endoribonuclease activity	1	7	0.372241	1	NOB1
GO:0015347	sodium-independent organic anion transmembrane transporter activity	1	7	0.372241	1	SLCO4A1
GO:0004553	hydrolase activity, hydrolyzing O-glycosyl compounds	1	7	0.372241	1	KLB
GO:0030552	cAMP binding	1	7	0.372241	1	HCN4
GO:0008191	metalloendopeptidase inhibitor activity	1	7	0.372241	1	FETUB
GO:0008375	acetylglucosaminyltransferase activity	1	7	0.372241	1	GCNT1
GO:0004129	cytochrome-c oxidase activity	1	54	0.373193	1	LOC102391576
GO:0017124	SH3 domain binding	2	21	0.376343	1	PTTG1;SH3BGRL2
GO:0005254	chloride channel activity	2	21	0.376343	1	CLIC5;SLC26A1
GO:0050661	NADP binding	2	21	0.376343	1	CAT;DHFR
GO:0019901	protein kinase binding	12	153	0.393717	1	AURKA;CCNA2;CCNB1;CCND1;CDC25A;CDKN2C;CENPJ;ERRFI1;FBXO5;FZD5;LOC112586813;TP73
GO:0005518	collagen binding	2	22	0.396788	1	PDGFA;VWF
GO:0004722	protein serine/threonine phosphatase activity	2	22	0.396788	1	CDKN3;PPM1G
GO:0046983	protein dimerization activity	8	99	0.397075	1	ATOH8;BHLHE22;HEY1;ID1;MESP2;MXD3;MYF5;TCF21
GO:1990226	histone methyltransferase binding	1	8	0.407741	1	LOC102392761
GO:0051879	Hsp90 protein binding	1	8	0.407741	1	NASP
GO:0001054	RNA polymerase I activity	1	8	0.407741	1	POLR1A
GO:0071837	HMG box domain binding	1	8	0.407741	1	HHEX
GO:0005031	tumor necrosis factor-activated receptor activity	1	8	0.407741	1	NGFR
GO:0008131	primary amine oxidase activity	1	8	0.407741	1	AOC2
GO:0004177	aminopeptidase activity	1	8	0.407741	1	HAT1
GO:0000993	RNA polymerase II core binding	1	8	0.407741	1	SMYD2
GO:0017154	semaphorin receptor activity	1	8	0.407741	1	MET
GO:0015293	symporter activity	1	8	0.407741	1	SLC5A3
GO:0003700	DNA binding transcription factor activity	23	321	0.40847	1	ATOH8;CITED2;E2F1;E2F2;E2F4;EGR3;ESR2;FOXL1;FOXM1;FOXS1;HEY1;IKZF4;INSM1;IRF5;LOC102401116;LOC112581283;POU3F1;SALL1;SMAD7;TFAP4;WNT5A;ZNF367;ZNF483
GO:0001594	trace-amine receptor activity	4	112	0.418109	1	EMP2;LOC112585738;SNRPG;WDR4
GO:0008201	heparin binding	5	62	0.429624	1	FGF7;LOC102395728;LOC112587863;MSTN;THBS1
GO:0003964	RNA-directed DNA polymerase activity	174	2746	0.437547	1	ADAMTS3;ADGRG2;AGO2;ANLN;ANXA3;ATP1B1;B3GAT2;BICD1;BMS1;BORA;C15H8orf34;C5H11orf98;C7H4orf17;CACHD1;CCDC39;CCNB1;CCNB3;CD38;CD83;CDC20B;CDC23;CDC25A;CDH2;CENPK;CEP128;CEP135;CEP83;CHAF1B;CIT;CKAP5;CLIC5;CLSPN;CLVS2;CNKSR2;DIAPH3;DLGAP5;DNAH11;DNAJB11;DNER;E2F7;ECT2;EDNRB;EFR3B;EMP2;F13A1;FAM107B;FAM163A;FGF7;FHL2;FLT1;FNTB;FRMD4B;GLDN;HHIP;HK1;HK2;HMGA2;HUNK;ITGB8;KIF11;KIF14;KIF18B;KNTC1;LAMC3;L…
GO:0015254	glycerol channel activity	1	9	0.441235	1	AQP1
GO:0070064	proline-rich region binding	1	9	0.441235	1	CCND1
GO:0070403	NAD+ binding	1	9	0.441235	1	LOC102413429
GO:0043015	gamma-tubulin binding	1	9	0.441235	1	LOC112578533
GO:0019894	kinesin binding	1	9	0.441235	1	ACTB
GO:0004003	ATP-dependent DNA helicase activity	1	9	0.441235	1	MCM6
GO:0005159	insulin-like growth factor receptor binding	1	9	0.441235	1	SOCS2
GO:0008094	DNA-dependent ATPase activity	1	9	0.441235	1	XRCC2
GO:0004602	glutathione peroxidase activity	1	9	0.441235	1	GPX2
GO:0015485	cholesterol binding	1	9	0.441235	1	SOAT2
GO:0051219	phosphoprotein binding	1	9	0.441235	1	FKBP4
GO:0000983	transcription factor activity, RNA polymerase II core promoter sequence-specific DNA binding	1	9	0.441235	1	HEYL
GO:0051020	GTPase binding	1	9	0.441235	1	BNIP3
GO:0061631	ubiquitin conjugating enzyme activity	1	9	0.441235	1	UBE2S
GO:0004867	serine-type endopeptidase inhibitor activity	2	72	0.443442	1	LOC102400278;LOC102403078
GO:0001104	RNA polymerase II transcription cofactor activity	3	33	0.455882	1	LOC112581860;LOC112582227;PPRC1
GO:0000980	RNA polymerase II distal enhancer sequence-specific DNA binding	3	34	0.464676	1	ACTB;ARID3B;LOC102400686
GO:0015250	water channel activity	1	10	0.472837	1	AQP1
GO:0042166	acetylcholine binding	1	10	0.472837	1	CHRNA3
GO:0004181	metallocarboxypeptidase activity	1	10	0.472837	1	HMGN2
GO:0055131	C3HC4-type RING finger domain binding	1	10	0.472837	1	LOC102393502
GO:0008198	ferrous iron binding	1	10	0.472837	1	LOC102391378
GO:0015464	acetylcholine receptor activity	1	10	0.472837	1	CHRNA3
GO:0008158	hedgehog receptor activity	1	10	0.472837	1	PTCH1
GO:0008270	zinc ion binding	48	720	0.473266	1	ADAMTS1;ADAMTS3;ADAT3;BIRC5;BRPF1;DBF4;DPF1;ESR2;FAM122B;FBXO5;FHL2;FUS;HHIP;HMGN2;LHX2;LMCD1;LOC102389195;LOC102398482;LOC102413429;LOC112582953;LOC112582991;LOC112583627;LOC112586123;MICAL3;MMP17;MMP3;NEBL;NEIL3;NR2F1;NR4A1;NUP153;PHF19;PHF21B;PHRF1;POLR1A;PRSS12;RFWD3;RNF122;SRSF7;SUV39H1;SUV39H2;TBC1D30;TK1;TOP3A;TRIM36;UHRF1;ZFAND2A;ZYX
GO:0004197	cysteine-type endopeptidase activity	3	35	0.473822	1	ATG4D;ESPL1;LOC112578105
GO:0016787	hydrolase activity	6	144	0.478499	1	DDX23;ENTPD3;FURIN;LOC102398482;TEX15;WDFY4
GO:0005215	transporter activity	6	148	0.480846	1	CLVS2;FABP5;LOC102396043;LOC102413761;SLC2A3;SLCO5A1
GO:0004386	helicase activity	3	36	0.483276	1	ERCC6L;LOC102413429;MCM2
GO:0005125	cytokine activity	11	151	0.493282	1	BMP7;CLCF1;CSF1;GDF15;GREM1;IL1A;INHBA;LOC112581283;MSTN;SCG2;WNT5A
GO:0019855	calcium channel inhibitor activity	1	11	0.502652	1	BCAS2
GO:0004745	retinol dehydrogenase activity	1	11	0.502652	1	RDH12
GO:0001056	RNA polymerase III activity	1	11	0.502652	1	POLR3H
GO:0016493	C-C chemokine receptor activity	1	11	0.502652	1	GPR75
GO:0005328	neurotransmitter:sodium symporter activity	1	11	0.502652	1	SLC6A7
GO:0004861	cyclin-dependent protein serine/threonine kinase inhibitor activity	1	11	0.502652	1	CDKN2C
GO:0031418	L-ascorbic acid binding	1	11	0.502652	1	P3H2
GO:0042605	peptide antigen binding	1	12	0.530783	1	SLC7A5
GO:0004715	non-membrane spanning protein tyrosine kinase activity	1	12	0.530783	1	WEE1
GO:0008047	enzyme activator activity	1	12	0.530783	1	NCKAP1L
GO:0045028	G-protein coupled purinergic nucleotide receptor activity	1	12	0.530783	1	LOC102410528
GO:0030276	clathrin binding	1	12	0.530783	1	SYT17
GO:0008022	protein C-terminus binding	4	48	0.538034	1	ATP1B1;LOC102397285;LOC102403143;TBC1D30
GO:0046332	SMAD binding	1	13	0.557323	1	CITED2
GO:0043027	cysteine-type endopeptidase inhibitor activity involved in apoptotic process	1	13	0.557323	1	BIRC5
GO:0001078	transcriptional repressor activity, RNA polymerase II proximal promoter sequence-specific DNA binding	4	52	0.557936	1	HHEX;NFE2L3;TCF21;ZNF536
GO:0005248	voltage-gated sodium channel activity	5	124	0.562887	1	LOC102405841;LOC112578174;LOC112582227;LOC112587605;SCN5A
GO:0008146	sulfotransferase activity	1	14	0.582364	1	HS3ST1
GO:0001205	transcriptional activator activity, RNA polymerase II distal enhancer sequence-specific DNA binding	1	14	0.582364	1	ARID3B
GO:0004527	exonuclease activity	1	14	0.582364	1	LOC102413429
GO:0000062	fatty-acyl-CoA binding	1	14	0.582364	1	SOAT2
GO:0005164	tumor necrosis factor receptor binding	1	14	0.582364	1	TNFSF13B
GO:0043395	heparan sulfate proteoglycan binding	2	62	0.585549	1	LOC112585738;SMYD2
GO:0005198	structural molecule activity	6	142	0.589143	1	CLDN15;COL15A1;KRT80;LMNB1;LOC102390981;WDFY4
GO:0051539	4 iron, 4 sulfur cluster binding	1	15	0.605989	1	LOC102391378
GO:0003899	DNA-directed 5'-3' RNA polymerase activity	1	15	0.605989	1	POLR2E
GO:0003730	mRNA 3'-UTR binding	1	15	0.605989	1	LOC112586468
GO:0019789	SUMO transferase activity	1	15	0.605989	1	LOC102403854
GO:0003774	motor activity	2	23	0.650177	1	CGN;LOC102400686
GO:0051117	ATPase binding	2	23	0.650177	1	ATP1B1;ATP1B3
GO:0015035	protein disulfide oxidoreductase activity	2	24	0.656758	1	CHCHD4;GLRX5
GO:0004004	ATP-dependent RNA helicase activity	2	25	0.663713	1	DDX39B;LOC102412085
GO:0003705	transcription factor activity, RNA polymerase II distal enhancer sequence-specific binding	2	25	0.663713	1	FOXC2;MYF5
GO:0008233	peptidase activity	4	100	0.666906	1	KAZALD1;NMU;PLAU;SRM
GO:0000979	RNA polymerase II core promoter sequence-specific DNA binding	2	26	0.670981	1	HEYL;LOC102400686
GO:0004402	histone acetyltransferase activity	2	26	0.670981	1	BRCA2;TEX30
GO:0008138	protein tyrosine/serine/threonine phosphatase activity	2	26	0.670981	1	CDKN3;PTPDC1
GO:0019900	kinase binding	2	26	0.670981	1	CDC6;RASGRP3
GO:0030145	manganese ion binding	2	27	0.678503	1	FEN1;LOC112580651
GO:0004869	cysteine-type endopeptidase inhibitor activity	2	27	0.678503	1	FETUB;PTTG1
GO:0016791	phosphatase activity	2	28	0.686228	1	ACP1;DUSP4
GO:0003725	double-stranded RNA binding	2	28	0.686228	1	DGCR8;ILF3
GO:0016740	transferase activity	8	115	0.692649	1	DNMT1;ESCO2;GRK6;LOC102413429;NTRK1;POC1A;SELE;SPEG
GO:0050660	flavin adenine dinucleotide binding	2	29	0.694108	1	DUS1L;FOXRED2
GO:0004842	ubiquitin-protein transferase activity	8	117	0.695439	1	BIRC5;DTL;LOC102393823;LOC102410130;LOC112581365;PRPF19;TRIM36;UBE2T
GO:0043565	sequence-specific DNA binding	17	263	0.69652	1	ESR2;ETV3L;FOXA3;FOXC2;FOXL1;FOXM1;FOXS1;GATA2;HOXD1;IKZF4;IRX5;LHX2;MAFF;NR2F1;NR4A1;POU3F1;SALL1
GO:0009055	electron transfer activity	1	34	0.721091	1	GLRX5
GO:0035091	phosphatidylinositol binding	1	38	0.724785	1	ARHGAP33
GO:0008199	ferric iron binding	1	41	0.73145	1	LOC102413429
GO:0005516	calmodulin binding	3	41	0.737365	1	ASPM;MARCKSL1;NRGN
GO:0004519	endonuclease activity	24	377	0.743034	1	ATP1B1;BICD1;CCNB3;CENPK;CEP135;E2F7;EDNRB;EME1;GLDN;HK1;HK2;ITGB8;LOC102397569;LOC102405458;LOC102412899;LOC102413429;LOC112580613;LYN;MOXD1;NTRK2;PANX1;PMM2;SELE;SV2C
GO:0003824	catalytic activity	12	188	0.758642	1	ADAT3;ATRIP;CCDC38;CWF19L1;ISOC1;LOC102401107;LOC102410314;LYPD6;MED16;RIMKLA;RPE65;TOP2A
GO:0003723	RNA binding	13	203	0.766752	1	ALYREF;CLUH;FBL;LOC102406559;LOC102410895;LOC102413429;LOC112581432;LOC112583661;LSM7;MRPL12;NOM1;SNRPG;U2AF1
GO:0003755	peptidyl-prolyl cis-trans isomerase activity	4	60	0.783484	1	BCAS2;FKBP4;PPIA;TTC9B
GO:0008168	methyltransferase activity	3	68	0.79857	1	CSKMT;FBL;PRSS12
GO:0004497	monooxygenase activity	3	72	0.800353	1	FOXRED2;LOC102407599;YWHAZ
GO:0030246	carbohydrate binding	4	86	0.819225	1	LOC102389099;LOC102389535;LOC102398705;SELE
GO:0016301	kinase activity	10	157	0.865542	1	BEGAIN;CCNB1;CDKN3;CKS1B;CSF1R;LOC102410130;LOC102410373;PLAUR;PSTK;SKP2
GO:0003796	lysozyme activity	1	19	1	1	LOC102413429
GO:0004713	protein tyrosine kinase activity	1	20	1	1	AXL
GO:0050839	cell adhesion molecule binding	2	41	1	1	LOC102405841;NECTIN1
GO:0000981	RNA polymerase II transcription factor activity, sequence-specific DNA binding	3	63	1	1	ETV3L;FOXA3;SOX15
GO:0004623	phospholipase A2 activity	1	18	1	1	MSI1
GO:0005488	binding	20	337	1	1	C22H18orf54;CSF1R;DNMT1;E2F8;ERCC2;HDGF;HSP90AB1;LOC102392687;LOC102400587;LOC102406015;MAP2K3;NOP14;NR4A3;PLK1;RCC1;SERHL2;SLC25A5;TTF2;TUBB;UBE2T
GO:0043022	ribosome binding	1	18	1	1	EIF5A
GO:0004843	thiol-dependent ubiquitin-specific protease activity	2	34	1	1	LOC112578105;UCHL1
GO:0051537	2 iron, 2 sulfur cluster binding	1	21	1	1	LOC102391378
GO:0008289	lipid binding	3	65	1	1	APOLD1;FABP5;LOC112583818
GO:0047485	protein N-terminus binding	1	28	1	1	VWF
GO:0004364	glutathione transferase activity	1	18	1	1	CLIC5
GO:0016746	transferase activity, transferring acyl groups	1	16	1	1	MYO19
GO:0019003	GDP binding	1	22	1	1	LOC102397525
GO:0003746	translation elongation factor activity	3	63	1	1	EIF5A;ELL2;KATNAL2
GO:0003743	translation initiation factor activity	3	61	1	1	EIF5A;LOC102410100;LOC102412085
GO:0048306	calcium-dependent protein binding	1	27	1	1	S100A11
GO:0002020	protease binding	2	35	1	1	KIT;VWF
GO:0005109	frizzled binding	1	21	1	1	WNT7B
GO:0019843	rRNA binding	3	64	1	1	MRPL11;OTUD1;PTCD3
GO:0001047	core promoter binding	1	19	1	1	INSM1
GO:0043621	protein self-association	1	18	1	1	SLC2A1
GO:0019902	phosphatase binding	1	17	1	1	ELFN2
GO:0042626	ATPase activity, coupled to transmembrane movement of substances	2	43	1	1	ABCB8;LOC112587943
GO:0042277	peptide binding	1	29	1	1	PPIA
GO:0051087	chaperone binding	2	48	1	1	AHSA1;VWF
GO:0015459	potassium channel regulator activity	1	18	1	1	ADRB2
GO:0008536	Ran GTPase binding	2	36	1	1	NXT1;XPO6
GO:0031386	protein tag	1	17	1	1	LOC102403854
GO:0003785	actin monomer binding	1	28	1	1	MTSS1
GO:0051721	protein phosphatase 2A binding	1	16	1	1	MASTL
GO:0035064	methylated histone binding	1	20	1	1	CBX2
GO:0003713	transcription coactivator activity	4	75	1	1	CITED4;LOC102388956;MCIDAS;MYOCD
GO:0030165	PDZ domain binding	1	27	1	1	LPAR2
GO:0030515	snoRNA binding	1	17	1	1	NOP58
GO:0005089	Rho guanyl-nucleotide exchange factor activity	1	28	1	1	ARHGEF39
GO:0032947	protein-containing complex scaffold activity	1	22	1	1	LOC102391378
GO:0008013	beta-catenin binding	1	20	1	1	CDH5
GO:0001664	G-protein coupled receptor binding	1	27	1	1	LOC102393502
GO:0001540	amyloid-beta binding	1	16	1	1	APBA2
GO:0015297	antiporter activity	1	16	1	1	SLC7A5
GO:0001102	RNA polymerase II activating transcription factor binding	1	16	1	1	CITED2
GO:0003727	single-stranded RNA binding	1	18	1	1	DLX2
GO:0061630	ubiquitin protein ligase activity	4	82	1	1	LOC102405489;SKP2;TBC1D30;UBE2S

## Sheet: up-Biological_Process
GOBPID	Term	Sample number	Background number	Pvalue	corrPvalue	GeneNames
GO:0050911	detection of chemical stimulus involved in sensory perception of smell	4	1522	9.14633e-55	2.34146e-51	LOC102394285;LOC102394908;LOC102400888;LOC102406254
GO:0007186	G-protein coupled receptor signaling pathway	98	2358	7.17345e-21	1.83569e-17	ADGRB1;AGT;AKAIN1;ANKRD29;ATP1B4;C6H1orf54;CABP4;CCDC180;CCL17;CCL19;CCL20;CCR10;CCRL2;CD302;CMKLR1;CRTAC1;CXCR2;EMID1;FAM210B;FZD1;FZD2;FZD4;FZD7;FZD9;GLP2R;GNG11;GPR85;GPR88;GPRC5D;GVQW3;GYPC;HESX1;IGF1;IRAK2;LOC102393734;LOC102394285;LOC102394908;LOC102396098;LOC102396949;LOC102397338;LOC102400888;LOC102403530;LOC102405919;LOC102406254;LOC102408963;LOC102409482;LOC102412535;LOC102414909;LOC102…
GO:0006412	translation	13	523	4.56735e-09	1.16833e-05	FBXO47;LOC102389082;LOC102391952;LOC102395792;LOC102396058;LOC102408507;LOC102409985;LOC112580826;LOC112583934;MAP7;PPP2R2C;SESN2;SYN2
GO:0006278	RNA-dependent DNA biosynthetic process	350	2747	1.55275e-08	3.97038e-05	ABCA10;ABCA4;ABCA6;ABCC12;ABCC6;ABCG2;ABLIM1;ACER1;ACOX2;ACSS2;ADAMTS9;ADGRD1;ADTRP;AFAP1L1;AKAIN1;AKNAD1;ALDH1A1;ALDH2;ALPL;AMN;ANKRD44;ANO2;ANOS1;APBB1IP;ARL14EPL;ARMH1;ARRB1;ASB4;ASMT;ATF7IP2;ATP2B2;ATP6V0D2;ATP6V1G2;AUH;B4GALNT3;BANK1;BCAS3;BICDL1;BNIP3L;BPHL;C10H6orf163;C4H12orf56;C5H1orf21;C6H1orf226;CA13;CABP1;CACNA1C;CACNA1S;CACNB2;CACNB4;CACNG4;CAMK1D;CAMK2B;CARF;CARMIL1;CASQ2;CATSPERD;C…
GO:0032088	negative regulation of NF-kappaB transcription factor activity	13	32	6.9388e-05	0.177356	ARRB1;CMKLR1;IRAK2;KLF4;LOC102390618;LOC102406111;LOC102406311;NFKBIA;NFKBIL1;NOD2;TCEAL7;TNFAIP3;TRIM21
GO:0008285	negative regulation of cell proliferation	28	124	0.000105855	0.27046	AGT;CDKN1A;FGF10;FOXO4;FTH1;GJA1;IRF6;KLF4;LOC102389807;LOC102390560;LOC102390618;LOC102392232;LOC102406111;LOC102406311;LOC112577774;MSX2;PODN;PTGES;PTH1R;PTPRU;ROR2;SFRP4;SH3BP4;SOX4;SSTR2;TP53INP1;WNT9A;ZBTB16
GO:0030593	neutrophil chemotaxis	11	26	0.000187772	0.47957	CCL17;CCL20;CCL3;CCL5;LGALS3;LOC102408963;S100A8;S100A9;SYK;TGFB2;VAV1
GO:0006953	acute-phase response	7	12	0.000673437	1	FN1;HP;LOC102410151;LOC112577744;LOC112577794;LOC112585166;SERPINF2
GO:0042391	regulation of membrane potential	11	32	0.00078251	1	ACTN2;CNGA3;GABRP;HCN3;IDUA;KCNA1;KCNJ11;POPDC2;RIMS3;RIMS4;SLC26A11
GO:0006954	inflammatory response	22	99	0.000813175	1	AGTR2;C5AR2;CCL17;CCL19;CCL20;CCRL2;CD14;CRH;F2RL1;HRH1;LOC102408963;LOC102413072;LOC102414909;LOC102415247;LOC102415288;LOC102415899;NCF1;NFKBIZ;PTGS1;S1PR3;TBXA2R;TLR6
GO:0045944	positive regulation of transcription by RNA polymerase II	64	430	0.000828119	1	ABRA;ACVR1;ANKRD1;ARRB1;ATF5;BMPR2;CAVIN4;CCL3;CCPG1;DBP;DDIT3;DDX58;DMRT2;ELF1;EPAS1;ETV2;F2RL1;FGF10;FOS;FOSB;FOXO1;FOXO3;GATA6;HJV;HOXC11;KLF15;KLF4;LMO1;LMO2;LOC102390618;LOC102403944;LOC102405259;LOC102414909;LOC112583691;LOC112584633;LOC112586197;LOC112587014;LUM;MAFA;MAFB;MAMSTR;MEF2C;MOSPD1;MYF6;NFATC2;NFKBIA;NOD2;PAX9;PITX3;POMC;PPARGC1A;RBMXL2;RHOQ;RNASEL;SCX;SERPINF2;SFRP2;SIX2;SLC40A1…
GO:0060048	cardiac muscle contraction	6	9	0.00100005	1	GAA;MAP2K6;MYL3;MYL4;TNNC1;TNNI3
GO:0090263	positive regulation of canonical Wnt signaling pathway	10	29	0.00131768	1	FGF10;ROR2;SFRP1;SFRP2;SFRP4;SOX4;TMEM198;WNT10B;WNT2;XIAP
GO:0010466	negative regulation of peptidase activity	9	24	0.00142213	1	A2ML1;ANOS1;GPC3;LOC102412535;LOC102414053;LOC112578696;PI16;UMODL1;WFDC2
GO:0007200	phospholipase C-activating G-protein coupled receptor signaling pathway	8	19	0.00144888	1	ADRA1A;GPR84;HRH1;OPRK1;PTGER3;PTH1R;RXFP4;UTS2R
GO:0030855	epithelial cell differentiation	10	30	0.00162375	1	BDH2;CTSB;FN3K;FZD1;FZD2;KRT4;LGALS3;PTHLH;TST;UPK1B
GO:0071347	cellular response to interleukin-1	10	30	0.00162375	1	ANKRD1;CCL17;CCL19;CCL20;CCL5;LOC102408963;PLBD1;PTGES;RBMXL2;SFRP1
GO:0009636	response to toxic substance	9	25	0.00178882	1	AHR;CCL3;CCL5;LOC102406111;LOC112583768;NUPR1;SCN8A;SLC18A2;SLC6A14
GO:0050918	positive chemotaxis	7	15	0.00181305	1	CCL3;CCL5;LGALS3;LOC102410151;LOC112577744;LOC112577794;LOC112585166
GO:0032720	negative regulation of tumor necrosis factor production	7	15	0.00181305	1	C5AR2;GPNMB;HAVCR2;NFKBIL1;NOD2;POMC;TNFAIP3
GO:0051603	proteolysis involved in cellular protein catabolic process	7	15	0.00181305	1	ACER1;CASP8;CTSB;CTSF;CTSH;CTSK;CTSS
GO:0007155	cell adhesion	127	1015	0.00232338	1	ABCA4;ABLIM1;ACCS;ACVR1;AK8;AKAIN1;ANO2;ANOS1;ASB5;ATP2C2;CABLES1;CACNA1S;CAMK2B;CARF;CASQ2;CCBE1;CCDC152;CCDC172;CCDC3;CCDC40;CCDC69;CFAP46;CFAP99;CLDN11;COL18A1;COL4A1;COQ8A;CRTAC1;CTBS;CXHXorf58;DMGDH;DPEP2;ELOVL4;ENKUR;FAM162B;FER1L6;FGB;FGF10;FGF2;FNDC10;GALNT15;GPNMB;GRK3;GYPC;HSD17B14;IBSP;ICAM1;INTS6L;IRAK2;ITGB2;ITGB5;ITGBL1;JAKMIP3;KCNN1;KLHL7;LGALS3BP;LOC102389080;LOC102389807;LOC10239…
GO:0070588	calcium ion transmembrane transport	10	32	0.00240816	1	CACNA1G;CACNG1;CACNG6;LOC102406850;LOC102413322;ORAI1;ORAI3;RYR1;SLC24A1;TRPV4
GO:0030282	bone mineralization	7	16	0.00241541	1	ASPN;CLEC3B;GPC3;IBSP;IFITM5;MMP13;PTH1R
GO:0031663	lipopolysaccharide-mediated signaling pathway	7	16	0.00241541	1	CCL3;CCL5;CD14;IRAK2;LOC102408963;NFKBIA;TLR4
GO:0071805	potassium ion transmembrane transport	13	51	0.00269784	1	CNGA3;EEF1A2;HCN3;KCNA1;KCNA7;KCND1;KCNE4;KCNG1;KCNK17;KCNMB1;KCNN1;KCNN3;KCNV2
GO:0030239	myofibril assembly	4	4	0.00284455	1	LMOD1;LMOD2;LMOD3;TCAP
GO:0097067	cellular response to thyroid hormone stimulus	5	8	0.00330076	1	CTSB;CTSH;CTSS;KLF9;LMO2
GO:0070374	positive regulation of ERK1 and ERK2 cascade	16	72	0.0034534	1	ARRB1;C5AR2;CCL17;CCL19;CCL20;CCL3;CCL5;F2RL1;FGF10;FGG;LOC102408963;LOC102410151;LOC112577744;NOD1;NOD2;SERPINF2
GO:0050729	positive regulation of inflammatory response	8	23	0.00378282	1	CCL3;CCL5;CTSS;FABP4;S100A8;S100A9;TLR10;TLR3
GO:0030199	collagen fibril organization	6	13	0.00402148	1	LOC102406111;LOXL2;SCX;SERPINF2;SFRP2;TGFB2
GO:0046330	positive regulation of JNK cascade	7	18	0.00406938	1	CCL19;DUSP22;F2RL1;NOD1;NOD2;SERPINF2;TLR3
GO:0043154	negative regulation of cysteine-type endopeptidase activity involved in apoptotic process	8	24	0.00467097	1	ARRB1;CRYAB;IFI6;KLF4;LOC102390618;SFRP2;TNFAIP8;WNT9A
GO:0003009	skeletal muscle contraction	4	5	0.004774	1	CHRNA1;LOC102406036;TNNC2;TNNI3
GO:0016338	calcium-independent cell-cell adhesion via plasma membrane cell-adhesion molecules	4	5	0.004774	1	CLDN1;CLDN2;CLDN3;CLDN4
GO:0002027	regulation of heart rate	6	14	0.00533362	1	CACNA1G;CASQ2;CAV3;EPAS1;HRC;POPDC2
GO:0050680	negative regulation of epithelial cell proliferation	7	20	0.00646267	1	CDKN2B;GPC3;KRT4;SFRP1;SFRP2;TGFB2;WNT10B
GO:0045907	positive regulation of vasoconstriction	5	10	0.00666277	1	ADRA1A;F2RL1;FGG;HRH1;OXTR
GO:0007517	muscle organ development	6	15	0.00693346	1	CAVIN4;CRYAB;KY;SCN8A;SGCG;TRIM72
GO:0030574	collagen catabolic process	4	6	0.00742045	1	CTSB;CTSK;CTSS;MMP13
GO:0042493	response to drug	10	39	0.00777311	1	APOD;DRD1;EMX2;FOS;FZD1;KCNJ11;NFATC2;SFRP1;SFRP2;TGFB2
GO:0060326	cell chemotaxis	7	21	0.00799099	1	CXCL6;LOC102410151;LOC102415899;LOC112577744;LOC112577794;LOC112585166;LPAR1
GO:0048514	blood vessel morphogenesis	5	11	0.00901647	1	ETV2;FGF10;GJA1;SERPINF2;SYK
GO:0007010	cytoskeleton organization	9	34	0.00956483	1	CCL3;KRT4;LOC102408963;LOC112585593;LOC112586990;PADI6;RBM24;SVIL;THY1
GO:0016525	negative regulation of angiogenesis	8	28	0.00989537	1	ADGRB1;AMOT;FOXO4;LOC102398458;LOC102408963;LOC102414909;LOC112577775;SERPINF1
GO:0090090	negative regulation of canonical Wnt signaling pathway	12	51	0.0101405	1	APC2;DACT1;DDIT3;FOXO1;FOXO3;FZD1;INVS;LOC112586197;LOC112586919;ROR2;SFRP2;SFRP4
GO:0042554	superoxide anion generation	3	3	0.0103259	1	LOC102413072;LOC102415288;NCF1
GO:0045921	positive regulation of exocytosis	3	3	0.0103259	1	FGG;RAB9A;RAB9B
GO:0001778	plasma membrane repair	3	3	0.0103259	1	CAV3;LOC102405065;TRIM72
GO:0032481	positive regulation of type I interferon production	3	3	0.0103259	1	CD14;SYK;TRIM15
GO:0060346	bone trabecula formation	3	3	0.0103259	1	MSX2;SFRP1;WNT10B
GO:0051694	pointed-end actin filament capping	3	3	0.0103259	1	LMOD1;LMOD2;LMOD3
GO:0010759	positive regulation of macrophage chemotaxis	4	7	0.0108775	1	C5AR2;CCL5;CMKLR1;LOC102408963
GO:0019228	neuronal action potential	4	7	0.0108775	1	CHRNA1;DRD1;GPR88;SCN8A
GO:0001963	synaptic transmission, dopaminergic	4	7	0.0108775	1	ADORA2A;CRH;DRD1;DRD5
GO:0090179	planar cell polarity pathway involved in neural tube closure	4	7	0.0108775	1	FZD1;FZD2;SFRP1;SFRP2
GO:0045671	negative regulation of osteoclast differentiation	4	7	0.0108775	1	CCL3;LRRC17;MAFB;SFRP1
GO:0007626	locomotory behavior	9	35	0.0111319	1	ADORA2A;APBA1;GAA;GPR88;LOC112579121;OLFM2;OPRK1;PITX3;SLC18A2
GO:0007204	positive regulation of cytosolic calcium ion concentration	8	29	0.0116986	1	ADRA1A;C1QTNF1;CCR10;CIB2;F2RL1;JPH2;PTGER3;TRPV4
GO:0031397	negative regulation of protein ubiquitination	7	23	0.0118207	1	ARRB1;ISG15;KLHL40;PKD1L2;PRKCG;SOX4;TNFAIP3
GO:1902042	negative regulation of extrinsic apoptotic signaling pathway via death domain receptors	5	12	0.0118862	1	FGG;RNF34;SFRP2;TMBIM1;TNFAIP3
GO:0001958	endochondral ossification	5	12	0.0118862	1	ALPL;MEF2C;MMP13;PTHLH;SCX
GO:2001235	positive regulation of apoptotic signaling pathway	5	12	0.0118862	1	ADORA2A;BMF;CTSH;INHBB;TP53INP1
GO:0007507	heart development	12	54	0.0123369	1	ADAP2;CASP8;CCR8;EPOR;GATA6;MB;MYL2;PDLIM3;RAMP2;SMYD1;TRPS1;XIRP2
GO:0007229	integrin-mediated signaling pathway	9	36	0.0128835	1	ADAMTS15;ADAMTS9;CIB2;ITGB5;ITGB7;LOC102414058;NMRK2;SYK;VAV1
GO:0007050	cell cycle arrest	9	36	0.0128835	1	CDKN2B;DDIT3;FOXO4;GAS2L2;IRF6;LOC102406311;TGFB2;TP53INP1;WNT10B
GO:0035023	regulation of Rho protein signal transduction	8	30	0.0137325	1	ARHGEF37;ARHGEF5;CKMT2;DNMBP;FGD5;LOC112587102;MCF2L;VAV1
GO:2001238	positive regulation of extrinsic apoptotic signaling pathway	6	18	0.013781	1	AGT;AGTR2;BCL2L14;CASP8;ITM2C;TNFSF10
GO:0003151	outflow tract morphogenesis	6	18	0.013781	1	FZD1;FZD2;GJA5;MEF2C;RYR1;SFRP2
GO:0050860	negative regulation of T cell receptor signaling pathway	4	8	0.015224	1	DUSP22;ELF1;PRNP;THY1
GO:0050707	regulation of cytokine secretion	4	8	0.015224	1	GPAM;TLR10;TLR4;TLR6
GO:0021846	cell proliferation in forebrain	4	8	0.015224	1	EMX2;FABP7;LOC102409568;LOC112585025
GO:0001702	gastrulation with mouth forming second	4	8	0.015224	1	ACVR1;AMOT;DACT1;PLPP3
GO:0035025	positive regulation of Rho protein signal transduction	4	8	0.015224	1	ABRA;ARRB1;F2RL1;LPAR1
GO:0048245	eosinophil chemotaxis	5	13	0.0153177	1	CCL3;CCL5;HRH1;LGALS3;LOC102408963
GO:0001974	blood vessel remodeling	5	13	0.0153177	1	BMPR2;EPAS1;FGF10;MEF2C;TGFB2
GO:0048741	skeletal muscle fiber development	5	13	0.0153177	1	KLHL40;KLHL41;MYORG;RYR1;WNT10B
GO:0030513	positive regulation of BMP signaling pathway	5	13	0.0153177	1	BMPR2;GATA6;GPC3;MSX2;VSIR
GO:0043547	positive regulation of GTPase activity	25	156	0.0159646	1	ADAP2;AGFG2;ARHGEF37;ARHGEF5;ARRB1;CCL17;CCL19;CCL20;CCL5;CKMT2;DNMBP;FGD5;LOC102408963;LOC112587102;MCF2L;PSD2;RAP1GAP2;RASGEF1B;RASGRP2;RASGRP4;RGL3;RGS2;SFRP1;THY1;VAV1
GO:0045600	positive regulation of fat cell differentiation	7	25	0.0168234	1	CMKLR1;DACT1;LMO3;LOC102405259;SFRP1;SFRP2;ZBTB16
GO:0045669	positive regulation of osteoblast differentiation	6	19	0.0168478	1	ACVR1;BMPR2;MEF2C;MSX2;SFRP2;WNT10B
GO:0032760	positive regulation of tumor necrosis factor production	6	19	0.0168478	1	CCL3;CD14;LOC102413072;NOD1;NOD2;TLR3
GO:0002026	regulation of the force of heart contraction	3	4	0.0169261	1	GAA;MYL3;MYL4
GO:0042340	keratan sulfate catabolic process	3	4	0.0169261	1	LOC112584633;LUM;OGN
GO:0021615	glossopharyngeal nerve morphogenesis	3	4	0.0169261	1	HOXB3;LOC102401897;PLXNA4
GO:0060371	regulation of atrial cardiac muscle cell membrane depolarization	3	4	0.0169261	1	CACNA1G;GJA5;SCN3B
GO:0010831	positive regulation of myotube differentiation	3	4	0.0169261	1	CAV3;MAMSTR;SMYD1
GO:0032703	negative regulation of interleukin-2 production	3	4	0.0169261	1	NOD2;PRNP;TNFAIP3
GO:0060070	canonical Wnt signaling pathway	8	32	0.0185532	1	FZD2;FZD4;FZD7;FZD9;KLF4;LOC102390618;PTPRU;WNT9A
GO:0030036	actin cytoskeleton organization	8	32	0.0185532	1	AMOT;ARHGEF5;CCR8;CORO2B;RHOJ;RHOU;WASF3;XIRP2
GO:0043524	negative regulation of neuron apoptotic process	11	51	0.0192611	1	AGT;CITED1;ERBB3;FAIM2;LOC102402374;LOC102404638;LOC102408963;LOC112585025;MEF2C;PPARGC1A;PRKCG
GO:0007268	chemical synaptic transmission	11	51	0.0192611	1	ACHE;APBA1;CACNA1G;CACNB1;GABRP;GJD2;KCNMB1;NPBWR1;OPRK1;SSTR2;UNC13C
GO:0006633	fatty acid biosynthetic process	5	14	0.0193521	1	ACACB;LOC102410497;LOC112580206;MLYCD;PRKAG3
GO:0032496	response to lipopolysaccharide	9	39	0.019365	1	CITED1;DUSP10;LOC102414909;LOC102415247;NOD2;PTGER1;PTGER3;PTGFR;TBXA2R
GO:0006898	receptor-mediated endocytosis	9	39	0.019365	1	APOBR;CD14;CXCL16;LGALS3BP;LOC102405919;LOXL2;SCARA5;SSC4D;VLDLR
GO:0007169	transmembrane receptor protein tyrosine kinase signaling pathway	6	20	0.0203533	1	ANGPTL1;ERBB3;HCK;MST1R;ROR2;SYK
GO:0001568	blood vessel development	6	20	0.0203533	1	AGT;FOXO1;LOC102405595;MEF2C;PLPP3;TGFB2
GO:0034142	toll-like receptor 4 signaling pathway	4	9	0.0205231	1	CD14;NFKBIA;TLR4;TRIL
GO:0045732	positive regulation of protein catabolic process	7	27	0.0231593	1	ASB9;CREBRF;DACT1;FOXO1;GJA1;GPC3;MYLIP
GO:0045599	negative regulation of fat cell differentiation	7	27	0.0231593	1	DDIT3;FOXO1;INSIG1;LOC112586197;MSX2;TRIB3;WNT10B
GO:0008360	regulation of cell shape	10	44	0.0231947	1	CCL3;FN1;LOC102408963;LPAR1;PALMD;RHOJ;RHOQ;RHOU;SYNE3;WASF3
GO:0071560	cellular response to transforming growth factor beta stimulus	5	15	0.0240249	1	ANKRD1;CLEC3B;MEF2C;SFRP1;WNT2
GO:0045214	sarcomere organization	5	15	0.0240249	1	ACTN2;CASQ1;CASQ2;KLHL41;MYPN
GO:0008217	regulation of blood pressure	5	15	0.0240249	1	GUCY1A1;POMC;PTGS1;RAMP2;UTS2R
GO:0034446	substrate adhesion-dependent cell spreading	5	15	0.0240249	1	FZD4;FZD7;ITGB7;LOC112585025;SFRP1
GO:0002062	chondrocyte differentiation	5	15	0.0240249	1	MEF2C;PTH1R;SCX;TRPS1;WNT10B
GO:0045429	positive regulation of nitric oxide biosynthetic process	5	15	0.0240249	1	DDAH2;KLF4;LOC102390618;LOC102412882;PTX3
GO:0070098	chemokine-mediated signaling pathway	10	45	0.0245305	1	CCL17;CCL19;CCL20;CCR10;CCRL2;CXCR2;LOC102405919;LOC102408963;LOC102414909;LOC102415247
GO:0035994	response to muscle stretch	3	5	0.025375	1	ANKRD1;FOS;NFKBIA
GO:0032270	positive regulation of cellular protein metabolic process	3	5	0.025375	1	KLF4;LOC102390618;NFKBIA
GO:0033630	positive regulation of cell adhesion mediated by integrin	3	5	0.025375	1	SFRP2;SYK;TGFB2
GO:0035329	hippo signaling	3	5	0.025375	1	AMOT;FAT4;LOC112586197
GO:0060373	regulation of ventricular cardiac muscle cell membrane depolarization	3	5	0.025375	1	CAV3;GJA5;SCN3B
GO:0046549	retinal cone cell development	3	5	0.025375	1	CABP4;CNGA3;THY1
GO:0030193	regulation of blood coagulation	3	5	0.025375	1	F2RL1;LBH;SCARA5
GO:0051928	positive regulation of calcium ion transport	4	10	0.0268223	1	CAMK2A;CCL3;CCL5;ORAI1
GO:0045880	positive regulation of smoothened signaling pathway	4	10	0.0268223	1	GPC3;PRRX2;SFRP1;WNT9A
GO:0051145	smooth muscle cell differentiation	4	10	0.0268223	1	ACVR1;AGT;FGF10;MEF2C
GO:0002931	response to ischemia	4	10	0.0268223	1	CAMK2A;CPEB4;FAIM2;GJA1
GO:0002376	immune system process	8	35	0.0278836	1	CXCL8;HP;IRF1;IRF7;LGALS9;LOC102393680;LOC112578740;LOC112578928
GO:0006508	proteolysis	60	472	0.0279611	1	ADAMTS15;ADAMTS5;ADAMTS9;ADAMTSL2;ANKRD29;BDH2;C1R;C1RL;C1S;CAPN5;CPZ;CTSD;EMID1;FAP;GABARAPL1;HABP2;HP;HTRA1;KLK10;LOC102389540;LOC102389840;LOC102391984;LOC102399590;LOC102401224;LOC102402583;LOC102403246;LOC102404702;LOC102405143;LOC102407015;LOC102412714;LOC102413322;LOC102414058;LOC102415044;LOC102416007;LOC112578397;LOC112578654;LOC112579706;LOC112579979;LOC112580252;LOC112580692;LOC1125811…
GO:0045071	negative regulation of viral genome replication	5	16	0.0293659	1	CCL5;ISG15;LOC102410286;RNASEL;RSAD2
GO:0035115	embryonic forelimb morphogenesis	5	16	0.0293659	1	ALX3;CRABP2;HOXA11;MSX2;WNT9A
GO:0097192	extrinsic apoptotic signaling pathway in absence of ligand	5	16	0.0293659	1	BCL2A1;ERBB3;FOXO3;LCN2;LOC102404638
GO:0006955	immune response	21	133	0.0299126	1	AZGP1;C2;CCR10;CD1D;FGB;FTH1;IFI44L;IL32;LOC102390560;LOC102392232;LOC102394332;LOC102395010;LOC102396479;LOC102414909;LOC102415247;LOC102415899;LOC112577774;OAS2;OPRK1;TNFSF10;TNFSF15
GO:0035556	intracellular signal transduction	17	101	0.0308722	1	AGTR2;ASB2;ASB5;ASB9;CDC42BPG;GPR155;GUCY1A1;HMGCS1;IRAK2;NPR1;PLCL1;RAB13;RGS14;RGS9;SPSB2;TSSK6;UNC13C
GO:0010508	positive regulation of autophagy	4	11	0.0341531	1	DCN;FOXO1;SH3BP4;TP53INP1
GO:0009880	embryonic pattern specification	4	11	0.0341531	1	DPPA5;FGF10;RIPPLY1;ZBTB16
GO:0002076	osteoblast development	4	11	0.0341531	1	ACHE;MSX2;PTH1R;PTHLH
GO:0009952	anterior/posterior pattern specification	10	50	0.0349827	1	BMPR2;EMX2;HOXA11;HOXB3;HOXC11;LOC102401897;LOC112583691;MSX2;TSHZ1;ZBTB16
GO:0071363	cellular response to growth factor stimulus	5	17	0.035399	1	ACVRL1;IBSP;KLF4;LOC102390618;PAX9
GO:0061098	positive regulation of protein tyrosine kinase activity	3	6	0.0356755	1	AGT;CCL5;ERBB3
GO:0046676	negative regulation of insulin secretion	3	6	0.0356755	1	INHBB;KCNJ11;SFRP1
GO:1902358	sulfate transmembrane transport	3	6	0.0356755	1	IDUA;SLC26A10;SLC26A11
GO:0060054	positive regulation of epithelial cell proliferation involved in wound healing	3	6	0.0356755	1	FZD7;LOC102389807;MMP12
GO:0048672	positive regulation of collateral sprouting	3	6	0.0356755	1	CRABP2;LPAR3;RND2
GO:0060307	regulation of ventricular cardiac muscle cell membrane repolarization	3	6	0.0356755	1	CAV3;GJA5;KCNE5
GO:0042711	maternal behavior	3	6	0.0356755	1	CREBRF;DRD1;OXTR
GO:0002526	acute inflammatory response	3	6	0.0356755	1	ACVR1;LOC102389807;NUPR1
GO:0032332	positive regulation of chondrocyte differentiation	3	6	0.0356755	1	HOXA11;LOXL2;ZBTB16
GO:0007611	learning or memory	3	6	0.0356755	1	FZD9;LHX8;MEF2C
GO:0006486	protein glycosylation	10	51	0.0378583	1	B3GALT2;B3GALT4;B3GNT2;B3GNT6;B3GNT9;EXTL1;FUT1;GALNT5;LOC102403965;SRD5A3
GO:0006935	chemotaxis	6	24	0.0392126	1	AMOT;CCR10;CCRL2;CXCL8;CXCR2;LOC102405919
GO:0006874	cellular calcium ion homeostasis	6	24	0.0392126	1	ATP2A1;CCL5;PTH1R;SLC24A1;SYPL2;TNNI3
GO:0035914	skeletal muscle cell differentiation	6	24	0.0392126	1	ANKRD1;FOS;LOC102405259;MYF6;NUPR1;SMYD1
GO:0090286	cytoskeletal anchoring at nuclear membrane	2	2	0.0392157	1	SYNE1;SYNE3
GO:0048730	epidermis morphogenesis	2	2	0.0392157	1	KLF4;LOC102390618
GO:0046877	regulation of saliva secretion	2	2	0.0392157	1	FGF10;OPRK1
GO:0021681	cerebellar granular layer development	2	2	0.0392157	1	FAIM2;LOC102402374
GO:0032230	positive regulation of synaptic transmission, GABAergic	2	2	0.0392157	1	ADORA2A;CA7
GO:0002035	brain renin-angiotensin system	2	2	0.0392157	1	AGT;AGTR2
GO:0060134	prepulse inhibition	2	2	0.0392157	1	FABP7;LOC102409568
GO:0034140	negative regulation of toll-like receptor 3 signaling pathway	2	2	0.0392157	1	F2RL1;TNFAIP3
GO:1900426	positive regulation of defense response to bacterium	2	2	0.0392157	1	HAVCR2;LOC102413072
GO:0052405	negative regulation by host of symbiont molecular function	2	2	0.0392157	1	RAB9A;RAB9B
GO:0070100	negative regulation of chemokine-mediated signaling pathway	2	2	0.0392157	1	CCL5;PADI2
GO:0002634	regulation of germinal center formation	2	2	0.0392157	1	MEF2C;TNFAIP3
GO:0036413	histone H3-R26 citrullination	2	2	0.0392157	1	PADI2;PADI4
GO:0009913	epidermal cell differentiation	2	2	0.0392157	1	KLF4;LOC102390618
GO:0010133	proline catabolic process to glutamate	2	2	0.0392157	1	ALDH4A1;LOC102398407
GO:0045104	intermediate filament cytoskeleton organization	2	2	0.0392157	1	BFSP2;PRPH
GO:0086015	SA node cell action potential	2	2	0.0392157	1	GJA5;SCN3B
GO:0032466	negative regulation of cytokinesis	2	2	0.0392157	1	CHMP4C;TEX14
GO:0061304	retinal blood vessel morphogenesis	2	2	0.0392157	1	FZD4;LOC102406111
GO:0043207	response to external biotic stimulus	2	2	0.0392157	1	LOC102412882;OXT
GO:2001259	positive regulation of cation channel activity	2	2	0.0392157	1	ACTN2;CTSS
GO:0050764	regulation of phagocytosis	2	2	0.0392157	1	HCK;SYK
GO:0070488	neutrophil aggregation	2	2	0.0392157	1	S100A8;S100A9
GO:0032020	ISG15-protein conjugation	2	2	0.0392157	1	ISG15;UBE2L6
GO:1904031	positive regulation of cyclin-dependent protein kinase activity	2	2	0.0392157	1	CDKN1A;STOX1
GO:0021546	rhombomere development	2	2	0.0392157	1	HOXB3;LOC102401897
GO:0045415	negative regulation of interleukin-8 biosynthetic process	2	2	0.0392157	1	KLF4;LOC102390618
GO:0032792	negative regulation of CREB transcription factor activity	2	2	0.0392157	1	DDIT3;MSX2
GO:0002523	leukocyte migration involved in inflammatory response	2	2	0.0392157	1	S100A8;S100A9
GO:0001878	response to yeast	2	2	0.0392157	1	NCF1;PTX3
GO:0046960	sensitization	2	2	0.0392157	1	DRD1;DRD5
GO:0014807	regulation of somitogenesis	2	2	0.0392157	1	DMRT2;HES7
GO:0046985	positive regulation of hemoglobin biosynthetic process	2	2	0.0392157	1	KLF4;LOC102390618
GO:0001869	negative regulation of complement activation, lectin pathway	2	2	0.0392157	1	LOC102390689;SERPING1
GO:2000041	negative regulation of planar cell polarity pathway involved in axis elongation	2	2	0.0392157	1	SFRP1;SFRP2
GO:0071225	cellular response to muramyl dipeptide	2	2	0.0392157	1	NOD1;NOD2
GO:0002710	negative regulation of T cell mediated immunity	2	2	0.0392157	1	DUSP22;NOD2
GO:0051795	positive regulation of timing of catagen	2	2	0.0392157	1	MSX2;TGFB2
GO:0006942	regulation of striated muscle contraction	2	2	0.0392157	1	MYL3;TNNT3
GO:2000342	negative regulation of chemokine (C-X-C motif) ligand 2 production	2	2	0.0392157	1	KLF4;LOC102390618
GO:0070417	cellular response to cold	2	2	0.0392157	1	RNF34;SAXO1
GO:0000027	ribosomal large subunit assembly	1	62	0.0415167	1	LOC112583934
GO:0032755	positive regulation of interleukin-6 production	5	18	0.0421415	1	DDX58;LOC102413072;NOD1;NOD2;TLR3
GO:0032757	positive regulation of interleukin-8 production	4	12	0.0425319	1	DDIT3;DDX58;NOD2;TLR3
GO:0055072	iron ion homeostasis	4	12	0.0425319	1	BDH2;EPAS1;LOC102411787;STEAP1
GO:0001975	response to amphetamine	4	12	0.0425319	1	ADORA2A;DRD1;DRD5;SLC18A2
GO:0006869	lipid transport	6	25	0.045224	1	APOA4;APOBR;APOE;LOC102412894;LOC112583586;VLDLR
GO:0030336	negative regulation of cell migration	7	32	0.0457041	1	LOC102406111;PODN;PTPRU;SFRP1;SFRP2;THY1;TP53INP1
GO:0097150	neuronal stem cell population maintenance	3	7	0.0477848	1	FOXO1;FOXO3;MMP24
GO:0015701	bicarbonate transport	3	7	0.0477848	1	IDUA;PTGER3;SLC26A11
GO:0002474	antigen processing and presentation of peptide antigen via MHC class I	3	7	0.0477848	1	AZGP1;FCGRT;LOC102394332
GO:0002690	positive regulation of leukocyte chemotaxis	3	7	0.0477848	1	F2RL1;LOC102414909;LOC102415247
GO:0002063	chondrocyte development	3	7	0.0477848	1	BMPR2;MSX2;SFRP2
GO:0036120	cellular response to platelet-derived growth factor stimulus	3	7	0.0477848	1	GJA1;GJA5;PLBD1
GO:0086005	ventricular cardiac muscle cell action potential	3	7	0.0477848	1	GJA5;KCNE5;SCN3B
GO:0002548	monocyte chemotaxis	5	19	0.0496048	1	CCL17;CCL19;CCL20;CCL3;LGALS3
GO:0043525	positive regulation of neuron apoptotic process	5	19	0.0496048	1	BBC3;CCL3;DDIT3;FOXO3;TGFB2
GO:0033138	positive regulation of peptidyl-serine phosphorylation	6	26	0.051778	1	AGT;ARRB1;LOC102410151;LOC112577744;SFRP2;STOX1
GO:0001501	skeletal system development	6	26	0.051778	1	CLEC3B;COL2A1;GJA5;HES7;LGALS3;SOX4
GO:0001658	branching involved in ureteric bud morphogenesis	4	13	0.0519614	1	CITED1;FAT4;GPC3;HOXA11
GO:0042771	intrinsic apoptotic signaling pathway in response to DNA damage by p53 class mediator	4	13	0.0519614	1	BBC3;CDKN1A;NUPR1;USP28
GO:0043508	negative regulation of JUN kinase activity	4	13	0.0519614	1	DUSP10;PKD1L2;SFRP1;SFRP2
GO:0051091	positive regulation of DNA binding transcription factor activity	8	37	0.0532837	1	ABRA;FZD1;FZD2;FZD4;PLPP3;PPARGC1A;WNT10B;WNT2
GO:0019827	stem cell population maintenance	8	37	0.0532837	1	FZD7;KLF4;LOC102390618;LOC102404702;LOC102404810;LOC102409955;LOC102416492;PADI4
GO:0034765	regulation of ion transmembrane transport	25	173	0.0541222	1	C7H4orf48;CACNA1G;CACNG1;CACNG6;KCNA1;KCND1;KCNG1;KCNJ11;KCNJ8;KCNV2;LOC102403246;LOC102406087;LOC102409482;LOC102413322;LOC102415044;LOC102415288;LOC112580813;LOC112581646;LOC112583619;LOC112583689;LOC112584362;LOC112584693;LOC112585710;LOC112585732;SCN8A
GO:0007179	transforming growth factor beta receptor signaling pathway	8	38	0.0561527	1	ACVR1;CITED1;DUSP22;FOS;LOC102398527;LOC112581386;LOC112583635;TGFB2
GO:0060216	definitive hemopoiesis	3	8	0.061625	1	HOXB3;LOC102401897;MFAP5
GO:0043922	negative regulation by host of viral transcription	3	8	0.061625	1	CCL3;CCL5;LOC102403944
GO:0034394	protein localization to cell surface	3	8	0.061625	1	FGF10;PTPRU;UPK1B
GO:2001234	negative regulation of apoptotic signaling pathway	3	8	0.061625	1	BMF;FAIM2;LOC112587107
GO:0007528	neuromuscular junction development	3	8	0.061625	1	CACNB1;CHRNA1;KY
GO:0097284	hepatocyte apoptotic process	3	8	0.061625	1	CASP8;KRT8;LOC102404638
GO:0006665	sphingolipid metabolic process	3	8	0.061625	1	LOC102403760;SMPD1;SORCS2
GO:0048247	lymphocyte chemotaxis	3	8	0.061625	1	CCL17;CCL19;CCL20
GO:0032874	positive regulation of stress-activated MAPK cascade	3	8	0.061625	1	ARL6IP5;SASH1;TGFB2
GO:0042789	mRNA transcription by RNA polymerase II	3	8	0.061625	1	C5AR2;DDIT3;LMO2
GO:0043129	surfactant homeostasis	3	8	0.061625	1	CTSH;EPAS1;PTHLH
GO:0001502	cartilage condensation	3	8	0.061625	1	FGF6;ROR2;TGFB2
GO:0031668	cellular response to extracellular stimulus	3	8	0.061625	1	CDKN1A;FOS;SFRP2
GO:0009612	response to mechanical stimulus	3	8	0.061625	1	INHBB;LOC102412882;OXT
GO:0031077	post-embryonic camera-type eye development	2	3	0.0616837	1	KLF4;LOC102390618
GO:0044242	cellular lipid catabolic process	2	3	0.0616837	1	LOC102410151;LOC112577744
GO:0006977	DNA damage response, signal transduction by p53 class mediator resulting in cell cycle arrest	2	3	0.0616837	1	CDKN1A;SOX4
GO:0032914	positive regulation of transforming growth factor beta1 production	2	3	0.0616837	1	LOC112584633;LUM
GO:0035166	post-embryonic hemopoiesis	2	3	0.0616837	1	KLF4;LOC102390618
GO:0072307	regulation of metanephric nephron tubule epithelial cell differentiation	2	3	0.0616837	1	FAT4;LOC112586197
GO:0002115	store-operated calcium entry	2	3	0.0616837	1	ORAI1;ORAI3
GO:0043931	ossification involved in bone maturation	2	3	0.0616837	1	FAT4;RYR1
GO:0032611	interleukin-1 beta production	2	3	0.0616837	1	LOC102411787;TNFAIP8
GO:0007501	mesodermal cell fate specification	2	3	0.0616837	1	HOXA11;SIX2
GO:0001823	mesonephros development	2	3	0.0616837	1	FGF10;ZBTB16
GO:0060047	heart contraction	2	3	0.0616837	1	MYBPC3;SGCG
GO:0032649	regulation of interferon-gamma production	2	3	0.0616837	1	ISG15;RIPK3
GO:0086014	atrial cardiac muscle cell action potential	2	3	0.0616837	1	KCNE5;SCN3B
GO:0002128	tRNA nucleoside ribose methylation	2	3	0.0616837	1	LOC102390655;LOC102403056
GO:0006937	regulation of muscle contraction	2	3	0.0616837	1	TNNI3;TNNT2
GO:0071481	cellular response to X-ray	2	3	0.0616837	1	SFRP1;SFRP2
GO:0071374	cellular response to parathyroid hormone stimulus	2	3	0.0616837	1	MEF2C;WNT10B
GO:2001236	regulation of extrinsic apoptotic signaling pathway	2	3	0.0616837	1	ACSL5;TRAF1
GO:0006956	complement activation	2	3	0.0616837	1	C1R;C3
GO:0019262	N-acetylneuraminate catabolic process	2	3	0.0616837	1	NPL;RENBP
GO:0034137	positive regulation of toll-like receptor 2 signaling pathway	2	3	0.0616837	1	F2RL1;LOC102413072
GO:0032695	negative regulation of interleukin-12 production	2	3	0.0616837	1	CMKLR1;NOD2
GO:0006685	sphingomyelin catabolic process	2	3	0.0616837	1	LOC112582959;SMPDL3A
GO:0034109	homotypic cell-cell adhesion	2	3	0.0616837	1	PLPP3;PTPRU
GO:0003150	muscular septum morphogenesis	2	3	0.0616837	1	FZD1;FZD2
GO:0071603	endothelial cell-cell adhesion	2	3	0.0616837	1	LOC102398458;LOC102406111
GO:0045823	positive regulation of heart contraction	2	3	0.0616837	1	HRC;TGFB2
GO:0010881	regulation of cardiac muscle contraction by regulation of the release of sequestered calcium ion	2	3	0.0616837	1	CASQ2;HRC
GO:0051973	positive regulation of telomerase activity	2	3	0.0616837	1	KLF4;LOC102390618
GO:0060761	negative regulation of response to cytokine stimulus	2	3	0.0616837	1	KLF4;LOC102390618
GO:0003012	muscle system process	2	3	0.0616837	1	TCAP;TRIM72
GO:0090331	negative regulation of platelet aggregation	2	3	0.0616837	1	C1QTNF1;LOC102397875
GO:0046579	positive regulation of Ras protein signal transduction	2	3	0.0616837	1	FGF10;RASGRP4
GO:0001994	norepinephrine-epinephrine vasoconstriction involved in regulation of systemic arterial blood pressure	2	3	0.0616837	1	ADRA1A;DRD5
GO:0032495	response to muramyl dipeptide	2	3	0.0616837	1	NFKBIA;TNFAIP3
GO:0002408	myeloid dendritic cell chemotaxis	2	3	0.0616837	1	ARHGEF5;CCL19
GO:0002520	immune system development	2	3	0.0616837	1	LOC112585121;TROVE2
GO:0045954	positive regulation of natural killer cell mediated cytotoxicity	2	3	0.0616837	1	LAMP1;VAV1
GO:0030538	embryonic genitalia morphogenesis	2	3	0.0616837	1	FGF10;ROR2
GO:0050996	positive regulation of lipid catabolic process	2	3	0.0616837	1	LOC102410151;LOC112577744
GO:0007614	short-term memory	2	3	0.0616837	1	LOC102402374;LOC112579121
GO:0071313	cellular response to caffeine	2	3	0.0616837	1	CASQ2;RYR1
GO:0019941	modification-dependent protein catabolic process	2	3	0.0616837	1	ISG15;UBE2L6
GO:0035360	positive regulation of peroxisome proliferator activated receptor signaling pathway	2	3	0.0616837	1	LMO3;STARD10
GO:1901017	negative regulation of potassium ion transmembrane transporter activity	2	3	0.0616837	1	ACTN2;CASQ2
GO:0043065	positive regulation of apoptotic process	13	79	0.0620201	1	ANKRD1;EEF1A2;FOXO1;IFIT2;LOC102404638;LOC102406111;LOC112578714;NUPR1;PKD1L2;SFRP2;SOX4;WNT10B;ZBTB16
GO:0051301	cell division	3	91	0.0636575	1	KIF2B;LOC102406811;SYCE1
GO:0007224	smoothened signaling pathway	5	21	0.0667084	1	LOC112585121;PTCHD1;ROR2;TROVE2;WNT10B
GO:0006749	glutathione metabolic process	5	21	0.0667084	1	GSTM3;LOC102399010;LOC102412993;LOC112580184;MGST1
GO:0014068	positive regulation of phosphatidylinositol 3-kinase signaling	5	21	0.0667084	1	AGT;CCL5;F2RL1;HCST;TGFB2
GO:0048666	neuron development	5	21	0.0667084	1	CTF1;LOC112581849;MEF2C;PITX3;TENM4
GO:0032526	response to retinoic acid	5	21	0.0667084	1	ACER2;AQP3;CTSH;KLF4;LOC102390618
GO:0071356	cellular response to tumor necrosis factor	8	41	0.0675925	1	ANKRD1;CCL17;CCL19;CCL20;CCL5;LOC102408963;PLBD1;SFRP1
GO:0016567	protein ubiquitination	21	145	0.0690548	1	ASB2;ASB5;ASB9;FBXL22;FBXL3;FBXO32;KLHL24;KLHL30;KLHL31;KLHL33;KLHL41;LOC112586197;MARCH2;RAB40B;RNF135;TRAF5;TRIM63;TRIM72;UBE2L6;VHL;XIAP
GO:0008286	insulin receptor signaling pathway	4	15	0.0739188	1	FOXO1;FOXO4;PDK2;RHOQ
GO:0043627	response to estrogen	4	15	0.0739188	1	CITED1;GSTM3;OXT;ZNF366
GO:0035690	cellular response to drug	4	15	0.0739188	1	ACER2;ANKRD1;MEF2C;PRNP
GO:0030501	positive regulation of bone mineralization	4	15	0.0739188	1	ACVR1;BMPR2;MEF2C;WNT10B
GO:0009267	cellular response to starvation	5	22	0.0763417	1	ALB;BMPR2;FOXO1;INHBB;SFRP1
GO:0009566	fertilization	5	22	0.0763417	1	DPPA5;LOC102404638;LOC112585593;LOC112586990;SPTBN4
GO:0050731	positive regulation of peptidyl-tyrosine phosphorylation	5	22	0.0763417	1	FGF10;LOC102398458;NOD2;PLPP3;SYK
GO:0046716	muscle cell cellular homeostasis	3	9	0.077092	1	CAV3;CHRNA1;GAA
GO:0031017	exocrine pancreas development	3	9	0.077092	1	LOC102401964;LOC102403139;LOC112587838
GO:0006813	potassium ion transport	3	9	0.077092	1	ATP1A4;ATP1B4;SLC24A1
GO:0001578	microtubule bundle formation	3	9	0.077092	1	GAS2L2;TPPP;TPPP3
GO:0050853	B cell receptor signaling pathway	3	9	0.077092	1	MEF2C;NFATC2;SYK
GO:0002092	positive regulation of receptor internalization	3	9	0.077092	1	ARRB1;SFRP4;SYK
GO:0001895	retina homeostasis	3	9	0.077092	1	AZGP1;JCHAIN;LOC102411787
GO:0006936	muscle contraction	14	90	0.0789341	1	ACTN2;C7H4orf48;LMOD1;LMOD2;LMOD3;LOC102413515;LOC112581646;LOC112583619;LOC112583689;LOC112584362;LOC112585710;LOC112585732;MYOM2;RYR1
GO:0045893	positive regulation of transcription, DNA-templated	19	132	0.0802757	1	AGT;AGTR2;CITED1;FOXO4;FZD7;HOXA11;IRF6;LBH;LOC102402374;LOC102404702;LOC102404810;MLLT11;NFATC1;NFE2;ROR2;SFRP1;TP53INP1;VHL;ZBTB16
GO:0046718	viral entry into host cell	7	34	0.0829101	1	CTSB;LOC102396058;LOC102397317;LOC102403944;LOC112580286;SYN2;VAMP8
GO:0007409	axonogenesis	8	44	0.0831949	1	CCKAR;ECM2;LOC112584633;LRRC55;LUM;PC;RTN4R;SLITRK2
GO:0051496	positive regulation of stress fiber assembly	4	16	0.0863923	1	LOC102413655;LPAR1;SERPINF2;SFRP1
GO:0032870	cellular response to hormone stimulus	4	16	0.0863923	1	LOC102397167;LOC112586186;OXTR;RAMP2
GO:0071277	cellular response to calcium ion	4	16	0.0863923	1	FOS;FOSB;MEF2C;RASGRP2
GO:0035116	embryonic hindlimb morphogenesis	4	16	0.0863923	1	ALX3;GPC3;MSX2;ZBTB16
GO:0071310	cellular response to organic substance	4	16	0.0863923	1	CXCL8;LOC112579121;LOC112583768;TIMP3
GO:0031648	protein destabilization	4	16	0.0863923	1	CTSH;FBXL3;MYLIP;TRIM21
GO:0006457	protein folding	3	85	0.086472	1	AHSP;DNAJB4;LOC112580604
GO:0071407	cellular response to organic cyclic compound	5	23	0.086682	1	ALPL;CCL3;CCL5;LOC102406111;LOC102408963
GO:0010614	negative regulation of cardiac muscle hypertrophy	2	4	0.0873626	1	CAV3;RGS2
GO:0070431	nucleotide-binding oligomerization domain containing 2 signaling pathway	2	4	0.0873626	1	NFKBIA;NOD2
GO:0017145	stem cell division	2	4	0.0873626	1	LOC102403665;LOC112586197
GO:0050665	hydrogen peroxide biosynthetic process	2	4	0.0873626	1	LOC102415288;NCF1
GO:0019532	oxalate transport	2	4	0.0873626	1	IDUA;SLC26A11
GO:0090244	Wnt signaling pathway involved in somitogenesis	2	4	0.0873626	1	SFRP1;SFRP2
GO:2000279	negative regulation of DNA biosynthetic process	2	4	0.0873626	1	ANKRD1;BMPR2
GO:0045744	negative regulation of G-protein coupled receptor protein signaling pathway	2	4	0.0873626	1	CCL5;RGS2
GO:0060022	hard palate development	2	4	0.0873626	1	FZD1;FZD2
GO:0006488	dolichol-linked oligosaccharide biosynthetic process	2	4	0.0873626	1	PQLC3;SRD5A3
GO:0060158	phospholipase C-activating dopamine receptor signaling pathway	2	4	0.0873626	1	DRD1;DRD5
GO:0007223	Wnt signaling pathway, calcium modulating pathway	2	4	0.0873626	1	FZD4;ROR2
GO:0010459	negative regulation of heart rate	2	4	0.0873626	1	AGTR2;SPTBN4
GO:0033629	negative regulation of cell adhesion mediated by integrin	2	4	0.0873626	1	ACER2;LOC102406111
GO:0042119	neutrophil activation	2	4	0.0873626	1	CCL5;F2RL1
GO:0003149	membranous septum morphogenesis	2	4	0.0873626	1	FZD1;FZD2
GO:0043615	astrocyte cell migration	2	4	0.0873626	1	CCL3;LOC102408963
GO:0015867	ATP transport	2	4	0.0873626	1	GJA1;SLC25A42
GO:0050891	multicellular organismal water homeostasis	2	4	0.0873626	1	SCNN1A;SCNN1B
GO:0051387	negative regulation of neurotrophin TRK receptor signaling pathway	2	4	0.0873626	1	AGT;AGTR2
GO:0042308	negative regulation of protein import into nucleus	2	4	0.0873626	1	APOD;CABP1
GO:0033173	calcineurin-NFAT signaling cascade	2	4	0.0873626	1	NFATC1;NFATC2
GO:0006855	drug transmembrane transport	2	4	0.0873626	1	SLC18A2;SLC19A3
GO:0055078	sodium ion homeostasis	2	4	0.0873626	1	SCNN1A;SCNN1B
GO:0001992	regulation of systemic arterial blood pressure by vasopressin	2	4	0.0873626	1	DRD5;OXTR
GO:0019800	peptide cross-linking via chondroitin 4-sulfate glycosaminoglycan	2	4	0.0873626	1	DCN;SPOCK2
GO:0045899	positive regulation of RNA polymerase II transcriptional preinitiation complex assembly	2	4	0.0873626	1	AHR;WNT10B
GO:0070208	protein heterotrimerization	2	4	0.0873626	1	C1QTNF1;C1QTNF6
GO:0045088	regulation of innate immune response	2	4	0.0873626	1	LOC112586972;RNF135
GO:0071870	cellular response to catecholamine stimulus	2	4	0.0873626	1	DRD1;DRD5
GO:0030432	peristalsis	2	4	0.0873626	1	AGT;DRD1
GO:0043116	negative regulation of vascular permeability	2	4	0.0873626	1	AMOT;RAMP2
GO:0060087	relaxation of vascular smooth muscle	2	4	0.0873626	1	GUCY1A1;RGS2
GO:0031670	cellular response to nutrient	2	4	0.0873626	1	CDKN2B;PDK2
GO:2000177	regulation of neural precursor cell proliferation	2	4	0.0873626	1	FOXO1;FOXO3
GO:0051482	positive regulation of cytosolic calcium ion concentration involved in phospholipase C-activating G-protein coupled signaling pathway	2	4	0.0873626	1	DRD1;LPAR1
GO:0042730	fibrinolysis	2	4	0.0873626	1	FGG;SERPING1
GO:1900017	positive regulation of cytokine production involved in inflammatory response	2	4	0.0873626	1	IL17B;NOD2
GO:0051260	protein homooligomerization	13	80	0.0904351	1	C1QTNF1;CRYAB;KCNA1;KCND1;KCNG1;KCNV2;KCTD19;LOC112584467;PRND;PRNP;RBMXL2;RIPK3;TRIM72
GO:0035725	sodium ion transmembrane transport	20	143	0.0922547	1	ATP1A4;C7H4orf48;HCN3;LOC102403246;LOC102406087;LOC102409482;LOC102415044;LOC112580813;LOC112581646;LOC112583619;LOC112583689;LOC112584362;LOC112584693;LOC112585710;LOC112585732;SCN8A;SCNN1A;SCNN1B;SLC24A1;SLC34A3
GO:0006919	activation of cysteine-type endopeptidase activity involved in apoptotic process	7	36	0.092475	1	ACER2;CASP8;CTSH;NOD1;S100A8;S100A9;TNFSF15
GO:0048565	digestive tract development	3	10	0.0940627	1	FAT4;GATA6;TRPS1
GO:0048147	negative regulation of fibroblast proliferation	3	10	0.0940627	1	IFI30;NUPR1;SFRP1
GO:0018146	keratan sulfate biosynthetic process	3	10	0.0940627	1	LOC112584633;LUM;OGN
GO:0044344	cellular response to fibroblast growth factor stimulus	3	10	0.0940627	1	CCL5;LOC102408963;SFRP1
GO:0045807	positive regulation of endocytosis	3	10	0.0940627	1	CD14;GPC3;LOC102412882
GO:0060324	face development	3	10	0.0940627	1	HOXB3;LOC102401897;LOC112583901
GO:0045663	positive regulation of myoblast differentiation	3	10	0.0940627	1	MEF2C;MYF6;SMYD1
GO:0007265	Ras protein signal transduction	3	10	0.0940627	1	CDKN1A;DOK3;LOC102406311
GO:0009607	response to biotic stimulus	3	10	0.0940627	1	IFITM5;LOC102407177;LOC102407804
GO:0021542	dentate gyrus development	3	10	0.0940627	1	DRD1;EMX2;LOC102402374
GO:0043124	negative regulation of I-kappaB kinase/NF-kappaB signaling	3	10	0.0940627	1	CASP8;RHOH;TNFAIP3
GO:0048704	embryonic skeletal system morphogenesis	5	24	0.0977128	1	ALX3;HOXB3;LOC102401897;LOC112583691;WNT9A
GO:0045787	positive regulation of cell cycle	5	24	0.0977128	1	CCPG1;FBXO47;LOC112583768;TGFB2;TRIM21
GO:0030308	negative regulation of cell growth	9	51	0.0990353	1	BMPR2;CDA;CDKN1A;GJA1;LOC102406311;SFRP1;SFRP2;SH3BP4;TGFB2
GO:0007165	signal transduction	18	286	0.0991895	1	ACVRL1;APLN;ARRDC5;CAPN5;CHRNA1;CXCL6;DISP1;ECM1;FGB;GABRP;GRASP;HPCAL4;LOC112579126;PDGFRB;PTK6;SPARCL1;SPOCK2;TENM4
GO:0060271	cilium assembly	4	17	0.0998102	1	LOC112585121;LOC112586197;TEKT3;TROVE2
GO:0042474	middle ear morphogenesis	4	17	0.0998102	1	INSIG1;PRRX2;SIX2;TSHZ1
GO:0019221	cytokine-mediated signaling pathway	4	96	0.108378	1	CSF2RB;GHR;IL1R2;LOC112583869
GO:0048812	neuron projection morphogenesis	3	11	0.112401	1	GJA1;NEK3;NYAP1
GO:0048646	anatomical structure formation involved in morphogenesis	3	11	0.112401	1	GATA6;LHX1;TRPS1
GO:2000352	negative regulation of endothelial cell apoptotic process	3	11	0.112401	1	FGG;RAMP2;TNFAIP3
GO:2000377	regulation of reactive oxygen species metabolic process	3	11	0.112401	1	FOXO1;FOXO3;LOC102406111
GO:0090200	positive regulation of release of cytochrome c from mitochondria	3	11	0.112401	1	HRK;MLLT11;TNFSF10
GO:0090026	positive regulation of monocyte chemotaxis	3	11	0.112401	1	CCL5;LOC102408963;PLA2G7
GO:0090023	positive regulation of neutrophil chemotaxis	3	11	0.112401	1	C5AR2;CCL19;LOC102398458
GO:0023014	signal transduction by protein phosphorylation	3	11	0.112401	1	ACVR1;BMPR2;ERBB3
GO:0001516	prostaglandin biosynthetic process	3	11	0.112401	1	FAM213B;LOC102396772;PTGES
GO:0050873	brown fat cell differentiation	4	18	0.114124	1	ARL4A;FABP4;MB;RGS2
GO:0001707	mesoderm formation	4	18	0.114124	1	ACVR1;BMPR2;SCX;TGFB2
GO:0033077	T cell differentiation in thymus	4	18	0.114124	1	FZD7;LOC102411787;MAFB;RIPK3
GO:0000122	negative regulation of transcription by RNA polymerase II	37	298	0.114618	1	AHR;BHLHE41;CBX4;CBX7;CPEB3;CREBRF;DACT1;DDIT3;DLEC1;DUSP22;DUSP26;FOXO1;FOXO3;HES6;HES7;HJV;HOXB3;KLF4;LMO1;LOC102390145;LOC102390618;LOC102401897;LOC102405259;LOC102413655;LOC112586197;MEF2C;MOSPD1;MSX2;NFATC2;NR0B1;RIPPLY1;TRPS1;VLDLR;WNT10B;ZBTB16;ZHX1;ZNF366
GO:0045717	negative regulation of fatty acid biosynthetic process	2	5	0.115537	1	INSIG1;TRIB3
GO:0060292	long term synaptic depression	2	5	0.115537	1	DRD1;DRD5
GO:0055013	cardiac muscle cell development	2	5	0.115537	1	ACTN2;CAV3
GO:0048041	focal adhesion assembly	2	5	0.115537	1	ACTN2;THY1
GO:0015718	monocarboxylic acid transport	2	5	0.115537	1	ARSG;SLC16A9
GO:0045724	positive regulation of cilium assembly	2	5	0.115537	1	LOC112583901;SAXO1
GO:0044387	negative regulation of protein kinase activity by regulation of protein phosphorylation	2	5	0.115537	1	DUSP10;DUSP26
GO:0007512	adult heart development	2	5	0.115537	1	ADRA1A;GJA1
GO:0003211	cardiac ventricle formation	2	5	0.115537	1	MEF2C;SOX4
GO:0010739	positive regulation of protein kinase A signaling	2	5	0.115537	1	LOC102410151;LOC112577744
GO:0030916	otic vesicle formation	2	5	0.115537	1	FGF10;HESX1
GO:0043569	negative regulation of insulin-like growth factor receptor signaling pathway	2	5	0.115537	1	CILP;TRIM72
GO:0046835	carbohydrate phosphorylation	2	5	0.115537	1	PFKFB4;SHPK
GO:0060317	cardiac epithelial to mesenchymal transition	2	5	0.115537	1	TGFB2;WNT2
GO:0050930	induction of positive chemotaxis	2	5	0.115537	1	FGF10;IL16
GO:0048103	somatic stem cell division	2	5	0.115537	1	FZD7;TGFB2
GO:0031589	cell-substrate adhesion	2	5	0.115537	1	LOC102413655;LOC112584467
GO:0071549	cellular response to dexamethasone stimulus	2	5	0.115537	1	FBXO32;TRIM63
GO:0046329	negative regulation of JNK cascade	2	5	0.115537	1	DACT1;F2RL1
GO:2000503	positive regulation of natural killer cell chemotaxis	2	5	0.115537	1	CCL3;CCL5
GO:0016045	detection of bacterium	2	5	0.115537	1	NOD1;NOD2
GO:0001841	neural tube formation	2	5	0.115537	1	CASP8;SOX4
GO:0046785	microtubule polymerization	2	5	0.115537	1	TPPP;TPPP3
GO:0051930	regulation of sensory perception of pain	2	5	0.115537	1	CCL3;GRIN2D
GO:0048593	camera-type eye morphogenesis	2	5	0.115537	1	AQP5;COL8A2
GO:0014808	release of sequestered calcium ion into cytosol by sarcoplasmic reticulum	2	5	0.115537	1	CCL3;RYR1
GO:0010818	T cell chemotaxis	2	5	0.115537	1	CCL3;CXCL16
GO:0046697	decidualization	2	5	0.115537	1	CTSB;EPOR
GO:0014850	response to muscle activity	2	5	0.115537	1	FNDC5;PPARGC1A
GO:1902600	proton transmembrane transport	3	80	0.117075	1	ATP6V1G2;LOC102389178;LOC102389794
GO:0009653	anatomical structure morphogenesis	6	30	0.123059	1	COL1A1;FOXO1;FOXO3;LOC102390454;MFAP2;MYBPC3
GO:0032091	negative regulation of protein binding	4	19	0.129278	1	IFIT2;LOC102410286;TEX14;TMBIM6
GO:0006487	protein N-linked glycosylation	3	12	0.131963	1	LOC102389807;LOC102412803;MGAT5B
GO:0045765	regulation of angiogenesis	3	12	0.131963	1	HTATIP2;SFRP1;WARS
GO:0030878	thyroid gland development	3	12	0.131963	1	FGF10;HOXB3;LOC102401897
GO:0034101	erythrocyte homeostasis	3	12	0.131963	1	LOC102408507;LOC112583691;PPP2R2C
GO:0050766	positive regulation of phagocytosis	3	12	0.131963	1	LOC102413072;NOD2;PTX3
GO:0086091	regulation of heart rate by cardiac conduction	3	12	0.131963	1	GJA5;KCNE5;SCN3B
GO:0042742	defense response to bacterium	10	62	0.133859	1	ADAMTS5;HP;ISG15;LOC102412295;LOC102413623;LOC102413933;LOC102414936;LOC112583747;SPN;SYK
GO:0007156	homophilic cell adhesion via plasma membrane adhesion molecules	15	106	0.140656	1	CDH11;CDH17;FAT4;FREM2;LOC102395231;LOC102397317;LOC102406833;LOC102415703;LOC112580286;LOC112585593;LOC112586889;LOC112586990;LOC112587044;PCDH1;PCDH20
GO:0001570	vasculogenesis	6	33	0.143188	1	AMOT;CITED1;FZD4;PLBD1;RAMP2;TNNI3
GO:0042060	wound healing	4	20	0.145213	1	DRD5;FGF10;FN1;TGFB2
GO:0003085	negative regulation of systemic arterial blood pressure	2	6	0.145591	1	BMPR2;LOC112583901
GO:0060272	embryonic skeletal joint morphogenesis	2	6	0.145591	1	HOXA11;HOXC11
GO:1902043	positive regulation of extrinsic apoptotic signaling pathway via death domain receptors	2	6	0.145591	1	SFRP1;TRPS1
GO:0070509	calcium ion import	2	6	0.145591	1	CACNA1G;TRPV4
GO:0045723	positive regulation of fatty acid biosynthetic process	2	6	0.145591	1	AGT;LOC102412882
GO:0007191	adenylate cyclase-activating dopamine receptor signaling pathway	2	6	0.145591	1	DRD1;DRD5
GO:0010832	negative regulation of myotube differentiation	2	6	0.145591	1	BHLHE41;TRIM72
GO:0006906	vesicle fusion	2	6	0.145591	1	LOC112578011;VAMP8
GO:0048265	response to pain	2	6	0.145591	1	PRKCG;SLC6A2
GO:0070295	renal water absorption	2	6	0.145591	1	AQP3;PLBD1
GO:0050870	positive regulation of T cell activation	2	6	0.145591	1	LOC102408963;THY1
GO:0032715	negative regulation of interleukin-6 production	2	6	0.145591	1	ARRB1;TNFAIP3
GO:0032060	bleb assembly	2	6	0.145591	1	LPAR1;LPAR3
GO:0048246	macrophage chemotaxis	2	6	0.145591	1	CCL3;LGALS3
GO:0007250	activation of NF-kappaB-inducing kinase activity	2	6	0.145591	1	AGT;TNFSF15
GO:0071499	cellular response to laminar fluid shear stress	2	6	0.145591	1	KLF4;LOC102390618
GO:0001953	negative regulation of cell-matrix adhesion	2	6	0.145591	1	ACER2;LOC102406311
GO:0060008	Sertoli cell differentiation	2	6	0.145591	1	NR0B1;SCX
GO:0090051	negative regulation of cell migration involved in sprouting angiogenesis	2	6	0.145591	1	KLF4;LOC102390618
GO:0045778	positive regulation of ossification	2	6	0.145591	1	TGFB2;ZBTB16
GO:0060546	negative regulation of necroptotic process	2	6	0.145591	1	CASP8;SLC25A4
GO:0001816	cytokine production	2	6	0.145591	1	FABP4;NFATC2
GO:0006878	cellular copper ion homeostasis	2	6	0.145591	1	PRND;SLC31A2
GO:0038166	angiotensin-activated signaling pathway	2	6	0.145591	1	AGTR2;RXFP4
GO:0046326	positive regulation of glucose import	2	6	0.145591	1	GPC3;RHOQ
GO:0050767	regulation of neurogenesis	2	6	0.145591	1	HOXB3;LOC102401897
GO:0046007	negative regulation of activated T cell proliferation	2	6	0.145591	1	LRRC32;PRNP
GO:0006509	membrane protein ectodomain proteolysis	2	6	0.145591	1	ERAP1;RBMXL2
GO:0097352	autophagosome maturation	2	6	0.145591	1	LIX1;VAMP8
GO:0008631	intrinsic apoptotic signaling pathway in response to oxidative stress	2	6	0.145591	1	ARL6IP5;LOC102406111
GO:0015677	copper ion import	2	6	0.145591	1	STEAP1;STEAP2
GO:0030318	melanocyte differentiation	2	6	0.145591	1	CITED1;MEF2C
GO:0032094	response to food	2	6	0.145591	1	LOC102412882;OXT
GO:0045956	positive regulation of calcium ion-dependent exocytosis	2	6	0.145591	1	CACNA1G;SCAMP5
GO:0010952	positive regulation of peptidase activity	2	6	0.145591	1	FN1;PCOLCE
GO:0048007	antigen processing and presentation, exogenous lipid antigen via MHC class Ib	2	6	0.145591	1	CD1D;LOC112585531
GO:0007548	sex differentiation	2	6	0.145591	1	DMRT2;LOC112582183
GO:0010971	positive regulation of G2/M transition of mitotic cell cycle	2	6	0.145591	1	STOX1;WNT10B
GO:0006165	nucleoside diphosphate phosphorylation	2	6	0.145591	1	AK8;NME4
GO:0060040	retinal bipolar neuron differentiation	2	6	0.145591	1	CABP4;CASZ1
GO:0002181	cytoplasmic translation	4	95	0.146133	1	LOC102390655;LOC102399179;LOC102402676;LOC102403056
GO:0050832	defense response to fungus	3	13	0.152601	1	COTL1;LOC102412295;LOC102413933
GO:0006631	fatty acid metabolic process	3	13	0.152601	1	CPT2;GPAM;LOC102397311
GO:0016197	endosomal transport	3	13	0.152601	1	NBEAL1;RAB13;ZFYVE16
GO:0042157	lipoprotein metabolic process	3	13	0.152601	1	APOA4;APOE;LOC102412894
GO:0006914	autophagy	3	13	0.152601	1	GABARAP;S100A8;S100A9
GO:0050714	positive regulation of protein secretion	3	13	0.152601	1	ANKRD1;FGG;TGFB2
GO:0097191	extrinsic apoptotic signaling pathway	3	13	0.152601	1	KRT8;MLLT11;TLR3
GO:0002755	MyD88-dependent toll-like receptor signaling pathway	3	13	0.152601	1	TLR10;TLR4;TLR6
GO:0030890	positive regulation of B cell proliferation	3	13	0.152601	1	CDKN1A;MEF2C;NFATC2
GO:0007093	mitotic cell cycle checkpoint	3	13	0.152601	1	CDKN2B;LOC102404638;WNT9A
GO:0001525	angiogenesis	10	67	0.15538	1	CASP8;EPAS1;FN1;GJA5;HOXB3;LOC102401897;LOC102405259;PLXDC1;THY1;VHL
GO:0030198	extracellular matrix organization	6	35	0.160415	1	ADAMTSL2;IBSP;LGALS3;LOC102389807;SPOCK2;VHL
GO:0021766	hippocampus development	4	21	0.161864	1	KCNA1;LOC112583901;LOC112585025;MDK
GO:0042127	regulation of cell proliferation	8	51	0.162639	1	DUSP22;ERBB3;HCK;INHA;LOC102414909;LOC102415247;NFKBIA;TRNP1
GO:0046439	L-cysteine metabolic process	1	1	0.164138	1	CDO1
GO:0034351	negative regulation of glial cell apoptotic process	1	1	0.164138	1	LOC102408963
GO:0002677	negative regulation of chronic inflammatory response	1	1	0.164138	1	TNFAIP3
GO:1900165	negative regulation of interleukin-6 secretion	1	1	0.164138	1	C5AR2
GO:0017004	cytochrome complex assembly	1	1	0.164138	1	LOC102413072
GO:0043143	regulation of translation by machinery localization	1	1	0.164138	1	PADI6
GO:0009268	response to pH	1	1	0.164138	1	GJA1
GO:0090290	positive regulation of osteoclast proliferation	1	1	0.164138	1	PTHLH
GO:1902213	positive regulation of prolactin signaling pathway	1	1	0.164138	1	CREBRF
GO:0048630	skeletal muscle tissue growth	1	1	0.164138	1	CHRNA1
GO:0048385	regulation of retinoic acid receptor signaling pathway	1	1	0.164138	1	CRABP2
GO:0042723	thiamine-containing compound metabolic process	1	1	0.164138	1	SLC19A3
GO:0046881	positive regulation of follicle-stimulating hormone secretion	1	1	0.164138	1	INHBB
GO:0046882	negative regulation of follicle-stimulating hormone secretion	1	1	0.164138	1	INHBB
GO:2000119	negative regulation of sodium-dependent phosphate transport	1	1	0.164138	1	SFRP4
GO:2000110	negative regulation of macrophage apoptotic process	1	1	0.164138	1	CCL5
GO:2000111	positive regulation of macrophage apoptotic process	1	1	0.164138	1	MEF2C
GO:0070661	leukocyte proliferation	1	1	0.164138	1	F2RL1
GO:0070669	response to interleukin-2	1	1	0.164138	1	CITED1
GO:0071934	thiamine transmembrane transport	1	1	0.164138	1	SLC19A3
GO:0090022	regulation of neutrophil chemotaxis	1	1	0.164138	1	NOD2
GO:0002679	respiratory burst involved in defense response	1	1	0.164138	1	NCF1
GO:0086054	bundle of His cell to Purkinje myocyte communication by electrical coupling	1	1	0.164138	1	GJA5
GO:0010757	negative regulation of plasminogen activation	1	1	0.164138	1	SERPINF2
GO:2000757	negative regulation of peptidyl-lysine acetylation	1	1	0.164138	1	KLF15
GO:1903141	negative regulation of establishment of endothelial barrier	1	1	0.164138	1	S1PR3
GO:0045661	regulation of myoblast differentiation	1	1	0.164138	1	KLHL41
GO:1901799	negative regulation of proteasomal protein catabolic process	1	1	0.164138	1	PRKCG
GO:1901797	negative regulation of signal transduction by p53 class mediator	1	1	0.164138	1	RNF34
GO:0071338	positive regulation of hair follicle cell proliferation	1	1	0.164138	1	FGF10
GO:0034166	toll-like receptor 10 signaling pathway	1	1	0.164138	1	TLR10
GO:0034165	positive regulation of toll-like receptor 9 signaling pathway	1	1	0.164138	1	RSAD2
GO:0007231	osmosensory signaling pathway	1	1	0.164138	1	TRPV4
GO:0006561	proline biosynthetic process	1	1	0.164138	1	ALDH4A1
GO:0035385	Roundabout signaling pathway	1	1	0.164138	1	OGN
GO:1902045	negative regulation of Fas signaling pathway	1	1	0.164138	1	TMBIM1
GO:0035872	nucleotide-binding domain, leucine rich repeat containing receptor signaling pathway	1	1	0.164138	1	RNF34
GO:0044330	canonical Wnt signaling pathway involved in positive regulation of wound healing	1	1	0.164138	1	PLPP3
GO:1903538	regulation of meiotic cell cycle process involved in oocyte maturation	1	1	0.164138	1	LOC102412882
GO:0060299	negative regulation of sarcomere organization	1	1	0.164138	1	CAV3
GO:0006965	positive regulation of biosynthetic process of antibacterial peptides active against Gram-positive bacteria	1	1	0.164138	1	NOD2
GO:0018119	peptidyl-cysteine S-nitrosylation	1	1	0.164138	1	S100A8
GO:2000324	positive regulation of glucocorticoid receptor signaling pathway	1	1	0.164138	1	LMO3
GO:0032928	regulation of superoxide anion generation	1	1	0.164138	1	SYK
GO:0021517	ventral spinal cord development	1	1	0.164138	1	VLDLR
GO:0010720	positive regulation of cell development	1	1	0.164138	1	HOXA11
GO:0002930	trabecular meshwork development	1	1	0.164138	1	LOC102406111
GO:0045652	regulation of megakaryocyte differentiation	1	1	0.164138	1	MEF2C
GO:0001914	regulation of T cell mediated cytotoxicity	1	1	0.164138	1	RIPK3
GO:0021685	cerebellar granular layer structural organization	1	1	0.164138	1	LOC112585025
GO:0034374	low-density lipoprotein particle remodeling	1	1	0.164138	1	PLA2G7
GO:0071105	response to interleukin-11	1	1	0.164138	1	CITED1
GO:0071104	response to interleukin-9	1	1	0.164138	1	CITED1
GO:1902731	negative regulation of chondrocyte proliferation	1	1	0.164138	1	BMPR2
GO:0016570	histone modification	1	1	0.164138	1	LOXL2
GO:0045726	positive regulation of integrin biosynthetic process	1	1	0.164138	1	TGFB2
GO:0003185	sinoatrial valve morphogenesis	1	1	0.164138	1	MEF2C
GO:1900744	regulation of p38MAPK cascade	1	1	0.164138	1	CAV3
GO:0042573	retinoic acid metabolic process	1	1	0.164138	1	CRABP2
GO:0030389	fructosamine metabolic process	1	1	0.164138	1	FN3K
GO:1903988	ferrous iron export across plasma membrane	1	1	0.164138	1	SLC40A1
GO:0060448	dichotomous subdivision of terminal units involved in lung branching	1	1	0.164138	1	CTSH
GO:0051695	actin filament uncapping	1	1	0.164138	1	ACTN2
GO:0050677	positive regulation of urothelial cell proliferation	1	1	0.164138	1	FGF10
GO:0002034	regulation of blood vessel diameter by renin-angiotensin	1	1	0.164138	1	SERPINF2
GO:0002033	angiotensin-mediated vasodilation involved in regulation of systemic arterial blood pressure	1	1	0.164138	1	AGTR2
GO:0071500	cellular response to nitrosative stress	1	1	0.164138	1	STOX1
GO:0014051	gamma-aminobutyric acid secretion	1	1	0.164138	1	APBA1
GO:0060135	maternal process involved in female pregnancy	1	1	0.164138	1	HAVCR2
GO:0042700	luteinizing hormone signaling pathway	1	1	0.164138	1	LHCGR
GO:0031635	adenylate cyclase-inhibiting opioid receptor signaling pathway	1	1	0.164138	1	OPRK1
GO:2000095	regulation of Wnt signaling pathway, planar cell polarity pathway	1	1	0.164138	1	DACT1
GO:1902870	negative regulation of amacrine cell differentiation	1	1	0.164138	1	CASZ1
GO:0039530	MDA-5 signaling pathway	1	1	0.164138	1	IFIH1
GO:0032925	regulation of activin receptor signaling pathway	1	1	0.164138	1	FGF10
GO:0090427	activation of meiosis	1	1	0.164138	1	MSX2
GO:0070429	negative regulation of nucleotide-binding oligomerization domain containing 1 signaling pathway	1	1	0.164138	1	TNFAIP3
GO:0070427	nucleotide-binding oligomerization domain containing 1 signaling pathway	1	1	0.164138	1	NFKBIA
GO:0032732	positive regulation of interleukin-1 production	1	1	0.164138	1	HAVCR2
GO:0070352	positive regulation of white fat cell proliferation	1	1	0.164138	1	FGF10
GO:0060836	lymphatic endothelial cell differentiation	1	1	0.164138	1	BMPR2
GO:0033619	membrane protein proteolysis	1	1	0.164138	1	CTSH
GO:0034148	negative regulation of toll-like receptor 5 signaling pathway	1	1	0.164138	1	TNFAIP3
GO:0003193	pulmonary valve formation	1	1	0.164138	1	GJA5
GO:0046466	membrane lipid catabolic process	1	1	0.164138	1	LOC102406111
GO:0086012	membrane depolarization during cardiac muscle cell action potential	1	1	0.164138	1	SCN3B
GO:0060588	negative regulation of lipoprotein lipid oxidation	1	1	0.164138	1	APOD
GO:0061052	negative regulation of cell growth involved in cardiac muscle cell development	1	1	0.164138	1	PI16
GO:0009838	abscission	1	1	0.164138	1	CHMP4C
GO:0061185	negative regulation of dermatome development	1	1	0.164138	1	SFRP2
GO:1902068	regulation of sphingolipid mediated signaling pathway	1	1	0.164138	1	PLPP3
GO:0006658	phosphatidylserine metabolic process	1	1	0.164138	1	LOC102403760
GO:0015891	siderophore transport	1	1	0.164138	1	LCN2
GO:1903429	regulation of cell maturation	1	1	0.164138	1	LOC112585025
GO:0048539	bone marrow development	1	1	0.164138	1	LRRC17
GO:0051045	negative regulation of membrane protein ectodomain proteolysis	1	1	0.164138	1	TIMP3
GO:0051048	negative regulation of secretion	1	1	0.164138	1	ERBB3
GO:0051049	regulation of transport	1	1	0.164138	1	LAMP1
GO:0010171	body morphogenesis	1	1	0.164138	1	GPC3
GO:0039529	RIG-I signaling pathway	1	1	0.164138	1	DDX58
GO:0008366	axon ensheathment	1	1	0.164138	1	CLDN11
GO:0090246	convergent extension involved in somitogenesis	1	1	0.164138	1	SFRP1
GO:0035995	detection of muscle stretch	1	1	0.164138	1	CAV3
GO:0032095	regulation of response to food	1	1	0.164138	1	PRKCG
GO:2000017	positive regulation of determination of dorsal identity	1	1	0.164138	1	ACVR1
GO:2000016	negative regulation of determination of dorsal identity	1	1	0.164138	1	DDIT3
GO:0032701	negative regulation of interleukin-18 production	1	1	0.164138	1	NOD2
GO:0070741	response to interleukin-6	1	1	0.164138	1	CITED1
GO:2000781	positive regulation of double-strand break repair	1	1	0.164138	1	NUDT16
GO:0035863	dITP catabolic process	1	1	0.164138	1	NUDT16
GO:0035864	response to potassium ion	1	1	0.164138	1	SLC18A2
GO:0070296	sarcoplasmic reticulum calcium ion transport	1	1	0.164138	1	CACNG1
GO:2000860	positive regulation of aldosterone secretion	1	1	0.164138	1	C1QTNF1
GO:0034150	toll-like receptor 6 signaling pathway	1	1	0.164138	1	TLR6
GO:0034157	positive regulation of toll-like receptor 7 signaling pathway	1	1	0.164138	1	RSAD2
GO:0021644	vagus nerve morphogenesis	1	1	0.164138	1	PLXNA4
GO:0002554	serotonin secretion by platelet	1	1	0.164138	1	SYK
GO:0021793	chemorepulsion of branchiomotor axon	1	1	0.164138	1	PLXNA4
GO:1901639	XDP catabolic process	1	1	0.164138	1	NUDT16
GO:0097195	pilomotor reflex	1	1	0.164138	1	ADRA1A
GO:0060025	regulation of synaptic activity	1	1	0.164138	1	MEF2C
GO:0043181	vacuolar sequestering	1	1	0.164138	1	GAA
GO:0061196	fungiform papilla development	1	1	0.164138	1	WNT10B
GO:0060330	regulation of response to interferon-gamma	1	1	0.164138	1	PARP9
GO:0030103	vasopressin secretion	1	1	0.164138	1	TRPV4
GO:0002019	regulation of renal output by angiotensin	1	1	0.164138	1	AGT
GO:0002018	renin-angiotensin regulation of aldosterone production	1	1	0.164138	1	AGT
GO:0009631	cold acclimation	1	1	0.164138	1	SAXO1
GO:0042769	DNA damage response, detection of DNA damage	1	1	0.164138	1	SOX4
GO:1902072	negative regulation of hypoxia-inducible factor-1alpha signaling pathway	1	1	0.164138	1	VHL
GO:0044345	stromal-epithelial cell signaling involved in prostate gland development	1	1	0.164138	1	SFRP1
GO:0008228	opsonization	1	1	0.164138	1	PTX3
GO:0060803	BMP signaling pathway involved in mesodermal cell fate specification	1	1	0.164138	1	ETV2
GO:0060923	cardiac muscle cell fate commitment	1	1	0.164138	1	ACVR1
GO:0035984	cellular response to trichostatin A	1	1	0.164138	1	MEF2C
GO:0038009	regulation of signal transduction by receptor internalization	1	1	0.164138	1	CAV3
GO:0070171	negative regulation of tooth mineralization	1	1	0.164138	1	ASPN
GO:0072666	establishment of protein localization to vacuole	1	1	0.164138	1	TNFAIP3
GO:0071801	regulation of podosome assembly	1	1	0.164138	1	HCK
GO:0042168	heme metabolic process	1	1	0.164138	1	BDH2
GO:0034123	positive regulation of toll-like receptor signaling pathway	1	1	0.164138	1	TLR3
GO:1901136	carbohydrate derivative catabolic process	1	1	0.164138	1	NUDT18
GO:1901624	negative regulation of lymphocyte chemotaxis	1	1	0.164138	1	PADI2
GO:0035507	regulation of myosin-light-chain-phosphatase activity	1	1	0.164138	1	NUAK1
GO:0061033	secretion by lung epithelial cell involved in lung growth	1	1	0.164138	1	FGF10
GO:2000452	regulation of CD8-positive, alpha-beta cytotoxic T cell extravasation	1	1	0.164138	1	RIPK3
GO:0051885	positive regulation of timing of anagen	1	1	0.164138	1	WNT10B
GO:0002793	positive regulation of peptide secretion	1	1	0.164138	1	S100A8
GO:0034441	plasma lipoprotein particle oxidation	1	1	0.164138	1	PLA2G7
GO:2001233	regulation of apoptotic signaling pathway	1	1	0.164138	1	VHL
GO:0090240	positive regulation of histone H4 acetylation	1	1	0.164138	1	ARRB1
GO:0034447	very-low-density lipoprotein particle clearance	1	1	0.164138	1	VLDLR
GO:0070237	positive regulation of activation-induced cell death of T cells	1	1	0.164138	1	TGFB2
GO:0042756	drinking behavior	1	1	0.164138	1	AGT
GO:0045026	plasma membrane fusion	1	1	0.164138	1	MYMK
GO:0002374	cytokine secretion involved in immune response	1	1	0.164138	1	NOD2
GO:0072703	cellular response to methyl methanesulfonate	1	1	0.164138	1	TP53INP1
GO:0070254	mucus secretion	1	1	0.164138	1	VAMP8
GO:0032388	positive regulation of intracellular transport	1	1	0.164138	1	CREBRF
GO:0090068	positive regulation of cell cycle process	1	1	0.164138	1	NUDT16
GO:0045110	intermediate filament bundle assembly	1	1	0.164138	1	PKP1
GO:0045588	positive regulation of gamma-delta T cell differentiation	1	1	0.164138	1	SYK
GO:0016024	CDP-diacylglycerol biosynthetic process	1	1	0.164138	1	GPAM
GO:0007252	I-kappaB phosphorylation	1	1	0.164138	1	TLR3
GO:0014883	transition between fast and slow fiber	1	1	0.164138	1	TNNC1
GO:0032273	positive regulation of protein polymerization	1	1	0.164138	1	TPPP
GO:0070963	positive regulation of neutrophil mediated killing of gram-negative bacterium	1	1	0.164138	1	F2RL1
GO:0021693	cerebellar Purkinje cell layer structural organization	1	1	0.164138	1	LOC112585025
GO:0034136	negative regulation of toll-like receptor 2 signaling pathway	1	1	0.164138	1	NOD2
GO:2000852	regulation of corticosterone secretion	1	1	0.164138	1	POMC
GO:0071387	cellular response to cortisol stimulus	1	1	0.164138	1	KLF9
GO:0070384	Harderian gland development	1	1	0.164138	1	FGF10
GO:1901385	regulation of voltage-gated calcium channel activity	1	1	0.164138	1	CACNB1
GO:0071636	positive regulation of transforming growth factor beta production	1	1	0.164138	1	SERPINF2
GO:0046636	negative regulation of alpha-beta T cell activation	1	1	0.164138	1	ADORA2A
GO:0050923	regulation of negative chemotaxis	1	1	0.164138	1	PLXNA4
GO:0090279	regulation of calcium ion import	1	1	0.164138	1	CAV3
GO:0006047	UDP-N-acetylglucosamine metabolic process	1	1	0.164138	1	LOC102412803
GO:0090189	regulation of branching involved in ureteric bud morphogenesis	1	1	0.164138	1	SIX2
GO:0035963	cellular response to interleukin-13	1	1	0.164138	1	SHPK
GO:0001315	age-dependent response to reactive oxygen species	1	1	0.164138	1	SOD2
GO:0050703	interleukin-1 alpha secretion	1	1	0.164138	1	S100A13
GO:2001225	regulation of chloride transport	1	1	0.164138	1	CA7
GO:2001224	positive regulation of neuron migration	1	1	0.164138	1	SEMA6A
GO:1902632	positive regulation of membrane hyperpolarization	1	1	0.164138	1	AGT
GO:0048659	smooth muscle cell proliferation	1	1	0.164138	1	AGT
GO:0002819	regulation of adaptive immune response	1	1	0.164138	1	DUSP10
GO:0010649	regulation of cell communication by electrical coupling	1	1	0.164138	1	CASQ2
GO:0001544	initiation of primordial ovarian follicle growth	1	1	0.164138	1	FOXO3
GO:0070970	interleukin-2 secretion	1	1	0.164138	1	GPAM
GO:0052565	response to defense-related host nitric oxide production	1	1	0.164138	1	GUCY1A1
GO:0051097	negative regulation of helicase activity	1	1	0.164138	1	LOC102410286
GO:0038026	reelin-mediated signaling pathway	1	1	0.164138	1	VLDLR
GO:0072608	interleukin-10 secretion	1	1	0.164138	1	F2RL1
GO:0003366	cell-matrix adhesion involved in ameboidal cell migration	1	1	0.164138	1	ITGB7
GO:0034103	regulation of tissue remodeling	1	1	0.164138	1	LOC102398458
GO:0019290	siderophore biosynthetic process	1	1	0.164138	1	BDH2
GO:0071731	response to nitric oxide	1	1	0.164138	1	CCL19
GO:0071732	cellular response to nitric oxide	1	1	0.164138	1	FOXO1
GO:0061301	cerebellum vasculature morphogenesis	1	1	0.164138	1	FZD4
GO:0033158	regulation of protein import into nucleus, translocation	1	1	0.164138	1	CDKN1A
GO:0034213	quinolinate catabolic process	1	1	0.164138	1	QPRT
GO:0003158	endothelium development	1	1	0.164138	1	SLC40A1
GO:0071608	macrophage inflammatory protein-1 alpha production	1	1	0.164138	1	NOD2
GO:0086053	AV node cell to bundle of His cell communication by electrical coupling	1	1	0.164138	1	GJA5
GO:0071361	cellular response to ethanol	1	1	0.164138	1	TP53INP1
GO:0008065	establishment of blood-nerve barrier	1	1	0.164138	1	AGT
GO:0035672	oligopeptide transmembrane transport	1	1	0.164138	1	CDH17
GO:0090265	positive regulation of immune complex clearance by monocytes and macrophages	1	1	0.164138	1	LOC102408963
GO:0045916	negative regulation of complement activation	1	1	0.164138	1	MASP1
GO:0090198	negative regulation of chemokine secretion	1	1	0.164138	1	F2RL1
GO:0072300	positive regulation of metanephric glomerulus development	1	1	0.164138	1	AGTR2
GO:0035092	sperm chromatin condensation	1	1	0.164138	1	TSSK6
GO:0006691	leukotriene metabolic process	1	1	0.164138	1	NCF1
GO:2001257	regulation of cation channel activity	1	1	0.164138	1	KCNE5
GO:2000502	negative regulation of natural killer cell chemotaxis	1	1	0.164138	1	LOC102408963
GO:0051394	regulation of nerve growth factor receptor activity	1	1	0.164138	1	CAV3
GO:0051152	positive regulation of smooth muscle cell differentiation	1	1	0.164138	1	OLFM2
GO:0045212	neurotransmitter receptor biosynthetic process	1	1	0.164138	1	ACHE
GO:0032606	type I interferon production	1	1	0.164138	1	IRF7
GO:2001106	regulation of Rho guanyl-nucleotide exchange factor activity	1	1	0.164138	1	CCPG1
GO:0070946	neutrophil mediated killing of gram-positive bacterium	1	1	0.164138	1	NCF1
GO:0070947	neutrophil mediated killing of fungus	1	1	0.164138	1	NCF1
GO:0060976	coronary vasculature development	1	1	0.164138	1	GPC3
GO:0018916	nitrobenzene metabolic process	1	1	0.164138	1	GSTM3
GO:1901253	negative regulation of intracellular transport of viral material	1	1	0.164138	1	TRIM15
GO:0010694	positive regulation of alkaline phosphatase activity	1	1	0.164138	1	MEF2C
GO:0034440	lipid oxidation	1	1	0.164138	1	PLA2G7
GO:0070235	regulation of activation-induced cell death of T cells	1	1	0.164138	1	RIPK3
GO:0060879	semicircular canal fusion	1	1	0.164138	1	FGF10
GO:0033059	cellular pigmentation	1	1	0.164138	1	POMC
GO:0002519	natural killer cell tolerance induction	1	1	0.164138	1	HAVCR2
GO:2000987	positive regulation of behavioral fear response	1	1	0.164138	1	MEF2C
GO:2000233	negative regulation of rRNA processing	1	1	0.164138	1	NUDT16
GO:0003161	cardiac conduction system development	1	1	0.164138	1	GJA5
GO:0014894	response to denervation involved in regulation of muscle adaptation	1	1	0.164138	1	FBXO32
GO:0061445	endocardial cushion cell fate commitment	1	1	0.164138	1	ACVR1
GO:0006195	purine nucleotide catabolic process	1	1	0.164138	1	NUDT18
GO:0002764	immune response-regulating signaling pathway	1	1	0.164138	1	CTSH
GO:0061312	BMP signaling pathway involved in heart development	1	1	0.164138	1	MSX2
GO:0090218	positive regulation of lipid kinase activity	1	1	0.164138	1	EEF1A2
GO:0060496	mesenchymal-epithelial cell signaling involved in lung development	1	1	0.164138	1	FGF10
GO:1902616	acyl carnitine transmembrane transport	1	1	0.164138	1	SLC25A29
GO:0042496	detection of diacyl bacterial lipopeptide	1	1	0.164138	1	TLR6
GO:0070831	basement membrane assembly	1	1	0.164138	1	RAMP2
GO:0072080	nephron tubule development	1	1	0.164138	1	LHX1
GO:0046959	habituation	1	1	0.164138	1	DRD1
GO:0018277	protein deamination	1	1	0.164138	1	LOXL2
GO:0052548	regulation of endopeptidase activity	1	1	0.164138	1	A2ML1
GO:0060931	sinoatrial node cell development	1	1	0.164138	1	POPDC2
GO:0032849	positive regulation of cellular pH reduction	1	1	0.164138	1	CA7
GO:2000080	negative regulation of canonical Wnt signaling pathway involved in controlling type B pancreatic cell proliferation	1	1	0.164138	1	SFRP1
GO:0001985	negative regulation of heart rate involved in baroreceptor response to increased systemic arterial blood pressure	1	1	0.164138	1	ADRA1A
GO:0001980	regulation of systemic arterial blood pressure by ischemic conditions	1	1	0.164138	1	TNNI3
GO:2000427	positive regulation of apoptotic cell clearance	1	1	0.164138	1	LOC102408963
GO:0045792	negative regulation of cell size	1	1	0.164138	1	CAV3
GO:0035922	foramen ovale closure	1	1	0.164138	1	GJA5
GO:0035926	chemokine (C-C motif) ligand 2 secretion	1	1	0.164138	1	F2RL1
GO:0003174	mitral valve development	1	1	0.164138	1	GJA5
GO:0019836	hemolysis by symbiont of host erythrocytes	1	1	0.164138	1	ALB
GO:0072573	tolerance induction to lipopolysaccharide	1	1	0.164138	1	TNFAIP3
GO:0002756	MyD88-independent toll-like receptor signaling pathway	1	1	0.164138	1	TLR3
GO:0043313	regulation of neutrophil degranulation	1	1	0.164138	1	SYK
GO:0043312	neutrophil degranulation	1	1	0.164138	1	LOC112586972
GO:0030157	pancreatic juice secretion	1	1	0.164138	1	AQP5
GO:0060364	frontal suture morphogenesis	1	1	0.164138	1	MSX2
GO:1900825	regulation of membrane depolarization during cardiac muscle cell action potential	1	1	0.164138	1	GJA5
GO:0010848	regulation of chromatin disassembly	1	1	0.164138	1	PADI2
GO:1900133	regulation of renin secretion into blood stream	1	1	0.164138	1	GJA5
GO:0090335	regulation of brown fat cell differentiation	1	1	0.164138	1	DUSP10
GO:1904120	positive regulation of otic vesicle morphogenesis	1	1	0.164138	1	STOX1
GO:2001271	negative regulation of cysteine-type endopeptidase activity involved in execution phase of apoptosis	1	1	0.164138	1	RNF34
GO:0086097	phospholipase C-activating angiotensin-activated signaling pathway	1	1	0.164138	1	ACTN2
GO:0035106	operant conditioning	1	1	0.164138	1	DRD1
GO:2001055	positive regulation of mesenchymal cell apoptotic process	1	1	0.164138	1	MSX2
GO:2001056	positive regulation of cysteine-type endopeptidase activity	1	1	0.164138	1	BBC3
GO:0048571	long-day photoperiodism	1	1	0.164138	1	LOC102412882
GO:0042666	negative regulation of ectodermal cell fate specification	1	1	0.164138	1	FZD7
GO:0090024	negative regulation of neutrophil chemotaxis	1	1	0.164138	1	C5AR2
GO:0090027	negative regulation of monocyte chemotaxis	1	1	0.164138	1	NOV
GO:0051170	import into nucleus	1	1	0.164138	1	HTATIP2
GO:0044331	cell-cell adhesion mediated by cadherin	1	1	0.164138	1	MMP24
GO:0006983	ER overload response	1	1	0.164138	1	DDIT3
GO:0042843	D-xylose catabolic process	1	1	0.164138	1	DHDH
GO:0035566	regulation of metanephros size	1	1	0.164138	1	AGTR2
GO:2000098	negative regulation of smooth muscle cell-matrix adhesion	1	1	0.164138	1	APOD
GO:0001999	renal response to blood flow involved in circulatory renin-angiotensin regulation of systemic arterial blood pressure	1	1	0.164138	1	AGT
GO:0001998	angiotensin-mediated vasoconstriction involved in regulation of systemic arterial blood pressure	1	1	0.164138	1	AGT
GO:0001991	regulation of systemic arterial blood pressure by circulatory renin-angiotensin	1	1	0.164138	1	AGTR2
GO:0016095	polyprenol catabolic process	1	1	0.164138	1	SRD5A3
GO:0032498	detection of muramyl dipeptide	1	1	0.164138	1	NOD2
GO:0019932	second-messenger-mediated signaling	1	1	0.164138	1	TBXA2R
GO:0055107	Golgi to secretory granule transport	1	1	0.164138	1	BICDL1
GO:0060841	venous blood vessel development	1	1	0.164138	1	BMPR2
GO:0070458	cellular detoxification of nitrogen compound	1	1	0.164138	1	GSTM3
GO:0071677	positive regulation of mononuclear cell migration	1	1	0.164138	1	LGALS3
GO:0060350	endochondral bone morphogenesis	1	1	0.164138	1	BMPR2
GO:0060351	cartilage development involved in endochondral bone morphogenesis	1	1	0.164138	1	HOXA11
GO:0090237	regulation of arachidonic acid secretion	1	1	0.164138	1	SYK
GO:0061115	lung proximal/distal axis specification	1	1	0.164138	1	FGF10
GO:0010830	regulation of myotube differentiation	1	1	0.164138	1	RBM24
GO:0035684	helper T cell extravasation	1	1	0.164138	1	LOC102408963
GO:0006085	acetyl-CoA biosynthetic process	1	1	0.164138	1	ACSS2
GO:0019518	L-threonine catabolic process to glycine	1	1	0.164138	1	GCAT
GO:0051902	negative regulation of mitochondrial depolarization	1	1	0.164138	1	IFI6
GO:0060510	Type II pneumocyte differentiation	1	1	0.164138	1	FGF10
GO:0060226	negative regulation of retinal cone cell fate commitment	1	1	0.164138	1	CASZ1
GO:0060223	retinal rod cell fate commitment	1	1	0.164138	1	CASZ1
GO:0072378	blood coagulation, fibrin clot formation	1	1	0.164138	1	FGG
GO:0060649	mammary gland bud elongation	1	1	0.164138	1	PTHLH
GO:0044329	canonical Wnt signaling pathway involved in positive regulation of cell-cell adhesion	1	1	0.164138	1	PLPP3
GO:0044328	canonical Wnt signaling pathway involved in positive regulation of endothelial cell migration	1	1	0.164138	1	PLPP3
GO:0044324	regulation of transcription involved in anterior/posterior axis specification	1	1	0.164138	1	DDIT3
GO:0010045	response to nickel cation	1	1	0.164138	1	CACNA1G
GO:0014034	neural crest cell fate commitment	1	1	0.164138	1	SFRP1
GO:0003294	atrial ventricular junction remodeling	1	1	0.164138	1	GJA5
GO:0042693	muscle cell fate commitment	1	1	0.164138	1	FGF10
GO:0014819	regulation of skeletal muscle contraction	1	1	0.164138	1	CAV3
GO:2000405	negative regulation of T cell migration	1	1	0.164138	1	APOD
GO:1901860	positive regulation of mitochondrial DNA metabolic process	1	1	0.164138	1	PPARGC1A
GO:1901863	positive regulation of muscle tissue development	1	1	0.164138	1	PPARGC1A
GO:2000374	regulation of oxygen metabolic process	1	1	0.164138	1	RNF34
GO:0032487	regulation of Rap protein signal transduction	1	1	0.164138	1	LOC112585025
GO:0032958	inositol phosphate biosynthetic process	1	1	0.164138	1	IP6K3
GO:0016077	snoRNA catabolic process	1	1	0.164138	1	NUDT16
GO:0035902	response to immobilization stress	1	1	0.164138	1	NR0B1
GO:0070433	negative regulation of nucleotide-binding oligomerization domain containing 2 signaling pathway	1	1	0.164138	1	TNFAIP3
GO:0030888	regulation of B cell proliferation	1	1	0.164138	1	AHR
GO:0070243	regulation of thymocyte apoptotic process	1	1	0.164138	1	CASP8
GO:0045924	regulation of female receptivity	1	1	0.164138	1	DRD5
GO:0015670	carbon dioxide transport	1	1	0.164138	1	AQP5
GO:0050976	detection of mechanical stimulus involved in sensory perception of touch	1	1	0.164138	1	KCNA1
GO:0046373	L-arabinose metabolic process	1	1	0.164138	1	OTOG
GO:0047484	regulation of response to osmotic stress	1	1	0.164138	1	TRPV4
GO:0060345	spleen trabecula formation	1	1	0.164138	1	SLC40A1
GO:0060436	bronchiole morphogenesis	1	1	0.164138	1	FGF10
GO:0015813	L-glutamate transmembrane transport	1	1	0.164138	1	ARL6IP5
GO:0002086	diaphragm contraction	1	1	0.164138	1	GAA
GO:0072203	cell proliferation involved in metanephros development	1	1	0.164138	1	GPC3
GO:0043063	intercellular bridge organization	1	1	0.164138	1	TEX14
GO:0043068	positive regulation of programmed cell death	1	1	0.164138	1	CDKN1A
GO:1902882	regulation of response to oxidative stress	1	1	0.164138	1	STOX1
GO:1902310	positive regulation of peptidyl-serine dephosphorylation	1	1	0.164138	1	DUSP26
GO:1902311	regulation of copper ion transmembrane transport	1	1	0.164138	1	SLC31A2
GO:0060659	nipple sheath formation	1	1	0.164138	1	PTHLH
GO:0098906	regulation of Purkinje myocyte action potential	1	1	0.164138	1	GJA5
GO:0098904	regulation of AV node cell action potential	1	1	0.164138	1	GJA5
GO:0098905	regulation of bundle of His cell action potential	1	1	0.164138	1	GJA5
GO:0098586	cellular response to virus	1	1	0.164138	1	CCL19
GO:0009071	serine family amino acid catabolic process	1	1	0.164138	1	THNSL2
GO:0048178	negative regulation of hepatocyte growth factor biosynthetic process	1	1	0.164138	1	INHBB
GO:0003284	septum primum development	1	1	0.164138	1	GJA5
GO:0048002	antigen processing and presentation of peptide antigen	1	1	0.164138	1	CTSS
GO:0071877	regulation of adenylate cyclase-inhibiting adrenergic receptor signaling pathway	1	1	0.164138	1	RGS2
GO:0006893	Golgi to plasma membrane transport	1	1	0.164138	1	STEAP2
GO:1901858	regulation of mitochondrial DNA metabolic process	1	1	0.164138	1	STOX1
GO:0071476	cellular hypotonic response	1	1	0.164138	1	TRPV4
GO:0060481	lobar bronchus epithelium development	1	1	0.164138	1	ADAMTSL2
GO:0043276	anoikis	1	1	0.164138	1	BMF
GO:0043278	response to morphine	1	1	0.164138	1	PRKCG
GO:2000562	negative regulation of CD4-positive, alpha-beta T cell proliferation	1	1	0.164138	1	VSIR
GO:0046360	2-oxobutyrate biosynthetic process	1	1	0.164138	1	THNSL2
GO:0002725	negative regulation of T cell cytokine production	1	1	0.164138	1	VSIR
GO:0038188	cholecystokinin signaling pathway	1	1	0.164138	1	CCKAR
GO:0030187	melatonin biosynthetic process	1	1	0.164138	1	ASMT
GO:0010813	neuropeptide catabolic process	1	1	0.164138	1	CTSH
GO:0042228	interleukin-8 biosynthetic process	1	1	0.164138	1	NOD1
GO:0043114	regulation of vascular permeability	1	1	0.164138	1	HRH1
GO:0042538	hyperosmotic salinity response	1	1	0.164138	1	TRPV4
GO:0042535	positive regulation of tumor necrosis factor biosynthetic process	1	1	0.164138	1	SPN
GO:0042531	positive regulation of tyrosine phosphorylation of STAT protein	1	1	0.164138	1	CCL5
GO:0043366	beta selection	1	1	0.164138	1	SYK
GO:0070873	regulation of glycogen metabolic process	1	1	0.164138	1	POMC
GO:0060661	submandibular salivary gland formation	1	1	0.164138	1	FGF10
GO:0060390	regulation of SMAD protein signal transduction	1	1	0.164138	1	LOC112586197
GO:0098910	regulation of atrial cardiac muscle cell action potential	1	1	0.164138	1	GJA5
GO:0070232	regulation of T cell apoptotic process	1	1	0.164138	1	LGALS3
GO:0042985	negative regulation of amyloid precursor protein biosynthetic process	1	1	0.164138	1	ITM2B
GO:0000023	maltose metabolic process	1	1	0.164138	1	GAA
GO:0014012	peripheral nervous system axon regeneration	1	1	0.164138	1	APOD
GO:0055024	regulation of cardiac muscle tissue development	1	1	0.164138	1	JPH2
GO:0032803	regulation of low-density lipoprotein particle receptor catabolic process	1	1	0.164138	1	MYLIP
GO:0032510	endosome to lysosome transport via multivesicular body sorting pathway	1	1	0.164138	1	LYST
GO:0071449	cellular response to lipid hydroperoxide	1	1	0.164138	1	MGST1
GO:1901201	regulation of extracellular matrix assembly	1	1	0.164138	1	AGT
GO:2000349	negative regulation of CD40 signaling pathway	1	1	0.164138	1	TNFAIP3
GO:0032972	regulation of muscle filament sliding speed	1	1	0.164138	1	TNNC1
GO:0014904	myotube cell development	1	1	0.164138	1	NFATC2
GO:2000287	positive regulation of myotome development	1	1	0.164138	1	DMRT2
GO:0071402	cellular response to lipoprotein particle stimulus	1	1	0.164138	1	SIGLEC15
GO:0071226	cellular response to molecule of fungal origin	1	1	0.164138	1	SYK
GO:0070317	negative regulation of G0 to G1 transition	1	1	0.164138	1	FOXO4
GO:0003138	primary heart field specification	1	1	0.164138	1	MEF2C
GO:0043462	regulation of ATPase activity	1	1	0.164138	1	TNNC1
GO:0045602	negative regulation of endothelial cell differentiation	1	1	0.164138	1	VHL
GO:0034436	glycoprotein transport	1	1	0.164138	1	VLDLR
GO:0034346	positive regulation of type III interferon production	1	1	0.164138	1	TLR3
GO:0002718	regulation of cytokine production involved in immune response	1	1	0.164138	1	TRIL
GO:0051647	nucleus localization	1	1	0.164138	1	CAV3
GO:0051481	negative regulation of cytosolic calcium ion concentration	1	1	0.164138	1	HRC
GO:0003188	heart valve formation	1	1	0.164138	1	SCX
GO:2000291	regulation of myoblast proliferation	1	1	0.164138	1	KLHL41
GO:0030421	defecation	1	1	0.164138	1	LOC102402374
GO:0034769	basement membrane disassembly	1	1	0.164138	1	CTSS
GO:0035726	common myeloid progenitor cell proliferation	1	1	0.164138	1	LOC102403665
GO:0046645	positive regulation of gamma-delta T cell activation	1	1	0.164138	1	NOD2
GO:1900826	negative regulation of membrane depolarization during cardiac muscle cell action potential	1	1	0.164138	1	CAV3
GO:0048807	female genitalia morphogenesis	1	1	0.164138	1	FGF10
GO:0048808	male genitalia morphogenesis	1	1	0.164138	1	FGF10
GO:0042737	drug catabolic process	1	1	0.164138	1	FMO4
GO:1901019	regulation of calcium ion transmembrane transporter activity	1	1	0.164138	1	CAV3
GO:0070075	tear secretion	1	1	0.164138	1	FGF10
GO:0043603	cellular amide metabolic process	1	1	0.164138	1	SMPD1
GO:0070670	response to interleukin-4	1	1	0.164138	1	CITED1
GO:0021572	rhombomere 6 development	1	1	0.164138	1	MAFB
GO:0010519	negative regulation of phospholipase activity	1	1	0.164138	1	RGS2
GO:2000761	positive regulation of N-terminal peptidyl-lysine acetylation	1	1	0.164138	1	SOX4
GO:0001808	negative regulation of type IV hypersensitivity	1	1	0.164138	1	SPN
GO:0019371	cyclooxygenase pathway	1	1	0.164138	1	PTGS1
GO:0090330	regulation of platelet aggregation	1	1	0.164138	1	SYK
GO:0071305	cellular response to vitamin D	1	1	0.164138	1	SFRP1
GO:0006886	intracellular protein transport	9	156	0.164325	1	APBA1;LOC102399590;LOC102400277;LOC112585704;LOC112586269;MLPH;RAB40B;RAB9A;RAB9B
GO:0045087	innate immune response	11	73	0.166409	1	C1S;C3;HCK;JCHAIN;LCN2;LOC102411787;LOC112585531;PTX3;S100A8;S100A9;SYK
GO:0051092	positive regulation of NF-kappaB transcription factor activity	8	52	0.169668	1	IRAK2;LOC102412882;NOD1;NOD2;TLR3;TRAF1;TRAF5;TRIM15
GO:0048468	cell development	6	36	0.170058	1	GATA6;INHA;INHBE;IRF6;LOC102396042;TRPS1
GO:0045766	positive regulation of angiogenesis	6	36	0.170058	1	C5AR2;CTSH;ERAP1;LOC102406111;RAMP2;SFRP2
GO:0000413	protein peptidyl-prolyl isomerization	2	59	0.170598	1	LOC102394206;LOC112580604
GO:0048523	negative regulation of cellular process	2	61	0.172331	1	ACVRL1;CDKN1C
GO:0002230	positive regulation of defense response to virus by host	2	61	0.172331	1	CA7;DDX58
GO:0035176	social behavior	3	14	0.174167	1	LOC112583768;LOC112583901;OXTR
GO:0045662	negative regulation of myoblast differentiation	3	14	0.174167	1	CCL17;DDIT3;NMRK2
GO:0045736	negative regulation of cyclin-dependent protein serine/threonine kinase activity	3	14	0.174167	1	CDKN1A;LOC102406311;TNFAIP3
GO:0050877	nervous system process	3	14	0.174167	1	CACNA1E;GABRP;KCNJ11
GO:0043491	protein kinase B signaling	3	14	0.174167	1	CCL3;CCL5;LOC102408963
GO:0050919	negative chemotaxis	3	14	0.174167	1	FLRT2;SEMA3G;SEMA6A
GO:0045785	positive regulation of cell adhesion	3	14	0.174167	1	DUSP26;LOC112578714;VAV1
GO:0034097	response to cytokine	3	14	0.174167	1	CXCL16;LOC102404638;TIMP3
GO:1901998	toxin transport	3	14	0.174167	1	BBC3;PKD1L2;SLC7A8
GO:0001708	cell fate specification	3	14	0.174167	1	LOC102401964;LOC102403139;LOC112587838
GO:0001656	metanephros development	3	14	0.174167	1	CTSH;HOXA11;HOXC11
GO:1901224	positive regulation of NIK/NF-kappaB signaling	2	7	0.176996	1	NOD1;NOD2
GO:0007162	negative regulation of cell adhesion	2	7	0.176996	1	ERBB3;LOC112586972
GO:0009813	flavonoid biosynthetic process	2	7	0.176996	1	LOC102397167;LOC112586186
GO:0090280	positive regulation of calcium ion import	2	7	0.176996	1	LGALS3;LOC102408963
GO:0032924	activin receptor signaling pathway	2	7	0.176996	1	HJV;INHBB
GO:0001964	startle response	2	7	0.176996	1	GRIN2D;KCNA1
GO:2000649	regulation of sodium ion transmembrane transporter activity	2	7	0.176996	1	CAV3;SCN3B
GO:0015074	DNA integration	2	7	0.176996	1	LOC102404447;NYNRIN
GO:0086010	membrane depolarization during action potential	2	7	0.176996	1	CACNA1G;SCN8A
GO:0006909	phagocytosis	2	7	0.176996	1	CD302;VAV1
GO:0051453	regulation of intracellular pH	2	7	0.176996	1	IDUA;SLC26A11
GO:0051056	regulation of small GTPase mediated signal transduction	2	7	0.176996	1	AMOT;RAP1GAP2
GO:0033135	regulation of peptidyl-serine phosphorylation	2	7	0.176996	1	PLCL1;SPTBN4
GO:0045806	negative regulation of endocytosis	2	7	0.176996	1	LGALS3;SCAMP5
GO:0050732	negative regulation of peptidyl-tyrosine phosphorylation	2	7	0.176996	1	SFRP1;SFRP2
GO:0060174	limb bud formation	2	7	0.176996	1	FGF10;SOX4
GO:0035313	wound healing, spreading of epidermal cells	2	7	0.176996	1	MMP12;MSX2
GO:0050829	defense response to Gram-negative bacterium	2	7	0.176996	1	LOC102411787;TLR4
GO:0003376	sphingosine-1-phosphate signaling pathway	2	7	0.176996	1	S1PR2;S1PR3
GO:0046323	glucose import	2	7	0.176996	1	DRD1;SLC2A11
GO:0055117	regulation of cardiac muscle contraction	2	7	0.176996	1	ADRA1A;CAV3
GO:0008589	regulation of smoothened signaling pathway	2	7	0.176996	1	FGF10;GAS1
GO:0008585	female gonad development	2	7	0.176996	1	LHX8;SFRP1
GO:0019226	transmission of nerve impulse	2	7	0.176996	1	DRD5;SPTBN4
GO:0097193	intrinsic apoptotic signaling pathway	2	7	0.176996	1	LOC112587107;MLLT11
GO:0052696	flavonoid glucuronidation	2	7	0.176996	1	LOC102397167;LOC112586186
GO:0032728	positive regulation of interferon-beta production	2	7	0.176996	1	DDX58;RNF135
GO:0007094	mitotic spindle assembly checkpoint	2	7	0.176996	1	KLHL22;TEX14
GO:0010800	positive regulation of peptidyl-threonine phosphorylation	2	7	0.176996	1	S1PR2;STOX1
GO:0061436	establishment of skin barrier	2	7	0.176996	1	CLDN1;CLDN4
GO:0010033	response to organic substance	2	7	0.176996	1	CXCL6;LOC112587107
GO:0002040	sprouting angiogenesis	2	7	0.176996	1	LOXL2;RAMP2
GO:0009725	response to hormone	2	7	0.176996	1	STEAP2;TIMP3
GO:0071346	cellular response to interferon-gamma	5	25	0.177215	1	CCL17;CCL19;CCL20;CCL5;LOC102408963
GO:0000079	regulation of cyclin-dependent protein serine/threonine kinase activity	5	25	0.177215	1	CDKN2B;LOC102403530;LOC102408258;LOC102408576;LOC112580909
GO:0030514	negative regulation of BMP signaling pathway	5	25	0.177215	1	FZD1;HJV;HTRA1;SFRP1;SFRP2
GO:0007017	microtubule-based process	1	42	0.17774	1	TUBA8
GO:0042100	B cell proliferation	1	43	0.177942	1	LOC112583869
GO:0010862	positive regulation of pathway-restricted SMAD protein phosphorylation	5	26	0.183737	1	ACVR1;BMPR2;INHA;INHBE;TGFB2
GO:0000082	G1/S transition of mitotic cell cycle	5	27	0.191375	1	ACVR1;CAMK2A;LOC102406311;LOC102409955;RHOU
GO:0007628	adult walking behavior	3	15	0.196514	1	DRD1;SCN8A;SPTBN4
GO:0009948	anterior/posterior axis specification	3	15	0.196514	1	GPC3;LHX1;SIX2
GO:0071260	cellular response to mechanical stimulus	3	15	0.196514	1	ANKRD1;CASP8;TLR3
GO:0034260	negative regulation of GTPase activity	3	15	0.196514	1	AMOT;LOC112583901;SH3BP4
GO:0060349	bone morphogenesis	3	15	0.196514	1	IFITM5;PLBD1;SFRP2
GO:0010628	positive regulation of gene expression	9	62	0.202858	1	C1QTNF1;CTSH;LOC112583768;LRRC32;PTGFR;RAMP2;SFRP4;STOX1;TGFB2
GO:0019216	regulation of lipid metabolic process	2	8	0.209298	1	LOC112583901;TM6SF2
GO:0007188	adenylate cyclase-modulating G-protein coupled receptor signaling pathway	2	8	0.209298	1	PTGER3;RSPH14
GO:0043542	endothelial cell migration	2	8	0.209298	1	LOC102406111;LOXL2
GO:0048546	digestive tract morphogenesis	2	8	0.209298	1	SFRP1;SFRP2
GO:0090385	phagosome-lysosome fusion	2	8	0.209298	1	RAB9A;RAB9B
GO:0001759	organ induction	2	8	0.209298	1	HOXA11;HOXC11
GO:0007602	phototransduction	2	8	0.209298	1	ARRB1;CABP4
GO:0048854	brain morphogenesis	2	8	0.209298	1	LOC112583768;LOC112583901
GO:0071480	cellular response to gamma radiation	2	8	0.209298	1	CRYAB;LOC102404638
GO:0071498	cellular response to fluid shear stress	2	8	0.209298	1	MEF2C;PLBD1
GO:0007249	I-kappaB kinase/NF-kappaB signaling	2	8	0.209298	1	NFKBIL1;TIFA
GO:0016031	tRNA import into mitochondrion	2	8	0.209298	1	LOC102410916;LOC102411469
GO:0045216	cell-cell junction organization	2	8	0.209298	1	CLDN1;TGFB2
GO:0007520	myoblast fusion	2	8	0.209298	1	CAV3;MYMK
GO:0021591	ventricular system development	2	8	0.209298	1	AK8;LOC112583901
GO:0050769	positive regulation of neurogenesis	2	8	0.209298	1	SERPINF1;WNT2
GO:0061028	establishment of endothelial barrier	2	8	0.209298	1	F2RL1;MARVELD2
GO:0000461	endonucleolytic cleavage to generate mature 3'-end of SSU-rRNA from (SSU-rRNA, 5.8S rRNA, LSU-rRNA)	2	8	0.209298	1	LOC102396058;SYN2
GO:0071526	semaphorin-plexin signaling pathway	2	8	0.209298	1	SEMA3G;SEMA6A
GO:0042476	odontogenesis	2	8	0.209298	1	AQP3;AQP5
GO:0019229	regulation of vasoconstriction	2	8	0.209298	1	EDN3;TBXA2R
GO:0018149	peptide cross-linking	2	8	0.209298	1	CSTA;LOC112578714
GO:0045987	positive regulation of smooth muscle contraction	2	8	0.209298	1	ADRA1A;TBXA2R
GO:0045184	establishment of protein localization	2	8	0.209298	1	LOC112585025;RAB13
GO:0001817	regulation of cytokine production	2	8	0.209298	1	CARD9;ELF1
GO:0035810	positive regulation of urine volume	2	8	0.209298	1	PLBD1;PTGER3
GO:0034614	cellular response to reactive oxygen species	2	8	0.209298	1	FOS;PDK2
GO:0008016	regulation of heart contraction	2	8	0.209298	1	GJA1;S100A1
GO:0031640	killing of cells of other organism	2	8	0.209298	1	LOC102412295;LOC102413933
GO:0070096	mitochondrial outer membrane translocase complex assembly	2	8	0.209298	1	LOC102410916;LOC102411469
GO:0051262	protein tetramerization	2	8	0.209298	1	ACHE;CCL5
GO:0007267	cell-cell signaling	7	45	0.209842	1	ADRA1A;CACNA1E;CCL3;FZD2;GJA1;NOV;SFRP2
GO:0006414	translational elongation	3	72	0.212267	1	EEF1A2;GRAMD1C;TCEAL7
GO:0006915	apoptotic process	3	74	0.21586	1	BCL2L15;NEK6;XAF1
GO:0006355	regulation of transcription, DNA-templated	154	1486	0.215974	1	ALPL;ALX3;AMMECR1;ANKRD29;ARX;AS3MT;ASXL3;ATP1B4;CABP1;CACNA1S;CAMK2B;CBFA2T3;CCDC180;CCDC69;CEBPD;CHRNA1;CLCC1;CLEC2B;CORO2B;CPA5;CTBS;CTSH;CTSK;DHRS12;DKK3;EFHD1;EMX2;FAM53A;FAP;GABRG1;GPAM;GRK5;GYPC;HBP1;HORMAD1;IL16;IRF7;IRF9;ITGBL1;JPH2;KIAA1324;KLF9;LACTB2;LGALS3;LHX1;LHX8;LOC102389250;LOC102389540;LOC102390987;LOC102392581;LOC102392860;LOC102393734;LOC102395360;LOC102396592;LOC102397338;LO…
GO:0015031	protein transport	5	99	0.217357	1	LOC112583901;LYST;RAMP2;VAMP8;ZMAT3
GO:0007160	cell-matrix adhesion	3	16	0.2195	1	AGT;FGG;FN1
GO:0055010	ventricular cardiac muscle tissue morphogenesis	3	16	0.2195	1	MYL3;TNNC1;TNNI3
GO:0060325	face morphogenesis	3	16	0.2195	1	PAX9;TGFB2;TTC21A
GO:0030168	platelet activation	3	16	0.2195	1	F8;LOC102414909;LOC112584467
GO:0007015	actin filament organization	3	16	0.2195	1	CAV3;FSCN2;PDLIM3
GO:0009888	tissue development	3	16	0.2195	1	GAA;GATA6;LOC102390454
GO:0006469	negative regulation of protein kinase activity	3	16	0.2195	1	FABP4;LOC112586197;THY1
GO:0051865	protein autoubiquitination	3	16	0.2195	1	RNF185;RNF208;TRIM21
GO:0006612	protein targeting to membrane	3	16	0.2195	1	CACNB1;LOC102405595;NCF1
GO:0060370	susceptibility to T cell mediated cytotoxicity	5	30	0.220229	1	LOC102395231;LOC102397317;LOC112580286;LOC112585593;LOC112586990
GO:0045444	fat cell differentiation	5	31	0.231585	1	INHBB;KLF4;LOC102390618;LOC112583901;RNASEL
GO:0042271	susceptibility to natural killer cell mediated cytotoxicity	5	31	0.231585	1	LOC102395231;LOC102397317;LOC112580286;LOC112585593;LOC112586990
GO:0008584	male gonad development	5	31	0.231585	1	HOXA11;LOC102404638;NUPR1;SFRP1;SFRP2
GO:0051659	maintenance of mitochondrion location	1	2	0.235813	1	ALB
GO:0003094	glomerular filtration	1	2	0.235813	1	JCHAIN
GO:0061428	negative regulation of transcription from RNA polymerase II promoter in response to hypoxia	1	2	0.235813	1	VHL
GO:0042088	T-helper 1 type immune response	1	2	0.235813	1	TLR6
GO:0060066	oviduct development	1	2	0.235813	1	LHX1
GO:0030072	peptide hormone secretion	1	2	0.235813	1	LOC102412882
GO:0097006	regulation of plasma lipoprotein particle levels	1	2	0.235813	1	APOC3
GO:1903522	regulation of blood circulation	1	2	0.235813	1	SMTNL1
GO:2001171	positive regulation of ATP biosynthetic process	1	2	0.235813	1	PPARGC1A
GO:0098735	positive regulation of the force of heart contraction	1	2	0.235813	1	MYL2
GO:0014070	response to organic cyclic compound	1	2	0.235813	1	EPHX1
GO:0055001	muscle cell development	1	2	0.235813	1	SGCG
GO:0018101	protein citrullination	1	2	0.235813	1	PADI6
GO:0008608	attachment of spindle microtubules to kinetochore	1	2	0.235813	1	TEX14
GO:0071420	cellular response to histamine	1	2	0.235813	1	HRH1
GO:0051270	regulation of cellular component movement	1	2	0.235813	1	LOC102389807
GO:0040019	positive regulation of embryonic development	1	2	0.235813	1	AMOT
GO:0051279	regulation of release of sequestered calcium ion into cytosol	1	2	0.235813	1	LOC102413072
GO:0010751	negative regulation of nitric oxide mediated signal transduction	1	2	0.235813	1	LOC102412882
GO:0032620	interleukin-17 production	1	2	0.235813	1	LOC102411787
GO:0051464	positive regulation of cortisol secretion	1	2	0.235813	1	CRH
GO:0045844	positive regulation of striated muscle tissue development	1	2	0.235813	1	GJA1
GO:0097168	mesenchymal stem cell proliferation	1	2	0.235813	1	SIX2
GO:0003309	type B pancreatic cell differentiation	1	2	0.235813	1	VHL
GO:0033861	negative regulation of NAD(P)H oxidase activity	1	2	0.235813	1	DRD5
GO:0010888	negative regulation of lipid storage	1	2	0.235813	1	NFKBIA
GO:0060615	mammary gland bud formation	1	2	0.235813	1	FGF10
GO:0070885	negative regulation of calcineurin-NFAT signaling cascade	1	2	0.235813	1	PRNP
GO:0060100	positive regulation of phagocytosis, engulfment	1	2	0.235813	1	F2RL1
GO:2000107	negative regulation of leukocyte apoptotic process	1	2	0.235813	1	CCL19
GO:0032387	negative regulation of intracellular transport	1	2	0.235813	1	CRYAB
GO:0060915	mesenchymal cell differentiation involved in lung development	1	2	0.235813	1	FGF10
GO:2000035	regulation of stem cell division	1	2	0.235813	1	SFRP2
GO:0032651	regulation of interleukin-1 beta production	1	2	0.235813	1	S1PR3
GO:2000253	positive regulation of feeding behavior	1	2	0.235813	1	RXFP4
GO:0071107	response to parathyroid hormone	1	2	0.235813	1	CITED1
GO:0046709	IDP catabolic process	1	2	0.235813	1	NUDT16
GO:0032926	negative regulation of activin receptor signaling pathway	1	2	0.235813	1	ACVR1
GO:0045617	negative regulation of keratinocyte differentiation	1	2	0.235813	1	MSX2
GO:1900186	negative regulation of clathrin-dependent endocytosis	1	2	0.235813	1	UNC119
GO:0007199	G-protein coupled receptor signaling pathway coupled to cGMP nucleotide second messenger	1	2	0.235813	1	AGTR2
GO:0034395	regulation of transcription from RNA polymerase II promoter in response to iron	1	2	0.235813	1	SLC40A1
GO:0060447	bud outgrowth involved in lung branching	1	2	0.235813	1	FGF10
GO:0097029	mature conventional dendritic cell differentiation	1	2	0.235813	1	F2RL1
GO:0060628	regulation of ER to Golgi vesicle-mediated transport	1	2	0.235813	1	GAS1
GO:0042415	norepinephrine metabolic process	1	2	0.235813	1	EPAS1
GO:0015889	cobalamin transport	1	2	0.235813	1	TCN1
GO:0006000	fructose metabolic process	1	2	0.235813	1	PFKFB4
GO:0006003	fructose 2,6-bisphosphate metabolic process	1	2	0.235813	1	PFKFB4
GO:2001199	negative regulation of dendritic cell differentiation	1	2	0.235813	1	TMEM176A
GO:0042701	progesterone secretion	1	2	0.235813	1	FZD4
GO:0002328	pro-B cell differentiation	1	2	0.235813	1	SOX4
GO:0014823	response to activity	1	2	0.235813	1	LOC102405065
GO:0045124	regulation of bone resorption	1	2	0.235813	1	SIGLEC15
GO:2000482	regulation of interleukin-8 secretion	1	2	0.235813	1	C5AR2
GO:0071918	urea transmembrane transport	1	2	0.235813	1	AQP3
GO:0021784	postganglionic parasympathetic fiber development	1	2	0.235813	1	PLXNA4
GO:0019236	response to pheromone	1	2	0.235813	1	PRR19
GO:0034141	positive regulation of toll-like receptor 3 signaling pathway	1	2	0.235813	1	F2RL1
GO:0043553	negative regulation of phosphatidylinositol 3-kinase activity	1	2	0.235813	1	PIK3IP1
GO:1904434	positive regulation of ferrous iron binding	1	2	0.235813	1	LOC102411787
GO:0030262	apoptotic nuclear changes	1	2	0.235813	1	BLCAP
GO:0060586	multicellular organismal iron ion homeostasis	1	2	0.235813	1	SLC40A1
GO:0086013	membrane repolarization during cardiac muscle cell action potential	1	2	0.235813	1	KCNE5
GO:0061056	sclerotome development	1	2	0.235813	1	SFRP2
GO:0043171	peptide catabolic process	1	2	0.235813	1	LVRN
GO:0060452	positive regulation of cardiac muscle contraction	1	2	0.235813	1	RGS2
GO:1902065	response to L-glutamate	1	2	0.235813	1	TMBIM6
GO:0009236	cobalamin biosynthetic process	1	2	0.235813	1	MMAB
GO:0048846	axon extension involved in axon guidance	1	2	0.235813	1	OGN
GO:0048842	positive regulation of axon extension involved in axon guidance	1	2	0.235813	1	BMPR2
GO:0072102	glomerulus morphogenesis	1	2	0.235813	1	MEF2C
GO:0090399	replicative senescence	1	2	0.235813	1	LOC102406311
GO:0090086	negative regulation of protein deubiquitination	1	2	0.235813	1	TRIM21
GO:0045136	development of secondary sexual characteristics	1	2	0.235813	1	LOC102389807
GO:0007521	muscle cell fate determination	1	2	0.235813	1	MEF2C
GO:0007525	somatic muscle development	1	2	0.235813	1	HSPB2
GO:0080154	regulation of fertilization	1	2	0.235813	1	TEKT3
GO:0002381	immunoglobulin production involved in immunoglobulin mediated immune response	1	2	0.235813	1	NOD2
GO:0035993	deltoid tuberosity development	1	2	0.235813	1	SCX
GO:0046851	negative regulation of bone remodeling	1	2	0.235813	1	SFRP1
GO:0019886	antigen processing and presentation of exogenous peptide antigen via MHC class II	1	2	0.235813	1	IFI30
GO:2000278	regulation of DNA biosynthetic process	1	2	0.235813	1	CDKN1A
GO:0072678	T cell migration	1	2	0.235813	1	ITGB7
GO:0042178	xenobiotic catabolic process	1	2	0.235813	1	GSTM3
GO:0016556	mRNA modification	1	2	0.235813	1	APOBEC2
GO:0051983	regulation of chromosome segregation	1	2	0.235813	1	KIF2B
GO:0030035	microspike assembly	1	2	0.235813	1	ACTN2
GO:0035284	brain segmentation	1	2	0.235813	1	MAFB
GO:2001204	regulation of osteoclast development	1	2	0.235813	1	SIGLEC15
GO:1902108	regulation of mitochondrial membrane permeability involved in apoptotic process	1	2	0.235813	1	CAMK2A
GO:0009597	detection of virus	1	2	0.235813	1	DDX58
GO:0060667	branch elongation involved in salivary gland morphogenesis	1	2	0.235813	1	FGF10
GO:0002830	positive regulation of type 2 immune response	1	2	0.235813	1	NOD2
GO:0001768	establishment of T cell polarity	1	2	0.235813	1	CCL19
GO:0001562	response to protozoan	1	2	0.235813	1	SPN
GO:0035986	senescence-associated heterochromatin focus assembly	1	2	0.235813	1	LOC102406311
GO:0019896	axonal transport of mitochondrion	1	2	0.235813	1	MGARP
GO:1901137	carbohydrate derivative biosynthetic process	1	2	0.235813	1	LOC102402909
GO:1901135	carbohydrate derivative metabolic process	1	2	0.235813	1	HK3
GO:0035947	regulation of gluconeogenesis by regulation of transcription from RNA polymerase II promoter	1	2	0.235813	1	FOXO1
GO:0046040	IMP metabolic process	1	2	0.235813	1	ADSSL1
GO:0072286	metanephric connecting tubule development	1	2	0.235813	1	LOC112579121
GO:1900246	positive regulation of RIG-I signaling pathway	1	2	0.235813	1	TRIM15
GO:0033624	negative regulation of integrin activation	1	2	0.235813	1	LOC112585025
GO:0019367	fatty acid elongation, saturated fatty acid	1	2	0.235813	1	ELOVL4
GO:0006473	protein acetylation	1	2	0.235813	1	NUPR1
GO:0070236	negative regulation of activation-induced cell death of T cells	1	2	0.235813	1	GPAM
GO:0060562	epithelial tube morphogenesis	1	2	0.235813	1	LHX1
GO:2001016	positive regulation of skeletal muscle cell differentiation	1	2	0.235813	1	MEF2C
GO:2001013	epithelial cell proliferation involved in renal tubule morphogenesis	1	2	0.235813	1	MEF2C
GO:0006537	glutamate biosynthetic process	1	2	0.235813	1	ALDH4A1
GO:0048641	regulation of skeletal muscle tissue development	1	2	0.235813	1	WNT10B
GO:0008090	retrograde axonal transport	1	2	0.235813	1	MGARP
GO:0019060	intracellular transport of viral protein in host cell	1	2	0.235813	1	LOC102410286
GO:0007253	cytoplasmic sequestering of NF-kappaB	1	2	0.235813	1	NFKBIA
GO:0010955	negative regulation of protein processing	1	2	0.235813	1	GAS1
GO:0035880	embryonic nail plate morphogenesis	1	2	0.235813	1	MSX2
GO:0003310	pancreatic A cell differentiation	1	2	0.235813	1	VHL
GO:0032691	negative regulation of interleukin-1 beta production	1	2	0.235813	1	TNFAIP3
GO:0003143	embryonic heart tube morphogenesis	1	2	0.235813	1	ACVR1
GO:0071638	negative regulation of monocyte chemotactic protein-1 production	1	2	0.235813	1	APOD
GO:0033634	positive regulation of cell-cell adhesion mediated by integrin	1	2	0.235813	1	CCL5
GO:0045906	negative regulation of vasoconstriction	1	2	0.235813	1	BMPR2
GO:0010894	negative regulation of steroid biosynthetic process	1	2	0.235813	1	INSIG1
GO:0097264	self proteolysis	1	2	0.235813	1	TENM4
GO:0097084	vascular smooth muscle cell development	1	2	0.235813	1	RAMP2
GO:0061158	3'-UTR-mediated mRNA destabilization	1	2	0.235813	1	CPEB3
GO:0043030	regulation of macrophage activation	1	2	0.235813	1	SHPK
GO:0035088	establishment or maintenance of apical/basal cell polarity	1	2	0.235813	1	DPPA5
GO:0035082	axoneme assembly	1	2	0.235813	1	RSPH4A
GO:0050702	interleukin-1 beta secretion	1	2	0.235813	1	F2RL1
GO:0045425	positive regulation of granulocyte macrophage colony-stimulating factor biosynthetic process	1	2	0.235813	1	SYK
GO:0010644	cell communication by electrical coupling	1	2	0.235813	1	GJA1
GO:0001547	antral ovarian follicle growth	1	2	0.235813	1	FOXO3
GO:0001543	ovarian follicle rupture	1	2	0.235813	1	AGT
GO:0080121	AMP transport	1	2	0.235813	1	SLC25A42
GO:2001287	negative regulation of caveolin-mediated endocytosis	1	2	0.235813	1	UNC119
GO:2000194	regulation of female gonad development	1	2	0.235813	1	NUPR1
GO:0003365	establishment of cell polarity involved in ameboidal cell migration	1	2	0.235813	1	AMOT
GO:0070555	response to interleukin-1	1	2	0.235813	1	CITED1
GO:0032461	positive regulation of protein oligomerization	1	2	0.235813	1	JCHAIN
GO:0042107	cytokine metabolic process	1	2	0.235813	1	TNFSF15
GO:0034695	response to prostaglandin E	1	2	0.235813	1	CCL19
GO:0060019	radial glial cell differentiation	1	2	0.235813	1	FGF10
GO:0017186	peptidyl-pyroglutamic acid biosynthetic process, using glutaminyl-peptide cyclotransferase	1	2	0.235813	1	QPCT
GO:1904437	positive regulation of transferrin receptor binding	1	2	0.235813	1	LOC102411787
GO:0060279	positive regulation of ovulation	1	2	0.235813	1	INHBB
GO:0009651	response to salt stress	1	2	0.235813	1	AGT
GO:0034501	protein localization to kinetochore	1	2	0.235813	1	LOC102415736
GO:0048133	male germ-line stem cell asymmetric division	1	2	0.235813	1	ZBTB16
GO:0060595	fibroblast growth factor receptor signaling pathway involved in mammary gland specification	1	2	0.235813	1	FGF10
GO:0000052	citrulline metabolic process	1	2	0.235813	1	DDAH2
GO:2000054	negative regulation of Wnt signaling pathway involved in dorsal/ventral axis specification	1	2	0.235813	1	SFRP1
GO:0038162	erythropoietin-mediated signaling pathway	1	2	0.235813	1	EPOR
GO:0035938	estradiol secretion	1	2	0.235813	1	LHB
GO:0051707	response to other organism	1	2	0.235813	1	KRT8
GO:1901380	negative regulation of potassium ion transmembrane transport	1	2	0.235813	1	KCNE5
GO:0021696	cerebellar cortex morphogenesis	1	2	0.235813	1	TRNP1
GO:1903531	negative regulation of secretion by cell	1	2	0.235813	1	VAMP8
GO:0043308	eosinophil degranulation	1	2	0.235813	1	CCL3
GO:0035426	extracellular matrix-cell signaling	1	2	0.235813	1	FZD4
GO:0002606	positive regulation of dendritic cell antigen processing and presentation	1	2	0.235813	1	NOD1
GO:0010989	negative regulation of low-density lipoprotein particle clearance	1	2	0.235813	1	MYLIP
GO:0051968	positive regulation of synaptic transmission, glutamatergic	1	2	0.235813	1	DRD1
GO:0001959	regulation of cytokine-mediated signaling pathway	1	2	0.235813	1	IRAK2
GO:0030212	hyaluronan metabolic process	1	2	0.235813	1	MUSTN1
GO:0009088	threonine biosynthetic process	1	2	0.235813	1	THNSL2
GO:0009081	branched-chain amino acid metabolic process	1	2	0.235813	1	BCAT2
GO:0010666	positive regulation of cardiac muscle cell apoptotic process	1	2	0.235813	1	CAMK2A
GO:0051222	positive regulation of protein transport	1	2	0.235813	1	CREBRF
GO:0071447	cellular response to hydroperoxide	1	2	0.235813	1	TP53INP1
GO:0014834	skeletal muscle satellite cell maintenance involved in skeletal muscle regeneration	1	2	0.235813	1	FZD7
GO:0014835	myoblast differentiation involved in skeletal muscle regeneration	1	2	0.235813	1	WNT10B
GO:0010447	response to acidic pH	1	2	0.235813	1	CTSS
GO:0032330	regulation of chondrocyte differentiation	1	2	0.235813	1	SIX2
GO:0038178	complement component C5a signaling pathway	1	2	0.235813	1	C5AR2
GO:0021637	trigeminal nerve structural organization	1	2	0.235813	1	PLXNA4
GO:0071286	cellular response to magnesium ion	1	2	0.235813	1	KCNA1
GO:0019637	organophosphate metabolic process	1	2	0.235813	1	HK3
GO:0003179	heart valve morphogenesis	1	2	0.235813	1	TGFB2
GO:0015909	long-chain fatty acid transport	1	2	0.235813	1	PLIN2
GO:0072577	endothelial cell apoptotic process	1	2	0.235813	1	BMPR2
GO:0006436	tryptophanyl-tRNA aminoacylation	1	2	0.235813	1	WARS
GO:0005980	glycogen catabolic process	1	2	0.235813	1	GAA
GO:1900135	positive regulation of renin secretion into blood stream	1	2	0.235813	1	F2RL1
GO:0051918	negative regulation of fibrinolysis	1	2	0.235813	1	SERPINF2
GO:0090336	positive regulation of brown fat cell differentiation	1	2	0.235813	1	FNDC5
GO:0061588	calcium activated phospholipid scrambling	1	2	0.235813	1	LOC112582993
GO:0050771	negative regulation of axonogenesis	1	2	0.235813	1	THY1
GO:0050778	positive regulation of immune response	1	2	0.235813	1	TGFB2
GO:0006382	adenosine to inosine editing	1	2	0.235813	1	NUDT16
GO:1903026	negative regulation of RNA polymerase II regulatory region sequence-specific DNA binding	1	2	0.235813	1	DDIT3
GO:0006857	oligopeptide transport	1	2	0.235813	1	SLC15A3
GO:0044338	canonical Wnt signaling pathway involved in mesenchymal stem cell differentiation	1	2	0.235813	1	FZD1
GO:0044339	canonical Wnt signaling pathway involved in osteoblast differentiation	1	2	0.235813	1	FZD1
GO:0072180	mesonephric duct morphogenesis	1	2	0.235813	1	GPC3
GO:0032780	negative regulation of ATPase activity	1	2	0.235813	1	TNNI3
GO:0032782	bile acid secretion	1	2	0.235813	1	STARD10
GO:0001997	positive regulation of the force of heart contraction by epinephrine-norepinephrine	1	2	0.235813	1	ADRA1A
GO:0001996	positive regulation of heart rate by epinephrine-norepinephrine	1	2	0.235813	1	ADRA1A
GO:0009972	cytidine deamination	1	2	0.235813	1	CDA
GO:0016264	gap junction assembly	1	2	0.235813	1	GJA5
GO:0008594	photoreceptor cell morphogenesis	1	2	0.235813	1	CABP4
GO:0030947	regulation of vascular endothelial growth factor receptor signaling pathway	1	2	0.235813	1	FZD4
GO:0071673	positive regulation of smooth muscle cell chemotaxis	1	2	0.235813	1	GJA1
GO:0045636	positive regulation of melanocyte differentiation	1	2	0.235813	1	ADAMTS9
GO:0050966	detection of mechanical stimulus involved in sensory perception of pain	1	2	0.235813	1	KCNA1
GO:0051610	serotonin uptake	1	2	0.235813	1	LOC112583768
GO:0010838	positive regulation of keratinocyte proliferation	1	2	0.235813	1	FGF10
GO:1900122	positive regulation of receptor binding	1	2	0.235813	1	PLCL1
GO:0036462	TRAIL-activated apoptotic signaling pathway	1	2	0.235813	1	CASP8
GO:0060513	prostatic bud formation	1	2	0.235813	1	FGF10
GO:0009991	response to extracellular stimulus	1	2	0.235813	1	RASGRP4
GO:0061462	protein localization to lysosome	1	2	0.235813	1	SH3BP4
GO:2001137	positive regulation of endocytic recycling	1	2	0.235813	1	ACTN2
GO:0044320	cellular response to leptin stimulus	1	2	0.235813	1	INHBB
GO:0014037	Schwann cell differentiation	1	2	0.235813	1	ERBB3
GO:0002730	regulation of dendritic cell cytokine production	1	2	0.235813	1	TLR3
GO:0032228	regulation of synaptic transmission, GABAergic	1	2	0.235813	1	PLCL1
GO:0045401	positive regulation of interleukin-3 biosynthetic process	1	2	0.235813	1	SYK
GO:0002521	leukocyte differentiation	1	2	0.235813	1	SPI1
GO:0031134	sister chromatid biorientation	1	2	0.235813	1	LOC102415736
GO:0010827	regulation of glucose transmembrane transport	1	2	0.235813	1	TRIB3
GO:0010822	positive regulation of mitochondrion organization	1	2	0.235813	1	MGARP
GO:0031643	positive regulation of myelination	1	2	0.235813	1	WASF3
GO:0010828	positive regulation of glucose transmembrane transport	1	2	0.235813	1	C3
GO:0006520	cellular amino acid metabolic process	1	2	0.235813	1	SLC6A14
GO:1902174	positive regulation of keratinocyte apoptotic process	1	2	0.235813	1	SFRP4
GO:0006704	glucocorticoid biosynthetic process	1	2	0.235813	1	CRH
GO:1903595	positive regulation of histamine secretion by mast cell	1	2	0.235813	1	VAMP8
GO:0030219	megakaryocyte differentiation	1	2	0.235813	1	CDKN2B
GO:0006144	purine nucleobase metabolic process	1	2	0.235813	1	LOC102400019
GO:0043117	positive regulation of vascular permeability	1	2	0.235813	1	FGFBP3
GO:1903598	positive regulation of gap junction assembly	1	2	0.235813	1	AGT
GO:1903576	response to L-arginine	1	2	0.235813	1	LOC102412882
GO:0044869	negative regulation by host of viral exo-alpha-sialidase activity	1	2	0.235813	1	PTX3
GO:0003289	atrial septum primum morphogenesis	1	2	0.235813	1	ACVR1
GO:0014809	regulation of skeletal muscle contraction by regulation of release of sequestered calcium ion	1	2	0.235813	1	CASQ1
GO:2000382	positive regulation of mesoderm development	1	2	0.235813	1	ETV2
GO:0007044	cell-substrate junction assembly	1	2	0.235813	1	FN1
GO:0021885	forebrain cell migration	1	2	0.235813	1	EMX2
GO:0021884	forebrain neuron development	1	2	0.235813	1	LHX8
GO:0035349	coenzyme A transmembrane transport	1	2	0.235813	1	SLC25A42
GO:0043584	nose development	1	2	0.235813	1	HESX1
GO:0061351	neural precursor cell proliferation	1	2	0.235813	1	TRNP1
GO:0015866	ADP transport	1	2	0.235813	1	SLC25A42
GO:0042220	response to cocaine	1	2	0.235813	1	DRD5
GO:0034755	iron ion transmembrane transport	1	2	0.235813	1	SCARA5
GO:0060718	chorionic trophoblast cell differentiation	1	2	0.235813	1	HTRA1
GO:0045980	negative regulation of nucleotide metabolic process	1	2	0.235813	1	CDA
GO:1903779	regulation of cardiac conduction	1	2	0.235813	1	AGT
GO:0003416	endochondral bone growth	1	2	0.235813	1	MSX2
GO:0003417	growth plate cartilage development	1	2	0.235813	1	MMP13
GO:0006601	creatine biosynthetic process	1	2	0.235813	1	GATM
GO:0043367	CD4-positive, alpha-beta T cell differentiation	1	2	0.235813	1	RSAD2
GO:0045356	positive regulation of interferon-alpha biosynthetic process	1	2	0.235813	1	TLR3
GO:1903142	positive regulation of establishment of endothelial barrier	1	2	0.235813	1	S1PR2
GO:0044871	negative regulation by host of viral glycoprotein metabolic process	1	2	0.235813	1	PTX3
GO:0090611	ubiquitin-independent protein catabolic process via the multivesicular body sorting pathway	1	2	0.235813	1	CHMP4C
GO:0021545	cranial nerve development	1	2	0.235813	1	ERBB3
GO:0043619	regulation of transcription from RNA polymerase II promoter in response to oxidative stress	1	2	0.235813	1	EPAS1
GO:0070266	necroptotic process	1	2	0.235813	1	RIPK3
GO:0071799	cellular response to prostaglandin D stimulus	1	2	0.235813	1	PTGFR
GO:0010574	regulation of vascular endothelial growth factor production	1	2	0.235813	1	LOC102408963
GO:2000774	positive regulation of cellular senescence	1	2	0.235813	1	LOC102406311
GO:0071224	cellular response to peptidoglycan	1	2	0.235813	1	NOD2
GO:1900006	positive regulation of dendrite development	1	2	0.235813	1	VLDLR
GO:0003183	mitral valve morphogenesis	1	2	0.235813	1	ACVR1
GO:0046512	sphingosine biosynthetic process	1	2	0.235813	1	ACER2
GO:0050688	regulation of defense response to virus	1	2	0.235813	1	SPN
GO:0010803	regulation of tumor necrosis factor-mediated signaling pathway	1	2	0.235813	1	SYK
GO:0034763	negative regulation of transmembrane transport	1	2	0.235813	1	ST7L
GO:0072221	metanephric distal convoluted tubule development	1	2	0.235813	1	LOC112579121
GO:1900170	negative regulation of glucocorticoid mediated signaling pathway	1	2	0.235813	1	CREBRF
GO:0060702	negative regulation of endoribonuclease activity	1	2	0.235813	1	TMBIM6
GO:0030049	muscle filament sliding	1	2	0.235813	1	LOC102406036
GO:0021853	cerebral cortex GABAergic interneuron migration	1	2	0.235813	1	DRD1
GO:0002281	macrophage activation involved in immune response	1	2	0.235813	1	SYK
GO:0072038	mesenchymal stem cell maintenance involved in nephron morphogenesis	1	2	0.235813	1	SIX2
GO:0014009	glial cell proliferation	1	2	0.235813	1	SOX4
GO:0045046	protein import into peroxisome membrane	1	2	0.235813	1	TUBA8
GO:0006941	striated muscle contraction	1	2	0.235813	1	PGAM2
GO:0051001	negative regulation of nitric-oxide synthase activity	1	2	0.235813	1	CAV3
GO:0051315	attachment of mitotic spindle microtubules to kinetochore	1	2	0.235813	1	LOC102415736
GO:0032909	regulation of transforming growth factor beta2 production	1	2	0.235813	1	TGFB2
GO:0051025	negative regulation of immunoglobulin secretion	1	2	0.235813	1	TMBIM6
GO:1901303	negative regulation of cargo loading into COPII-coated vesicle	1	2	0.235813	1	INSIG1
GO:0070252	actin-mediated cell contraction	1	2	0.235813	1	LOC102405065
GO:0072160	nephron tubule epithelial cell differentiation	1	2	0.235813	1	MEF2C
GO:0043123	positive regulation of I-kappaB kinase/NF-kappaB signaling	10	73	0.238955	1	CASP8;F2RL1;GJA1;LPAR1;NEK6;NOD1;NOD2;S100A13;TNFSF10;TRAF5
GO:0051654	establishment of mitochondrion localization	2	9	0.242115	1	LOC112585593;LOC112586990
GO:0007368	determination of left/right symmetry	2	9	0.242115	1	ACVR1;FGF10
GO:0032967	positive regulation of collagen biosynthetic process	2	9	0.242115	1	SCX;SERPINF2
GO:0031623	receptor internalization	2	9	0.242115	1	ACHE;RAMP2
GO:0048738	cardiac muscle tissue development	2	9	0.242115	1	SGCG;TCAP
GO:0048844	artery morphogenesis	2	9	0.242115	1	GJA5;PRRX2
GO:0048843	negative regulation of axon extension involved in axon guidance	2	9	0.242115	1	SEMA3G;SEMA6A
GO:0050872	white fat cell differentiation	2	9	0.242115	1	FABP4;FGF10
GO:0050905	neuromuscular process	2	9	0.242115	1	CHRNA1;SCN8A
GO:0010719	negative regulation of epithelial to mesenchymal transition	2	9	0.242115	1	SFRP1;SFRP2
GO:0072593	reactive oxygen species metabolic process	2	9	0.242115	1	DRD5;VAV1
GO:0007254	JNK cascade	2	9	0.242115	1	DUSP28;ROR2
GO:0007026	negative regulation of microtubule depolymerization	2	9	0.242115	1	GAS2L2;TRIM54
GO:0045595	regulation of cell differentiation	2	9	0.242115	1	KLF4;LOC102390618
GO:0032467	positive regulation of cytokinesis	2	9	0.242115	1	LOC112585025;SVIL
GO:0032990	cell part morphogenesis	2	9	0.242115	1	LOC112585593;LOC112586990
GO:0006694	steroid biosynthetic process	2	9	0.242115	1	LOC102412624;NR0B1
GO:0046814	coreceptor-mediated virion attachment to host cell	2	9	0.242115	1	LOC112585593;LOC112586990
GO:0000447	endonucleolytic cleavage in ITS1 to separate SSU-rRNA from 5.8S rRNA and LSU-rRNA from tricistronic rRNA transcript (SSU-rRNA, 5.8S rRNA, LSU-rRNA)	2	9	0.242115	1	LOC102396058;SYN2
GO:0034115	negative regulation of heterotypic cell-cell adhesion	2	9	0.242115	1	KLF4;LOC102390618
GO:0030217	T cell differentiation	2	9	0.242115	1	RHOH;SOX4
GO:0006513	protein monoubiquitination	2	9	0.242115	1	KLHL22;TRIM21
GO:0032331	negative regulation of chondrocyte differentiation	2	9	0.242115	1	PTHLH;WNT9A
GO:0070830	bicellular tight junction assembly	2	9	0.242115	1	MARVELD2;RAMP2
GO:0015793	glycerol transport	2	9	0.242115	1	AQP3;AQP5
GO:0009992	cellular water homeostasis	2	9	0.242115	1	AQP3;AQP5
GO:0038083	peptidyl-tyrosine autophosphorylation	2	9	0.242115	1	HCK;SYK
GO:0030311	poly-N-acetyllactosamine biosynthetic process	2	9	0.242115	1	B3GNT2;LOC102403965
GO:0070059	intrinsic apoptotic signaling pathway in response to endoplasmic reticulum stress	2	9	0.242115	1	DDIT3;TRIB3
GO:0010812	negative regulation of cell-substrate adhesion	2	9	0.242115	1	FZD4;FZD7
GO:0002891	positive regulation of immunoglobulin mediated immune response	2	9	0.242115	1	LOC112585593;LOC112586990
GO:0032689	negative regulation of interferon-gamma production	2	9	0.242115	1	NOD2;PRNP
GO:0007623	circadian rhythm	3	17	0.24299	1	ATF5;DBP;KLF9
GO:0001657	ureteric bud development	3	17	0.24299	1	LHX1;SFRP1;SIM1
GO:0006836	neurotransmitter transport	3	17	0.24299	1	SLC18A2;SLC6A14;SLC6A2
GO:0071392	cellular response to estradiol stimulus	3	17	0.24299	1	MSX2;SFRP1;SSTR2
GO:1904030	negative regulation of cyclin-dependent protein kinase activity	3	17	0.24299	1	CAMK2N1;CAMK2N2;TRIB3
GO:0001662	behavioral fear response	3	17	0.24299	1	DRD1;LOC102402374;LOC102409955
GO:0002860	positive regulation of natural killer cell mediated cytotoxicity directed against tumor cell target	5	32	0.243692	1	LOC102395231;LOC102397317;LOC112580286;LOC112585593;LOC112586990
GO:0032259	methylation	4	82	0.246521	1	AS3MT;ASMT;LOC102415483;METTL27
GO:0002323	natural killer cell activation involved in immune response	1	38	0.253928	1	LOC112583869
GO:0033141	positive regulation of peptidyl-serine phosphorylation of STAT protein	1	39	0.255275	1	LOC112583869
GO:0043170	macromolecule metabolic process	6	37	0.265599	1	LOC102389013;LOC102389713;LOC102391841;LOC102410066;LOC112577772;LOC112579163
GO:0010629	negative regulation of gene expression	6	37	0.265599	1	CDKN1A;CRYAB;HAVCR2;LOC102412882;LOC112583901;STOX1
GO:0002244	hematopoietic progenitor cell differentiation	6	37	0.265599	1	COL24A1;HOXB3;LOC102401897;LOC102403665;LOC102405577;ZNF784
GO:0071425	hematopoietic stem cell proliferation	2	10	0.275119	1	SFRP2;WNT10B
GO:0042572	retinol metabolic process	2	10	0.275119	1	ALDH1A1;LOC102406111
GO:0030382	sperm mitochondrion organization	2	10	0.275119	1	LOC112585593;LOC112586990
GO:0006641	triglyceride metabolic process	2	10	0.275119	1	CAV3;INSIG1
GO:0050718	positive regulation of interleukin-1 beta secretion	2	10	0.275119	1	CCL3;NOD2
GO:0045648	positive regulation of erythrocyte differentiation	2	10	0.275119	1	FOXO3;ISG15
GO:1901741	positive regulation of myoblast fusion	2	10	0.275119	1	MYF6;NFATC2
GO:0045638	negative regulation of myeloid cell differentiation	2	10	0.275119	1	NFKBIA;ZBTB16
GO:0036342	post-anal tail morphogenesis	2	10	0.275119	1	HES7;SFRP2
GO:0061036	positive regulation of cartilage development	2	10	0.275119	1	BMPR2;SCX
GO:0019064	fusion of virus membrane with host plasma membrane	2	10	0.275119	1	LOC112585593;LOC112586990
GO:0060548	negative regulation of cell death	2	10	0.275119	1	NOV;SOX4
GO:0044782	cilium organization	2	10	0.275119	1	LOC112585593;LOC112586990
GO:0033005	positive regulation of mast cell activation	2	10	0.275119	1	LOC112585593;LOC112586990
GO:0009611	response to wounding	2	10	0.275119	1	LOC102402374;LOC102408963
GO:0043488	regulation of mRNA stability	2	10	0.275119	1	RBM24;RNASEL
GO:0042446	hormone biosynthetic process	2	10	0.275119	1	LOC102412624;TG
GO:0071479	cellular response to ionizing radiation	2	10	0.275119	1	BBC3;CDKN1A
GO:0030325	adrenal gland development	2	10	0.275119	1	CRH;NR0B1
GO:0031016	pancreas development	2	10	0.275119	1	FGF10;INVS
GO:0035567	non-canonical Wnt signaling pathway	2	10	0.275119	1	FZD9;SFRP4
GO:0048485	sympathetic nervous system development	2	10	0.275119	1	PLXNA4;SOX4
GO:0021756	striatum development	2	10	0.275119	1	DRD1;LOC112583901
GO:0050679	positive regulation of epithelial cell proliferation	4	22	0.276255	1	C5AR2;CCL5;SFRP1;STOX1
GO:0040018	positive regulation of multicellular organism growth	4	22	0.276255	1	AGT;GPAM;LOC112583901;SPTBN4
GO:0021987	cerebral cortex development	4	22	0.276255	1	FAT4;LOC102402374;LOC112583901;LOC112585025
GO:0007157	heterophilic cell-cell adhesion via plasma membrane cell adhesion molecules	6	39	0.277198	1	FAT4;LOC102395231;LOC102397317;LOC112580286;LOC112585593;LOC112586990
GO:0008284	positive regulation of cell proliferation	19	157	0.279244	1	ACER2;CCPG1;CTSH;FBXO47;FGF6;LOC102404638;LOC112585025;LOC112586197;LOC112587775;NUDT16;PLBD1;PTGFR;PTH1R;SCX;SFRP2;SOX4;TGFB2;TRAF5;WNT10B
GO:0030307	positive regulation of cell growth	4	23	0.285802	1	LOC102403944;SFRP1;SFRP2;TGFB2
GO:0042981	regulation of apoptotic process	9	64	0.289326	1	ALX3;CARD6;CIDEC;GAS1;INHA;INHBE;MAP2K6;NOD2;TRAF5
GO:0060395	SMAD protein signal transduction	6	42	0.300619	1	CITED1;FOS;INHA;INHBE;ROR2;TGFB2
GO:0030858	positive regulation of epithelial cell differentiation	1	3	0.301346	1	WNT10B
GO:0015844	monoamine transport	1	3	0.301346	1	SLC6A2
GO:1903895	negative regulation of IRE1-mediated unfolded protein response	1	3	0.301346	1	TMBIM6
GO:0020027	hemoglobin metabolic process	1	3	0.301346	1	AHSP
GO:0060266	negative regulation of respiratory burst involved in inflammatory response	1	3	0.301346	1	DUSP10
GO:0060267	positive regulation of respiratory burst	1	3	0.301346	1	JCHAIN
GO:0031076	embryonic camera-type eye development	1	3	0.301346	1	FGF10
GO:0048148	behavioral response to cocaine	1	3	0.301346	1	DRD1
GO:0048143	astrocyte activation	1	3	0.301346	1	AGT
GO:1902855	regulation of non-motile cilium assembly	1	3	0.301346	1	LOC112583901
GO:0055008	cardiac muscle tissue morphogenesis	1	3	0.301346	1	ANKRD1
GO:0046826	negative regulation of protein export from nucleus	1	3	0.301346	1	SOX4
GO:0010756	positive regulation of plasminogen activation	1	3	0.301346	1	CLEC3B
GO:0070245	positive regulation of thymocyte apoptotic process	1	3	0.301346	1	BBC3
GO:0061418	regulation of transcription from RNA polymerase II promoter in response to hypoxia	1	3	0.301346	1	STOX1
GO:0006581	acetylcholine catabolic process	1	3	0.301346	1	ACHE
GO:0060071	Wnt signaling pathway, planar cell polarity pathway	1	3	0.301346	1	ROR2
GO:0042541	hemoglobin biosynthetic process	1	3	0.301346	1	INHA
GO:0060478	acrosomal vesicle exocytosis	1	3	0.301346	1	EQTN
GO:0006636	unsaturated fatty acid biosynthetic process	1	3	0.301346	1	SCD
GO:0051246	regulation of protein metabolic process	1	3	0.301346	1	CARD9
GO:0035871	protein K11-linked deubiquitination	1	3	0.301346	1	TNFAIP3
GO:0090285	negative regulation of protein glycosylation in Golgi	1	3	0.301346	1	ACER2
GO:0006744	ubiquinone biosynthetic process	1	3	0.301346	1	COQ8A
GO:0055012	ventricular cardiac muscle cell differentiation	1	3	0.301346	1	MEF2C
GO:0008340	determination of adult lifespan	1	3	0.301346	1	BBC3
GO:0032434	regulation of proteasomal ubiquitin-dependent protein catabolic process	1	3	0.301346	1	WNT10B
GO:0032725	positive regulation of granulocyte macrophage colony-stimulating factor production	1	3	0.301346	1	DDX58
GO:0007379	segment specification	1	3	0.301346	1	MAFB
GO:0001913	T cell mediated cytotoxicity	1	3	0.301346	1	CTSH
GO:0001919	regulation of receptor recycling	1	3	0.301346	1	ACHE
GO:1990441	negative regulation of transcription from RNA polymerase II promoter in response to endoplasmic reticulum stress	1	3	0.301346	1	TMBIM6
GO:0030277	maintenance of gastrointestinal epithelium	1	3	0.301346	1	NOD2
GO:0007190	activation of adenylate cyclase activity	1	3	0.301346	1	DRD1
GO:0060046	regulation of acrosome reaction	1	3	0.301346	1	LOC102389807
GO:0060042	retina morphogenesis in camera-type eye	1	3	0.301346	1	LHX1
GO:1903053	regulation of extracellular matrix organization	1	3	0.301346	1	TGFB2
GO:0072001	renal system development	1	3	0.301346	1	EMX2
GO:0050671	positive regulation of lymphocyte proliferation	1	3	0.301346	1	FGF10
GO:0050673	epithelial cell proliferation	1	3	0.301346	1	COL8A2
GO:0006004	fucose metabolic process	1	3	0.301346	1	FUCA2
GO:0006002	fructose 6-phosphate metabolic process	1	3	0.301346	1	LOC102412803
GO:0051591	response to cAMP	1	3	0.301346	1	CITED1
GO:0032930	positive regulation of superoxide anion generation	1	3	0.301346	1	F2RL1
GO:1901379	regulation of potassium ion transmembrane transport	1	3	0.301346	1	PRNP
GO:0019433	triglyceride catabolic process	1	3	0.301346	1	LOC102390441
GO:0019432	triglyceride biosynthetic process	1	3	0.301346	1	GPAM
GO:0046847	filopodium assembly	1	3	0.301346	1	S1PR2
GO:2000009	negative regulation of protein localization to cell surface	1	3	0.301346	1	ACTN2
GO:0021782	glial cell development	1	3	0.301346	1	SOX4
GO:0002925	positive regulation of humoral immune response mediated by circulating immunoglobulin	1	3	0.301346	1	NOD2
GO:0007340	acrosome reaction	1	3	0.301346	1	SYT6
GO:0016540	protein autoprocessing	1	3	0.301346	1	HJV
GO:0045730	respiratory burst	1	3	0.301346	1	LOC102413072
GO:0019348	dolichol metabolic process	1	3	0.301346	1	SRD5A3
GO:0003197	endocardial cushion development	1	3	0.301346	1	ERBB3
GO:0060058	positive regulation of apoptotic process involved in mammary gland involution	1	3	0.301346	1	LOC102389807
GO:0060055	angiogenesis involved in wound healing	1	3	0.301346	1	LOC102389807
GO:0035457	cellular response to interferon-alpha	1	3	0.301346	1	IFIT2
GO:0048841	regulation of axon extension involved in axon guidance	1	3	0.301346	1	PLXNA4
GO:1903428	positive regulation of reactive oxygen species biosynthetic process	1	3	0.301346	1	LOC102413072
GO:0090394	negative regulation of excitatory postsynaptic potential	1	3	0.301346	1	S1PR2
GO:0045647	negative regulation of erythrocyte differentiation	1	3	0.301346	1	MAFB
GO:0001655	urogenital system development	1	3	0.301346	1	ACVR1
GO:0060712	spongiotrophoblast layer development	1	3	0.301346	1	CITED1
GO:0060492	lung induction	1	3	0.301346	1	WNT2
GO:0032410	negative regulation of transporter activity	1	3	0.301346	1	ST7L
GO:0071901	negative regulation of protein serine/threonine kinase activity	1	3	0.301346	1	CDKN2B
GO:0035990	tendon cell differentiation	1	3	0.301346	1	SCX
GO:0016601	Rac protein signal transduction	1	3	0.301346	1	RHOU
GO:0032098	regulation of appetite	1	3	0.301346	1	POMC
GO:2000270	negative regulation of fibroblast apoptotic process	1	3	0.301346	1	SFRP1
GO:0002481	antigen processing and presentation of exogenous protein antigen via MHC class Ib, TAP-dependent	1	3	0.301346	1	LOC102411787
GO:0045743	positive regulation of fibroblast growth factor receptor signaling pathway	1	3	0.301346	1	FGFBP3
GO:0050871	positive regulation of B cell activation	1	3	0.301346	1	NOD2
GO:1903298	negative regulation of hypoxia-induced intrinsic apoptotic signaling pathway	1	3	0.301346	1	TMBIM6
GO:0006241	CTP biosynthetic process	1	3	0.301346	1	NME4
GO:1903076	regulation of protein localization to plasma membrane	1	3	0.301346	1	VAMP8
GO:0051901	positive regulation of mitochondrial depolarization	1	3	0.301346	1	MLLT11
GO:0090073	positive regulation of protein homodimerization activity	1	3	0.301346	1	MEF2C
GO:0071504	cellular response to heparin	1	3	0.301346	1	SFRP1
GO:0044341	sodium-dependent phosphate transport	1	3	0.301346	1	SLC34A3
GO:0032717	negative regulation of interleukin-8 production	1	3	0.301346	1	ARRB1
GO:0043403	skeletal muscle tissue regeneration	1	3	0.301346	1	GJA1
GO:0035502	metanephric part of ureteric bud development	1	3	0.301346	1	LOC112579121
GO:0034058	endosomal vesicle fusion	1	3	0.301346	1	LOC102403665
GO:0007009	plasma membrane organization	1	3	0.301346	1	FAT4
GO:0009142	nucleoside triphosphate biosynthetic process	1	3	0.301346	1	AK8
GO:2001014	regulation of skeletal muscle cell differentiation	1	3	0.301346	1	KLHL41
GO:0031401	positive regulation of protein modification process	1	3	0.301346	1	NUPR1
GO:0001957	intramembranous ossification	1	3	0.301346	1	MN1
GO:0032471	negative regulation of endoplasmic reticulum calcium ion concentration	1	3	0.301346	1	LOC112578714
GO:0034138	toll-like receptor 3 signaling pathway	1	3	0.301346	1	TLR3
GO:0007021	tubulin complex assembly	1	3	0.301346	1	CRYAB
GO:0007028	cytoplasm organization	1	3	0.301346	1	PADI6
GO:0061337	cardiac conduction	1	3	0.301346	1	SPTBN4
GO:0046638	positive regulation of alpha-beta T cell differentiation	1	3	0.301346	1	SYK
GO:0061024	membrane organization	1	3	0.301346	1	SGCG
GO:0050927	positive regulation of positive chemotaxis	1	3	0.301346	1	F2RL1
GO:0060316	positive regulation of ryanodine-sensitive calcium-release channel activity	1	3	0.301346	1	JPH2
GO:0010873	positive regulation of cholesterol esterification	1	3	0.301346	1	AGT
GO:0010875	positive regulation of cholesterol efflux	1	3	0.301346	1	NFKBIA
GO:0042246	tissue regeneration	1	3	0.301346	1	APOD
GO:1901673	regulation of mitotic spindle assembly	1	3	0.301346	1	CHMP4C
GO:0072138	mesenchymal cell proliferation involved in ureteric bud development	1	3	0.301346	1	GPC3
GO:0048096	chromatin-mediated maintenance of transcription	1	3	0.301346	1	PADI2
GO:1990000	amyloid fibril formation	1	3	0.301346	1	RIPK3
GO:0001542	ovulation from ovarian follicle	1	3	0.301346	1	FOXO3
GO:0045598	regulation of fat cell differentiation	1	3	0.301346	1	DLK2
GO:0045359	positive regulation of interferon-beta biosynthetic process	1	3	0.301346	1	TLR3
GO:0051549	positive regulation of keratinocyte migration	1	3	0.301346	1	FGF10
GO:0030825	positive regulation of cGMP metabolic process	1	3	0.301346	1	FZD2
GO:0030828	positive regulation of cGMP biosynthetic process	1	3	0.301346	1	GUCY1A1
GO:0010510	regulation of acetyl-CoA biosynthetic process from pyruvate	1	3	0.301346	1	PDK2
GO:0045576	mast cell activation	1	3	0.301346	1	RHOH
GO:0050848	regulation of calcium-mediated signaling	1	3	0.301346	1	CMKLR1
GO:0006363	termination of RNA polymerase I transcription	1	3	0.301346	1	LOC102390441
GO:1901642	nucleoside transmembrane transport	1	3	0.301346	1	SLC29A3
GO:0030595	leukocyte chemotaxis	1	3	0.301346	1	IL16
GO:0010866	regulation of triglyceride biosynthetic process	1	3	0.301346	1	C3
GO:1902732	positive regulation of chondrocyte proliferation	1	3	0.301346	1	SIX2
GO:0035425	autocrine signaling	1	3	0.301346	1	FZD1
GO:0060766	negative regulation of androgen receptor signaling pathway	1	3	0.301346	1	SFRP1
GO:1900102	negative regulation of endoplasmic reticulum unfolded protein response	1	3	0.301346	1	CREBRF
GO:0090043	regulation of tubulin deacetylation	1	3	0.301346	1	NEK3
GO:0042481	regulation of odontogenesis	1	3	0.301346	1	PAX9
GO:0002224	toll-like receptor signaling pathway	1	3	0.301346	1	IRAK2
GO:0071383	cellular response to steroid hormone stimulus	1	3	0.301346	1	MGARP
GO:0001556	oocyte maturation	1	3	0.301346	1	FOXO3
GO:0070495	negative regulation of thrombin-activated receptor signaling pathway	1	3	0.301346	1	LOC102397875
GO:0055091	phospholipid homeostasis	1	3	0.301346	1	GPAM
GO:0010693	negative regulation of alkaline phosphatase activity	1	3	0.301346	1	TGFB2
GO:0070233	negative regulation of T cell apoptotic process	1	3	0.301346	1	CCL5
GO:0033144	negative regulation of intracellular steroid hormone receptor signaling pathway	1	3	0.301346	1	NR0B1
GO:0046039	GTP metabolic process	1	3	0.301346	1	RHOQ
GO:0046321	positive regulation of fatty acid oxidation	1	3	0.301346	1	PPARGC1A
GO:0035641	locomotory exploration behavior	1	3	0.301346	1	CRH
GO:0060372	regulation of atrial cardiac muscle cell membrane repolarization	1	3	0.301346	1	KCNE5
GO:0015825	L-serine transport	1	3	0.301346	1	LOC102403760
GO:0005513	detection of calcium ion	1	3	0.301346	1	KCNMB1
GO:2000738	positive regulation of stem cell differentiation	1	3	0.301346	1	VSIR
GO:0051561	positive regulation of mitochondrial calcium ion concentration	1	3	0.301346	1	LOC112578714
GO:0019058	viral life cycle	1	3	0.301346	1	LOC102395231
GO:0055119	relaxation of cardiac muscle	1	3	0.301346	1	RGS2
GO:0035928	rRNA import into mitochondrion	1	3	0.301346	1	TST
GO:0033555	multicellular organismal response to stress	1	3	0.301346	1	CACNA1E
GO:0046006	regulation of activated T cell proliferation	1	3	0.301346	1	RIPK3
GO:0006183	GTP biosynthetic process	1	3	0.301346	1	NME4
GO:0043311	positive regulation of eosinophil degranulation	1	3	0.301346	1	F2RL1
GO:0005989	lactose biosynthetic process	1	3	0.301346	1	LOC102389807
GO:0042662	negative regulation of mesodermal cell fate specification	1	3	0.301346	1	SFRP2
GO:0090150	establishment of protein localization to membrane	1	3	0.301346	1	SYNE3
GO:0015804	neutral amino acid transport	1	3	0.301346	1	SLC7A8
GO:0032494	response to peptidoglycan	1	3	0.301346	1	C5AR2
GO:0071455	cellular response to hyperoxia	1	3	0.301346	1	FOXO1
GO:0038094	Fc-gamma receptor signaling pathway	1	3	0.301346	1	FCGRT
GO:0002741	positive regulation of cytokine secretion involved in immune response	1	3	0.301346	1	F2RL1
GO:0006228	UTP biosynthetic process	1	3	0.301346	1	NME4
GO:0035136	forelimb morphogenesis	1	3	0.301346	1	ZBTB16
GO:1903169	regulation of calcium ion transmembrane transport	1	3	0.301346	1	TSPAN13
GO:0006402	mRNA catabolic process	1	3	0.301346	1	NUDT16
GO:0048102	autophagic cell death	1	3	0.301346	1	TP53INP1
GO:0014033	neural crest cell differentiation	1	3	0.301346	1	MEF2C
GO:0009190	cyclic nucleotide biosynthetic process	1	3	0.301346	1	ADCY4
GO:0070207	protein homotrimerization	1	3	0.301346	1	SCARA5
GO:0021891	olfactory bulb interneuron development	1	3	0.301346	1	ATF5
GO:0060023	soft palate development	1	3	0.301346	1	TSHZ1
GO:0045162	clustering of voltage-gated sodium channels	1	3	0.301346	1	SPTBN4
GO:0061298	retina vasculature development in camera-type eye	1	3	0.301346	1	BMPR2
GO:0061299	retina vasculature morphogenesis in camera-type eye	1	3	0.301346	1	RHOJ
GO:0042590	antigen processing and presentation of exogenous peptide antigen via MHC class I	1	3	0.301346	1	IFI30
GO:0015812	gamma-aminobutyric acid transport	1	3	0.301346	1	SLC32A1
GO:0048599	oocyte development	1	3	0.301346	1	INHBB
GO:0060052	neurofilament cytoskeleton organization	1	3	0.301346	1	INA
GO:0007617	mating behavior	1	3	0.301346	1	DRD1
GO:0007610	behavior	1	3	0.301346	1	CACNA1E
GO:0002260	lymphocyte homeostasis	1	3	0.301346	1	SLC40A1
GO:0042448	progesterone metabolic process	1	3	0.301346	1	LOC102412624
GO:0046688	response to copper ion	1	3	0.301346	1	LOXL2
GO:0060231	mesenchymal to epithelial transition	1	3	0.301346	1	FZD7
GO:2000384	negative regulation of ectoderm development	1	3	0.301346	1	LOC102416492
GO:0070050	neuron cellular homeostasis	1	3	0.301346	1	CHRNA1
GO:0007043	cell-cell junction assembly	1	3	0.301346	1	TRPV4
GO:0070307	lens fiber cell development	1	3	0.301346	1	BFSP2
GO:0016339	calcium-dependent cell-cell adhesion via plasma membrane cell adhesion molecules	1	3	0.301346	1	CDH17
GO:0010815	bradykinin catabolic process	1	3	0.301346	1	CTSH
GO:0045986	negative regulation of smooth muscle contraction	1	3	0.301346	1	NCF1
GO:0060665	regulation of branching involved in salivary gland morphogenesis by mesenchymal-epithelial signaling	1	3	0.301346	1	FGF10
GO:1903546	protein localization to photoreceptor outer segment	1	3	0.301346	1	LOC112583901
GO:0045824	negative regulation of innate immune response	1	3	0.301346	1	TNFAIP3
GO:0021960	anterior commissure morphogenesis	1	3	0.301346	1	PLXNA4
GO:0071223	cellular response to lipoteichoic acid	1	3	0.301346	1	CD14
GO:0001922	B-1 B cell homeostasis	1	3	0.301346	1	TNFAIP3
GO:0034612	response to tumor necrosis factor	1	3	0.301346	1	CASP8
GO:0034340	response to type I interferon	1	3	0.301346	1	ISG15
GO:0034341	response to interferon-gamma	1	3	0.301346	1	CITED1
GO:0008654	phospholipid biosynthetic process	1	3	0.301346	1	LOC102403760
GO:0050689	negative regulation of defense response to virus by host	1	3	0.301346	1	LOC102410286
GO:0060706	cell differentiation involved in embryonic placenta development	1	3	0.301346	1	KRT8
GO:0046641	positive regulation of alpha-beta T cell proliferation	1	3	0.301346	1	SYK
GO:0060415	muscle tissue morphogenesis	1	3	0.301346	1	MYF6
GO:0051138	positive regulation of NK T cell differentiation	1	3	0.301346	1	ZBTB16
GO:0048625	myoblast fate commitment	1	3	0.301346	1	EPAS1
GO:0001661	conditioned taste aversion	1	3	0.301346	1	DRD1
GO:0060444	branching involved in mammary gland duct morphogenesis	1	3	0.301346	1	MSX2
GO:0007568	aging	1	3	0.301346	1	APOD
GO:0021571	rhombomere 5 development	1	3	0.301346	1	MAFB
GO:0010745	negative regulation of macrophage derived foam cell differentiation	1	3	0.301346	1	NFKBIA
GO:2000766	negative regulation of cytoplasmic translation	1	3	0.301346	1	CPEB3
GO:0070257	positive regulation of mucus secretion	1	3	0.301346	1	LOC102413072
GO:0055114	oxidation-reduction process	77	730	0.305769	1	ALDH1A1;ALDH2;ALDH4A1;BCO1;C3H17orf100;C6H1orf54;CDO1;DECR2;DHDH;DHRS12;F8;FAM213B;FMO4;GLRX;IFI30;LOC102390560;LOC102392232;LOC102392756;LOC102394088;LOC102395556;LOC102396772;LOC102398407;LOC102399237;LOC102399448;LOC102399600;LOC102400277;LOC102403246;LOC102405143;LOC102405586;LOC102406087;LOC102406111;LOC102406196;LOC102407015;LOC102407955;LOC102408422;LOC102409513;LOC102410497;LOC102412624;L…
GO:0007405	neuroblast proliferation	2	11	0.308039	1	FZD9;KCNA1
GO:0051209	release of sequestered calcium ion into cytosol	2	11	0.308039	1	CCL19;DDIT3
GO:0060045	positive regulation of cardiac muscle cell proliferation	2	11	0.308039	1	MEF2C;WNT2
GO:0032735	positive regulation of interleukin-12 production	2	11	0.308039	1	NOD2;TLR3
GO:0045746	negative regulation of Notch signaling pathway	2	11	0.308039	1	DLK2;NFKBIA
GO:0048863	stem cell differentiation	2	11	0.308039	1	FOXO4;LOC102390689
GO:0051281	positive regulation of release of sequestered calcium ion into cytosol	2	11	0.308039	1	DRD1;THY1
GO:0030177	positive regulation of Wnt signaling pathway	2	11	0.308039	1	DACT1;SPIN3
GO:0007492	endoderm development	2	11	0.308039	1	PAX9;PTHLH
GO:0009954	proximal/distal pattern formation	2	11	0.308039	1	HOXA11;HOXC11
GO:2001240	negative regulation of extrinsic apoptotic signaling pathway in absence of ligand	2	11	0.308039	1	FGF10;IFI6
GO:0022008	neurogenesis	2	11	0.308039	1	FABP7;LOC102409568
GO:0016266	O-glycan processing	2	11	0.308039	1	GXYLT2;ST6GAL2
GO:0030097	hemopoiesis	2	11	0.308039	1	AHSP;TGFB2
GO:0048589	developmental growth	2	11	0.308039	1	GAS1;HOXA11
GO:0010575	positive regulation of vascular endothelial growth factor production	2	11	0.308039	1	C5AR2;LOC102406111
GO:0010977	negative regulation of neuron projection development	2	11	0.308039	1	ITM2C;LPAR1
GO:0031146	SCF-dependent proteasomal ubiquitin-dependent protein catabolic process	4	25	0.308448	1	FBXL22;FBXL3;LOC112585025;LOC112586197
GO:0006468	protein phosphorylation	27	238	0.321435	1	ALPK1;ALPK2;CDC42BPG;DMPK;DPPA5;EPHB2;HCST;HMGCS1;IP6K3;IRAK2;LOC102389540;LOC112579121;LOC112579148;LOC112581204;LOC112584586;LOC112587102;MAPK11;MAPK13;MYLK4;NEK3;NPR1;NUAK1;PDK2;RNASEL;TEX14;TSSK6;XG
GO:0008152	metabolic process	55	511	0.322558	1	ACSL5;ARSD;ARSI;ASPA;ASPN;ATP1A4;ATP6V1E2;C1QTNF6;CES2;CPT1C;DNAH3;DYNLRB2;ENTPD2;GLB1;GYG1;HDHD3;HOGA1;KIF2B;KLC3;LOC102395010;LOC102397482;LOC102397524;LOC102399316;LOC102405065;LOC102405577;LOC102406850;LOC102409568;LOC102414936;LOC112578861;LOC112583586;LOC112583722;LOC112583904;LOC112584522;LOC112586269;LOC112586953;LOC112586972;MAPK8IP3;MARCH10;MFAP2;MFAP5;MID2;MPST;NUDT13;NUDT22;OAS2;PIGZ;…
GO:0030183	B cell differentiation	2	53	0.327709	1	FZD9;LOC112583869
GO:0050821	protein stabilization	7	49	0.331842	1	AHSP;IFI30;LAMP1;PLPP3;SOX4;WNT10B;ZSWIM7
GO:0010923	negative regulation of phosphatase activity	4	27	0.334984	1	CCDC8;LOC102401284;LOC112583633;ZFYVE1
GO:0042733	embryonic digit morphogenesis	4	27	0.334984	1	HOXA11;HOXC11;ROR2;SFRP2
GO:0034605	cellular response to heat	2	12	0.340645	1	SCARA5;TRPV4
GO:0072332	intrinsic apoptotic signaling pathway by p53 class mediator	2	12	0.340645	1	PDK2;ZMAT3
GO:0001569	branching involved in blood vessel morphogenesis	2	12	0.340645	1	ACVR1;SFRP2
GO:0046596	regulation of viral entry into host cell	2	12	0.340645	1	LOC112585593;LOC112586990
GO:0023019	signal transduction involved in regulation of gene expression	2	12	0.340645	1	LOC102412882;MSX2
GO:0006407	rRNA export from nucleus	2	12	0.340645	1	LOC102396058;SYN2
GO:0032007	negative regulation of TOR signaling	2	12	0.340645	1	NUAK1;SH3BP4
GO:0042472	inner ear morphogenesis	4	28	0.349417	1	INSIG1;MAFB;PRRX2;ROR2
GO:0032436	positive regulation of proteasomal ubiquitin-dependent protein catabolic process	1	33	0.360912	1	TRIB3
GO:0030850	prostate gland development	1	4	0.361261	1	AHR
GO:0030071	regulation of mitotic metaphase/anaphase transition	1	4	0.361261	1	NEK6
GO:0043149	stress fiber assembly	1	4	0.361261	1	ARRB1
GO:0010001	glial cell differentiation	1	4	0.361261	1	MMP24
GO:0031659	positive regulation of cyclin-dependent protein serine/threonine kinase activity involved in G1/S transition of mitotic cell cycle	1	4	0.361261	1	FGF10
GO:0055009	atrial cardiac muscle tissue morphogenesis	1	4	0.361261	1	WNT2
GO:0001659	temperature homeostasis	1	4	0.361261	1	DRD1
GO:0045446	endothelial cell differentiation	1	4	0.361261	1	LOC112583691
GO:0046488	phosphatidylinositol metabolic process	1	4	0.361261	1	IP6K3
GO:0070244	negative regulation of thymocyte apoptotic process	1	4	0.361261	1	VHL
GO:0006361	transcription initiation from RNA polymerase I promoter	1	4	0.361261	1	LOC102390441
GO:0070886	positive regulation of calcineurin-NFAT signaling cascade	1	4	0.361261	1	ERBB3
GO:0002021	response to dietary excess	1	4	0.361261	1	PPARGC1A
GO:0002028	regulation of sodium ion transport	1	4	0.361261	1	SPTBN4
GO:0014067	negative regulation of phosphatidylinositol 3-kinase signaling	1	4	0.361261	1	PIK3IP1
GO:0048733	sebaceous gland development	1	4	0.361261	1	CBX7
GO:0006968	cellular defense response	1	4	0.361261	1	NCF1
GO:0046898	response to cycloheximide	1	4	0.361261	1	LOC102404638
GO:0008347	glial cell migration	1	4	0.361261	1	TGFB2
GO:0032727	positive regulation of interferon-alpha production	1	4	0.361261	1	DDX58
GO:0044208	'de novo' AMP biosynthetic process	1	4	0.361261	1	ADSSL1
GO:0046415	urate metabolic process	1	4	0.361261	1	SLC16A9
GO:0032835	glomerulus development	1	4	0.361261	1	LOC112586197
GO:0032933	SREBP signaling pathway	1	4	0.361261	1	INSIG1
GO:0003214	cardiac left ventricle morphogenesis	1	4	0.361261	1	SFRP2
GO:0007341	penetration of zona pellucida	1	4	0.361261	1	LOC102389807
GO:2000310	regulation of NMDA receptor activity	1	4	0.361261	1	CRH
GO:0035050	embryonic heart tube development	1	4	0.361261	1	GJA5
GO:0034145	positive regulation of toll-like receptor 4 signaling pathway	1	4	0.361261	1	F2RL1
GO:0033280	response to vitamin D	1	4	0.361261	1	ALPL
GO:0061180	mammary gland epithelium development	1	4	0.361261	1	WNT2
GO:0006012	galactose metabolic process	1	4	0.361261	1	LOC102389807
GO:0014047	glutamate secretion	1	4	0.361261	1	APBA1
GO:0060125	negative regulation of growth hormone secretion	1	4	0.361261	1	SSTR2
GO:0043951	negative regulation of cAMP-mediated signaling	1	4	0.361261	1	RGS2
GO:0036376	sodium ion export across plasma membrane	1	4	0.361261	1	LOC112585526
GO:2000271	positive regulation of fibroblast apoptotic process	1	4	0.361261	1	SFRP1
GO:0019885	antigen processing and presentation of endogenous peptide antigen via MHC class I	1	4	0.361261	1	LOC102411787
GO:0070166	enamel mineralization	1	4	0.361261	1	MSX2
GO:0003338	metanephros morphogenesis	1	4	0.361261	1	FGF10
GO:0030816	positive regulation of cAMP metabolic process	1	4	0.361261	1	LOC102414909
GO:0021796	cerebral cortex regionalization	1	4	0.361261	1	EMX2
GO:0045926	negative regulation of growth	1	4	0.361261	1	GPC3
GO:0060028	convergent extension involved in axis elongation	1	4	0.361261	1	SFRP2
GO:0050900	leukocyte migration	1	4	0.361261	1	LOC102389807
GO:0060337	type I interferon signaling pathway	1	4	0.361261	1	LOC102410286
GO:0010389	regulation of G2/M transition of mitotic cell cycle	1	4	0.361261	1	LOC112585025
GO:1900016	negative regulation of cytokine production involved in inflammatory response	1	4	0.361261	1	APOD
GO:0070371	ERK1 and ERK2 cascade	1	4	0.361261	1	CTSH
GO:0050869	negative regulation of B cell activation	1	4	0.361261	1	TNFAIP3
GO:0050868	negative regulation of T cell activation	1	4	0.361261	1	DUSP22
GO:0061037	negative regulation of cartilage development	1	4	0.361261	1	TGFB2
GO:0043353	enucleate erythrocyte differentiation	1	4	0.361261	1	MB
GO:0010390	histone monoubiquitination	1	4	0.361261	1	DTX3L
GO:0030111	regulation of Wnt signaling pathway	1	4	0.361261	1	PLPP3
GO:0046839	phospholipid dephosphorylation	1	4	0.361261	1	PLPP3
GO:0043277	apoptotic cell clearance	1	4	0.361261	1	LOC112578714
GO:0038108	negative regulation of appetite by leptin-mediated signaling pathway	1	4	0.361261	1	LOC112583901
GO:1901381	positive regulation of potassium ion transmembrane transport	1	4	0.361261	1	KCNE5
GO:0051891	positive regulation of cardioblast differentiation	1	4	0.361261	1	TGFB2
GO:0031987	locomotion involved in locomotory behavior	1	4	0.361261	1	FZD4
GO:0030166	proteoglycan biosynthetic process	1	4	0.361261	1	BMPR2
GO:0060770	negative regulation of epithelial cell proliferation involved in prostate gland development	1	4	0.361261	1	SERPINF1
GO:0010642	negative regulation of platelet-derived growth factor receptor signaling pathway	1	4	0.361261	1	APOD
GO:0051094	positive regulation of developmental process	1	4	0.361261	1	LHX1
GO:0034454	microtubule anchoring at centrosome	1	4	0.361261	1	LOC112583901
GO:0043517	positive regulation of DNA damage response, signal transduction by p53 class mediator	1	4	0.361261	1	ANKRD1
GO:0045579	positive regulation of B cell differentiation	1	4	0.361261	1	SYK
GO:0090500	endocardial cushion to mesenchymal transition	1	4	0.361261	1	PLBD1
GO:0042326	negative regulation of phosphorylation	1	4	0.361261	1	RHOH
GO:0010884	positive regulation of lipid storage	1	4	0.361261	1	C3
GO:1903489	positive regulation of lactation	1	4	0.361261	1	LOC102412882
GO:0060971	embryonic heart tube left/right pattern formation	1	4	0.361261	1	INVS
GO:2000052	positive regulation of non-canonical Wnt signaling pathway	1	4	0.361261	1	SFRP1
GO:2000026	regulation of multicellular organismal development	1	4	0.361261	1	LHX1
GO:0007140	male meiotic nuclear division	1	4	0.361261	1	TEX14
GO:0071839	apoptotic process in bone marrow	1	4	0.361261	1	LOC102404638
GO:0010452	histone H3-K36 methylation	1	4	0.361261	1	LOC102410920
GO:0033327	Leydig cell differentiation	1	4	0.361261	1	NR0B1
GO:0045780	positive regulation of bone resorption	1	4	0.361261	1	SYK
GO:0060613	fat pad development	1	4	0.361261	1	LOC112583901
GO:2001241	positive regulation of extrinsic apoptotic signaling pathway in absence of ligand	1	4	0.361261	1	TGFB2
GO:0009404	toxin metabolic process	1	4	0.361261	1	LOC102406111
GO:0046952	ketone body catabolic process	1	4	0.361261	1	BMP8A
GO:0003341	cilium movement	1	4	0.361261	1	RSPH4A
GO:0019050	suppression by virus of host apoptotic process	1	4	0.361261	1	LOC102404638
GO:0042129	regulation of T cell proliferation	1	4	0.361261	1	LGALS3
GO:0015872	dopamine transport	1	4	0.361261	1	DRD1
GO:0071281	cellular response to iron ion	1	4	0.361261	1	LOC102411787
GO:0006431	methionyl-tRNA aminoacylation	1	4	0.361261	1	RFTN2
GO:0060363	cranial suture morphogenesis	1	4	0.361261	1	INSIG1
GO:0060561	apoptotic process involved in morphogenesis	1	4	0.361261	1	CRYAB
GO:0006725	cellular aromatic compound metabolic process	1	4	0.361261	1	EPHX1
GO:0072161	mesenchymal cell differentiation involved in kidney development	1	4	0.361261	1	SIX2
GO:2001275	positive regulation of glucose import in response to insulin stimulus	1	4	0.361261	1	RNASEL
GO:0042462	eye photoreceptor cell development	1	4	0.361261	1	FSCN2
GO:0009052	pentose-phosphate shunt, non-oxidative branch	1	4	0.361261	1	SHPK
GO:0060314	regulation of ryanodine-sensitive calcium-release channel activity	1	4	0.361261	1	HRC
GO:0090277	positive regulation of peptide hormone secretion	1	4	0.361261	1	FGG
GO:0018193	peptidyl-amino acid modification	1	4	0.361261	1	ASPHD2
GO:2000727	positive regulation of cardiac muscle cell differentiation	1	4	0.361261	1	MEF2C
GO:0003357	noradrenergic neuron differentiation	1	4	0.361261	1	SOX4
GO:0045410	positive regulation of interleukin-6 biosynthetic process	1	4	0.361261	1	TLR6
GO:0046541	saliva secretion	1	4	0.361261	1	AQP5
GO:0033278	cell proliferation in midbrain	1	4	0.361261	1	WNT2
GO:1902188	positive regulation of viral release from host cell	1	4	0.361261	1	CHMP4C
GO:0010944	negative regulation of transcription by competitive promoter binding	1	4	0.361261	1	BHLHE41
GO:0030520	intracellular estrogen receptor signaling pathway	1	4	0.361261	1	PADI2
GO:0048743	positive regulation of skeletal muscle fiber development	1	4	0.361261	1	MYF6
GO:1900020	positive regulation of protein kinase C activity	1	4	0.361261	1	AGT
GO:0016254	preassembly of GPI anchor in ER membrane	1	4	0.361261	1	C5H1orf105
GO:0060341	regulation of cellular localization	1	4	0.361261	1	LAMP1
GO:0015816	glycine transport	1	4	0.361261	1	SLC32A1
GO:0060501	positive regulation of epithelial cell proliferation involved in lung morphogenesis	1	4	0.361261	1	WNT2
GO:0003006	developmental process involved in reproduction	1	4	0.361261	1	ALPL
GO:0002064	epithelial cell development	1	4	0.361261	1	LOC102389807
GO:0031666	positive regulation of lipopolysaccharide-mediated signaling pathway	1	4	0.361261	1	LY86
GO:0018022	peptidyl-lysine methylation	1	4	0.361261	1	METTL21C
GO:0007435	salivary gland morphogenesis	1	4	0.361261	1	TGFB2
GO:0035845	photoreceptor cell outer segment organization	1	4	0.361261	1	LOC112583901
GO:0001916	positive regulation of T cell mediated cytotoxicity	1	4	0.361261	1	LOC102411787
GO:0070306	lens fiber cell differentiation	1	4	0.361261	1	PITX3
GO:0021702	cerebellar Purkinje cell differentiation	1	4	0.361261	1	FAIM2
GO:0043923	positive regulation by host of viral transcription	1	4	0.361261	1	LOC102403944
GO:0031584	activation of phospholipase D activity	1	4	0.361261	1	CCL5
GO:0060662	salivary gland cavitation	1	4	0.361261	1	LOC112578714
GO:0048168	regulation of neuronal synaptic plasticity	1	4	0.361261	1	CAMK2A
GO:0045055	regulated exocytosis	1	4	0.361261	1	STEAP2
GO:0006958	complement activation, classical pathway	1	4	0.361261	1	C1S
GO:0030278	regulation of ossification	1	4	0.361261	1	SIX2
GO:0032516	positive regulation of phosphoprotein phosphatase activity	1	4	0.361261	1	AGTR2
GO:2000772	regulation of cellular senescence	1	4	0.361261	1	NUAK1
GO:1900625	positive regulation of monocyte aggregation	1	4	0.361261	1	PLBD1
GO:0015695	organic cation transport	1	4	0.361261	1	SLC7A8
GO:0045606	positive regulation of epidermal cell differentiation	1	4	0.361261	1	SFRP4
GO:0046427	positive regulation of JAK-STAT cascade	1	4	0.361261	1	LOC102406111
GO:0007095	mitotic G2 DNA damage checkpoint	1	4	0.361261	1	FOXO4
GO:0051151	negative regulation of smooth muscle cell differentiation	1	4	0.361261	1	FOXO4
GO:0031641	regulation of myelination	1	4	0.361261	1	LOC112585025
GO:0001660	fever generation	1	4	0.361261	1	PTGER3
GO:0022617	extracellular matrix disassembly	1	4	0.361261	1	MMP13
GO:0032740	positive regulation of interleukin-17 production	1	4	0.361261	1	NOD2
GO:0002862	negative regulation of inflammatory response to antigenic stimulus	1	4	0.361261	1	NOD2
GO:0042953	lipoprotein transport	1	4	0.361261	1	UNC119
GO:2000347	positive regulation of hepatocyte proliferation	1	4	0.361261	1	TNFAIP3
GO:0014911	positive regulation of smooth muscle cell migration	1	4	0.361261	1	CCL5
GO:0019370	leukotriene biosynthetic process	1	4	0.361261	1	SYK
GO:0060840	artery development	1	4	0.361261	1	BMPR2
GO:0045666	positive regulation of neuron differentiation	1	34	0.362534	1	MEF2C
GO:0071364	cellular response to epidermal growth factor stimulus	1	35	0.365393	1	GRAMD1C
GO:0001843	neural tube closure	1	35	0.365393	1	LOC112583901
GO:0048813	dendrite morphogenesis	2	13	0.37275	1	DACT1;VLDLR
GO:0042274	ribosomal small subunit biogenesis	2	13	0.37275	1	LOC102408507;PPP2R2C
GO:0048661	positive regulation of smooth muscle cell proliferation	2	13	0.37275	1	CCL5;SERPINF2
GO:0010634	positive regulation of epithelial cell migration	2	13	0.37275	1	CTSH;TGFB2
GO:0006606	protein import into nucleus	2	13	0.37275	1	DRD1;SIX2
GO:0043407	negative regulation of MAP kinase activity	2	13	0.37275	1	CAV3;RGS2
GO:0007339	binding of sperm to zona pellucida	2	13	0.37275	1	LOC102389807;LOC102415310
GO:0045597	positive regulation of cell differentiation	2	13	0.37275	1	SERPINF2;WNT9A
GO:0070527	platelet aggregation	2	13	0.37275	1	FGG;LOC102390935
GO:0090190	positive regulation of branching involved in ureteric bud morphogenesis	2	13	0.37275	1	AGT;AGTR2
GO:0050715	positive regulation of cytokine secretion	2	13	0.37275	1	SCAMP5;SYK
GO:0050890	cognition	2	13	0.37275	1	GPR155;PTCHD1
GO:0003007	heart morphogenesis	2	13	0.37275	1	FAT4;GAA
GO:0007281	germ cell development	2	13	0.37275	1	ACVR1;LOC102404638
GO:0070301	cellular response to hydrogen peroxide	2	13	0.37275	1	LOC102406111;TNFAIP3
GO:0001675	acrosome assembly	2	13	0.37275	1	LOC112585593;LOC112586990
GO:0034976	response to endoplasmic reticulum stress	2	13	0.37275	1	LOC102398458;SCAMP5
GO:0040007	growth	2	13	0.37275	1	INHBB;LOC102404638
GO:0008037	cell recognition	5	34	0.380625	1	LOC102395231;LOC102397317;LOC112580286;LOC112585593;LOC112586990
GO:0000187	activation of MAPK activity	5	34	0.380625	1	F2RL1;FGF10;LPAR1;LPAR3;MAP2K6
GO:0048513	animal organ development	5	34	0.380625	1	COL1A1;LOC102400732;MFAP2;PAX1;ROGDI
GO:0007154	cell communication	5	34	0.380625	1	FREM2;GJD4;HCRTR1;PRKCG;RASGRF1
GO:0045165	cell fate commitment	5	35	0.387667	1	GAS1;GATA6;ROR2;TRPS1;WNT9A
GO:0007218	neuropeptide signaling pathway	8	64	0.399145	1	GPR84;NMB;NPBWR1;OPRK1;POMC;RXFP4;SSTR2;UTS2R
GO:0010951	negative regulation of endopeptidase activity	12	101	0.400142	1	AGT;CSTA;LOC102390689;LOC102397875;LOC102403789;LOC102416020;MUSTN1;PAPLN;SERPINF1;SERPINF2;SERPING1;TIMP3
GO:0007166	cell surface receptor signaling pathway	12	102	0.404096	1	ADGRB1;CD82;CTF1;GLP2R;GPR88;IL17B;LOC112577775;LOC112581849;PTH1R;SPN;TSPAN1;UPK1B
GO:0006897	endocytosis	5	37	0.404247	1	EQTN;GHR;LOC102404638;MARCH2;STEAP2
GO:0006111	regulation of gluconeogenesis	1	5	0.416041	1	PDK2
GO:0007620	copulation	1	5	0.416041	1	LOC112578696
GO:0006622	protein targeting to lysosome	1	5	0.416041	1	ZFYVE16
GO:0042438	melanin biosynthetic process	1	5	0.416041	1	CITED1
GO:0060119	inner ear receptor cell development	1	5	0.416041	1	FZD2
GO:0045078	positive regulation of interferon-gamma biosynthetic process	1	5	0.416041	1	TLR3
GO:1902041	regulation of extrinsic apoptotic signaling pathway via death domain receptors	1	5	0.416041	1	LGALS3
GO:0045060	negative thymic T cell selection	1	5	0.416041	1	SPN
GO:0060296	regulation of cilium beat frequency involved in ciliary motility	1	5	0.416041	1	LOC112583901
GO:0071312	cellular response to alkaloid	1	5	0.416041	1	LOC102404638
GO:0008299	isoprenoid biosynthetic process	1	5	0.416041	1	MVD
GO:0071435	potassium ion export	1	5	0.416041	1	KCNE5
GO:0045722	positive regulation of gluconeogenesis	1	5	0.416041	1	FOXO1
GO:0070723	response to cholesterol	1	5	0.416041	1	CCL3
GO:0017157	regulation of exocytosis	1	5	0.416041	1	RAB40B
GO:0042416	dopamine biosynthetic process	1	5	0.416041	1	TGFB2
GO:0009755	hormone-mediated signaling pathway	1	5	0.416041	1	PKDCC
GO:1903364	positive regulation of cellular protein catabolic process	1	5	0.416041	1	TNFAIP3
GO:0072643	interferon-gamma secretion	1	5	0.416041	1	F2RL1
GO:0007342	fusion of sperm to egg plasma membrane involved in single fertilization	1	5	0.416041	1	EQTN
GO:0051926	negative regulation of calcium ion transport	1	5	0.416041	1	CAV3
GO:0030643	cellular phosphate ion homeostasis	1	5	0.416041	1	SLC34A3
GO:0060122	inner ear receptor cell stereocilium organization	1	5	0.416041	1	FAT4
GO:0048260	positive regulation of receptor-mediated endocytosis	1	5	0.416041	1	LOC102411787
GO:0031424	keratinization	1	5	0.416041	1	CNFN
GO:0003337	mesenchymal to epithelial transition involved in metanephros morphogenesis	1	5	0.416041	1	SIX2
GO:0045742	positive regulation of epidermal growth factor receptor signaling pathway	1	5	0.416041	1	AGT
GO:0070498	interleukin-1-mediated signaling pathway	1	5	0.416041	1	IRAK2
GO:0097194	execution phase of apoptosis	1	5	0.416041	1	CASP8
GO:0060020	Bergmann glial cell differentiation	1	5	0.416041	1	PLPP3
GO:0042594	response to starvation	1	5	0.416041	1	DDIT3
GO:0048853	forebrain morphogenesis	1	5	0.416041	1	HESX1
GO:0060154	cellular process regulating host cell cycle in response to virus	1	5	0.416041	1	LOC102404638
GO:0006809	nitric oxide biosynthetic process	1	5	0.416041	1	LOC102406111
GO:2000553	positive regulation of T-helper 2 cell cytokine production	1	5	0.416041	1	RSAD2
GO:0071803	positive regulation of podosome assembly	1	5	0.416041	1	ARHGEF5
GO:0001945	lymph vessel development	1	5	0.416041	1	SYK
GO:0019369	arachidonic acid metabolic process	1	5	0.416041	1	LOC102406111
GO:0046621	negative regulation of organ growth	1	5	0.416041	1	LOC112583768
GO:0046622	positive regulation of organ growth	1	5	0.416041	1	AGT
GO:0006491	N-glycan processing	1	5	0.416041	1	ST8SIA2
GO:0048511	rhythmic process	1	5	0.416041	1	HES7
GO:0031328	positive regulation of cellular biosynthetic process	1	5	0.416041	1	CCL5
GO:0032502	developmental process	1	5	0.416041	1	COLEC11
GO:0038031	non-canonical Wnt signaling pathway via JNK cascade	1	5	0.416041	1	FZD7
GO:0071493	cellular response to UV-B	1	5	0.416041	1	CDKN1A
GO:0032873	negative regulation of stress-activated MAPK cascade	1	5	0.416041	1	FOXO1
GO:0071360	cellular response to exogenous dsRNA	1	5	0.416041	1	LOC102410286
GO:0001955	blood vessel maturation	1	5	0.416041	1	DDIT3
GO:0042116	macrophage activation	1	5	0.416041	1	TLR4
GO:0051438	regulation of ubiquitin-protein transferase activity	1	5	0.416041	1	ZER1
GO:0046632	alpha-beta T cell differentiation	1	5	0.416041	1	LOC102402676
GO:0051896	regulation of protein kinase B signaling	1	5	0.416041	1	CAV3
GO:0050709	negative regulation of protein secretion	1	5	0.416041	1	RSAD2
GO:2001222	regulation of neuron migration	1	5	0.416041	1	FLRT2
GO:0043616	keratinocyte proliferation	1	5	0.416041	1	IRF6
GO:1902475	L-alpha-amino acid transmembrane transport	1	5	0.416041	1	SLC7A8
GO:0045226	extracellular polysaccharide biosynthetic process	1	5	0.416041	1	PLBD1
GO:0051090	regulation of DNA binding transcription factor activity	1	5	0.416041	1	SYK
GO:0010460	positive regulation of heart rate	1	5	0.416041	1	SCN3B
GO:0032464	positive regulation of protein homooligomerization	1	5	0.416041	1	HRK
GO:0045777	positive regulation of blood pressure	1	5	0.416041	1	OXTR
GO:0030220	platelet formation	1	5	0.416041	1	MEF2C
GO:0000302	response to reactive oxygen species	1	5	0.416041	1	APOD
GO:0002684	positive regulation of immune system process	1	5	0.416041	1	AQP3
GO:0002682	regulation of immune system process	1	5	0.416041	1	CXCL6
GO:0060762	regulation of branching involved in mammary gland duct morphogenesis	1	5	0.416041	1	CAV3
GO:0009410	response to xenobiotic stimulus	1	5	0.416041	1	AHR
GO:0042053	regulation of dopamine metabolic process	1	5	0.416041	1	DRD1
GO:1902287	semaphorin-plexin signaling pathway involved in axon guidance	1	5	0.416041	1	PLXNA4
GO:0046928	regulation of neurotransmitter secretion	1	5	0.416041	1	CAMK2A
GO:0008210	estrogen metabolic process	1	5	0.416041	1	LOC102406111
GO:0060993	kidney morphogenesis	1	5	0.416041	1	LOC112586197
GO:0033147	negative regulation of intracellular estrogen receptor signaling pathway	1	5	0.416041	1	ZNF366
GO:0042311	vasodilation	1	5	0.416041	1	DRD1
GO:0043303	mast cell degranulation	1	5	0.416041	1	S100A13
GO:0030148	sphingolipid biosynthetic process	1	5	0.416041	1	PLPP3
GO:0060687	regulation of branching involved in prostate gland morphogenesis	1	5	0.416041	1	SFRP1
GO:0070836	caveola assembly	1	5	0.416041	1	CAV3
GO:0010667	negative regulation of cardiac muscle cell apoptotic process	1	5	0.416041	1	SFRP2
GO:1901652	response to peptide	1	5	0.416041	1	OXTR
GO:0055062	phosphate ion homeostasis	1	5	0.416041	1	SFRP4
GO:0007263	nitric oxide mediated signal transduction	1	5	0.416041	1	MAFA
GO:0038170	somatostatin signaling pathway	1	5	0.416041	1	SSTR2
GO:0043536	positive regulation of blood vessel endothelial cell migration	1	5	0.416041	1	AMOT
GO:0071280	cellular response to copper ion	1	5	0.416041	1	PRNP
GO:0016056	rhodopsin mediated signaling pathway	1	5	0.416041	1	SLC24A1
GO:0035265	organ growth	1	5	0.416041	1	ADRA1A
GO:0051770	positive regulation of nitric-oxide synthase biosynthetic process	1	5	0.416041	1	LOC102408963
GO:0006835	dicarboxylic acid transport	1	5	0.416041	1	SLC1A3
GO:0060218	hematopoietic stem cell differentiation	1	5	0.416041	1	SFRP1
GO:0050776	regulation of immune response	1	5	0.416041	1	HCST
GO:0021952	central nervous system projection neuron axonogenesis	1	5	0.416041	1	SPTBN4
GO:0009435	NAD biosynthetic process	1	5	0.416041	1	QPRT
GO:0051171	regulation of nitrogen compound metabolic process	1	5	0.416041	1	NANOS1
GO:0051592	response to calcium ion	1	5	0.416041	1	FGG
GO:0050965	detection of temperature stimulus involved in sensory perception of pain	1	5	0.416041	1	MMP24
GO:1900121	negative regulation of receptor binding	1	5	0.416041	1	LOC102411787
GO:0060644	mammary gland epithelial cell differentiation	1	5	0.416041	1	IRF6
GO:0001508	action potential	1	5	0.416041	1	GJD2
GO:0051291	protein heterooligomerization	1	5	0.416041	1	RIPK3
GO:0033689	negative regulation of osteoblast proliferation	1	5	0.416041	1	SFRP1
GO:0033198	response to ATP	1	5	0.416041	1	KCNJ11
GO:0010824	regulation of centrosome duplication	1	5	0.416041	1	CHMP4C
GO:0002089	lens morphogenesis in camera-type eye	1	5	0.416041	1	PITX3
GO:0045089	positive regulation of innate immune response	1	5	0.416041	1	HAVCR2
GO:0043534	blood vessel endothelial cell migration	1	5	0.416041	1	VHL
GO:0007616	long-term memory	1	5	0.416041	1	LOC112579121
GO:0015012	heparan sulfate proteoglycan biosynthetic process	1	5	0.416041	1	EXTL1
GO:1901215	negative regulation of neuron death	1	5	0.416041	1	MDK
GO:0032534	regulation of microvillus assembly	1	5	0.416041	1	LOC102405259
GO:0010564	regulation of cell cycle process	1	5	0.416041	1	SFRP1
GO:0001867	complement activation, lectin pathway	1	5	0.416041	1	MASP1
GO:0010765	positive regulation of sodium ion transport	1	5	0.416041	1	SCN3B
GO:0007130	synaptonemal complex assembly	1	5	0.416041	1	SYCE1
GO:0043473	pigmentation	1	5	0.416041	1	LYST
GO:0034333	adherens junction assembly	1	5	0.416041	1	RAMP2
GO:0002726	positive regulation of T cell cytokine production	1	5	0.416041	1	LOC102411787
GO:0055089	fatty acid homeostasis	1	5	0.416041	1	GPAM
GO:0006068	ethanol catabolic process	1	5	0.416041	1	ALDH2
GO:0000245	spliceosomal complex assembly	1	5	0.416041	1	TXNL4B
GO:0060711	labyrinthine layer development	1	5	0.416041	1	CITED1
GO:0035372	protein localization to microtubule	1	5	0.416041	1	LOC102415736
GO:0002070	epithelial cell maturation	1	5	0.416041	1	GJA1
GO:0045332	phospholipid translocation	1	5	0.416041	1	ATP8B3
GO:2000778	positive regulation of interleukin-6 secretion	1	5	0.416041	1	F2RL1
GO:0097211	cellular response to gonadotropin-releasing hormone	1	5	0.416041	1	MGARP
GO:0051480	regulation of cytosolic calcium ion concentration	1	5	0.416041	1	LOC112579121
GO:0060527	prostate epithelial cord arborization involved in prostate glandular acinus morphogenesis	1	5	0.416041	1	SFRP1
GO:0042574	retinal metabolic process	1	5	0.416041	1	LOC102406111
GO:0023051	regulation of signaling	1	5	0.416041	1	FGB
GO:0060563	neuroepithelial cell differentiation	1	5	0.416041	1	SOX4
GO:1901018	positive regulation of potassium ion transmembrane transporter activity	1	5	0.416041	1	ACTN2
GO:0007189	adenylate cyclase-activating G-protein coupled receptor signaling pathway	3	18	0.418924	1	GPR146;PTH1R;PTHLH
GO:0032880	regulation of protein localization	3	18	0.418924	1	PRNP;RAB9A;RAB9B
GO:0006139	nucleobase-containing compound metabolic process	3	18	0.418924	1	LOC102389713;PNP;XDH
GO:0048536	spleen development	3	18	0.418924	1	FGF10;LOC102403665;RIPK3
GO:0001755	neural crest cell migration	3	18	0.418924	1	ACVR1;SEMA3G;SEMA6A
GO:0009968	negative regulation of signal transduction	3	18	0.418924	1	DDIT4L;ERBB3;LOC102392771
GO:0032147	activation of protein kinase activity	3	18	0.418924	1	LOC112585025;RIPK3;TGFB2
GO:0030155	regulation of cell adhesion	3	18	0.418924	1	CYTIP;LOC112585025;NUAK1
GO:0010468	regulation of gene expression	5	39	0.42367	1	APBA1;IRF1;SCARA5;TRIM63;TSHZ1
GO:0007399	nervous system development	5	39	0.42367	1	FOS;HES6;LOC102400873;MYLIP;SIM1
GO:0003333	amino acid transmembrane transport	3	19	0.429987	1	LOC102403816;SLC32A1;SLC6A14
GO:0048469	cell maturation	3	19	0.429987	1	BFSP2;EPAS1;PTH1R
GO:0000045	autophagosome assembly	3	19	0.429987	1	CDO1;GABARAPL1;TP53INP1
GO:0009306	protein secretion	3	19	0.429987	1	CBLN4;OLFM2;RAB40B
GO:0034645	cellular macromolecule biosynthetic process	2	45	0.432694	1	GRK3;LOC102403112
GO:0016310	phosphorylation	19	170	0.434184	1	CDKN1C;CKMT2;COQ8A;FGR;FLT3LG;FN3K;FUK;GSTM3;HK3;IQCG;JAKMIP3;LOC102396063;LOC102413843;LOC112580286;LOC112585085;MOB3C;NMRK2;PRKAG3;PRKCG
GO:0060021	roof of mouth development	2	46	0.434753	1	INSIG1;TTC21A
GO:0006959	humoral immune response	2	46	0.434753	1	LOC112583869;MEF2C
GO:0050909	sensory perception of taste	52	498	0.440645	1	ANKRD29;ATP1B4;C6H1orf54;CCDC180;CD302;CRTAC1;EMID1;FAM210B;GVQW3;GYPC;HESX1;IGF1;IRAK2;LOC102393734;LOC102397338;LOC102403530;LOC102409482;LOC102412535;LOC112578516;LOC112578654;LOC112579058;LOC112580230;LOC112580246;LOC112581386;LOC112581401;LOC112584689;LOC112585052;LOC112585728;LOC112586870;LOC112586995;MAP3K7CL;NUCB1;PPP1R14D;PSTPIP1;RASGEF1B;RHOJ;SCNN1A;SCNN1B;SCRN1;SH2D1B;TEX48;TMOD2;TSPAN…
GO:0032922	circadian regulation of gene expression	3	20	0.442309	1	AHR;BHLHE41;PPARGC1A
GO:0006644	phospholipid metabolic process	3	20	0.442309	1	PLA2G12A;PLPP3;SERINC1
GO:0009887	animal organ morphogenesis	3	20	0.442309	1	COL2A1;GATA6;TRPS1
GO:2001244	positive regulation of intrinsic apoptotic signaling pathway	3	20	0.442309	1	LOC102397612;S100A8;S100A9
GO:0006950	response to stress	3	20	0.442309	1	ALPK1;CARD9;MDK
GO:0030334	regulation of cell migration	3	20	0.442309	1	DDX58;LOC112585025;PLXNA4
GO:0018108	peptidyl-tyrosine phosphorylation	6	45	0.445835	1	LOC112581217;LOC112583914;MST1R;PKDCC;PTK6;ROR2
GO:0051726	regulation of cell cycle	6	45	0.445835	1	CCNG2;CDKN1C;INHA;LOC102403613;LOC102406811;TRNP1
GO:0016311	dephosphorylation	6	45	0.445835	1	ALPL;LOC102391841;LOC112581119;LOC112583779;PGAM2;THNSL2
GO:0006357	regulation of transcription by RNA polymerase II	9	132	0.44947	1	BATF2;FOXO4;LOC102404702;LOC102404810;NFE2;RELB;SIM1;SOD2;TCEAL7
GO:0010107	potassium ion import	3	21	0.455688	1	KCNJ11;KCNJ8;LOC112585526
GO:0007193	adenylate cyclase-inhibiting G-protein coupled receptor signaling pathway	3	21	0.455688	1	LPAR1;S1PR3;SSTR2
[truncated: 597 more rows]

## Sheet: up-Cellular_Component
GOCCID	Term	Sample number	Background number	Pvalue	corrPvalue	GeneNames
[truncated: 393 more rows]

[truncated: 1 more sheets: up-Molecular_Function]
