# Supplementary material for: The Expression Profiles of mRNAs and lncRNAs in Buffalo Muscle Stem Cells Driving Myogenic Differentiation
Source: Front Genet. 2021 Jul 7;12:643497. doi: 10.3389/fgene.2021.643497 (PMC8294193; doi:10.3389/fgene.2021.643497)
Supplement: Supplementary file 6 [file Table_6.xls]

Term	database	Id	Sample number	Background number	P-Value	Corrected P-Value	GeneIDs
Olfactory transduction	KEGG PATHWAY	ko04740	5	1774	4.02E-44	1.12E-41	LOC102415146;LOC102401004;ARRB2;LOC102402791;PDE1B
Cell cycle	KEGG PATHWAY	ko04110	51	184	6.43E-15	1.79E-12	PCNA;CCNA2;LOC102410130;ANAPC1;YWHAZ;MAD2L1;BUB1;BUB3;SKP2;CDC25C;CDC25B;CDC25A;CDC20;PLK1;SMC1A;DBF4;CCNE2;CCNE1;BUB1B;TGFB1;LOC112586123;CDC45;LOC102401692;CDKN2C;MCM7;MCM6;MCM5;MCM4;PKMYT1;CCNB3;CCNB2;CCNB1;LOC112585672;WEE1;LOC102403594;ESPL1;PTTG1;E2F4;E2F2;E2F1;CDC6;CDK1;CDK2;CDK6;ORC6;ORC1;CHEK1;MCM3;MCM2;CCND1;TTK
Cell cycle - yeast	KEGG PATHWAY	ko04111	31	87	6.87E-12	1.90E-09	CKS1B;LOC102410130;ANAPC1;MAD2L1;BUB1;BUB3;CKS2;NCAPH;NCAPG;CDC20;SMC1A;LOC102410373;LOC112586123;CDC45;LOC102401692;MCM7;MCM6;MCM5;MCM4;LOC112585672;ESPL1;SMC4;CDC6;ORC6;ORC1;CHEK1;NCAPD2;SMC2;MCM3;MCM2;TTK
DNA replication	KEGG PATHWAY	ko03030	23	47	2.40E-11	6.63E-09	PCNA;RNASEH2C;PRIM1;RFC5;RFC4;RFC3;RFC2;FEN1;POLE2;LIG1;DNA2;POLE;MCM7;MCM6;MCM5;MCM4;POLA2;LOC102403594;POLD1;POLD2;POLD3;MCM3;MCM2
Ribosome	KEGG PATHWAY	ko03010	19	951	1.10E-10	3.03E-08	LOC112579868;MRPS5;MRPS2;LOC102399931;MRPL11;MRPL12;SRRT;MROH8;MRPS15;LOC112583753;GRIK2;CENPM;LOC102396282;LOC112577605;LOC102410176;RPL26L1;LOC112578506;LOC102406432;LOC102406559
Pathogenic Escherichia coli infection	KEGG PATHWAY	ko05130	22	87	1.13E-06	0.000308598	LOC102408956;LOC102403364;LOC112579865;ARPC5L;LOC102399969;TUBB;ACTB;LOC102394654;LOC112584592;TUBB6;TUBB4B;TUBB4A;ACTG1;CDH1;LOC102413407;NCL;ACTL10;LOC102403143;LOC112584688;TUBB2A;LOC102397285;LOC102408299
Spliceosome	KEGG PATHWAY	ko03040	39	233	1.91E-06	0.000521572	SNRPD1;LOC112579162;LOC112581432;SNRNP40;CHERP;HNRNPU;HNRNPM;LOC112583661;DDX39B;PRPF19;LOC102400913;DDX23;LOC102411924;LOC102413618;TRA2B;ALYREF;LSM3;SNRPB;LOC102393502;LOC112581227;SRSF7;SRSF1;SRSF3;SRSF2;SNRPA;SNRPF;SNRPG;DDX46;U2AF1;SF3A2;THOC3;HSPA6;HSPA8;LOC102398887;SF3B4;SF3B3;SNU13;LOC102398482;LOC102410895
Progesterone-mediated oocyte maturation	KEGG PATHWAY	ko04914	23	106	6.01E-06	0.001634971	CCNA2;ANAPC1;MAD2L1;BUB1;MGAT5;CDC25C;CDC25B;CDC25A;PLK1;RPS6KA1;PDE3B;HSP90AA1;LOC112586123;LOC102401692;PKMYT1;CCNB3;CCNB2;CCNB1;HSP90AB1;CDK1;CDK2;PIK3CB;PIK3CD
Mismatch repair	KEGG PATHWAY	ko03430	12	30	7.51E-06	0.002036537	PCNA;RFC5;RFC4;RFC3;RFC2;LIG1;EXO1;LOC102403594;POLD1;POLD2;POLD3;MSH2
p53 signaling pathway	KEGG PATHWAY	ko04115	23	109	8.93E-06	0.002411194	RRM2;GTSE1;IGFBP3;LOC102410686;CCNE2;CCNE1;PERP;CCNB3;CCNB2;CCNB1;SERPINE1;LOC102408079;TP73;CDK1;CDK2;CDK6;ADGRG2;LOC112587863;CHEK1;CCND1;THBS1;LOC102410819;TBC1D30
Meiosis - yeast	KEGG PATHWAY	ko04113	23	109	8.93E-06	0.002411194	ANAPC1;MAD2L1;BUB1;TASP1;CDC20;SMC1A;LOC112586123;CDC45;LOC102401692;MCM7;MCM6;MCM5;MCM4;LOC112585672;RGS7BP;ESPL1;PPP2R5D;CDC6;ORC6;ORC1;CHEK1;MCM3;MCM2
Fanconi anemia pathway	KEGG PATHWAY	ko03460	16	58	1.27E-05	0.003416916	BRIP1;FANCB;FANCA;RMI2;EME1;LOC112578533;POLH;RAD51;BRCA2;UBE2T;LOC112578105;FANCD2;BLM;TOP3A;FANCI;ATRIP
Ribosome biogenesis in eukaryotes	KEGG PATHWAY	ko03008	22	115	5.11E-05	0.01363364	TCOF1;RAN;BMS1;DKC1;WDR43;UTP4;NOP58;NOP56;TBL3;LOC102395735;LOC102397525;RRP7A;LOC102403864;NXT1;NOL6;GNL3;REXO5;POP1;TXNRD1;NOB1;FBL;SNU13
Pyrimidine metabolism	KEGG PATHWAY	ko00240	21	107	5.44E-05	0.014457606	DCK;RRM2;PRIM1;ENTPD3;POLR3H;POLE2;DUT;DHODH;TK1;POLE;POLR1A;DCTPP1;UPP1;UMPS;POLA2;POLR2E;DTYMK;POLD1;POLD2;POLD3;LOC102410819
Focal adhesion	KEGG PATHWAY	ko04510	33	216	6.19E-05	0.016394911	ITGA7;ACTN4;VWF;COL9A2;ITGB8;LOC112583510;NEGR1;TNR;FLNC;MET;ACTB;PDGFA;TNC;PXN;LOC102416629;FLT1;VEGFC;LAMC2;LAMC3;HGF;ACTG1;SHC3;ACTL10;PGF;LOC112587863;PIK3CB;PIK3CD;ZYX;CCND1;LAMA1;LAMA5;THBS1;PARVB
Alzheimer's disease	KEGG PATHWAY	ko05010	4	287	8.23E-05	0.02172222	CDH23;LOC102391576;ADAM23;FAM71E2
Homologous recombination	KEGG PATHWAY	ko03440	11	35	0.000108794	0.028612742	XRCC2;RAD54B;EME1;LOC112578533;RAD51;BRCA2;BLM;TOP3A;POLD1;POLD2;POLD3
Base excision repair	KEGG PATHWAY	ko03410	12	42	0.000114768	0.030069237	PCNA;XRCC1;FEN1;POLE2;LIG1;HMGB1;POLE;NEIL3;LOC102403594;POLD1;POLD2;POLD3
HTLV-I infection	KEGG PATHWAY	ko05166	48	385	0.000200463	0.052320856	PCNA;ANAPC1;CALR;RANBP1;RAN;MAD2L1;FZD10;IL15;LOC102413761;WNT7B;BUB3;MRAS;POLE2;LOC102398705;FZD5;ETS2;PDGFA;CDC20;WNT5A;POLE;LOC112581283;LOC102395735;LOC102397525;BUB1B;LOC102403864;TGFB1;LOC112586123;LOC102401692;CDKN2C;MYBL1;MYBL2;LOC102403594;PTTG1;E2F2;E2F1;FOSL1;POLD1;POLD2;POLD3;PIK3CB;PIK3CD;CHEK1;TXNRD1;CCND1;WNT16;SLC25A5;SLC2A1;LOC102389535
RNA transport	KEGG PATHWAY	ko03013	40	305	0.000213047	0.055392167	AAAS;LOC102412085;CYFIP2;NUP188;NUP107;NUP62;LOC102389548;RAN;RANGAP1;NUP153;NUP155;NUP210;NUP93;SRRM1;NUP160;POM121C;DDX39B;LOC102406959;LOC112583718;ELAC2;TACC3;LOC102395735;LOC102397525;EIF4G1;LOC102413618;LOC102403864;NXT1;ALYREF;KPNB1;LOC102405800;EIF4A1;LOC102403854;NUP205;THOC3;NUP85;PCLAF;POP1;TXNRD1;LOC102410100;NUP35
Pathways in cancer	KEGG PATHWAY	ko05200	55	469	0.000262701	0.068039606	CKS1B;PTCH1;MMP1;CSF1R;FZD10;RASGRP3;WNT7B;CKS2;NEGR1;EDNRB;MET;HHIP;FZD5;LOC112578533;SKP2;LPAR2;FGF14;PDGFA;WNT5A;LOC112581283;FGF7;FGF5;VEGFC;RAD51;LOC112579733;BRCA2;NTRK1;CCNE2;CCNE1;LOC102410373;FGFR3;BIRC5;RET;TGFB1;HSP90AA1;LAMC2;LAMC3;HGF;CDH1;E2F2;E2F1;KIT;HSP90AB1;CDK2;CDK6;PGF;GLI1;PIK3CB;PIK3CD;MSH2;CCND1;LAMA1;LAMA5;WNT16;SLC2A1
Nucleotide excision repair	KEGG PATHWAY	ko03420	13	55	0.000301083	0.077679523	PCNA;RFC5;RFC4;RFC3;RFC2;ERCC2;POLE2;LIG1;POLE;LOC102403594;POLD1;POLD2;POLD3
MicroRNAs in cancer	KEGG PATHWAY	ko05206	28	187	0.000327604	0.084194247	NOTCH1;LOC112583510;DNMT1;TNR;PLAU;MET;LOC102411827;PDGFA;CDC25C;CDC25B;CDC25A;TNC;HMGA2;EZH2;LOC102406597;KIF23;CCNE2;CCNE1;LOC112580651;FGFR3;DNMT3B;E2F2;E2F1;CDK6;LOC112587863;CCND1;THBS1;STMN1
Rap1 signaling pathway	KEGG PATHWAY	ko04015	34	262	0.000723544	0.185227327	SIPA1L3;SIPA1L2;CSF1R;RASGRP3;MRAS;MET;NGFR;RAPGEF4;LPAR2;ACTB;FGF14;PDGFA;FLT1;FGF7;FGF5;VEGFC;MAP2K3;PARD6B;FGFR3;EFNA2;TIAM1;HGF;ACTG1;CDH1;ACTL10;ARAP3;KIT;PGF;LOC112587863;ID1;PIK3CB;PIK3CD;CSF1;THBS1
Hippo signaling pathway	KEGG PATHWAY	ko04390	26	181	0.000821266	0.209422807	YWHAZ;RRM1;CRB2;FZD10;WNT7B;SMAD7;FZD5;ACTB;WNT5A;LOC112581283;MPP5;BMP7;BMP6;PARD6B;WWC1;BIRC5;LOC102402618;TGFB1;SERPINE1;ACTG1;TP73;CDH1;ACTL10;ID1;CCND1;WNT16
ECM-receptor interaction	KEGG PATHWAY	ko04512	16	89	0.000928418	0.23581813	ITGA7;VWF;COL9A2;ITGB8;LOC112583510;TNR;SV2C;TNC;HMMR;SDC4;LAMC2;LAMC3;LOC112587863;LAMA1;LAMA5;THBS1
Oocyte meiosis	KEGG PATHWAY	ko04114	27	197	0.001310891	0.331655361	LOC102410130;ANAPC1;YWHAZ;MAD2L1;FBXO43;BUB1;TASP1;AURKA;MGAT5;CDC25C;CDC20;PLK1;SMC1A;CCNE2;CCNE1;RPS6KA1;FBXO5;LOC112586123;LOC102401692;PKMYT1;RGS7BP;ESPL1;PTTG1;PPP2R5D;CDK1;CDK2;SGO1
Hippo signaling pathway - fly	KEGG PATHWAY	ko04391	15	85	0.001555712	0.392039543	YWHAZ;RRM1;CRB2;FJX1;ACTB;MPP5;TSHZ3;PARD6B;WWC1;CCNE2;CCNE1;LOC102402618;ACTG1;ZDHHC18;ACTL10
Oxidative phosphorylation	KEGG PATHWAY	ko00190	5	252	0.001769793	0.44421797	CDH23;LOC102391576;ADAM23;ATP12A;FAM71E2
Huntington's disease	KEGG PATHWAY	ko05016	8	316	0.001870996	0.46774912	CDH23;LOC102413761;LOC102391576;ADAM23;DNAH11;POLR2E;FAM71E2;SLC25A5
Melanoma	KEGG PATHWAY	ko05218	13	75	0.003560486	0.886560903	MET;FGF14;PDGFA;FGF7;FGF5;HGF;CDH1;E2F2;E2F1;CDK6;PIK3CB;PIK3CD;CCND1
Central carbon metabolism in cancer	KEGG PATHWAY	ko05230	13	76	0.003932995	0.97538271	HK2;HK1;LOC112582058;MET;SLC7A5;NTRK1;FGFR3;RET;PGAM1;KIT;PIK3CB;PIK3CD;SLC2A1
Small cell lung cancer	KEGG PATHWAY	ko05222	18	120	0.004033219	0.996205098	CKS1B;CKS2;NEGR1;SKP2;CCNE2;CCNE1;LOC102410373;LAMC2;LAMC3;E2F2;E2F1;CDK2;CDK6;PIK3CB;PIK3CD;CCND1;LAMA1;LAMA5
MAPK signaling pathway	KEGG PATHWAY	ko04010	32	269	0.004035229	0.996205098	IL1A;RASGRP3;MRAS;FLNC;FGF14;CACNA2D2;PDGFA;PTPN7;PTPN5;ARRB2;CDC25B;PPP5C;FGF7;FGF5;NR4A1;MAP2K3;LOC102411924;NTRK1;RPS6KA1;FGFR3;TGFB1;DUSP16;LOC102393502;NTRK2;HSPA6;HSPA8;STMN1;DUSP8;DUSP5;DUSP4;DUSP6;DUSP2
Glutathione metabolism	KEGG PATHWAY	ko00480	12	70	0.005398593	1	ODC1;RBM28;RRM2;IDH2;LOC102400836;HPGDS;CDC20B;GGCT;SRM;LOC102392617;LOC102410819;GPX2
Dopaminergic synapse	KEGG PATHWAY	ko04728	3	181	0.005474379	1	TASP1;RGS7BP;PPP2R5D
Glutamatergic synapse	KEGG PATHWAY	ko04724	1	116	0.007078188	1	SLC17A7
Serotonergic synapse	KEGG PATHWAY	ko04726	1	121	0.007556365	1	GABRB1
Parkinson's disease	KEGG PATHWAY	ko05012	7	266	0.008098168	1	CDH23;LOC102413761;LOC102391576;ADAM23;UCHL1;FAM71E2;SLC25A5
Gap junction	KEGG PATHWAY	ko04540	16	109	0.008250244	1	LOC102408956;LOC112579865;LOC102399969;TUBB;PDGFA;LOC102394654;LOC112584592;TUBB6;TUBB4B;TUBB4A;LOC102413407;LOC112584688;CDK1;GUCY1A2;TUBB2A;LOC102408299
Hepatitis C	KEGG PATHWAY	ko05160	3	166	0.010239328	1	PIK3CB;PIK3CD;CLDN15
Proteoglycans in cancer	KEGG PATHWAY	ko05205	28	244	0.011674559	1	PTCH1;TFAP4;CTSL;FZD10;WNT7B;MRAS;FLNC;PLAU;MET;FZD5;ACTB;PXN;WNT5A;LOC112581283;SDC4;TGFB1;MSN;TIAM1;HGF;ACTG1;PLAUR;ACTL10;LOC112587863;PIK3CB;PIK3CD;CCND1;THBS1;WNT16
Bladder cancer	KEGG PATHWAY	ko05219	9	51	0.012794943	1	MMP1;LOC112579733;FGFR3;CDH1;E2F2;E2F1;LOC112587863;CCND1;THBS1
T cell receptor signaling pathway	KEGG PATHWAY	ko04660	3	160	0.014218428	1	LOC102416629;PIK3CB;PIK3CD
Tuberculosis	KEGG PATHWAY	ko05152	6	229	0.014517054	1	IL1A;LOC102414554;CENPE;SPHK1;TGFB1;CORO1A
Type I diabetes mellitus	KEGG PATHWAY	ko04940	1	104	0.01479379	1	IL1A
TGF-beta signaling pathway	KEGG PATHWAY	ko04350	14	102	0.019488734	1	LOC102410130;NOG;SMAD7;BAMBI;BMP7;BMP6;FST;TGFB1;INHBA;E2F4;LOC112587863;ID3;ID1;THBS1
Graft-versus-host disease	KEGG PATHWAY	ko05332	1	96	0.02127884	1	IL1A
Purine metabolism	KEGG PATHWAY	ko00230	22	193	0.024091298	1	DCK;RRM2;PRIM1;ENTPD3;POLR3H;POLE2;PFAS;POLE;AMPD3;POLR1A;PDE3B;IMPDH1;POLA2;PDE9A;POLR2E;PDE1B;GUCY1A2;POLD1;POLD2;POLD3;LOC102410819;PDE4B
Systemic lupus erythematosus	KEGG PATHWAY	ko05322	28	261	0.027738458	1	LOC102415072;ACTN4;SNRPD1;LOC102409148;LOC102413645;LOC102392737;LOC102412979;LOC112587924;LOC102394597;LOC102400351;LOC102409993;LOC102400663;SYTL5;LOC112587908;LOC102392428;LOC102413318;LOC102411322;LOC102400686;LOC102414738;LOC102392520;LOC102413952;LOC102408136;SNRPB;LOC102408478;LOC102416610;LOC102409669;LOC102411988;LOC102398887
Bacterial invasion of epithelial cells	KEGG PATHWAY	ko05100	12	88	0.035318779	1	ARPC5L;MET;ACTB;PXN;ELMO3;ACTG1;CDH1;SEPT1;SHC3;ACTL10;PIK3CB;PIK3CD
Vascular smooth muscle contraction	KEGG PATHWAY	ko04270	3	136	0.036033443	1	EDN1;LOC102406721;GUCY1A2
Non-alcoholic fatty liver disease (NAFLD)	KEGG PATHWAY	ko04932	8	245	0.036983293	1	CDH23;IL1A;LOC102391576;ADAM23;TGFB1;PIK3CB;PIK3CD;FAM71E2
Alcoholism	KEGG PATHWAY	ko05034	28	272	0.041633451	1	LOC102415072;LOC102409148;LOC102413645;LOC102392737;LOC102412979;LOC112587924;LOC102394597;LOC102400351;LOC102409993;LOC102400663;SYTL5;LOC112587908;LOC102392428;LOC102413318;LOC102411322;LOC102400686;LOC102414738;LOC102392520;LOC102413952;LOC102408136;CAMK4;NTRK2;LOC102408478;SHC3;LOC102416610;LOC102409669;LOC102411988;HAT1
Transcriptional misregulation in cancer	KEGG PATHWAY	ko05202	25	239	0.041770471	1	CSF1R;LOC102413645;LOC102412979;LOC112586275;PLAU;IGFBP3;NSD2;MET;NGFR;FUS;MMP3;PDGFA;HMGA2;FLT1;NR4A3;ETV4;NTRK1;CDKN2C;DOT1L;HHEX;LOC102416610;LOC112583627;LOC102409669;LOC102411988;WNT16
Calcium signaling pathway	KEGG PATHWAY	ko04020	8	236	0.047216562	1	LOC102413761;EDNRB;ITPKA;SPHK1;ADRB2;CAMK4;PDE1B;SLC25A5
Pancreatic secretion	KEGG PATHWAY	ko04972	2	107	0.048386446	1	ATP1B3;ATP1B1
Basal cell carcinoma	KEGG PATHWAY	ko05217	9	64	0.049009466	1	PTCH1;FZD10;WNT7B;HHIP;FZD5;WNT5A;LOC112581283;GLI1;WNT16
Phagosome	KEGG PATHWAY	ko04145	24	230	0.050878152	1	LOC102408956;LOC112579865;CALR;CTSL;LOC102399969;TUBB;LOC102398705;ACTB;LOC102394654;LOC112584592;CENPE;CORO1A;TUBB6;TUBB4B;TUBB4A;ACTG1;LOC102413407;ACTL10;LOC112584688;TUBB2A;LOC112587863;THBS1;LOC102389535;LOC102408299
Axon guidance	KEGG PATHWAY	ko04360	22	209	0.056077869	1	PTCH1;RGS3;NTN1;NTN5;LRRC4;UNC5A;RND1;MET;SEMA7A;LOC102416629;WNT5A;LOC112581283;BMP7;PARD6B;EFNA2;TRPC6;CFL1;PIK3CB;PIK3CD;SEMA4C;SEMA4D;EFNB2
PI3K-Akt signaling pathway	KEGG PATHWAY	ko04151	44	478	0.056191199	1	ITGA7;CSF1R;VWF;YWHAZ;COL9A2;ITGB8;LOC112583510;TNR;TASP1;MET;NGFR;LPAR2;FGF14;PDGFA;TNC;FLT1;FGF7;FGF5;VEGFC;NR4A1;CCNE2;CCNE1;PRLR;FGFR3;HSP90AA1;EFNA2;LAMC2;LAMC3;HGF;RGS7BP;PPP2R5D;KIT;HSP90AB1;CDK2;CDK6;PGF;LOC112587863;PIK3CB;PIK3CD;CSF1;CCND1;LAMA1;LAMA5;THBS1
Natural killer cell mediated cytotoxicity	KEGG PATHWAY	ko04650	6	194	0.056477456	1	LOC112587353;LOC112587372;SHC3;PIK3CB;PIK3CD;LOC112587361
Drug metabolism - cytochrome P450	KEGG PATHWAY	ko00982	1	78	0.063069994	1	HPGDS
Various types of N-glycan biosynthesis	KEGG PATHWAY	ko00513	6	39	0.063185397	1	CHST9;B4GALNT4;LOC102392446;LOC102401107;RPN1;MGAT4B
Neomycin, kanamycin and gentamicin biosynthesis	KEGG PATHWAY	ko00524	2	5	0.068117478	1	HK2;HK1
Herpes simplex infection	KEGG PATHWAY	ko05168	15	361	0.068880359	1	HMGXB3;LOC102410130;C1QBP;IL15;SKP2;ALYREF;NECTIN1;LOC112581227;SRSF7;SRSF1;SRSF3;SRSF2;LOC112578174;CDK1;CDK2
Other types of O-glycan biosynthesis	KEGG PATHWAY	ko00514	6	40	0.06894804	1	B3GAT2;B3GAT1;MFNG;LFNG;COLGALT2;LOC102408508
Pancreatic cancer	KEGG PATHWAY	ko05212	10	81	0.080505136	1	LOC112578533;RAD51;BRCA2;TGFB1;E2F2;E2F1;CDK6;PIK3CB;PIK3CD;CCND1
Dorso-ventral axis formation	KEGG PATHWAY	ko04320	5	33	0.090115702	1	NOTCH1;ETS2;MGAT5;SPIRE2;PIWIL4
Adipocytokine signaling pathway	KEGG PATHWAY	ko04920	1	73	0.090865702	1	SLC2A1
Regulation of actin cytoskeleton	KEGG PATHWAY	ko04810	23	234	0.093130061	1	ITGA7;CYFIP2;ACTN4;ARPC5L;ITGB8;MRAS;ACTB;FGF14;PDGFA;PXN;LOC102416629;FGF7;FGF5;NCKAP1L;FGFR3;MSN;TIAM1;ACTG1;CFL1;ACTL10;PIK3CB;PIK3CD;IQGAP3
GnRH signaling pathway	KEGG PATHWAY	ko04912	2	98	0.09521136	1	MAP2K3;GNRH2
Circadian entrainment	KEGG PATHWAY	ko04713	2	99	0.09631137	1	GUCY1A2;RASD1
Arrhythmogenic right ventricular cardiomyopathy (ARVC)	KEGG PATHWAY	ko05412	9	76	0.114779555	1	ITGA7;ACTN4;ITGB8;ACTB;CACNA2D2;DSG2;ACTG1;CDH2;ACTL10
Prolactin signaling pathway	KEGG PATHWAY	ko04917	9	79	0.126697287	1	CISH;PRLR;SHC3;ESR2;PIK3CB;PIK3CD;SOCS2;CCND1;TNFRSF11A
Pertussis	KEGG PATHWAY	ko05133	2	87	0.128163597	1	IL1A;CFL1
Glycerolipid metabolism	KEGG PATHWAY	ko00561	1	68	0.131339025	1	MBOAT1
Hedgehog signaling pathway	KEGG PATHWAY	ko04340	6	46	0.142726427	1	PTCH1;LRP2;HHIP;ARRB2;GLI1;CCND1
Toll-like receptor signaling pathway	KEGG PATHWAY	ko04620	4	130	0.150968429	1	MAP2K3;IRF5;PIK3CB;PIK3CD
Streptomycin biosynthesis	KEGG PATHWAY	ko00521	2	9	0.151104565	1	HK2;HK1
Signaling pathways regulating pluripotency of stem cells	KEGG PATHWAY	ko04550	16	160	0.158947972	1	LIF;FZD10;KCNN2;WNT7B;MYF5;FZD5;WNT5A;LOC112581283;FGFR3;INHBA;ZIC3;ID3;ID1;PIK3CB;PIK3CD;WNT16
Carbohydrate digestion and absorption	KEGG PATHWAY	ko04973	6	50	0.167680814	1	HK2;HK1;ATP1B3;ATP1B1;PIK3CB;PIK3CD
Prostate cancer	KEGG PATHWAY	ko05215	11	102	0.169937514	1	PDGFA;CCNE2;CCNE1;HSP90AA1;E2F2;E2F1;HSP90AB1;CDK2;PIK3CB;PIK3CD;CCND1
NF-kappa B signaling pathway	KEGG PATHWAY	ko04064	5	142	0.17340988	1	LYN;NEGR1;PLAU;TNFSF13B;TNFRSF11A
Aldosterone-regulated sodium reabsorption	KEGG PATHWAY	ko04960	6	51	0.174841028	1	LOC112581365;NEDD4L;ATP1B3;ATP1B1;PIK3CB;PIK3CD
Lysosome	KEGG PATHWAY	ko04142	5	145	0.175363592	1	CTSL;AP3M2;AP1S1;CD68;FGFRL1
Epithelial cell signaling in Helicobacter pylori infection	KEGG PATHWAY	ko05120	2	80	0.175756643	1	LYN;MET
Gastric acid secretion	KEGG PATHWAY	ko04971	2	82	0.176366231	1	ATP1B3;ATP1B1
Primary immunodeficiency	KEGG PATHWAY	ko05340	1	58	0.183018126	1	LOC112578835
Porphyrin and chlorophyll metabolism	KEGG PATHWAY	ko00860	1	59	0.183455686	1	POC1A
Proteasome	KEGG PATHWAY	ko03050	1	60	0.184380662	1	PSMD3
Inflammatory mediator regulation of TRP channels	KEGG PATHWAY	ko04750	4	118	0.193872345	1	MAP2K3;NTRK1;PIK3CB;PIK3CD
Insulin resistance	KEGG PATHWAY	ko04931	4	120	0.194404877	1	RPS6KA1;PIK3CB;PIK3CD;SLC2A1
Thyroid hormone signaling pathway	KEGG PATHWAY	ko04919	15	156	0.204585018	1	NOTCH1;LOC102409495;ACTB;LOC112581371;LOC112582227;ATP1B3;ATP1B1;MED16;ACTG1;ACTL10;PIK3CB;PIK3CD;CCND1;SLC2A1;LOC112581860
Epstein-Barr virus infection	KEGG PATHWAY	ko05169	23	258	0.21649806	1	CCNA2;LYN;YWHAZ;RAN;ENTPD3;POLR3H;PSMD3;SKP2;LOC102395735;MAP2K3;LOC102397525;LOC102411924;LOC102403864;LOC102393502;PTMA;POLR2E;CDK1;CDK2;PIK3CB;PIK3CD;TXNRD1;HSPA6;HSPA8
Viral myocarditis	KEGG PATHWAY	ko05416	5	133	0.222128482	1	ACTB;EIF4G1;ACTG1;ACTL10;CCND1
Wnt signaling pathway	KEGG PATHWAY	ko04310	16	170	0.223821514	1	LOC102410130;FZD10;WNT7B;FRAT1;PORCN;DKK2;FZD5;BAMBI;WNT5A;LOC112581283;RUVBL1;NOTUM;FOSL1;CCND1;WNT16;TBC1D30
Glycosaminoglycan biosynthesis - chondroitin sulfate / dermatan sulfate	KEGG PATHWAY	ko00532	3	23	0.225829932	1	CHST12;CHST14;CHSY3
Amphetamine addiction	KEGG PATHWAY	ko05031	2	73	0.23971376	1	CAMK4;ARC
One carbon pool by folate	KEGG PATHWAY	ko00670	3	24	0.2430231	1	SHMT1;MTHFD1;DHFR
Steroid hormone biosynthesis	KEGG PATHWAY	ko00140	2	78	0.244202301	1	LOC102399021;LOC102413429
Amoebiasis	KEGG PATHWAY	ko05146	10	104	0.250510549	1	ACTN4;LOC102403078;CENPE;TGFB1;LAMC2;LAMC3;PIK3CB;PIK3CD;LAMA1;LAMA5
Cholinergic synapse	KEGG PATHWAY	ko04725	4	115	0.254221633	1	CHRNA3;CAMK4;PIK3CB;PIK3CD
Glioma	KEGG PATHWAY	ko05214	8	76	0.254675081	1	PDGFA;SHC3;E2F2;E2F1;CDK6;PIK3CB;PIK3CD;CCND1
FoxO signaling pathway	KEGG PATHWAY	ko04068	14	150	0.257252276	1	PLK4;SKP2;PLK1;CAT;TGFB1;CCNB3;CCNB2;CCNB1;PRMT1;BNIP3;CDK2;PIK3CB;PIK3CD;CCND1
Regulation of autophagy	KEGG PATHWAY	ko04140	1	51	0.259470487	1	ATG4D
Valine, leucine and isoleucine degradation	KEGG PATHWAY	ko00280	1	55	0.264403486	1	AACS
Basal transcription factors	KEGG PATHWAY	ko03022	1	55	0.264403486	1	ERCC2
AGE-RAGE signaling pathway in diabetic complications	KEGG PATHWAY	ko04933	11	114	0.265482362	1	AGER;IL1A;EDN1;VEGFC;LOC112580651;TGFB1;SERPINE1;PIK3CB;PIK3CD;CCND1;SELE
Pyruvate metabolism	KEGG PATHWAY	ko00620	1	56	0.267042908	1	LOC112582058
Non-homologous end-joining	KEGG PATHWAY	ko03450	2	14	0.269432067	1	FEN1;LOC112578835
Insulin signaling pathway	KEGG PATHWAY	ko04910	7	166	0.27184367	1	HK2;HK1;PDE3B;SHC3;PIK3CB;PIK3CD;SOCS2
Sphingolipid signaling pathway	KEGG PATHWAY	ko04071	7	167	0.272436181	1	TASP1;SPHK1;OPRD1;RGS7BP;PPP2R5D;PIK3CB;PIK3CD
Neuroactive ligand-receptor interaction	KEGG PATHWAY	ko04080	17	341	0.273465569	1	CHRNA3;CRHR2;GABRB1;EDNRB;GABRE;PTGDR;LPAR2;MLNR;PRLR;HCRTR2;GABRA4;OPRD1;GAL;ADRB2;LOC102410528;NTS;MCHR1
Ras signaling pathway	KEGG PATHWAY	ko04014	23	273	0.281926961	1	CSF1R;RASGRP3;MRAS;MET;NGFR;ETS2;FGF14;PDGFA;LOC102416629;FLT1;FGF7;FGF5;VEGFC;FGFR3;EFNA2;TIAM1;HGF;SHC3;KIT;PGF;PIK3CB;PIK3CD;CSF1
Thyroid cancer	KEGG PATHWAY	ko05216	4	32	0.286451286	1	NTRK1;RET;CDH1;CCND1
Choline metabolism in cancer	KEGG PATHWAY	ko05231	3	93	0.289373563	1	PDGFA;PIK3CB;PIK3CD
Glycosphingolipid biosynthesis - ganglio series	KEGG PATHWAY	ko00604	2	15	0.293507164	1	ST3GAL5;ST6GALNAC4
AMPK signaling pathway	KEGG PATHWAY	ko04152	8	182	0.29374214	1	CCNA2;TASP1;PFKFB3;RGS7BP;PPP2R5D;PIK3CB;PIK3CD;CCND1
Cell adhesion molecules (CAMs)	KEGG PATHWAY	ko04514	15	304	0.296575206	1	LRRC4;ITGB8;PVR;GALNT13;ICAM3;SDC4;NECTIN1;CDH1;CDH2;CDH5;LOC112578174;ICOSLG;CADM3;CLDN15;SELE
Arginine and proline metabolism	KEGG PATHWAY	ko00330	6	58	0.29896313	1	ODC1;RBM28;LOC102400836;AMD1;SRM;LOC102392617
Non-small cell lung cancer	KEGG PATHWAY	ko05223	6	59	0.305194179	1	E2F2;E2F1;CDK6;PIK3CB;PIK3CD;CCND1
Fructose and mannose metabolism	KEGG PATHWAY	ko00051	4	36	0.319185778	1	HK2;HK1;PMM2;PFKFB3
Toxoplasmosis	KEGG PATHWAY	ko05145	13	144	0.321228262	1	NEGR1;MAP2K3;LOC102411924;TGFB1;LAMC2;LAMC3;LOC102393502;PIK3CB;PIK3CD;LAMA1;LAMA5;HSPA6;HSPA8
Apoptosis - fly	KEGG PATHWAY	ko04214	2	69	0.326424493	1	LMNB2;LMNB1
Nicotine addiction	KEGG PATHWAY	ko05033	4	37	0.328713204	1	SLC17A7;GABRB1;GABRE;GABRA4
Endocrine resistance	KEGG PATHWAY	ko01522	10	107	0.337126193	1	NOTCH1;DLL1;CDKN2C;SHC3;E2F2;E2F1;ESR2;PIK3CB;PIK3CD;CCND1
Longevity regulating pathway - multiple species	KEGG PATHWAY	ko04213	7	69	0.337827485	1	LOC102411924;CAT;LOC102393502;PIK3CB;PIK3CD;HSPA6;HSPA8
Methane metabolism	KEGG PATHWAY	ko00680	4	40	0.359779277	1	ENO1;CDH12;SHMT1;PGAM1
Protein processing in endoplasmic reticulum	KEGG PATHWAY	ko04141	19	229	0.360026536	1	LOC102410130;CALR;HSPBP1;LOC102398705;DNAJB11;LOC102393777;LOC102411924;HSP90AA1;LOC102392446;PDIA4;LOC102401107;LOC102393502;CKAP4;HSP90AB1;LOC102410615;HSPA6;HSPA8;RPN1;LOC102389535
Cytokine-cytokine receptor interaction	KEGG PATHWAY	ko04060	25	305	0.361808045	1	LIF;IL18RAP;CSF1R;TNFRSF12A;RELT;IL1A;IL11;IL15;IL21R;MET;NGFR;PDGFA;FLT1;VEGFC;CLCF1;BMP7;PRLR;TGFB1;HGF;INHBA;KIT;TNFSF13B;CNTFR;CSF1;TNFRSF11A
Tyrosine metabolism	KEGG PATHWAY	ko00350	1	44	0.36648413	1	AOC2
TNF signaling pathway	KEGG PATHWAY	ko04668	11	123	0.37087572	1	LIF;IL15;NEGR1;EDN1;MMP3;MAP2K3;KCNAB1;PIK3CB;PIK3CD;CSF1;SELE
Estrogen signaling pathway	KEGG PATHWAY	ko04915	11	123	0.37087572	1	LOC102411924;HSP90AA1;LOC102393502;SHC3;HSP90AB1;ESR2;PIK3CB;PIK3CD;FKBP4;HSPA6;HSPA8
PPAR signaling pathway	KEGG PATHWAY	ko03320	3	82	0.375225627	1	MMP1;LOC112579733;FABP5
Taste transduction	KEGG PATHWAY	ko04742	3	84	0.376300669	1	GABRA4;HCN4;PDE1B
Cytosolic DNA-sensing pathway	KEGG PATHWAY	ko04623	3	85	0.377388944	1	POLR3H;POLR2E;TREX1
GABAergic synapse	KEGG PATHWAY	ko04727	3	86	0.378832314	1	GABRB1;GABRE;GABRA4
Apoptosis	KEGG PATHWAY	ko04210	16	187	0.383089395	1	LOC112579865;CTSL;NEGR1;LOC102399969;LMNB2;LMNB1;ACTB;LOC112584592;NTRK1;BIRC5;CASP2;ACTG1;LOC102413407;ACTL10;PIK3CB;PIK3CD
Morphine addiction	KEGG PATHWAY	ko05032	8	87	0.394402912	1	GABRB1;GABRE;GRK6;ARRB2;PDE3B;GABRA4;PDE1B;PDE4B
Hypertrophic cardiomyopathy (HCM)	KEGG PATHWAY	ko05410	8	89	0.401978908	1	ITGA7;ITGB8;EDN1;ACTB;CACNA2D2;TGFB1;ACTG1;ACTL10
Sphingolipid metabolism	KEGG PATHWAY	ko00600	5	51	0.403017041	1	SMPD4;CERK;UGT8;UGCG;SPHK1
Cyanoamino acid metabolism	KEGG PATHWAY	ko00460	1	7	0.407763556	1	SHMT1
Type II diabetes mellitus	KEGG PATHWAY	ko04930	5	52	0.409362881	1	HK2;HK1;PIK3CB;PIK3CD;SOCS2
Chronic myeloid leukemia	KEGG PATHWAY	ko05220	8	91	0.41060562	1	TGFB1;SHC3;E2F2;E2F1;CDK6;PIK3CB;PIK3CD;CCND1
Rheumatoid arthritis	KEGG PATHWAY	ko05323	12	143	0.411173115	1	MMP1;CTSL;IL1A;IL11;IL15;MMP3;FLT1;LOC112579733;TGFB1;TNFSF13B;CSF1;TNFRSF11A
Chagas disease (American trypanosomiasis)	KEGG PATHWAY	ko05142	7	154	0.414557081	1	CALR;LOC102398705;TGFB1;SERPINE1;PIK3CB;PIK3CD;LOC102389535
Chemical carcinogenesis	KEGG PATHWAY	ko05204	4	97	0.415648202	1	LOC102399021;LOC112577706;HPGDS;LOC102415914
Longevity regulating pathway	KEGG PATHWAY	ko04211	4	102	0.420024162	1	CAT;CAMK4;PIK3CB;PIK3CD
Inflammatory bowel disease (IBD)	KEGG PATHWAY	ko05321	4	102	0.420024162	1	IL18RAP;IL1A;IL21R;TGFB1
Glycosaminoglycan biosynthesis - heparan sulfate / heparin	KEGG PATHWAY	ko00534	3	25	0.420168913	1	HS3ST2;HS3ST1;EXTL3
Terpenoid backbone biosynthesis	KEGG PATHWAY	ko00900	3	26	0.427578954	1	PDSS1;PCYOX1L;FNTB
EGFR tyrosine kinase inhibitor resistance	KEGG PATHWAY	ko01521	9	101	0.428622521	1	AXL;MET;PDGFA;NRG1;FGFR3;HGF;SHC3;PIK3CB;PIK3CD
ABC transporters	KEGG PATHWAY	ko02010	2	61	0.43758241	1	ABCB8;ABCG4
Long-term depression	KEGG PATHWAY	ko04730	2	62	0.438635869	1	LYN;GUCY1A2
Viral carcinogenesis	KEGG PATHWAY	ko05203	26	327	0.440304966	1	CCNA2;ACTN4;LYN;RANBP1;YWHAZ;EGR3;LOC112587924;LOC102394597;LOC102409993;LOC102400663;SKP2;CDC20;PXN;LOC102392428;LOC102413318;LOC102411322;CCNE2;CCNE1;LOC102408478;CDK1;CDK2;CDK6;PIK3CB;PIK3CD;CHEK1;CCND1
Starch and sucrose metabolism	KEGG PATHWAY	ko00500	2	64	0.442131505	1	HK2;HK1
Cysteine and methionine metabolism	KEGG PATHWAY	ko00270	6	62	0.447364052	1	RBM28;DNMT1;AHCY;AMD1;SRM;DNMT3B
Glucagon signaling pathway	KEGG PATHWAY	ko04922	5	117	0.452777786	1	LOC112582058;PDE3B;PGAM1;PRMT1;SLC2A1
Mucin type O-Glycan biosynthesis	KEGG PATHWAY	ko00512	3	29	0.453970554	1	GCNT1;POC1B;GALNT14
Chemokine signaling pathway	KEGG PATHWAY	ko04062	9	179	0.454052876	1	LYN;PREX1;GRK6;ARRB2;PXN;TIAM1;SHC3;PIK3CB;PIK3CD
Hippo signaling pathway -multiple species	KEGG PATHWAY	ko04392	3	32	0.484998957	1	RRM1;WWC1;LOC102402618
Leukocyte transendothelial migration	KEGG PATHWAY	ko04670	11	130	0.4850172	1	ACTN4;RAPGEF4;ACTB;PXN;MSN;ACTG1;CDH5;ACTL10;PIK3CB;PIK3CD;CLDN15
Long-term potentiation	KEGG PATHWAY	ko04720	3	76	0.48822404	1	RPS6KA1;PPP1R1A;CAMK4
Leishmaniasis	KEGG PATHWAY	ko05140	3	77	0.489007706	1	IL1A;TGFB1;MARCKSL1
RNA polymerase	KEGG PATHWAY	ko03020	3	33	0.496059625	1	POLR3H;POLR1A;POLR2E
Renal cell carcinoma	KEGG PATHWAY	ko05211	7	78	0.498085248	1	MET;LOC102416629;TGFB1;HGF;PIK3CB;PIK3CD;SLC2A1
Osteoclast differentiation	KEGG PATHWAY	ko04380	11	136	0.499030635	1	CSF1R;SIRPA;IL1A;FHL2;TGFB1;CAMK4;FOSL1;PIK3CB;PIK3CD;CSF1;TNFRSF11A
Jak-STAT signaling pathway	KEGG PATHWAY	ko04630	12	223	0.503065834	1	LIF;CISH;IL11;IL15;IL21R;LOC112580651;PRLR;CNTFR;PIK3CB;PIK3CD;SOCS2;CCND1
Galactose metabolism	KEGG PATHWAY	ko00052	3	34	0.507382431	1	HK2;HK1;GALE
Carbon fixation in photosynthetic organisms	KEGG PATHWAY	ko00710	1	37	0.515198871	1	RPIA
Collecting duct acid secretion	KEGG PATHWAY	ko04966	1	38	0.515419617	1	LOC102413079
Pentose phosphate pathway	KEGG PATHWAY	ko00030	1	38	0.515419617	1	RPIA
Glycosylphosphatidylinositol(GPI)-anchor biosynthesis	KEGG PATHWAY	ko00563	1	39	0.516367943	1	MYO19
Adherens junction	KEGG PATHWAY	ko04520	8	160	0.523803494	1	ACTN4;MET;ACTB;NECTIN1;ACTG1;CDH1;LOC112578174;ACTL10
Metabolism of xenobiotics by cytochrome P450	KEGG PATHWAY	ko00980	4	89	0.526764561	1	LOC102399021;LOC112577706;HPGDS;LOC102415914
Phosphatidylinositol signaling system	KEGG PATHWAY	ko04070	4	94	0.529902066	1	ITPKA;CDS1;PIK3CB;PIK3CD
Mineral absorption	KEGG PATHWAY	ko04978	4	95	0.531369393	1	LOC102411899;CLCN2;ATP1B3;ATP1B1
Salivary secretion	KEGG PATHWAY	ko04970	4	96	0.533099146	1	ATP1B3;ATP1B1;ADRB2;GUCY1A2
Platinum drug resistance	KEGG PATHWAY	ko01524	8	96	0.542480115	1	NEGR1;ATP7B;POLH;TOP2A;BIRC5;PIK3CB;PIK3CD;MSH2
Tropane, piperidine and pyridine alkaloid biosynthesis	KEGG PATHWAY	ko00960	1	11	0.544258682	1	AOC2
Salmonella infection	KEGG PATHWAY	ko05132	8	98	0.548529925	1	ARPC5L;IL1A;FLNC;ACTB;CENPE;KLC2;ACTG1;ACTL10
Arachidonic acid metabolism	KEGG PATHWAY	ko00590	8	99	0.551864448	1	PTGES3;PTGIS;LOC112577706;HPGDS;CDC20B;LOC102415914;LOC112577749;GPX2
Protein digestion and absorption	KEGG PATHWAY	ko04974	8	100	0.555393701	1	COL27A1;NT5DC1;COL9A2;COL17A1;COL21A1;COL15A1;ATP1B3;ATP1B1
Ether lipid metabolism	KEGG PATHWAY	ko00565	4	47	0.563926766	1	LPCAT4;LPCAT1;TMEM86B;UGT8
Melanogenesis	KEGG PATHWAY	ko04916	9	109	0.566803176	1	FZD10;WNT7B;EDN1;EDNRB;FZD5;WNT5A;LOC112581283;KIT;WNT16
Endocytosis	KEGG PATHWAY	ko04144	23	303	0.56719831	1	LOC112581365;CSF1R;ARPC5L;EHD4;MET;GRK6;ARRB2;NEDD4L;FLT1;CENPE;PARD6B;LOC102411924;NTRK1;FGFR3;RET;TGFB1;ADRB2;LOC102393502;PIP5KL1;ARAP3;KIT;HSPA6;HSPA8
Aminoacyl-tRNA biosynthesis	KEGG PATHWAY	ko00970	4	49	0.577704333	1	HARS;GATC;PSTK;AARS2
Hepatitis B	KEGG PATHWAY	ko05161	16	209	0.582944352	1	PCNA;CCNA2;YWHAZ;EGR3;CCNE2;CCNE1;BIRC5;TGFB1;LOC102403594;E2F2;E2F1;CDK2;CDK6;PIK3CB;PIK3CD;CCND1
Alanine, aspartate and glutamate metabolism	KEGG PATHWAY	ko00250	2	54	0.583254472	1	RIMKLA;ASS1
N-Glycan biosynthesis	KEGG PATHWAY	ko00510	5	56	0.59259745	1	MGAT3;LOC102392446;LOC102401107;RPN1;MGAT4B
Amino sugar and nucleotide sugar metabolism	KEGG PATHWAY	ko00520	5	56	0.59259745	1	HK2;HK1;PMM2;GALE;LOC102407089
Cardiac muscle contraction	KEGG PATHWAY	ko04260	7	135	0.605335452	1	CDH23;LOC102391576;CACNA2D2;ADAM23;ATP1B3;ATP1B1;FAM71E2
Acute myeloid leukemia	KEGG PATHWAY	ko05221	5	61	0.610706169	1	LOC112580651;KIT;PIK3CB;PIK3CD;CCND1
HIF-1 signaling pathway	KEGG PATHWAY	ko04066	11	143	0.619009902	1	ENO1;HK2;HK1;LOC112582058;EDN1;FLT1;PFKFB3;SERPINE1;PIK3CB;PIK3CD;SLC2A1
Amyotrophic lateral sclerosis (ALS)	KEGG PATHWAY	ko05014	5	63	0.619868294	1	TOMM40;NEFL;NEFH;MAP2K3;CAT
Renin secretion	KEGG PATHWAY	ko04924	5	63	0.619868294	1	AQP1;PDE3B;ADRB2;PDE1B;GUCY1A2
NOD-like receptor signaling pathway	KEGG PATHWAY	ko04621	3	68	0.62773154	1	NEGR1;HSP90AA1;HSP90AB1
Synaptic vesicle cycle	KEGG PATHWAY	ko04721	3	72	0.631442999	1	SLC17A7;RIMS1;UNC13B
Glycine, serine and threonine metabolism	KEGG PATHWAY	ko00260	6	72	0.637256577	1	POC1A;GLDC;LOC102414126;AOC2;SHMT1;PGAM1
Shigellosis	KEGG PATHWAY	ko05131	6	72	0.637256577	1	ARPC5L;ACTB;ELMO3;ACTG1;U2AF1;ACTL10
mRNA surveillance pathway	KEGG PATHWAY	ko03015	10	185	0.656588336	1	SRRM1;TASP1;DDX39B;DAZAP1;MSI1;LOC102413618;NXT1;ALYREF;RGS7BP;PPP2R5D
Retinol metabolism	KEGG PATHWAY	ko00830	4	84	0.661088477	1	LOC102399021;DHRS9;RDH12;RPE65
Steroid biosynthesis	KEGG PATHWAY	ko00100	2	22	0.662536574	1	LOC102414554;SOAT2
Bile secretion	KEGG PATHWAY	ko04976	4	86	0.662573839	1	AQP1;ATP1B3;ATP1B1;SLC2A1
Intestinal immune network for IgA production	KEGG PATHWAY	ko04672	4	86	0.662573839	1	IL15;TGFB1;TNFSF13B;ICOSLG
Aldosterone synthesis and secretion	KEGG PATHWAY	ko04925	4	86	0.662573839	1	LOC102413429;NR4A1;CAMK1G;CAMK4
Peroxisome	KEGG PATHWAY	ko04146	4	87	0.663660652	1	IDH2;PRDX1;CAT;LOC102397569
Thyroid hormone synthesis	KEGG PATHWAY	ko04918	7	86	0.666486686	1	LRP2;TTF2;CDC20B;ATP1B3;ATP1B1;PDIA4;GPX2
Malaria	KEGG PATHWAY	ko05144	7	90	0.674536535	1	LOC102389810;MET;TGFB1;HGF;LOC112587863;THBS1;SELE
Adrenergic signaling in cardiomyocytes	KEGG PATHWAY	ko04261	12	212	0.678813655	1	TASP1;RAPGEF4;CACNA2D2;SCN5A;ATP1B3;ATP1B1;PPP1R1A;RGS7BP;ADRB2;PPP2R5D;PIK3CB;PIK3CD
Dilated cardiomyopathy	KEGG PATHWAY	ko05414	7	94	0.685364501	1	ITGA7;ITGB8;ACTB;CACNA2D2;TGFB1;ACTG1;ACTL10
Retrograde endocannabinoid signaling	KEGG PATHWAY	ko04723	5	99	0.686520763	1	SLC17A7;RIMS1;GABRB1;GABRE;GABRA4
MAPK signaling pathway - fly	KEGG PATHWAY	ko04013	5	100	0.687048163	1	YWHAZ;CNKSR2;ETS2;MAP2K3;TBC1D30
Vitamin digestion and absorption	KEGG PATHWAY	ko04977	2	25	0.688076912	1	LOC112586927;SLC19A1
Plant-pathogen interaction	KEGG PATHWAY	ko04626	2	25	0.688076912	1	HSP90AA1;HSP90AB1
Maturity onset diabetes of the young	KEGG PATHWAY	ko04950	2	27	0.706107243	1	FOXA3;HHEX
Legionellosis	KEGG PATHWAY	ko05134	6	115	0.707407302	1	LOC102411924;LOC102405800;LOC102393502;BNIP3;HSPA6;HSPA8
Renin-angiotensin system	KEGG PATHWAY	ko04614	1	30	0.720146165	1	THOP1
Butanoate metabolism	KEGG PATHWAY	ko00650	1	31	0.7204072	1	AACS
Circadian rhythm	KEGG PATHWAY	ko04710	1	35	0.726700575	1	LOC102410130
MAPK signaling pathway - yeast	KEGG PATHWAY	ko04011	3	36	0.735883133	1	RRM1;CAT;LOC102402618
Phospholipase D signaling pathway	KEGG PATHWAY	ko04072	8	147	0.739511823	1	MRAS;RAPGEF4;LPAR2;PDGFA;SHC3;KIT;PIK3CB;PIK3CD
Proximal tubule bicarbonate reclamation	KEGG PATHWAY	ko04964	3	37	0.739606328	1	AQP1;ATP1B3;ATP1B1
Phototransduction - fly	KEGG PATHWAY	ko04745	3	37	0.739606328	1	ACTB;ACTG1;ACTL10
Hedgehog signaling pathway - fly	KEGG PATHWAY	ko04341	3	38	0.743606769	1	PTCH1;LOC102410130;GRK6
Carbon metabolism	KEGG PATHWAY	ko01200	11	150	0.745161983	1	ENO1;GLDC;CDH12;HK2;HK1;LOC112582058;IDH2;RPIA;SHMT1;CAT;PGAM1
beta-Alanine metabolism	KEGG PATHWAY	ko00410	3	40	0.752319866	1	RBM28;AOC2;SRM
Tight junction	KEGG PATHWAY	ko04530	12	167	0.758979419	1	ACTN4;MRAS;ACTB;CGN;MPP5;PARD6B;TJP2;TJP3;ACTG1;ACTL10;MYH15;CLDN15
Oxytocin signaling pathway	KEGG PATHWAY	ko04921	10	172	0.760590617	1	ACTB;CACNA2D2;CAMK1G;ACTG1;CAMK4;ACTL10;GUCY1A2;PIK3CB;PIK3CD;CCND1
Lysine degradation	KEGG PATHWAY	ko00310	26	417	0.768185004	1	DLGAP5;MND1;MTPN;DIAPH3;TLL1;ZNRF2;LOC112586275;NSD2;UBE3D;CFAP299;ELMOD1;TLN2;CENPK;SMURF2;SFMBT1;EML5;COLGALT2;LOC112582010;SUV39H1;SUV39H2;POLA1;NELL1;DOT1L;LOC102410314;POU2F1;CEP83
Tryptophan metabolism	KEGG PATHWAY	ko00380	2	47	0.769051488	1	LOC102399021;CAT
Endocrine and other factor-regulated calcium reabsorption	KEGG PATHWAY	ko04961	2	50	0.772379319	1	ATP1B3;ATP1B1
Glycosphingolipid biosynthesis - lacto and neolacto series	KEGG PATHWAY	ko00601	4	50	0.775889829	1	LOC102401082;B3GALT1;LOC112577776;ST3GAL6
Measles	KEGG PATHWAY	ko05162	15	206	0.780777957	1	IL1A;LOC102411924;CCNE2;CCNE1;MSN;LOC102393502;TP73;CD46;CDK2;CDK6;PIK3CB;PIK3CD;CCND1;HSPA6;HSPA8
Endometrial cancer	KEGG PATHWAY	ko05213	4	53	0.782786326	1	CDH1;PIK3CB;PIK3CD;CCND1
Drug metabolism - other enzymes	KEGG PATHWAY	ko00983	4	56	0.791283532	1	TK1;UPP1;UMPS;IMPDH1
Regulation of lipolysis in adipocytes	KEGG PATHWAY	ko04923	4	56	0.791283532	1	PDE3B;ADRB2;PIK3CB;PIK3CD
Notch signaling pathway	KEGG PATHWAY	ko04330	4	57	0.794405661	1	NOTCH1;MFNG;DLL1;LFNG
Ovarian steroidogenesis	KEGG PATHWAY	ko04913	3	60	0.797919128	1	LOC102399021;LOC102413429;BMP6
Longevity regulating pathway - worm	KEGG PATHWAY	ko04212	4	80	0.820763264	1	YWHAZ;CAT;PIK3CB;PIK3CD
Colorectal cancer	KEGG PATHWAY	ko05210	6	83	0.826307441	1	BIRC5;TGFB1;PIK3CB;PIK3CD;MSH2;CCND1
RNA degradation	KEGG PATHWAY	ko03018	6	84	0.827749705	1	ENO1;EXOSC8;EXOSC2;TENT4A;LSM3;PAN2
Complement and coagulation cascades	KEGG PATHWAY	ko04610	6	86	0.830925231	1	VWF;PLAU;F13A1;SERPINE1;PLAUR;CD46
ErbB signaling pathway	KEGG PATHWAY	ko04012	6	86	0.830925231	1	EREG;LOC102416629;NRG1;SHC3;PIK3CB;PIK3CD
Insulin secretion	KEGG PATHWAY	ko04911	5	91	0.833951307	1	RIMS2;RAPGEF4;ATP1B3;ATP1B1;SLC2A1
Glycerophospholipid metabolism	KEGG PATHWAY	ko00564	5	95	0.835684437	1	LPCAT4;LPCAT1;MBOAT1;MBOAT7;CDS1
Glycolysis / Gluconeogenesis	KEGG PATHWAY	ko00010	5	96	0.836379961	1	ENO1;HK2;HK1;LOC112582058;PGAM1
Fc gamma R-mediated phagocytosis	KEGG PATHWAY	ko04666	8	113	0.851063806	1	LYN;ARPC5L;SPHK1;MYO10;CFL1;PIK3CB;PIK3CD;MARCKSL1
Platelet activation	KEGG PATHWAY	ko04611	8	134	0.863530888	1	LYN;VWF;ACTB;ACTG1;ACTL10;GUCY1A2;PIK3CB;PIK3CD
Neurotrophin signaling pathway	KEGG PATHWAY	ko04722	10	145	0.868991538	1	NGFR;NTRK1;RPS6KA1;LOC102392687;TP73;CAMK4;NTRK2;SHC3;PIK3CB;PIK3CD
cGMP-PKG signaling pathway	KEGG PATHWAY	ko04022	12	198	0.886531593	1	LOC102413761;EDNRB;PDE3B;ATP1B3;ATP1B1;OPRD1;TRPC6;ADRB2;GUCY1A2;PIK3CB;PIK3CD;SLC25A5
Influenza A	KEGG PATHWAY	ko05164	16	231	0.895441393	1	IL1A;KPNA2;DDX39B;ACTB;MAP2K3;LOC102411924;NXT1;LOC102393502;ACTG1;LOC102412383;ACTL10;FURIN;PIK3CB;PIK3CD;HSPA6;HSPA8
Glycosaminoglycan degradation	KEGG PATHWAY	ko00531	1	25	1	1	FGFRL1
Inositol phosphate metabolism	KEGG PATHWAY	ko00562	4	68	1	1	ITPKA;PIP5KL1;PIK3CB;PIK3CD
Selenocompound metabolism	KEGG PATHWAY	ko00450	1	23	1	1	PSTK
Isoquinoline alkaloid biosynthesis	KEGG PATHWAY	ko00950	1	19	1	1	AOC2
Fc epsilon RI signaling pathway	KEGG PATHWAY	ko04664	4	70	1	1	LYN;MAP2K3;PIK3CB;PIK3CD
B cell receptor signaling pathway	KEGG PATHWAY	ko04662	4	71	1	1	LYN;RASGRP3;PIK3CB;PIK3CD
VEGF signaling pathway	KEGG PATHWAY	ko04370	4	60	1	1	PXN;SPHK1;PIK3CB;PIK3CD
2-Oxocarboxylic acid metabolism	KEGG PATHWAY	ko01210	1	23	1	1	IDH2
Phenylalanine metabolism	KEGG PATHWAY	ko00360	1	28	1	1	AOC2
Glyoxylate and dicarboxylate metabolism	KEGG PATHWAY	ko00630	3	55	1	1	GLDC;SHMT1;CAT
Prion diseases	KEGG PATHWAY	ko05020	2	35	1	1	STIP1;IL1A
African trypanosomiasis	KEGG PATHWAY	ko05143	2	40	1	1	THOP1;SELE
Biosynthesis of amino acids	KEGG PATHWAY	ko01230	6	102	1	1	ENO1;IDH2;RPIA;SHMT1;ASS1;PGAM1
Carbon fixation pathways in prokaryotes	KEGG PATHWAY	ko00720	1	15	1	1	IDH2
cAMP signaling pathway	KEGG PATHWAY	ko04024	15	221	1	1	PTCH1;HHIP;RAPGEF4;PDE3B;ATP1B3;ATP1B1;TIAM1;ADRB2;CAMK4;ARAP3;HCN4;GLI1;PIK3CB;PIK3CD;PDE4B
Cationic antimicrobial peptide (CAMP) resistance	KEGG PATHWAY	ko01503	1	19	1	1	PPIA
Citrate cycle (TCA cycle)	KEGG PATHWAY	ko00020	2	40	1	1	LOC112582058;IDH2
Regulation of mitophagy - yeast	KEGG PATHWAY	ko04139	1	27	1	1	LETM1
Arginine biosynthesis	KEGG PATHWAY	ko00220	1	28	1	1	ASS1
Antigen processing and presentation	KEGG PATHWAY	ko04612	10	149	1	1	CALR;CTSL;LOC102398705;LOC102411924;HSP90AA1;LOC102393502;HSP90AB1;HSPA6;HSPA8;LOC102389535
Vibrio cholerae infection	KEGG PATHWAY	ko05110	5	73	1	1	ACTB;TJP2;PDIA4;ACTG1;ACTL10
Ubiquitin mediated proteolysis	KEGG PATHWAY	ko04120	13	196	1	1	LOC112581365;HMGXB3;LOC102410130;ANAPC1;LOC102405489;NEGR1;SKP2;CDC20;NEDD4L;PRPF19;UBE2C;UBE2S;TBC1D30
mTOR signaling pathway	KEGG PATHWAY	ko04150	12	190	1	1	FZD10;WNT7B;FZD5;SKP2;SLC7A5;WNT5A;LOC112581283;RPS6KA1;PIK3CB;PIK3CD;WNT16;LOC112587446
Folate biosynthesis	KEGG PATHWAY	ko00790	1	24	1	1	DHFR
Hematopoietic cell lineage	KEGG PATHWAY	ko04640	6	93	1	1	CSF1R;IL1A;IL11;CD37;KIT;CSF1
Apoptosis - multiple species	KEGG PATHWAY	ko04215	3	51	1	1	NEGR1;NGFR;BIRC5
