# Supplementary material for: The Expression Profiles of mRNAs and lncRNAs in Buffalo Muscle Stem Cells Driving Myogenic Differentiation
Source: Front Genet. 2021 Jul 7;12:643497. doi: 10.3389/fgene.2021.643497 (PMC8294193; doi:10.3389/fgene.2021.643497)
Supplement: Supplementary file 7 [file Table_7.xlsx]

## Sheet: Sheet 1
Data1	Data2	rho	pvalue	relation
XM_006054556.2	XR_003106879.1	-0.931858	0.0068068	negtive
XM_025279718.1	XR_003106879.1	-0.920299	0.00927517	negtive
XM_006078882.2	XR_003106879.1	-0.914104	0.0107504	negtive
XM_006044872.2	XR_003106879.1	-0.930503	0.00707686	negtive
XM_006044873.2	XR_003106879.1	-0.929886	0.00720155	negtive
XM_006071188.2	XR_003106879.1	-0.913997	0.0107766	negtive
XM_006071189.2	XR_003106879.1	-0.91581	0.0103336	negtive
XM_006071190.2	XR_003106879.1	-0.911906	0.0112991	negtive
XM_006045328.2	XR_003106879.1	-0.917809	0.00985538	negtive
XM_025279576.1	XR_003106879.1	-0.918031	0.00980306	negtive
XM_025279577.1	XR_003106879.1	-0.918413	0.00971301	negtive
XM_025279579.1	XR_003106879.1	-0.925943	0.00802357	negtive
XM_006052042.2	XR_003106879.1	-0.917557	0.00991499	negtive
XM_025283682.1	XR_003106879.1	-0.918746	0.00963521	negtive
XM_025292675.1	XR_003106879.1	-0.926354	0.00793586	negtive
XM_025292676.1	XR_003106879.1	-0.924367	0.0083642	negtive
XM_025292677.1	XR_003106879.1	-0.927094	0.00777924	negtive
XM_006063828.2	XR_003106879.1	-0.917084	0.0100275	negtive
XM_006063829.2	XR_003106879.1	-0.913366	0.0109331	negtive
XM_025292373.1	XR_003106879.1	-0.915227	0.0104752	negtive
XM_006047812.2	XR_003106879.1	-0.915702	0.0103597	negtive
XM_006047813.2	XR_003106879.1	-0.914214	0.0107232	negtive
XM_025293111.1	XR_003106879.1	-0.914774	0.0105856	negtive
XM_025293112.1	XR_003106879.1	-0.913257	0.0109601	negtive
XM_025293113.1	XR_003106879.1	-0.913424	0.0109186	negtive
XM_006047250.2	XR_003106879.1	-0.932552	0.0066705	negtive
XM_006049208.2	XR_003106879.1	-0.916711	0.0101168	negtive
XM_025268369.1	XR_003106879.1	-0.909966	0.0117943	negtive
XM_006068908.2	XR_003106879.1	-0.930322	0.00711345	negtive
XM_006075862.2	XR_003106879.1	-0.900112	0.014468	negtive
XM_006048042.2	XR_003106879.1	-0.919806	0.00938871	negtive
XM_006065523.2	XR_003106879.1	-0.902609	0.0137656	negtive
XM_025267122.1	XR_003106879.1	-0.902544	0.0137838	negtive
XM_006054499.2	XR_003106879.1	-0.915356	0.0104437	negtive
XM_025267843.1	XR_003106879.1	-0.915224	0.0104759	negtive
XM_006071188.2	XR_003106628.1	-0.908371	0.0122091	negtive
XM_006071189.2	XR_003106628.1	-0.908473	0.0121823	negtive
XM_006071190.2	XR_003106628.1	-0.909384	0.0119449	negtive
XM_006050405.2	XR_003106628.1	-0.911489	0.0114045	negtive
XM_006052042.2	XR_003106628.1	-0.906948	0.0125853	negtive
XM_006063828.2	XR_003106628.1	-0.906126	0.0128049	negtive
XM_006063829.2	XR_003106628.1	-0.904361	0.0132827	negtive
XM_025292373.1	XR_003106628.1	-0.912808	0.0110723	negtive
XM_006041554.2	XR_003106628.1	-0.917075	0.0100298	negtive
XM_025267121.1	XR_003106628.1	-0.907975	0.0123131	negtive
XM_025294016.1	XR_003106628.1	-0.924471	0.00834162	negtive
XM_025294024.1	XR_003106628.1	-0.927777	0.00763591	negtive
XM_006079542.2	XR_003106628.1	-0.979666	0.000616031	negtive
XM_006071188.2	XR_003109657.1	-0.922035	0.00888074	negtive
XM_006071189.2	XR_003109657.1	-0.921368	0.00903141	negtive
XM_006071190.2	XR_003109657.1	-0.92101	0.00911281	negtive
XM_006076237.2	XR_003109657.1	-0.906164	0.0127947	negtive
XM_006050405.2	XR_003109657.1	-0.904351	0.0132855	negtive
XM_006052042.2	XR_003109657.1	-0.914569	0.0106359	negtive
XM_006063828.2	XR_003109657.1	-0.912696	0.0111002	negtive
XM_006063829.2	XR_003109657.1	-0.907493	0.0124405	negtive
XM_025292373.1	XR_003109657.1	-0.920797	0.00916127	negtive
XM_025268369.1	XR_003109657.1	-0.900075	0.0144786	negtive
XM_006068908.2	XR_003109657.1	-0.911841	0.0113155	negtive
XM_006075861.2	XR_003109657.1	-0.900187	0.0144468	negtive
XM_006041554.2	XR_003109657.1	-0.925848	0.00804399	negtive
XM_025294016.1	XR_003109657.1	-0.926352	0.00793641	negtive
XM_025294024.1	XR_003109657.1	-0.931542	0.0068693	negtive
XM_006079542.2	XR_003109657.1	-0.973344	0.00105631	negtive
XM_006044581.2	XR_003109657.1	-0.905201	0.0130544	negtive
XM_006044582.2	XR_003109657.1	-0.905663	0.0129294	negtive
XM_025265320.1	XR_003109657.1	-0.909226	0.0119858	negtive
XM_006054556.2	XR_003110244.1	-0.913468	0.0109077	negtive
XM_006058627.2	XR_003110244.1	-0.932085	0.00676197	negtive
XM_025287065.1	XR_003110244.1	-0.934865	0.00622565	negtive
XM_025279718.1	XR_003110244.1	-0.904926	0.0131288	negtive
XM_006078882.2	XR_003110244.1	-0.921131	0.0090851	negtive
XM_006044872.2	XR_003110244.1	-0.914853	0.0105663	negtive
XM_006044873.2	XR_003110244.1	-0.913152	0.0109864	negtive
XM_006071188.2	XR_003110244.1	-0.900888	0.0142479	negtive
XM_006071189.2	XR_003110244.1	-0.900766	0.0142825	negtive
XM_006071190.2	XR_003110244.1	-0.902439	0.0138128	negtive
XM_006076237.2	XR_003110244.1	-0.911435	0.0114183	negtive
XM_006050405.2	XR_003110244.1	-0.919616	0.00943261	negtive
XM_006045328.2	XR_003110244.1	-0.930055	0.00716744	negtive
XM_025279576.1	XR_003110244.1	-0.926572	0.00788948	negtive
XM_025279577.1	XR_003110244.1	-0.928966	0.00738961	negtive
XM_025279579.1	XR_003110244.1	-0.921262	0.0090555	negtive
XM_006052042.2	XR_003110244.1	-0.900011	0.014497	negtive
XM_025283682.1	XR_003110244.1	-0.904309	0.013297	negtive
XM_025292675.1	XR_003110244.1	-0.944472	0.00453936	negtive
XM_025292676.1	XR_003110244.1	-0.940964	0.00512501	negtive
XM_025292677.1	XR_003110244.1	-0.943939	0.00462612	negtive
XM_006047812.2	XR_003110244.1	-0.902035	0.0139257	negtive
XM_006047813.2	XR_003110244.1	-0.902051	0.0139212	negtive
XM_025293111.1	XR_003110244.1	-0.900997	0.0142173	negtive
XM_025293112.1	XR_003110244.1	-0.901536	0.0140654	negtive
XM_025293113.1	XR_003110244.1	-0.901413	0.0140999	negtive
XM_006047250.2	XR_003110244.1	-0.934615	0.00627301	negtive
XM_006049208.2	XR_003110244.1	-0.925527	0.00811285	negtive
XM_025268369.1	XR_003110244.1	-0.916262	0.0102246	negtive
XM_006068908.2	XR_003110244.1	-0.903391	0.0135492	negtive
XM_006075861.2	XR_003110244.1	-0.917146	0.0100128	negtive
XM_006075862.2	XR_003110244.1	-0.917646	0.00989401	negtive
XM_006048042.2	XR_003110244.1	-0.93183	0.00681224	negtive
XM_006065523.2	XR_003110244.1	-0.906688	0.0126544	negtive
XM_025267122.1	XR_003110244.1	-0.906556	0.0126897	negtive
XM_006054499.2	XR_003110244.1	-0.926882	0.00782398	negtive
XM_025267843.1	XR_003110244.1	-0.925455	0.00812836	negtive
XM_006044581.2	XR_003110244.1	-0.919631	0.00942931	negtive
XM_006044582.2	XR_003110244.1	-0.919367	0.00949031	negtive
XM_025265320.1	XR_003110244.1	-0.911331	0.0114447	negtive
XM_006050405.2	XR_003102170.1	-0.919653	0.0094241	negtive
XM_006079542.2	XR_003102170.1	-0.931965	0.00678572	negtive
XM_006044581.2	XR_003102170.1	-0.900946	0.0142315	negtive
XM_006054556.2	XR_329196.2	-0.942112	0.00492956	negtive
XM_006058627.2	XR_329196.2	-0.90071	0.0142982	negtive
XM_025287065.1	XR_329196.2	-0.901077	0.0141946	negtive
XM_025279718.1	XR_329196.2	-0.926185	0.00797179	negtive
XM_006078882.2	XR_329196.2	-0.902322	0.0138456	negtive
XM_006044872.2	XR_329196.2	-0.917232	0.00999227	negtive
XM_006044873.2	XR_329196.2	-0.918531	0.00968553	negtive
XM_006071188.2	XR_329196.2	-0.931581	0.00686152	negtive
XM_006071189.2	XR_329196.2	-0.931847	0.00680901	negtive
XM_006071190.2	XR_329196.2	-0.925541	0.00810985	negtive
XM_006076237.2	XR_329196.2	-0.928012	0.00758691	negtive
XM_006045328.2	XR_329196.2	-0.908843	0.0120856	negtive
XM_025279576.1	XR_329196.2	-0.910937	0.0115451	negtive
XM_025279577.1	XR_329196.2	-0.909566	0.0118976	negtive
XM_025279579.1	XR_329196.2	-0.905281	0.0130326	negtive
XM_006052042.2	XR_329196.2	-0.930605	0.00705646	negtive
XM_025283682.1	XR_329196.2	-0.91708	0.0100285	negtive
XM_025292675.1	XR_329196.2	-0.904245	0.0133145	negtive
XM_025292676.1	XR_329196.2	-0.904507	0.0132431	negtive
XM_025292677.1	XR_329196.2	-0.905387	0.0130039	negtive
XM_006063828.2	XR_329196.2	-0.932468	0.00668695	negtive
XM_006063829.2	XR_329196.2	-0.926103	0.00798938	negtive
XM_025292373.1	XR_329196.2	-0.93565	0.00607806	negtive
XM_006047812.2	XR_329196.2	-0.902007	0.0139335	negtive
XM_006047813.2	XR_329196.2	-0.907659	0.0123967	negtive
XM_025293111.1	XR_329196.2	-0.90269	0.013743	negtive
XM_025293112.1	XR_329196.2	-0.905751	0.0129057	negtive
XM_025293113.1	XR_329196.2	-0.905486	0.0129771	negtive
XM_006047250.2	XR_329196.2	-0.924815	0.00826657	negtive
XM_006049208.2	XR_329196.2	-0.915793	0.0103377	negtive
XM_025268369.1	XR_329196.2	-0.930741	0.00702913	negtive
XM_006068908.2	XR_329196.2	-0.941353	0.00505834	negtive
XM_006075861.2	XR_329196.2	-0.922154	0.00885406	negtive
XM_006075862.2	XR_329196.2	-0.922325	0.00881581	negtive
XM_006048042.2	XR_329196.2	-0.917761	0.00986684	negtive
XM_006041554.2	XR_329196.2	-0.926006	0.00801003	negtive
XM_006054499.2	XR_329196.2	-0.913963	0.0107851	negtive
XM_025267843.1	XR_329196.2	-0.915583	0.0103885	negtive
XM_025294016.1	XR_329196.2	-0.920282	0.00927919	negtive
XM_025294024.1	XR_329196.2	-0.924678	0.00829636	negtive
XM_006044581.2	XR_329196.2	-0.906529	0.0126969	negtive
XM_006044582.2	XR_329196.2	-0.908591	0.0121515	negtive
XM_025265320.1	XR_329196.2	-0.913352	0.0109366	negtive
XM_006054556.2	XR_003104615.1	-0.927745	0.00764248	negtive
XM_025279718.1	XR_003104615.1	-0.903957	0.0133934	negtive
XM_006076237.2	XR_003104615.1	-0.905387	0.013004	negtive
XM_025283682.1	XR_003104615.1	-0.905837	0.0128826	negtive
XM_006047250.2	XR_003104615.1	-0.919475	0.00946536	negtive
XM_025268369.1	XR_003104615.1	-0.912435	0.0111659	negtive
XM_006068908.2	XR_003104615.1	-0.91069	0.0116081	negtive
XM_006075861.2	XR_003104615.1	-0.902031	0.0139266	negtive
XM_006075862.2	XR_003104615.1	-0.902919	0.0136796	negtive
XM_006048042.2	XR_003104615.1	-0.906666	0.0126604	negtive
XM_006054556.2	XR_003102656.1	-0.951655	0.00344938	negtive
XM_006058627.2	XR_003102656.1	-0.955025	0.00298864	negtive
XM_025287065.1	XR_003102656.1	-0.957054	0.00272692	negtive
XM_025279718.1	XR_003102656.1	-0.943162	0.00475396	negtive
XM_006078882.2	XR_003102656.1	-0.952079	0.00338963	negtive
XM_006044872.2	XR_003102656.1	-0.950762	0.00357694	negtive
XM_006044873.2	XR_003102656.1	-0.949738	0.0037259	negtive
XM_006071188.2	XR_003102656.1	-0.936775	0.00586973	negtive
XM_006071189.2	XR_003102656.1	-0.937228	0.00578685	negtive
XM_006071190.2	XR_003102656.1	-0.936904	0.0058461	negtive
XM_006076237.2	XR_003102656.1	-0.942112	0.0049295	negtive
XM_006050405.2	XR_003102656.1	-0.94113	0.00509654	negtive
XM_006045328.2	XR_003102656.1	-0.958277	0.00257495	negtive
XM_025279576.1	XR_003102656.1	-0.955981	0.00286386	negtive
XM_025279577.1	XR_003102656.1	-0.957646	0.00265283	negtive
XM_025279579.1	XR_003102656.1	-0.95356	0.00318487	negtive
XM_006052042.2	XR_003102656.1	-0.938374	0.0055796	negtive
XM_025283682.1	XR_003102656.1	-0.942735	0.00482497	negtive
XM_025292675.1	XR_003102656.1	-0.970279	0.00131188	negtive
XM_025292676.1	XR_003102656.1	-0.967142	0.00160177	negtive
XM_025292677.1	XR_003102656.1	-0.969914	0.00134416	negtive
XM_006063828.2	XR_003102656.1	-0.933354	0.00651457	negtive
XM_006063829.2	XR_003102656.1	-0.933011	0.00658098	negtive
XM_025292373.1	XR_003102656.1	-0.928704	0.0074434	negtive
XM_006047812.2	XR_003102656.1	-0.93937	0.00540248	negtive
XM_006047813.2	XR_003102656.1	-0.939427	0.00539248	negtive
XM_025293111.1	XR_003102656.1	-0.938508	0.00555563	negtive
XM_025293112.1	XR_003102656.1	-0.938777	0.0055076	negtive
XM_025293113.1	XR_003102656.1	-0.938657	0.00552897	negtive
XM_006047250.2	XR_003102656.1	-0.964916	0.00182472	negtive
XM_006049208.2	XR_003102656.1	-0.954624	0.00304182	negtive
XM_025268369.1	XR_003102656.1	-0.947682	0.00403411	negtive
XM_006068908.2	XR_003102656.1	-0.943082	0.00476723	negtive
XM_006075861.2	XR_003102656.1	-0.945452	0.00438208	negtive
XM_006075862.2	XR_003102656.1	-0.945932	0.004306	negtive
XM_006048042.2	XR_003102656.1	-0.961198	0.00222913	negtive
XM_006041554.2	XR_003102656.1	-0.933467	0.00649265	negtive
XM_006065523.2	XR_003102656.1	-0.939622	0.00535826	negtive
XM_025267121.1	XR_003102656.1	-0.910187	0.0117374	negtive
XM_025267122.1	XR_003102656.1	-0.939524	0.00537538	negtive
XM_006054499.2	XR_003102656.1	-0.956137	0.00284378	negtive
XM_025267843.1	XR_003102656.1	-0.955216	0.00296353	negtive
XM_025294016.1	XR_003102656.1	-0.927706	0.00765064	negtive
XM_025294024.1	XR_003102656.1	-0.923599	0.0085328	negtive
XM_006044581.2	XR_003102656.1	-0.944334	0.00456179	negtive
XM_006044582.2	XR_003102656.1	-0.944686	0.00450479	negtive
XM_025265320.1	XR_003102656.1	-0.937585	0.00572185	negtive
XM_006054556.2	XR_003110722.1	-0.929408	0.00729889	negtive
XM_006058627.2	XR_003110722.1	-0.965673	0.00174729	negtive
XM_025287065.1	XR_003110722.1	-0.964	0.00192065	negtive
XM_025279718.1	XR_003110722.1	-0.932389	0.00670227	negtive
XM_006078882.2	XR_003110722.1	-0.948618	0.00389235	negtive
XM_006044872.2	XR_003110722.1	-0.934735	0.00625033	negtive
XM_006044873.2	XR_003110722.1	-0.933338	0.00651756	negtive
XM_006071188.2	XR_003110722.1	-0.938158	0.00561835	negtive
XM_006071189.2	XR_003110722.1	-0.937283	0.0057768	negtive
XM_006071190.2	XR_003110722.1	-0.940901	0.00513579	negtive
XM_006076237.2	XR_003110722.1	-0.945597	0.00435909	negtive
XM_006050405.2	XR_003110722.1	-0.970641	0.00128026	negtive
XM_006045328.2	XR_003110722.1	-0.955156	0.00297136	negtive
XM_025279576.1	XR_003110722.1	-0.953157	0.00323998	negtive
XM_025279577.1	XR_003110722.1	-0.954212	0.00309681	negtive
XM_025279579.1	XR_003110722.1	-0.942161	0.0049212	negtive
XM_006052042.2	XR_003110722.1	-0.934633	0.00626956	negtive
XM_025283682.1	XR_003110722.1	-0.925277	0.00816669	negtive
XM_025292675.1	XR_003110722.1	-0.955751	0.00289363	negtive
XM_025292676.1	XR_003110722.1	-0.955878	0.00287713	negtive
XM_025292677.1	XR_003110722.1	-0.954845	0.0030124	negtive
XM_006063828.2	XR_003110722.1	-0.926769	0.00784772	negtive
XM_006063829.2	XR_003110722.1	-0.927675	0.00765713	negtive
XM_025292373.1	XR_003110722.1	-0.925289	0.00816408	negtive
XM_006047812.2	XR_003110722.1	-0.923134	0.00863544	negtive
XM_006047813.2	XR_003110722.1	-0.927005	0.00779797	negtive
XM_025293111.1	XR_003110722.1	-0.923052	0.00865375	negtive
XM_025293112.1	XR_003110722.1	-0.926591	0.00788561	negtive
XM_025293113.1	XR_003110722.1	-0.926564	0.00789135	negtive
XM_006047250.2	XR_003110722.1	-0.94109	0.00510333	negtive
XM_006049208.2	XR_003110722.1	-0.952081	0.00338937	negtive
XM_025268369.1	XR_003110722.1	-0.942315	0.00489535	negtive
XM_006068908.2	XR_003110722.1	-0.928007	0.00758794	negtive
XM_006075861.2	XR_003110722.1	-0.948462	0.00391586	negtive
XM_006075862.2	XR_003110722.1	-0.947777	0.00401961	negtive
XM_006048042.2	XR_003110722.1	-0.952132	0.00338218	negtive
XM_006041554.2	XR_003110722.1	-0.94663	0.00419651	negtive
XM_006065523.2	XR_003110722.1	-0.942352	0.00488909	negtive
XM_025267121.1	XR_003110722.1	-0.921583	0.00898275	negtive
XM_025267122.1	XR_003110722.1	-0.94206	0.00493838	negtive
XM_006054499.2	XR_003110722.1	-0.954433	0.0030672	negtive
XM_025267843.1	XR_003110722.1	-0.953577	0.00318267	negtive
XM_025294016.1	XR_003110722.1	-0.946926	0.00415055	negtive
XM_025294024.1	XR_003110722.1	-0.943551	0.00468988	negtive
XM_006079542.2	XR_003110722.1	-0.91768	0.00988592	negtive
XM_006044581.2	XR_003110722.1	-0.963324	0.00199303	negtive
XM_006044582.2	XR_003110722.1	-0.961996	0.00213897	negtive
XM_025265320.1	XR_003110722.1	-0.956732	0.00276767	negtive
XM_006054556.2	XR_003103506.1	-0.952105	0.00338597	negtive
XM_006058627.2	XR_003103506.1	-0.910645	0.0116197	negtive
XM_025287065.1	XR_003103506.1	-0.908288	0.0122308	negtive
XM_025279718.1	XR_003103506.1	-0.956832	0.00275501	negtive
XM_006078882.2	XR_003103506.1	-0.944962	0.00446044	negtive
XM_006044872.2	XR_003103506.1	-0.947176	0.00411191	negtive
XM_006044873.2	XR_003103506.1	-0.950588	0.00360198	negtive
XM_006071188.2	XR_003103506.1	-0.919855	0.00937753	negtive
XM_006071189.2	XR_003103506.1	-0.923291	0.00860061	negtive
XM_006071190.2	XR_003103506.1	-0.914798	0.0105799	negtive
XM_006076237.2	XR_003103506.1	-0.918653	0.00965691	negtive
XM_006045328.2	XR_003103506.1	-0.92732	0.00773155	negtive
XM_025279576.1	XR_003103506.1	-0.929053	0.00737159	negtive
XM_025279577.1	XR_003103506.1	-0.927955	0.00759877	negtive
XM_025279579.1	XR_003103506.1	-0.938854	0.00549389	negtive
XM_006052042.2	XR_003103506.1	-0.943215	0.00474521	negtive
XM_025283682.1	XR_003103506.1	-0.968229	0.0014981	negtive
XM_025292675.1	XR_003103506.1	-0.932445	0.00669139	negtive
XM_025292676.1	XR_003103506.1	-0.928794	0.00742487	negtive
XM_025292677.1	XR_003103506.1	-0.930678	0.00704178	negtive
XM_006063828.2	XR_003103506.1	-0.951794	0.00342975	negtive
XM_006063829.2	XR_003103506.1	-0.954469	0.0030624	negtive
XM_025292373.1	XR_003103506.1	-0.945774	0.00433104	negtive
XM_006047812.2	XR_003103506.1	-0.963656	0.00195733	negtive
XM_006047813.2	XR_003103506.1	-0.962259	0.00210973	negtive
XM_025293111.1	XR_003103506.1	-0.963671	0.00195575	negtive
XM_025293112.1	XR_003103506.1	-0.962076	0.00213012	negtive
XM_025293113.1	XR_003103506.1	-0.961564	0.0021876	negtive
XM_006047250.2	XR_003103506.1	-0.932266	0.00672643	negtive
XM_006049208.2	XR_003103506.1	-0.92069	0.0091856	negtive
XM_025268369.1	XR_003103506.1	-0.922952	0.00867583	negtive
XM_006068908.2	XR_003103506.1	-0.940585	0.00519026	negtive
XM_006075861.2	XR_003103506.1	-0.911921	0.0112952	negtive
XM_006075862.2	XR_003103506.1	-0.911584	0.0113804	negtive
XM_006048042.2	XR_003103506.1	-0.938439	0.00556799	negtive
XM_006041554.2	XR_003103506.1	-0.919681	0.00941757	negtive
XM_006065523.2	XR_003103506.1	-0.947252	0.00410017	negtive
XM_025267121.1	XR_003103506.1	-0.936708	0.00588207	negtive
XM_025267122.1	XR_003103506.1	-0.94761	0.00404509	negtive
XM_006054499.2	XR_003103506.1	-0.930908	0.00699571	negtive
XM_025267843.1	XR_003103506.1	-0.931761	0.00682604	negtive
XM_025294016.1	XR_003103506.1	-0.928147	0.00755874	negtive
XM_025294024.1	XR_003103506.1	-0.926109	0.00798819	negtive
XM_006044581.2	XR_003103506.1	-0.909445	0.0119292	negtive
XM_006044582.2	XR_003103506.1	-0.910627	0.0116245	negtive
XM_025265320.1	XR_003103506.1	-0.904944	0.0131241	negtive
XM_006054556.2	XR_003105573.1	-0.935269	0.00614951	negtive
XM_025279718.1	XR_003105573.1	-0.935641	0.00607975	negtive
XM_006078882.2	XR_003105573.1	-0.931041	0.00696898	negtive
XM_006044872.2	XR_003105573.1	-0.943997	0.00461667	negtive
XM_006044873.2	XR_003105573.1	-0.944327	0.00456294	negtive
XM_006071188.2	XR_003105573.1	-0.916654	0.0101303	negtive
XM_006071189.2	XR_003105573.1	-0.919775	0.00939587	negtive
XM_006071190.2	XR_003105573.1	-0.915037	0.0105214	negtive
XM_006045328.2	XR_003105573.1	-0.92384	0.00847973	negtive
XM_025279576.1	XR_003105573.1	-0.925063	0.00821303	negtive
XM_025279577.1	XR_003105573.1	-0.924769	0.00827663	negtive
XM_025279579.1	XR_003105573.1	-0.939725	0.00534008	negtive
XM_006052042.2	XR_003105573.1	-0.929102	0.00736159	negtive
XM_025283682.1	XR_003105573.1	-0.939343	0.00540733	negtive
XM_025292675.1	XR_003105573.1	-0.930243	0.00712936	negtive
XM_025292676.1	XR_003105573.1	-0.928415	0.00750328	negtive
XM_025292677.1	XR_003105573.1	-0.929981	0.00718237	negtive
XM_006063828.2	XR_003105573.1	-0.932128	0.00675357	negtive
XM_006063829.2	XR_003105573.1	-0.931302	0.0069171	negtive
XM_025292373.1	XR_003105573.1	-0.92887	0.00740923	negtive
XM_006047812.2	XR_003105573.1	-0.940956	0.00512637	negtive
XM_006047813.2	XR_003105573.1	-0.937638	0.00571228	negtive
XM_025293111.1	XR_003105573.1	-0.940072	0.00527941	negtive
XM_025293112.1	XR_003105573.1	-0.937345	0.00576549	negtive
XM_025293113.1	XR_003105573.1	-0.937546	0.00572901	negtive
XM_006047250.2	XR_003105573.1	-0.928853	0.00741273	negtive
XM_006049208.2	XR_003105573.1	-0.918439	0.00970697	negtive
XM_025268369.1	XR_003105573.1	-0.905784	0.0128969	negtive
XM_006068908.2	XR_003105573.1	-0.934828	0.00623264	negtive
XM_006048042.2	XR_003105573.1	-0.92422	0.0083964	negtive
XM_006041554.2	XR_003105573.1	-0.90455	0.0132312	negtive
XM_006065523.2	XR_003105573.1	-0.925094	0.00820619	negtive
XM_025267121.1	XR_003105573.1	-0.914371	0.0106845	negtive
XM_025267122.1	XR_003105573.1	-0.92521	0.00818121	negtive
XM_006054499.2	XR_003105573.1	-0.921384	0.00902785	negtive
XM_025267843.1	XR_003105573.1	-0.921308	0.00904495	negtive
XM_025294016.1	XR_003105573.1	-0.902381	0.0138292	negtive
XM_025294024.1	XR_003105573.1	-0.900463	0.0143684	negtive
XM_006054556.2	XR_003105574.1	-0.935269	0.00614951	negtive
XM_025279718.1	XR_003105574.1	-0.935641	0.00607975	negtive
XM_006078882.2	XR_003105574.1	-0.931041	0.00696898	negtive
XM_006044872.2	XR_003105574.1	-0.943997	0.00461667	negtive
XM_006044873.2	XR_003105574.1	-0.944327	0.00456294	negtive
XM_006071188.2	XR_003105574.1	-0.916654	0.0101303	negtive
XM_006071189.2	XR_003105574.1	-0.919775	0.00939587	negtive
XM_006071190.2	XR_003105574.1	-0.915037	0.0105214	negtive
XM_006045328.2	XR_003105574.1	-0.92384	0.00847973	negtive
XM_025279576.1	XR_003105574.1	-0.925063	0.00821303	negtive
XM_025279577.1	XR_003105574.1	-0.924769	0.00827663	negtive
XM_025279579.1	XR_003105574.1	-0.939725	0.00534008	negtive
XM_006052042.2	XR_003105574.1	-0.929102	0.00736159	negtive
XM_025283682.1	XR_003105574.1	-0.939343	0.00540733	negtive
XM_025292675.1	XR_003105574.1	-0.930243	0.00712936	negtive
XM_025292676.1	XR_003105574.1	-0.928415	0.00750328	negtive
XM_025292677.1	XR_003105574.1	-0.929981	0.00718237	negtive
XM_006063828.2	XR_003105574.1	-0.932128	0.00675357	negtive
XM_006063829.2	XR_003105574.1	-0.931302	0.0069171	negtive
XM_025292373.1	XR_003105574.1	-0.92887	0.00740923	negtive
XM_006047812.2	XR_003105574.1	-0.940956	0.00512637	negtive
XM_006047813.2	XR_003105574.1	-0.937638	0.00571228	negtive
XM_025293111.1	XR_003105574.1	-0.940072	0.00527941	negtive
XM_025293112.1	XR_003105574.1	-0.937345	0.00576548	negtive
XM_025293113.1	XR_003105574.1	-0.937546	0.00572901	negtive
XM_006047250.2	XR_003105574.1	-0.928853	0.00741273	negtive
XM_006049208.2	XR_003105574.1	-0.918439	0.00970697	negtive
XM_025268369.1	XR_003105574.1	-0.905784	0.0128969	negtive
XM_006068908.2	XR_003105574.1	-0.934828	0.00623264	negtive
XM_006048042.2	XR_003105574.1	-0.92422	0.0083964	negtive
XM_006041554.2	XR_003105574.1	-0.90455	0.0132312	negtive
XM_006065523.2	XR_003105574.1	-0.925094	0.00820619	negtive
XM_025267121.1	XR_003105574.1	-0.914371	0.0106845	negtive
XM_025267122.1	XR_003105574.1	-0.92521	0.00818121	negtive
XM_006054499.2	XR_003105574.1	-0.921384	0.00902785	negtive
XM_025267843.1	XR_003105574.1	-0.921308	0.00904495	negtive
XM_025294016.1	XR_003105574.1	-0.902381	0.0138292	negtive
XM_025294024.1	XR_003105574.1	-0.900463	0.0143684	negtive
XM_006054556.2	XR_003107719.1	-0.970841	0.00126295	negtive
XM_006058627.2	XR_003107719.1	-0.973525	0.00104213	negtive
XM_025287065.1	XR_003107719.1	-0.966649	0.00164992	negtive
XM_025279718.1	XR_003107719.1	-0.987861	0.000220155	negtive
XM_006078882.2	XR_003107719.1	-0.992861	7.62564e-05	negtive
XM_006044872.2	XR_003107719.1	-0.988568	0.000195282	negtive
XM_006044873.2	XR_003107719.1	-0.988849	0.000185827	negtive
XM_006071188.2	XR_003107719.1	-0.97833	0.000699324	negtive
XM_006071189.2	XR_003107719.1	-0.980221	0.000582942	negtive
XM_006071190.2	XR_003107719.1	-0.979773	0.000609585	negtive
XM_006076237.2	XR_003107719.1	-0.961323	0.00221494	negtive
XM_006050405.2	XR_003107719.1	-0.988668	0.000191886	negtive
XM_006045328.2	XR_003107719.1	-0.982924	0.000434879	negtive
XM_025279576.1	XR_003107719.1	-0.98458	0.000354837	negtive
XM_025279577.1	XR_003107719.1	-0.983468	0.000407707	negtive
XM_025279579.1	XR_003107719.1	-0.989981	0.000150056	negtive
XM_006052042.2	XR_003107719.1	-0.987828	0.000221318	negtive
XM_025283682.1	XR_003107719.1	-0.98554	0.000312127	negtive
XM_025292675.1	XR_003107719.1	-0.975949	0.00086072	negtive
XM_025292676.1	XR_003107719.1	-0.977686	0.000741321	negtive
XM_025292677.1	XR_003107719.1	-0.974617	0.000958252	negtive
XM_006063828.2	XR_003107719.1	-0.988336	0.000203286	negtive
XM_006063829.2	XR_003107719.1	-0.990084	0.000147009	negtive
XM_025292373.1	XR_003107719.1	-0.987911	0.000218328	negtive
XM_006047812.2	XR_003107719.1	-0.989153	0.000175837	negtive
XM_006047813.2	XR_003107719.1	-0.990087	0.000146901	negtive
XM_025293111.1	XR_003107719.1	-0.989223	0.0001736	negtive
XM_025293112.1	XR_003107719.1	-0.990225	0.000142868	negtive
XM_025293113.1	XR_003107719.1	-0.990477	0.000135599	negtive
XM_006047250.2	XR_003107719.1	-0.96092	0.00226101	negtive
XM_006049208.2	XR_003107719.1	-0.976696	0.000808264	negtive
XM_025268369.1	XR_003107719.1	-0.959782	0.00239367	negtive
XM_006068908.2	XR_003107719.1	-0.977673	0.000742207	negtive
XM_006075861.2	XR_003107719.1	-0.957852	0.0026272	negtive
XM_006075862.2	XR_003107719.1	-0.956696	0.00277227	negtive
XM_006048042.2	XR_003107719.1	-0.976794	0.000801504	negtive
XM_006041554.2	XR_003107719.1	-0.981955	0.00048547	negtive
XM_006065523.2	XR_003107719.1	-0.995523	3.00143e-05	negtive
XM_025267121.1	XR_003107719.1	-0.995493	3.04228e-05	negtive
XM_025267122.1	XR_003107719.1	-0.995464	3.08124e-05	negtive
XM_006054499.2	XR_003107719.1	-0.982469	0.000458312	negtive
XM_025267843.1	XR_003107719.1	-0.982471	0.000458181	negtive
XM_025294016.1	XR_003107719.1	-0.989362	0.000169163	negtive
XM_025294024.1	XR_003107719.1	-0.987684	0.000226578	negtive
XM_006079542.2	XR_003107719.1	-0.955633	0.00290901	negtive
XM_006044581.2	XR_003107719.1	-0.972387	0.0011332	negtive
XM_006044582.2	XR_003107719.1	-0.972323	0.00113843	negtive
XM_025265320.1	XR_003107719.1	-0.964008	0.00191986	negtive
XM_006054556.2	XR_003106082.1	-0.978915	0.000662166	negtive
XM_006058627.2	XR_003106082.1	-0.973802	0.00102053	negtive
XM_025287065.1	XR_003106082.1	-0.973733	0.00102587	negtive
XM_025279718.1	XR_003106082.1	-0.968771	0.00144769	negtive
XM_006078882.2	XR_003106082.1	-0.969682	0.00136481	negtive
XM_006044872.2	XR_003106082.1	-0.979998	0.000596144	negtive
XM_006044873.2	XR_003106082.1	-0.977779	0.00073515	negtive
XM_006071188.2	XR_003106082.1	-0.983885	0.000387437	negtive
XM_006071189.2	XR_003106082.1	-0.983795	0.000391782	negtive
XM_006071190.2	XR_003106082.1	-0.984467	0.000360016	negtive
XM_006076237.2	XR_003106082.1	-0.96997	0.0013392	negtive
XM_006050405.2	XR_003106082.1	-0.967706	0.00154749	negtive
XM_006045328.2	XR_003106082.1	-0.982643	0.000449271	negtive
XM_025279576.1	XR_003106082.1	-0.982361	0.000463959	negtive
XM_025279577.1	XR_003106082.1	-0.982849	0.000438693	negtive
XM_025279579.1	XR_003106082.1	-0.98011	0.0005895	negtive
XM_006052042.2	XR_003106082.1	-0.975642	0.000882707	negtive
XM_025283682.1	XR_003106082.1	-0.956565	0.00278895	negtive
XM_025292675.1	XR_003106082.1	-0.983479	0.000407165	negtive
XM_025292676.1	XR_003106082.1	-0.984461	0.000360299	negtive
XM_025292677.1	XR_003106082.1	-0.984667	0.000350834	negtive
XM_006063828.2	XR_003106082.1	-0.969251	0.00140373	negtive
XM_006063829.2	XR_003106082.1	-0.964028	0.00191768	negtive
XM_025292373.1	XR_003106082.1	-0.971339	0.00122042	negtive
XM_006047812.2	XR_003106082.1	-0.952969	0.00326592	negtive
XM_006047813.2	XR_003106082.1	-0.955419	0.00293696	negtive
XM_025293111.1	XR_003106082.1	-0.952438	0.00333946	negtive
XM_025293112.1	XR_003106082.1	-0.954197	0.00309882	negtive
XM_025293113.1	XR_003106082.1	-0.954581	0.00304749	negtive
XM_006047250.2	XR_003106082.1	-0.985738	0.000303662	negtive
XM_006049208.2	XR_003106082.1	-0.984642	0.000351969	negtive
XM_025268369.1	XR_003106082.1	-0.97513	0.000920051	negtive
XM_006068908.2	XR_003106082.1	-0.985044	0.000333859	negtive
XM_006075861.2	XR_003106082.1	-0.971602	0.00119823	negtive
XM_006075862.2	XR_003106082.1	-0.972029	0.00116261	negtive
XM_006048042.2	XR_003106082.1	-0.978245	0.000704767	negtive
XM_006041554.2	XR_003106082.1	-0.974559	0.000962667	negtive
XM_006065523.2	XR_003106082.1	-0.95771	0.00264489	negtive
XM_025267121.1	XR_003106082.1	-0.937654	0.00570943	negtive
XM_025267122.1	XR_003106082.1	-0.957309	0.00269487	negtive
XM_006054499.2	XR_003106082.1	-0.97996	0.000598366	negtive
XM_025267843.1	XR_003106082.1	-0.979614	0.000619157	negtive
XM_025294016.1	XR_003106082.1	-0.963623	0.00196084	negtive
XM_025294024.1	XR_003106082.1	-0.963828	0.00193895	negtive
XM_006044581.2	XR_003106082.1	-0.966204	0.00169395	negtive
XM_006044582.2	XR_003106082.1	-0.967547	0.00156271	negtive
XM_025265320.1	XR_003106082.1	-0.963315	0.00199399	negtive
XM_006054556.2	XR_003109523.1	-0.975417	0.000899059	negtive
XM_006058627.2	XR_003109523.1	-0.947898	0.00400125	negtive
XM_025287065.1	XR_003109523.1	-0.944293	0.00456839	negtive
XM_025279718.1	XR_003109523.1	-0.983707	0.000396021	negtive
XM_006078882.2	XR_003109523.1	-0.977677	0.000741946	negtive
XM_006044872.2	XR_003109523.1	-0.977711	0.000739679	negtive
XM_006044873.2	XR_003109523.1	-0.980115	0.000589161	negtive
XM_006071188.2	XR_003109523.1	-0.954537	0.00305334	negtive
XM_006071189.2	XR_003109523.1	-0.957532	0.00266699	negtive
XM_006071190.2	XR_003109523.1	-0.95154	0.00346569	negtive
XM_006076237.2	XR_003109523.1	-0.948838	0.00385943	negtive
XM_006050405.2	XR_003109523.1	-0.94262	0.00484422	negtive
XM_006045328.2	XR_003109523.1	-0.962477	0.00208558	negtive
XM_025279576.1	XR_003109523.1	-0.96405	0.00191537	negtive
XM_025279577.1	XR_003109523.1	-0.963047	0.002023	negtive
XM_025279579.1	XR_003109523.1	-0.972627	0.00111363	negtive
XM_006052042.2	XR_003109523.1	-0.973841	0.00101747	negtive
XM_025283682.1	XR_003109523.1	-0.991202	0.00011577	negtive
XM_025292675.1	XR_003109523.1	-0.964636	0.00185377	negtive
XM_025292676.1	XR_003109523.1	-0.962448	0.00208872	negtive
XM_025292677.1	XR_003109523.1	-0.96297	0.00203141	negtive
XM_006063828.2	XR_003109523.1	-0.979779	0.000609183	negtive
XM_006063829.2	XR_003109523.1	-0.982275	0.000468501	negtive
XM_025292373.1	XR_003109523.1	-0.975169	0.00091718	negtive
XM_006047812.2	XR_003109523.1	-0.989256	0.000172545	negtive
XM_006047813.2	XR_003109523.1	-0.98841	0.00020072	negtive
XM_025293111.1	XR_003109523.1	-0.989231	0.00017333	negtive
XM_025293112.1	XR_003109523.1	-0.988334	0.00020336	negtive
XM_025293113.1	XR_003109523.1	-0.988052	0.000213273	negtive
XM_006047250.2	XR_003109523.1	-0.959463	0.00243159	negtive
XM_006049208.2	XR_003109523.1	-0.955685	0.00290221	negtive
XM_025268369.1	XR_003109523.1	-0.951631	0.0034527	negtive
XM_006068908.2	XR_003109523.1	-0.969036	0.00142335	negtive
XM_006075861.2	XR_003109523.1	-0.943346	0.00472352	negtive
XM_006075862.2	XR_003109523.1	-0.942791	0.00481571	negtive
XM_006048042.2	XR_003109523.1	-0.968392	0.00148283	negtive
XM_006041554.2	XR_003109523.1	-0.955366	0.00294377	negtive
XM_006065523.2	XR_003109523.1	-0.979602	0.000619867	negtive
XM_025267121.1	XR_003109523.1	-0.971327	0.00122146	negtive
XM_025267122.1	XR_003109523.1	-0.979838	0.000605669	negtive
XM_006054499.2	XR_003109523.1	-0.964643	0.00185309	negtive
XM_025267843.1	XR_003109523.1	-0.96517	0.00179858	negtive
XM_025294016.1	XR_003109523.1	-0.963332	0.00199212	negtive
XM_025294024.1	XR_003109523.1	-0.961148	0.00223493	negtive
XM_006044581.2	XR_003109523.1	-0.946095	0.00428037	negtive
XM_006044582.2	XR_003109523.1	-0.946891	0.00415602	negtive
XM_025265320.1	XR_003109523.1	-0.940028	0.00528715	negtive
XM_006071188.2	XR_003106624.1	-0.911963	0.0112845	negtive
XM_006071189.2	XR_003106624.1	-0.911139	0.0114935	negtive
XM_006071190.2	XR_003106624.1	-0.912608	0.0111224	negtive
XM_006050405.2	XR_003106624.1	-0.909424	0.0119344	negtive
XM_006052042.2	XR_003106624.1	-0.904252	0.0133125	negtive
XM_006063828.2	XR_003106624.1	-0.901107	0.0141862	negtive
XM_025292373.1	XR_003106624.1	-0.909058	0.0120297	negtive
XM_006041554.2	XR_003106624.1	-0.919072	0.00955891	negtive
XM_025294016.1	XR_003106624.1	-0.921806	0.00893246	negtive
XM_025294024.1	XR_003106624.1	-0.926049	0.00800091	negtive
XM_006079542.2	XR_003106624.1	-0.980098	0.000590204	negtive
XM_006044581.2	XR_003106624.1	-0.902706	0.0137387	negtive
XM_006044582.2	XR_003106624.1	-0.902514	0.013792	negtive
XM_025265320.1	XR_003106624.1	-0.904561	0.0132281	negtive
XM_006054556.2	XR_003109321.1	-0.976076	0.000851679	negtive
XM_006058627.2	XR_003109321.1	-0.949435	0.0037706	negtive
XM_025287065.1	XR_003109321.1	-0.948966	0.00384026	negtive
XM_025279718.1	XR_003109321.1	-0.973829	0.00101843	negtive
XM_006078882.2	XR_003109321.1	-0.963826	0.00193914	negtive
XM_006044872.2	XR_003109321.1	-0.961852	0.00215519	negtive
XM_006044873.2	XR_003109321.1	-0.964692	0.00184797	negtive
XM_006071188.2	XR_003109321.1	-0.948011	0.00398402	negtive
XM_006071189.2	XR_003109321.1	-0.949842	0.00371066	negtive
XM_006071190.2	XR_003109321.1	-0.943002	0.00478056	negtive
XM_006076237.2	XR_003109321.1	-0.958302	0.00257182	negtive
XM_006050405.2	XR_003109321.1	-0.931784	0.00682139	negtive
XM_006045328.2	XR_003109321.1	-0.95491	0.00300384	negtive
XM_025279576.1	XR_003109321.1	-0.955446	0.00293338	negtive
XM_025279577.1	XR_003109321.1	-0.954935	0.00300057	negtive
XM_025279579.1	XR_003109321.1	-0.954997	0.0029924	negtive
XM_006052042.2	XR_003109321.1	-0.963691	0.00195354	negtive
XM_025283682.1	XR_003109321.1	-0.980346	0.000575647	negtive
XM_025292675.1	XR_003109321.1	-0.960003	0.00236765	negtive
XM_025292676.1	XR_003109321.1	-0.956433	0.00280575	negtive
XM_025292677.1	XR_003109321.1	-0.958594	0.00253622	negtive
XM_006063828.2	XR_003109321.1	-0.968484	0.00147421	negtive
XM_006063829.2	XR_003109321.1	-0.969926	0.00134308	negtive
XM_025292373.1	XR_003109321.1	-0.963456	0.00197875	negtive
XM_006047812.2	XR_003109321.1	-0.970954	0.00125326	negtive
XM_006047813.2	XR_003109321.1	-0.972547	0.00112018	negtive
XM_025293111.1	XR_003109321.1	-0.971221	0.00123039	negtive
XM_025293112.1	XR_003109321.1	-0.971881	0.00117486	negtive
XM_025293113.1	XR_003109321.1	-0.971212	0.00123115	negtive
XM_006047250.2	XR_003109321.1	-0.962555	0.00207699	negtive
XM_006049208.2	XR_003109321.1	-0.951505	0.00347068	negtive
XM_025268369.1	XR_003109321.1	-0.960183	0.00234659	negtive
XM_006068908.2	XR_003109321.1	-0.962326	0.00210226	negtive
XM_006075861.2	XR_003109321.1	-0.953353	0.00321311	negtive
XM_006075862.2	XR_003109321.1	-0.953049	0.00325481	negtive
XM_006048042.2	XR_003109321.1	-0.967831	0.00153566	negtive
XM_006041554.2	XR_003109321.1	-0.951562	0.00346254	negtive
XM_006065523.2	XR_003109321.1	-0.963334	0.00199192	negtive
XM_025267121.1	XR_003109321.1	-0.944205	0.00458277	negtive
XM_025267122.1	XR_003109321.1	-0.963516	0.00197231	negtive
XM_006054499.2	XR_003109321.1	-0.959666	0.00240741	negtive
XM_025267843.1	XR_003109321.1	-0.960466	0.00231356	negtive
XM_025294016.1	XR_003109321.1	-0.957091	0.00272228	negtive
XM_025294024.1	XR_003109321.1	-0.955488	0.00292788	negtive
XM_006044581.2	XR_003109321.1	-0.951066	0.0035332	negtive
XM_006044582.2	XR_003109321.1	-0.951651	0.00344999	negtive
XM_025265320.1	XR_003109321.1	-0.949367	0.00378067	negtive
XM_006054556.2	XR_003107724.1	-0.902425	0.0138168	negtive
XM_006058627.2	XR_003107724.1	-0.917236	0.00999128	negtive
XM_025287065.1	XR_003107724.1	-0.908975	0.0120512	negtive
XM_025279718.1	XR_003107724.1	-0.917857	0.00984406	negtive
XM_006078882.2	XR_003107724.1	-0.918243	0.00975314	negtive
XM_006044872.2	XR_003107724.1	-0.914159	0.0107367	negtive
XM_006044873.2	XR_003107724.1	-0.913727	0.0108434	negtive
XM_006071188.2	XR_003107724.1	-0.932319	0.00671603	negtive
XM_006071189.2	XR_003107724.1	-0.932325	0.00671481	negtive
XM_006071190.2	XR_003107724.1	-0.934186	0.00635461	negtive
XM_006076237.2	XR_003107724.1	-0.913324	0.0109435	negtive
XM_006050405.2	XR_003107724.1	-0.940451	0.00521361	negtive
XM_006045328.2	XR_003107724.1	-0.917024	0.0100419	negtive
XM_025279576.1	XR_003107724.1	-0.919644	0.00942611	negtive
XM_025279577.1	XR_003107724.1	-0.917652	0.00989257	negtive
XM_025279579.1	XR_003107724.1	-0.914938	0.0105457	negtive
XM_006052042.2	XR_003107724.1	-0.92969	0.00724146	negtive
XM_025283682.1	XR_003107724.1	-0.903329	0.0135662	negtive
XM_025292676.1	XR_003107724.1	-0.903253	0.0135873	negtive
XM_006063828.2	XR_003107724.1	-0.927247	0.00774697	negtive
XM_006063829.2	XR_003107724.1	-0.925621	0.0080927	negtive
XM_025292373.1	XR_003107724.1	-0.93314	0.006556	negtive
XM_006047812.2	XR_003107724.1	-0.902897	0.0136857	negtive
XM_006047813.2	XR_003107724.1	-0.909	0.0120447	negtive
XM_025293111.1	XR_003107724.1	-0.903833	0.0134275	negtive
XM_025293112.1	XR_003107724.1	-0.908534	0.0121664	negtive
XM_025293113.1	XR_003107724.1	-0.908942	0.0120599	negtive
XM_006049208.2	XR_003107724.1	-0.917452	0.00993995	negtive
XM_025268369.1	XR_003107724.1	-0.905962	0.012849	negtive
XM_006068908.2	XR_003107724.1	-0.918881	0.00960347	negtive
XM_006075861.2	XR_003107724.1	-0.908703	0.0121222	negtive
XM_006075862.2	XR_003107724.1	-0.907052	0.0125574	negtive
XM_006048042.2	XR_003107724.1	-0.907034	0.0125624	negtive
XM_006041554.2	XR_003107724.1	-0.939859	0.00531661	negtive
XM_006065523.2	XR_003107724.1	-0.923592	0.0085342	negtive
XM_025267121.1	XR_003107724.1	-0.929394	0.00730187	negtive
XM_025267122.1	XR_003107724.1	-0.923193	0.00862247	negtive
XM_006054499.2	XR_003107724.1	-0.918672	0.00965245	negtive
XM_025267843.1	XR_003107724.1	-0.919317	0.00950205	negtive
XM_025294016.1	XR_003107724.1	-0.945506	0.00437348	negtive
XM_025294024.1	XR_003107724.1	-0.947799	0.00401635	negtive
XM_006079542.2	XR_003107724.1	-0.985994	0.000292879	negtive
XM_006044581.2	XR_003107724.1	-0.925378	0.00814488	negtive
XM_006044582.2	XR_003107724.1	-0.924948	0.00823785	negtive
XM_025265320.1	XR_003107724.1	-0.923017	0.0086615	negtive
XM_006054556.2	XR_003107725.1	-0.902425	0.0138168	negtive
XM_006058627.2	XR_003107725.1	-0.917236	0.00999128	negtive
XM_025287065.1	XR_003107725.1	-0.908975	0.0120511	negtive
XM_025279718.1	XR_003107725.1	-0.917857	0.00984406	negtive
XM_006078882.2	XR_003107725.1	-0.918243	0.00975314	negtive
XM_006044872.2	XR_003107725.1	-0.914159	0.0107367	negtive
XM_006044873.2	XR_003107725.1	-0.913727	0.0108434	negtive
XM_006071188.2	XR_003107725.1	-0.932319	0.00671603	negtive
XM_006071189.2	XR_003107725.1	-0.932325	0.00671481	negtive
XM_006071190.2	XR_003107725.1	-0.934186	0.0063546	negtive
XM_006076237.2	XR_003107725.1	-0.913324	0.0109435	negtive
XM_006050405.2	XR_003107725.1	-0.940451	0.00521361	negtive
XM_006045328.2	XR_003107725.1	-0.917024	0.0100419	negtive
XM_025279576.1	XR_003107725.1	-0.919644	0.00942611	negtive
XM_025279577.1	XR_003107725.1	-0.917652	0.00989256	negtive
XM_025279579.1	XR_003107725.1	-0.914938	0.0105457	negtive
XM_006052042.2	XR_003107725.1	-0.92969	0.00724145	negtive
XM_025283682.1	XR_003107725.1	-0.903329	0.0135662	negtive
XM_025292676.1	XR_003107725.1	-0.903253	0.0135873	negtive
XM_006063828.2	XR_003107725.1	-0.927247	0.00774697	negtive
XM_006063829.2	XR_003107725.1	-0.925621	0.00809269	negtive
XM_025292373.1	XR_003107725.1	-0.93314	0.006556	negtive
XM_006047812.2	XR_003107725.1	-0.902897	0.0136857	negtive
XM_006047813.2	XR_003107725.1	-0.909	0.0120447	negtive
XM_025293111.1	XR_003107725.1	-0.903833	0.0134275	negtive
XM_025293112.1	XR_003107725.1	-0.908534	0.0121664	negtive
XM_025293113.1	XR_003107725.1	-0.908942	0.0120599	negtive
XM_006049208.2	XR_003107725.1	-0.917452	0.00993995	negtive
XM_025268369.1	XR_003107725.1	-0.905962	0.012849	negtive
XM_006068908.2	XR_003107725.1	-0.918881	0.00960346	negtive
XM_006075861.2	XR_003107725.1	-0.908703	0.0121222	negtive
XM_006075862.2	XR_003107725.1	-0.907052	0.0125574	negtive
XM_006048042.2	XR_003107725.1	-0.907034	0.0125624	negtive
XM_006041554.2	XR_003107725.1	-0.939859	0.0053166	negtive
XM_006065523.2	XR_003107725.1	-0.923592	0.0085342	negtive
XM_025267121.1	XR_003107725.1	-0.929394	0.00730187	negtive
XM_025267122.1	XR_003107725.1	-0.923193	0.00862246	negtive
XM_006054499.2	XR_003107725.1	-0.918672	0.00965245	negtive
XM_025267843.1	XR_003107725.1	-0.919317	0.00950205	negtive
XM_025294016.1	XR_003107725.1	-0.945506	0.00437348	negtive
XM_025294024.1	XR_003107725.1	-0.947799	0.00401635	negtive
XM_006079542.2	XR_003107725.1	-0.985994	0.000292879	negtive
XM_006044581.2	XR_003107725.1	-0.925378	0.00814488	negtive
XM_006044582.2	XR_003107725.1	-0.924948	0.00823784	negtive
XM_025265320.1	XR_003107725.1	-0.923017	0.0086615	negtive
XM_025285804.1	XR_003106879.1	-0.919684	0.00941696	negtive
XM_025285805.1	XR_003106879.1	-0.914595	0.0106295	negtive
XM_006056325.2	XR_003106879.1	-0.913592	0.0108771	negtive
XM_006056326.2	XR_003106879.1	-0.912901	0.011049	negtive
XM_006056327.2	XR_003106879.1	-0.922221	0.00883918	negtive
XM_006056329.2	XR_003106879.1	-0.915781	0.0103405	negtive
XM_025276015.1	XR_003106879.1	-0.915045	0.0105195	negtive
XM_025276016.1	XR_003106879.1	-0.919152	0.00954031	negtive
XM_006075245.2	XR_003106879.1	-0.935603	0.00608686	negtive
XM_006075246.2	XR_003106879.1	-0.933581	0.00647068	negtive
XM_006075247.2	XR_003106879.1	-0.93232	0.00671579	negtive
XM_006049008.2	XR_003106879.1	-0.902986	0.0136609	negtive
NM_001290906.1	XR_003106879.1	-0.907799	0.0123595	negtive
XM_006058302.2	XR_003106879.1	-0.901645	0.0140347	negtive
XM_006058303.2	XR_003106879.1	-0.907313	0.0124882	negtive
XM_006080472.2	XR_003106879.1	-0.905117	0.0130771	negtive
XM_006056325.2	XR_003103252.1	-0.913763	0.0108345	negtive
XM_006056326.2	XR_003103252.1	-0.912202	0.0112242	negtive
XM_006056327.2	XR_003103252.1	-0.914982	0.0105349	negtive
XM_006056329.2	XR_003103252.1	-0.910025	0.011779	negtive
XM_025276015.1	XR_003103252.1	-0.914883	0.0105591	negtive
XM_025276016.1	XR_003103252.1	-0.911724	0.0113449	negtive
XM_006075245.2	XR_003103252.1	-0.95262	0.00331407	negtive
XM_006075246.2	XR_003103252.1	-0.948354	0.0039321	negtive
XM_006075247.2	XR_003103252.1	-0.948111	0.00396879	negtive
XM_025285804.1	XR_003106628.1	-0.912759	0.0110846	negtive
XM_025285805.1	XR_003106628.1	-0.924081	0.00842674	negtive
XM_006067699.2	XR_003106628.1	-0.90973	0.0118552	negtive
XM_006067700.2	XR_003106628.1	-0.908094	0.0122819	negtive
XM_006067701.2	XR_003106628.1	-0.908348	0.0122152	negtive
XM_025292282.1	XR_003106628.1	-0.909558	0.0118998	negtive
XM_006076220.2	XR_003106628.1	-0.941219	0.00508118	negtive
XM_025295315.1	XR_003106628.1	-0.925856	0.00804226	negtive
XM_006058303.2	XR_003106628.1	-0.900264	0.0144247	negtive
XM_006077941.2	XR_003106628.1	-0.967193	0.00159684	negtive
XM_025285804.1	XR_003109657.1	-0.932338	0.00671243	negtive
XM_025285805.1	XR_003109657.1	-0.939321	0.00541114	negtive
XM_006067699.2	XR_003109657.1	-0.907672	0.0123931	negtive
XM_006067700.2	XR_003109657.1	-0.90703	0.0125632	negtive
XM_006067701.2	XR_003109657.1	-0.907243	0.0125067	negtive
XM_025292282.1	XR_003109657.1	-0.907783	0.0123639	negtive
XM_006076220.2	XR_003109657.1	-0.933845	0.00642003	negtive
XM_025295315.1	XR_003109657.1	-0.906914	0.0125942	negtive
NM_001290906.1	XR_003109657.1	-0.907928	0.0123255	negtive
XM_006058302.2	XR_003109657.1	-0.905609	0.0129441	negtive
XM_006058303.2	XR_003109657.1	-0.908211	0.0122511	negtive
XM_006077941.2	XR_003109657.1	-0.957735	0.00264177	negtive
XM_006056325.2	XR_003110244.1	-0.941443	0.00504293	negtive
XM_006056326.2	XR_003110244.1	-0.939862	0.00531618	negtive
XM_006056327.2	XR_003110244.1	-0.941218	0.00508148	negtive
XM_006056329.2	XR_003110244.1	-0.940129	0.00526952	negtive
XM_025276015.1	XR_003110244.1	-0.942752	0.00482225	negtive
XM_025276016.1	XR_003110244.1	-0.941563	0.00502253	negtive
XM_006051065.2	XR_003110244.1	-0.921659	0.00896548	negtive
XM_006067699.2	XR_003110244.1	-0.918747	0.00963492	negtive
XM_006067700.2	XR_003110244.1	-0.920045	0.00933367	negtive
XM_006067701.2	XR_003110244.1	-0.919813	0.00938719	negtive
XM_025292282.1	XR_003110244.1	-0.91886	0.00960835	negtive
XM_006075245.2	XR_003110244.1	-0.954736	0.00302685	negtive
XM_006075246.2	XR_003110244.1	-0.953025	0.00325811	negtive
XM_006075247.2	XR_003110244.1	-0.9487	0.00387998	negtive
NM_001290906.1	XR_003110244.1	-0.911211	0.0114752	negtive
XM_006058302.2	XR_003110244.1	-0.90793	0.012325	negtive
XM_006058303.2	XR_003110244.1	-0.907609	0.0124099	negtive
XM_006080472.2	XR_003110244.1	-0.921208	0.0090677	negtive
XM_006067699.2	XR_003102170.1	-0.907124	0.0125382	negtive
XM_006067700.2	XR_003102170.1	-0.907665	0.0123951	negtive
XM_006067701.2	XR_003102170.1	-0.90831	0.0122251	negtive
XM_025292282.1	XR_003102170.1	-0.907861	0.0123432	negtive
XM_006076220.2	XR_003102170.1	-0.919788	0.00939287	negtive
XM_006077941.2	XR_003102170.1	-0.901182	0.014165	negtive
XM_025285804.1	XR_329196.2	-0.939963	0.00529842	negtive
XM_025285805.1	XR_329196.2	-0.945024	0.00445043	negtive
XM_006051065.2	XR_329196.2	-0.917091	0.010026	negtive
NM_001290906.1	XR_329196.2	-0.929951	0.00718838	negtive
XM_006058302.2	XR_329196.2	-0.925216	0.00817994	negtive
XM_006058303.2	XR_329196.2	-0.928573	0.0074705	negtive
XM_006080472.2	XR_329196.2	-0.923747	0.00850012	negtive
XM_006077941.2	XR_329196.2	-0.902931	0.0136762	negtive
XM_006051065.2	XR_003104615.1	-0.92022	0.00929344	negtive
XM_006075245.2	XR_003104615.1	-0.929917	0.00719535	negtive
XM_006075246.2	XR_003104615.1	-0.926833	0.00783436	negtive
XM_006075247.2	XR_003104615.1	-0.926549	0.00789435	negtive
NM_001290906.1	XR_003104615.1	-0.907346	0.0124795	negtive
XM_006058302.2	XR_003104615.1	-0.904207	0.0133249	negtive
XM_006058303.2	XR_003104615.1	-0.905112	0.0130786	negtive
XM_006080472.2	XR_003104615.1	-0.911228	0.0114709	negtive
XM_025285804.1	XR_003102656.1	-0.915913	0.0103086	negtive
XM_006056325.2	XR_003102656.1	-0.966664	0.00164839	negtive
XM_006056326.2	XR_003102656.1	-0.96544	0.0017709	negtive
XM_006056327.2	XR_003102656.1	-0.968302	0.0014912	negtive
XM_006056329.2	XR_003102656.1	-0.965955	0.00171888	negtive
XM_025276015.1	XR_003102656.1	-0.967862	0.00153269	negtive
XM_025276016.1	XR_003102656.1	-0.967558	0.00156169	negtive
XM_006051065.2	XR_003102656.1	-0.948139	0.00396457	negtive
XM_006067699.2	XR_003102656.1	-0.943818	0.00464589	negtive
XM_006067700.2	XR_003102656.1	-0.944642	0.00451193	negtive
XM_006067701.2	XR_003102656.1	-0.944261	0.0045737	negtive
XM_025292282.1	XR_003102656.1	-0.943685	0.00466771	negtive
XM_006076220.2	XR_003102656.1	-0.913035	0.0110156	negtive
XM_006075245.2	XR_003102656.1	-0.980994	0.000538386	negtive
XM_006075246.2	XR_003102656.1	-0.979489	0.00062671	negtive
XM_006075247.2	XR_003102656.1	-0.976321	0.000834377	negtive
XM_006049008.2	XR_003102656.1	-0.913221	0.0109692	negtive
NM_001290906.1	XR_003102656.1	-0.944853	0.00447792	negtive
XM_006058302.2	XR_003102656.1	-0.941786	0.00498459	negtive
XM_006058303.2	XR_003102656.1	-0.94255	0.00485592	negtive
XM_006080472.2	XR_003102656.1	-0.951106	0.00352753	negtive
XM_025285804.1	XR_003110722.1	-0.910344	0.0116969	negtive
XM_006056325.2	XR_003110722.1	-0.95067	0.00359014	negtive
XM_006056326.2	XR_003110722.1	-0.950312	0.00364206	negtive
XM_006056327.2	XR_003110722.1	-0.946563	0.00420695	negtive
XM_006056329.2	XR_003110722.1	-0.94961	0.00374475	negtive
XM_025276015.1	XR_003110722.1	-0.950819	0.00356872	negtive
XM_025276016.1	XR_003110722.1	-0.94829	0.00394176	negtive
XM_006051065.2	XR_003110722.1	-0.939472	0.00538466	negtive
XM_006067699.2	XR_003110722.1	-0.966501	0.0016645	negtive
XM_006067700.2	XR_003110722.1	-0.96707	0.00160871	negtive
XM_006067701.2	XR_003110722.1	-0.967367	0.00157997	negtive
XM_025292282.1	XR_003110722.1	-0.966914	0.00162394	negtive
XM_006076220.2	XR_003110722.1	-0.957069	0.00272508	negtive
XM_006075245.2	XR_003110722.1	-0.93246	0.00668846	negtive
XM_006075246.2	XR_003110722.1	-0.935086	0.00618393	negtive
XM_006075247.2	XR_003110722.1	-0.93108	0.00696125	negtive
XM_025295315.1	XR_003110722.1	-0.933841	0.00642066	negtive
NM_001290906.1	XR_003110722.1	-0.945087	0.00444031	negtive
XM_006058302.2	XR_003110722.1	-0.945073	0.00444259	negtive
XM_006058303.2	XR_003110722.1	-0.94313	0.00475935	negtive
XM_006080472.2	XR_003110722.1	-0.949248	0.00379831	negtive
XM_006077941.2	XR_003110722.1	-0.917834	0.00984954	negtive
XM_025285804.1	XR_003103506.1	-0.907872	0.0123404	negtive
XM_025285805.1	XR_003103506.1	-0.923308	0.00859691	negtive
XM_006056325.2	XR_003103506.1	-0.957712	0.00264465	negtive
XM_006056326.2	XR_003103506.1	-0.957765	0.00263797	negtive
XM_006056327.2	XR_003103506.1	-0.960091	0.00235728	negtive
XM_006056329.2	XR_003103506.1	-0.956605	0.00278384	negtive
XM_025276015.1	XR_003103506.1	-0.957665	0.00265038	negtive
XM_025276016.1	XR_003103506.1	-0.957202	0.00270827	negtive
XM_006051065.2	XR_003103506.1	-0.919365	0.00949091	negtive
XM_006067699.2	XR_003103506.1	-0.91472	0.0105988	negtive
XM_006067700.2	XR_003103506.1	-0.912715	0.0110954	negtive
XM_006067701.2	XR_003103506.1	-0.912109	0.0112478	negtive
XM_025292282.1	XR_003103506.1	-0.913636	0.0108661	negtive
XM_006076220.2	XR_003103506.1	-0.902464	0.0138061	negtive
XM_006075245.2	XR_003103506.1	-0.970776	0.0012686	negtive
XM_006075246.2	XR_003103506.1	-0.970253	0.00131413	negtive
XM_006075247.2	XR_003103506.1	-0.973885	0.00101411	negtive
XM_006049008.2	XR_003103506.1	-0.962475	0.00208579	negtive
NM_001290858.1	XR_003103506.1	-0.924729	0.00828545	negtive
XM_025295315.1	XR_003103506.1	-0.906999	0.0125716	negtive
NM_001290906.1	XR_003103506.1	-0.938416	0.00557216	negtive
XM_006058302.2	XR_003103506.1	-0.945322	0.00440284	negtive
XM_006058303.2	XR_003103506.1	-0.945088	0.0044402	negtive
XM_006080472.2	XR_003103506.1	-0.933542	0.00647826	negtive
XM_025285804.1	XR_003105573.1	-0.921307	0.0090453	negtive
XM_025285805.1	XR_003105573.1	-0.926554	0.00789339	negtive
XM_006056325.2	XR_003105573.1	-0.933592	0.00646866	negtive
XM_006056326.2	XR_003105573.1	-0.933209	0.00654267	negtive
XM_006056327.2	XR_003105573.1	-0.940845	0.00514552	negtive
XM_006056329.2	XR_003105573.1	-0.936092	0.00599579	negtive
XM_025276015.1	XR_003105573.1	-0.934532	0.00628878	negtive
XM_025276016.1	XR_003105573.1	-0.939048	0.00545955	negtive
XM_006075245.2	XR_003105573.1	-0.946803	0.00416957	negtive
XM_006075246.2	XR_003105573.1	-0.9457	0.00434274	negtive
XM_006075247.2	XR_003105573.1	-0.946588	0.0042031	negtive
XM_006049008.2	XR_003105573.1	-0.939104	0.00544966	negtive
NM_001290906.1	XR_003105573.1	-0.913053	0.011011	negtive
XM_006058302.2	XR_003105573.1	-0.911824	0.0113196	negtive
XM_006058303.2	XR_003105573.1	-0.916783	0.0100994	negtive
XM_006080472.2	XR_003105573.1	-0.906474	0.0127116	negtive
XM_025285804.1	XR_003105574.1	-0.921307	0.0090453	negtive
XM_025285805.1	XR_003105574.1	-0.926554	0.00789339	negtive
XM_006056325.2	XR_003105574.1	-0.933592	0.00646866	negtive
XM_006056326.2	XR_003105574.1	-0.933209	0.00654267	negtive
XM_006056327.2	XR_003105574.1	-0.940845	0.00514552	negtive
XM_006056329.2	XR_003105574.1	-0.936092	0.00599579	negtive
XM_025276015.1	XR_003105574.1	-0.934532	0.00628878	negtive
XM_025276016.1	XR_003105574.1	-0.939048	0.00545955	negtive
XM_006075245.2	XR_003105574.1	-0.946803	0.00416957	negtive
XM_006075246.2	XR_003105574.1	-0.9457	0.00434274	negtive
XM_006075247.2	XR_003105574.1	-0.946588	0.0042031	negtive
XM_006049008.2	XR_003105574.1	-0.939104	0.00544966	negtive
NM_001290906.1	XR_003105574.1	-0.913053	0.011011	negtive
XM_006058302.2	XR_003105574.1	-0.911824	0.0113196	negtive
XM_006058303.2	XR_003105574.1	-0.916783	0.0100994	negtive
XM_006080472.2	XR_003105574.1	-0.906474	0.0127116	negtive
XM_025285804.1	XR_003107719.1	-0.971133	0.00123794	negtive
XM_025285805.1	XR_003107719.1	-0.977081	0.000781902	negtive
XM_006056325.2	XR_003107719.1	-0.983393	0.000411391	negtive
XM_006056326.2	XR_003107719.1	-0.98406	0.000379123	negtive
XM_006056327.2	XR_003107719.1	-0.982988	0.000431675	negtive
XM_006056329.2	XR_003107719.1	-0.985164	0.000328514	negtive
XM_025276015.1	XR_003107719.1	-0.982946	0.000433765	negtive
XM_025276016.1	XR_003107719.1	-0.984408	0.000362781	negtive
XM_006051065.2	XR_003107719.1	-0.937112	0.00580807	negtive
XM_006067699.2	XR_003107719.1	-0.986958	0.000254033	negtive
XM_006067700.2	XR_003107719.1	-0.985121	0.000330435	negtive
XM_006067701.2	XR_003107719.1	-0.984812	0.000344265	negtive
XM_025292282.1	XR_003107719.1	-0.98615	0.000286423	negtive
XM_006076220.2	XR_003107719.1	-0.991555	0.000106672	negtive
XM_006075245.2	XR_003107719.1	-0.956227	0.00283215	negtive
XM_006075246.2	XR_003107719.1	-0.960245	0.0023393	negtive
XM_006075247.2	XR_003107719.1	-0.96064	0.00229331	negtive
XM_006049008.2	XR_003107719.1	-0.977832	0.000731699	negtive
NM_001290858.1	XR_003107719.1	-0.94549	0.0043761	negtive
XM_025295315.1	XR_003107719.1	-0.96894	0.00143211	negtive
NM_001290906.1	XR_003107719.1	-0.976578	0.000816434	negtive
XM_006058302.2	XR_003107719.1	-0.980759	0.000551741	negtive
XM_006058303.2	XR_003107719.1	-0.981835	0.000491962	negtive
XM_006080472.2	XR_003107719.1	-0.967274	0.00158892	negtive
XM_006077941.2	XR_003107719.1	-0.984023	0.000380858	negtive
XM_025285804.1	XR_003106082.1	-0.987141	0.000246961	negtive
XM_025285805.1	XR_003106082.1	-0.972194	0.00114901	negtive
XM_006056325.2	XR_003106082.1	-0.954701	0.00303154	negtive
XM_006056326.2	XR_003106082.1	-0.954425	0.00306832	negtive
XM_006056327.2	XR_003106082.1	-0.960551	0.00230366	negtive
XM_006056329.2	XR_003106082.1	-0.957242	0.00270331	negtive
XM_025276015.1	XR_003106082.1	-0.955846	0.00288127	negtive
XM_025276016.1	XR_003106082.1	-0.958993	0.00248793	negtive
XM_006051065.2	XR_003106082.1	-0.954404	0.00307111	negtive
XM_006067699.2	XR_003106082.1	-0.966698	0.00164511	negtive
XM_006067700.2	XR_003106082.1	-0.967509	0.00156635	negtive
XM_006067701.2	XR_003106082.1	-0.966984	0.00161705	negtive
XM_025292282.1	XR_003106082.1	-0.966471	0.00166748	negtive
XM_006076220.2	XR_003106082.1	-0.951321	0.00349677	negtive
XM_006075245.2	XR_003106082.1	-0.954732	0.00302734	negtive
XM_006075246.2	XR_003106082.1	-0.955539	0.00292126	negtive
XM_006075247.2	XR_003106082.1	-0.95154	0.00346567	negtive
XM_006049008.2	XR_003106082.1	-0.924738	0.00828349	negtive
NM_001290906.1	XR_003106082.1	-0.970442	0.00129761	negtive
XM_006058302.2	XR_003106082.1	-0.961992	0.00213942	negtive
XM_006058303.2	XR_003106082.1	-0.967073	0.00160845	negtive
XM_006080472.2	XR_003106082.1	-0.967935	0.00152578	negtive
XM_006077941.2	XR_003106082.1	-0.91831	0.00973736	negtive
XM_025285804.1	XR_003109523.1	-0.943094	0.00476525	negtive
XM_025285805.1	XR_003109523.1	-0.954757	0.0030241	negtive
XM_006056325.2	XR_003109523.1	-0.98487	0.000341635	negtive
XM_006056326.2	XR_003109523.1	-0.985037	0.000334167	negtive
XM_006056327.2	XR_003109523.1	-0.9864	0.00027618	negtive
XM_006056329.2	XR_003109523.1	-0.984598	0.000354005	negtive
XM_025276015.1	XR_003109523.1	-0.984754	0.000346889	negtive
XM_025276016.1	XR_003109523.1	-0.984875	0.000341415	negtive
XM_006051065.2	XR_003109523.1	-0.94263	0.00484254	negtive
XM_006067699.2	XR_003109523.1	-0.954272	0.00308876	negtive
XM_006067700.2	XR_003109523.1	-0.952351	0.00335148	negtive
XM_006067701.2	XR_003109523.1	-0.951818	0.00342629	negtive
XM_025292282.1	XR_003109523.1	-0.953262	0.00322561	negtive
XM_006076220.2	XR_003109523.1	-0.945686	0.00434488	negtive
XM_006075245.2	XR_003109523.1	-0.986528	0.00027102	negtive
XM_006075246.2	XR_003109523.1	-0.987251	0.000242771	negtive
XM_006075247.2	XR_003109523.1	-0.9898	0.000155519	negtive
XM_006049008.2	XR_003109523.1	-0.98458	0.000354819	negtive
NM_001290858.1	XR_003109523.1	-0.946976	0.0041427	negtive
XM_025295315.1	XR_003109523.1	-0.940848	0.00514487	negtive
NM_001290906.1	XR_003109523.1	-0.967329	0.00158365	negtive
XM_006058302.2	XR_003109523.1	-0.973352	0.0010557	negtive
XM_006058303.2	XR_003109523.1	-0.973503	0.0010438	negtive
XM_006080472.2	XR_003109523.1	-0.961517	0.00219291	negtive
XM_006077941.2	XR_003109523.1	-0.935713	0.00606629	negtive
XM_025285804.1	XR_003106624.1	-0.917676	0.00988699	negtive
XM_025285805.1	XR_003106624.1	-0.92258	0.00875887	negtive
XM_006067699.2	XR_003106624.1	-0.908371	0.0122092	negtive
XM_006067700.2	XR_003106624.1	-0.907583	0.0124167	negtive
XM_006067701.2	XR_003106624.1	-0.907927	0.0123258	negtive
XM_025292282.1	XR_003106624.1	-0.908538	0.0121654	negtive
XM_006076220.2	XR_003106624.1	-0.937331	0.00576799	negtive
XM_025295315.1	XR_003106624.1	-0.913516	0.0108959	negtive
XM_006077941.2	XR_003106624.1	-0.959033	0.00248306	negtive
XM_025285804.1	XR_003109321.1	-0.928246	0.00753829	negtive
XM_025285805.1	XR_003109321.1	-0.932837	0.00661475	negtive
XM_006056325.2	XR_003109321.1	-0.975249	0.000911367	negtive
XM_006056326.2	XR_003109321.1	-0.975175	0.000916808	negtive
XM_006056327.2	XR_003109321.1	-0.975781	0.000872705	negtive
XM_006056329.2	XR_003109321.1	-0.972805	0.0010993	negtive
XM_025276015.1	XR_003109321.1	-0.975266	0.000910065	negtive
XM_025276016.1	XR_003109321.1	-0.972533	0.0011213	negtive
XM_006051065.2	XR_003109321.1	-0.963816	0.00194019	negtive
XM_006067699.2	XR_003109321.1	-0.949851	0.00370927	negtive
XM_006067700.2	XR_003109321.1	-0.948949	0.00384272	negtive
XM_006067701.2	XR_003109321.1	-0.948752	0.00387219	negtive
XM_025292282.1	XR_003109321.1	-0.949468	0.00376567	negtive
XM_006076220.2	XR_003109321.1	-0.937127	0.0058053	negtive
XM_006075245.2	XR_003109321.1	-0.987764	0.000223649	negtive
XM_006075246.2	XR_003109321.1	-0.987502	0.00023332	negtive
XM_006075247.2	XR_003109321.1	-0.989058	0.000178928	negtive
XM_006049008.2	XR_003109321.1	-0.95553	0.0029224	negtive
NM_001290858.1	XR_003109321.1	-0.943101	0.00476409	negtive
XM_025295315.1	XR_003109321.1	-0.943956	0.00462331	negtive
NM_001290906.1	XR_003109321.1	-0.969631	0.00136937	negtive
XM_006058302.2	XR_003109321.1	-0.974467	0.00096958	negtive
XM_006058303.2	XR_003109321.1	-0.972754	0.00110342	negtive
XM_006080472.2	XR_003109321.1	-0.969513	0.00138006	negtive
XM_006077941.2	XR_003109321.1	-0.922754	0.00871986	negtive
XM_025285804.1	XR_003107724.1	-0.934075	0.00637594	negtive
XM_025285805.1	XR_003107724.1	-0.940044	0.00528435	negtive
XM_006067699.2	XR_003107724.1	-0.93641	0.00593695	negtive
XM_006067700.2	XR_003107724.1	-0.935073	0.0061864	negtive
XM_006067701.2	XR_003107724.1	-0.935265	0.00615028	negtive
XM_025292282.1	XR_003107724.1	-0.936248	0.00596684	negtive
XM_006076220.2	XR_003107724.1	-0.961869	0.00215318	negtive
XM_025295315.1	XR_003107724.1	-0.938726	0.00551667	negtive
NM_001290906.1	XR_003107724.1	-0.920254	0.00928549	negtive
XM_006058302.2	XR_003107724.1	-0.921659	0.00896568	negtive
XM_006058303.2	XR_003107724.1	-0.92303	0.00865861	negtive
XM_006080472.2	XR_003107724.1	-0.907295	0.012493	negtive
XM_006077941.2	XR_003107724.1	-0.976951	0.000790771	negtive
XM_025285804.1	XR_003107725.1	-0.934075	0.00637594	negtive
XM_025285805.1	XR_003107725.1	-0.940044	0.00528435	negtive
XM_006067699.2	XR_003107725.1	-0.93641	0.00593695	negtive
XM_006067700.2	XR_003107725.1	-0.935073	0.0061864	negtive
XM_006067701.2	XR_003107725.1	-0.935265	0.00615028	negtive
XM_025292282.1	XR_003107725.1	-0.936248	0.00596684	negtive
XM_006076220.2	XR_003107725.1	-0.96187	0.00215318	negtive
XM_025295315.1	XR_003107725.1	-0.938726	0.00551667	negtive
NM_001290906.1	XR_003107725.1	-0.920254	0.00928549	negtive
XM_006058302.2	XR_003107725.1	-0.921659	0.00896567	negtive
XM_006058303.2	XR_003107725.1	-0.92303	0.00865861	negtive
XM_006080472.2	XR_003107725.1	-0.907295	0.012493	negtive
XM_006077941.2	XR_003107725.1	-0.976951	0.000790771	negtive
XM_025265128.1	XR_003106879.1	-0.923219	0.0086166	negtive
XM_006053921.2	XR_003103252.1	-0.939504	0.00537899	negtive
XM_025265111.1	XR_003103252.1	-0.92678	0.00784548	negtive
XM_025265112.1	XR_003103252.1	-0.92678	0.00784548	negtive
XM_025265113.1	XR_003103252.1	-0.92678	0.00784549	negtive
XM_025265114.1	XR_003103252.1	-0.92678	0.00784549	negtive
XM_025265115.1	XR_003103252.1	-0.939504	0.00537899	negtive
XM_025265117.1	XR_003103252.1	-0.92678	0.00784548	negtive
XM_025265118.1	XR_003103252.1	-0.92678	0.00784548	negtive
XM_025265119.1	XR_003103252.1	-0.939504	0.00537899	negtive
XM_025265120.1	XR_003103252.1	-0.92678	0.00784548	negtive
XM_025265121.1	XR_003103252.1	-0.939504	0.00537899	negtive
XM_025265122.1	XR_003103252.1	-0.906949	0.0125848	negtive
XM_025265123.1	XR_003103252.1	-0.92678	0.00784549	negtive
XM_025265124.1	XR_003103252.1	-0.92678	0.00784548	negtive
XM_025265126.1	XR_003103252.1	-0.939504	0.00537899	negtive
XM_025265127.1	XR_003103252.1	-0.939504	0.00537899	negtive
XM_025265128.1	XR_003103252.1	-0.970949	0.0012537	negtive
XM_025265129.1	XR_003103252.1	-0.934999	0.00620043	negtive
XM_025265130.1	XR_003103252.1	-0.986649	0.00026617	negtive
XM_025265132.1	XR_003103252.1	-0.986649	0.00026617	negtive
XM_025265139.1	XR_003103252.1	-0.986649	0.00026617	negtive
XM_025265140.1	XR_003103252.1	-0.97506	0.000925265	negtive
XM_025265145.1	XR_003103252.1	-0.910872	0.0115617	negtive
XM_025265148.1	XR_003103252.1	-0.952647	0.0033104	negtive
XM_025265150.1	XR_003103252.1	-0.939504	0.00537899	negtive
XM_025265152.1	XR_003103252.1	-0.986649	0.00026617	negtive
XM_025265153.1	XR_003103252.1	-0.986649	0.000266169	negtive
XM_025265128.1	XR_003104811.1	-0.937436	0.00574893	negtive
XM_025265130.1	XR_003104811.1	-0.932637	0.0066538	negtive
XM_025265132.1	XR_003104811.1	-0.932637	0.0066538	negtive
XM_025265139.1	XR_003104811.1	-0.932637	0.0066538	negtive
XM_025265140.1	XR_003104811.1	-0.91679	0.0100978	negtive
XM_025265152.1	XR_003104811.1	-0.932637	0.0066538	negtive
XM_025265153.1	XR_003104811.1	-0.932637	0.0066538	negtive
XM_006053921.2	XR_003110244.1	-0.947036	0.00413343	negtive
XM_025265111.1	XR_003110244.1	-0.955081	0.00298128	negtive
XM_025265112.1	XR_003110244.1	-0.955081	0.00298128	negtive
XM_025265113.1	XR_003110244.1	-0.955081	0.00298128	negtive
XM_025265114.1	XR_003110244.1	-0.955081	0.00298128	negtive
XM_025265115.1	XR_003110244.1	-0.947036	0.00413343	negtive
XM_025265117.1	XR_003110244.1	-0.955081	0.00298128	negtive
XM_025265118.1	XR_003110244.1	-0.955081	0.00298128	negtive
XM_025265119.1	XR_003110244.1	-0.947036	0.00413343	negtive
XM_025265120.1	XR_003110244.1	-0.955081	0.00298128	negtive
XM_025265121.1	XR_003110244.1	-0.947036	0.00413343	negtive
XM_025265122.1	XR_003110244.1	-0.940358	0.00522969	negtive
XM_025265123.1	XR_003110244.1	-0.955081	0.00298128	negtive
XM_025265124.1	XR_003110244.1	-0.955081	0.00298128	negtive
XM_025265126.1	XR_003110244.1	-0.947036	0.00413343	negtive
XM_025265127.1	XR_003110244.1	-0.947036	0.00413343	negtive
XM_025265128.1	XR_003110244.1	-0.984033	0.00038038	negtive
XM_025265129.1	XR_003110244.1	-0.953213	0.00323231	negtive
XM_025265130.1	XR_003110244.1	-0.963459	0.00197844	negtive
XM_025265132.1	XR_003110244.1	-0.963459	0.00197844	negtive
XM_025265139.1	XR_003110244.1	-0.963459	0.00197844	negtive
XM_025265140.1	XR_003110244.1	-0.959655	0.00240872	negtive
XM_025265145.1	XR_003110244.1	-0.913104	0.0109983	negtive
XM_025265150.1	XR_003110244.1	-0.947036	0.00413343	negtive
XM_025265152.1	XR_003110244.1	-0.963459	0.00197844	negtive
XM_025265153.1	XR_003110244.1	-0.963459	0.00197844	negtive
XM_006063020.2	XR_003110244.1	-0.913445	0.0109135	negtive
XM_006063021.2	XR_003110244.1	-0.910872	0.0115618	negtive
XM_006063022.2	XR_003110244.1	-0.910491	0.0116592	negtive
XM_025274777.1	XR_003110244.1	-0.92503	0.00822014	negtive
XM_025274782.1	XR_003110244.1	-0.922012	0.00888609	negtive
XM_025274795.1	XR_003110244.1	-0.910872	0.0115618	negtive
XM_025265128.1	XR_003104810.1	-0.939011	0.00546613	negtive
XM_025265130.1	XR_003104810.1	-0.934961	0.00620764	negtive
XM_025265132.1	XR_003104810.1	-0.934961	0.00620764	negtive
XM_025265139.1	XR_003104810.1	-0.934961	0.00620764	negtive
XM_025265140.1	XR_003104810.1	-0.92005	0.00933248	negtive
XM_025265148.1	XR_003104810.1	-0.903022	0.013651	negtive
XM_025265152.1	XR_003104810.1	-0.934961	0.00620764	negtive
XM_025265153.1	XR_003104810.1	-0.934961	0.00620763	negtive
XM_006063020.2	XR_329196.2	-0.917299	0.00997646	negtive
XM_006063021.2	XR_329196.2	-0.921639	0.00897001	negtive
XM_006063022.2	XR_329196.2	-0.920637	0.0091979	negtive
XM_025274777.1	XR_329196.2	-0.9175	0.0099287	negtive
XM_025274782.1	XR_329196.2	-0.914859	0.0105649	negtive
XM_025274795.1	XR_329196.2	-0.921639	0.00897001	negtive
XM_025274813.1	XR_329196.2	-0.91597	0.0102948	negtive
XM_006063020.2	XR_003104615.1	-0.906375	0.0127381	negtive
XM_006063021.2	XR_003104615.1	-0.910408	0.0116805	negtive
XM_006063022.2	XR_003104615.1	-0.910083	0.0117642	negtive
XM_025274777.1	XR_003104615.1	-0.913268	0.0109575	negtive
XM_025274782.1	XR_003104615.1	-0.909673	0.0118701	negtive
XM_025274795.1	XR_003104615.1	-0.910408	0.0116805	negtive
XM_025274813.1	XR_003104615.1	-0.901875	0.0139703	negtive
XM_025265128.1	XR_003106207.1	-0.963946	0.00192642	negtive
XM_025265130.1	XR_003106207.1	-0.919555	0.00944675	negtive
XM_025265132.1	XR_003106207.1	-0.919555	0.00944675	negtive
XM_025265139.1	XR_003106207.1	-0.919555	0.00944675	negtive
XM_025265140.1	XR_003106207.1	-0.933982	0.00639371	negtive
XM_025265145.1	XR_003106207.1	-0.928316	0.00752378	negtive
XM_025265152.1	XR_003106207.1	-0.919555	0.00944675	negtive
XM_025265153.1	XR_003106207.1	-0.919555	0.00944674	negtive
XM_006053921.2	XR_003102656.1	-0.945465	0.00437993	negtive
XM_025265111.1	XR_003102656.1	-0.957636	0.00265402	negtive
XM_025265112.1	XR_003102656.1	-0.957636	0.00265402	negtive
XM_025265113.1	XR_003102656.1	-0.957636	0.00265402	negtive
XM_025265114.1	XR_003102656.1	-0.957636	0.00265402	negtive
XM_025265115.1	XR_003102656.1	-0.945465	0.00437993	negtive
XM_025265117.1	XR_003102656.1	-0.957636	0.00265402	negtive
XM_025265118.1	XR_003102656.1	-0.957636	0.00265402	negtive
XM_025265119.1	XR_003102656.1	-0.945465	0.00437993	negtive
XM_025265120.1	XR_003102656.1	-0.957636	0.00265402	negtive
XM_025265121.1	XR_003102656.1	-0.945465	0.00437993	negtive
XM_025265122.1	XR_003102656.1	-0.940223	0.00525316	negtive
XM_025265123.1	XR_003102656.1	-0.957636	0.00265402	negtive
XM_025265124.1	XR_003102656.1	-0.957636	0.00265402	negtive
XM_025265126.1	XR_003102656.1	-0.945465	0.00437993	negtive
XM_025265127.1	XR_003102656.1	-0.945465	0.00437993	negtive
XM_025265128.1	XR_003102656.1	-0.986489	0.000272584	negtive
XM_025265129.1	XR_003102656.1	-0.953758	0.00315805	negtive
XM_025265130.1	XR_003102656.1	-0.95896	0.00249186	negtive
XM_025265132.1	XR_003102656.1	-0.95896	0.00249186	negtive
XM_025265139.1	XR_003102656.1	-0.95896	0.00249186	negtive
XM_025265140.1	XR_003102656.1	-0.950023	0.00368413	negtive
XM_025265143.1	XR_003102656.1	-0.920552	0.00921717	negtive
XM_025265144.1	XR_003102656.1	-0.900605	0.014328	negtive
XM_025265150.1	XR_003102656.1	-0.945465	0.00437993	negtive
XM_025265152.1	XR_003102656.1	-0.95896	0.00249186	negtive
XM_025265153.1	XR_003102656.1	-0.95896	0.00249186	negtive
XM_006063020.2	XR_003102656.1	-0.939626	0.00535758	negtive
XM_006063021.2	XR_003102656.1	-0.938532	0.00555134	negtive
XM_006063022.2	XR_003102656.1	-0.937848	0.00567431	negtive
XM_025274777.1	XR_003102656.1	-0.951245	0.00350757	negtive
XM_025274782.1	XR_003102656.1	-0.947208	0.00410699	negtive
XM_025274795.1	XR_003102656.1	-0.938532	0.00555134	negtive
XM_025274813.1	XR_003102656.1	-0.925906	0.00803148	negtive
XM_025265143.1	XR_003110722.1	-0.922233	0.00883644	negtive
XM_025265144.1	XR_003110722.1	-0.902141	0.013896	negtive
XM_006063020.2	XR_003110722.1	-0.940771	0.00515825	negtive
XM_006063021.2	XR_003110722.1	-0.937037	0.00582175	negtive
XM_006063022.2	XR_003110722.1	-0.93672	0.00587985	negtive
XM_025274777.1	XR_003110722.1	-0.94565	0.00435064	negtive
XM_025274782.1	XR_003110722.1	-0.94297	0.00478596	negtive
XM_025274795.1	XR_003110722.1	-0.937037	0.00582175	negtive
XM_025274813.1	XR_003110722.1	-0.926001	0.00801127	negtive
XM_006063020.2	XR_003103506.1	-0.90086	0.014256	negtive
XM_006063021.2	XR_003103506.1	-0.903387	0.0135501	negtive
XM_006063022.2	XR_003103506.1	-0.902267	0.0138608	negtive
XM_025274777.1	XR_003103506.1	-0.915993	0.0102894	negtive
XM_025274782.1	XR_003103506.1	-0.905257	0.0130392	negtive
XM_025274795.1	XR_003103506.1	-0.903387	0.0135501	negtive
XM_025265128.1	XR_003105573.1	-0.913373	0.0109313	negtive
XM_025265128.1	XR_003105574.1	-0.913373	0.0109313	negtive
XM_006063020.2	XR_003107719.1	-0.936264	0.0059639	negtive
XM_006063021.2	XR_003107719.1	-0.93528	0.00614749	negtive
XM_006063022.2	XR_003107719.1	-0.933694	0.00644903	negtive
XM_025274777.1	XR_003107719.1	-0.945897	0.00431157	negtive
XM_025274782.1	XR_003107719.1	-0.937593	0.00572035	negtive
XM_025274795.1	XR_003107719.1	-0.93528	0.00614749	negtive
XM_025274813.1	XR_003107719.1	-0.914683	0.0106081	negtive
XM_025265111.1	XR_003106082.1	-0.910246	0.0117223	negtive
XM_025265112.1	XR_003106082.1	-0.910246	0.0117222	negtive
XM_025265113.1	XR_003106082.1	-0.910246	0.0117223	negtive
XM_025265114.1	XR_003106082.1	-0.910246	0.0117223	negtive
XM_025265117.1	XR_003106082.1	-0.910246	0.0117222	negtive
XM_025265118.1	XR_003106082.1	-0.910246	0.0117222	negtive
XM_025265120.1	XR_003106082.1	-0.910246	0.0117222	negtive
XM_025265123.1	XR_003106082.1	-0.910246	0.0117222	negtive
XM_025265124.1	XR_003106082.1	-0.910246	0.0117222	negtive
XM_025265128.1	XR_003106082.1	-0.911083	0.0115077	negtive
XM_025265143.1	XR_003106082.1	-0.947822	0.00401272	negtive
XM_025265144.1	XR_003106082.1	-0.931177	0.00694199	negtive
XM_006063020.2	XR_003106082.1	-0.958832	0.00250728	negtive
XM_006063021.2	XR_003106082.1	-0.959428	0.0024358	negtive
XM_006063022.2	XR_003106082.1	-0.957943	0.00261605	negtive
XM_025274777.1	XR_003106082.1	-0.964259	0.00189328	negtive
XM_025274782.1	XR_003106082.1	-0.962184	0.00211804	negtive
XM_025274795.1	XR_003106082.1	-0.959428	0.0024358	negtive
XM_025274813.1	XR_003106082.1	-0.952462	0.00333606	negtive
XM_006063020.2	XR_003109523.1	-0.929016	0.00737932	negtive
XM_006063021.2	XR_003109523.1	-0.930382	0.0071013	negtive
XM_006063022.2	XR_003109523.1	-0.929112	0.00735957	negtive
XM_025274777.1	XR_003109523.1	-0.943001	0.00478072	negtive
XM_025274782.1	XR_003109523.1	-0.932887	0.00660499	negtive
XM_025274795.1	XR_003109523.1	-0.930382	0.0071013	negtive
XM_025274813.1	XR_003109523.1	-0.907017	0.0125667	negtive
XM_025265128.1	XR_003104657.1	-0.950244	0.00365183	negtive
XM_025265130.1	XR_003104657.1	-0.937144	0.00580217	negtive
XM_025265132.1	XR_003104657.1	-0.937144	0.00580218	negtive
XM_025265139.1	XR_003104657.1	-0.937144	0.00580218	negtive
XM_025265140.1	XR_003104657.1	-0.929955	0.00718757	negtive
XM_025265152.1	XR_003104657.1	-0.937144	0.00580218	negtive
XM_025265153.1	XR_003104657.1	-0.937144	0.00580218	negtive
XM_006053921.2	XR_003109321.1	-0.903913	0.0134054	negtive
XM_025265115.1	XR_003109321.1	-0.903913	0.0134054	negtive
XM_025265119.1	XR_003109321.1	-0.903913	0.0134054	negtive
XM_025265121.1	XR_003109321.1	-0.903913	0.0134054	negtive
XM_025265126.1	XR_003109321.1	-0.903913	0.0134054	negtive
XM_025265127.1	XR_003109321.1	-0.903913	0.0134054	negtive
XM_025265128.1	XR_003109321.1	-0.903683	0.0134687	negtive
XM_025265129.1	XR_003109321.1	-0.902471	0.013804	negtive
XM_025265130.1	XR_003109321.1	-0.906543	0.0126931	negtive
XM_025265132.1	XR_003109321.1	-0.906543	0.0126931	negtive
XM_025265139.1	XR_003109321.1	-0.906543	0.0126931	negtive
XM_025265143.1	XR_003109321.1	-0.909313	0.0119633	negtive
XM_025265150.1	XR_003109321.1	-0.903913	0.0134054	negtive
XM_025265152.1	XR_003109321.1	-0.906543	0.0126931	negtive
XM_025265153.1	XR_003109321.1	-0.906543	0.0126931	negtive
XM_006063020.2	XR_003109321.1	-0.948877	0.00385359	negtive
XM_006063021.2	XR_003109321.1	-0.950446	0.00362255	negtive
XM_006063022.2	XR_003109321.1	-0.949935	0.00369696	negtive
XM_025274777.1	XR_003109321.1	-0.959311	0.00244968	negtive
XM_025274782.1	XR_003109321.1	-0.951634	0.00345227	negtive
XM_025274795.1	XR_003109321.1	-0.950446	0.00362255	negtive
XM_025274813.1	XR_003109321.1	-0.931967	0.00678525	negtive
XM_025265128.1	XR_003104658.1	-0.954717	0.00302936	negtive
XM_025265130.1	XR_003104658.1	-0.939854	0.00531748	negtive
XM_025265132.1	XR_003104658.1	-0.939854	0.00531748	negtive
XM_025265139.1	XR_003104658.1	-0.939854	0.00531748	negtive
XM_025265140.1	XR_003104658.1	-0.935443	0.00611684	negtive
XM_025265152.1	XR_003104658.1	-0.939854	0.00531748	negtive
XM_025265153.1	XR_003104658.1	-0.939854	0.00531748	negtive
XM_025265128.1	XR_003104660.1	-0.954717	0.00302936	negtive
XM_025265130.1	XR_003104660.1	-0.939854	0.00531748	negtive
XM_025265132.1	XR_003104660.1	-0.939854	0.00531748	negtive
XM_025265139.1	XR_003104660.1	-0.939854	0.00531748	negtive
XM_025265140.1	XR_003104660.1	-0.935443	0.00611684	negtive
XM_025265152.1	XR_003104660.1	-0.939854	0.00531748	negtive
XM_025265153.1	XR_003104660.1	-0.939854	0.00531748	negtive
XM_025265128.1	XR_003104662.1	-0.954717	0.00302936	negtive
XM_025265130.1	XR_003104662.1	-0.939854	0.00531747	negtive
XM_025265132.1	XR_003104662.1	-0.939854	0.00531748	negtive
XM_025265139.1	XR_003104662.1	-0.939854	0.00531748	negtive
XM_025265140.1	XR_003104662.1	-0.935443	0.00611684	negtive
XM_025265152.1	XR_003104662.1	-0.939854	0.00531748	negtive
XM_025265153.1	XR_003104662.1	-0.939854	0.00531748	negtive
XM_025265128.1	XR_003104663.1	-0.954717	0.00302936	negtive
XM_025265130.1	XR_003104663.1	-0.939854	0.00531748	negtive
XM_025265132.1	XR_003104663.1	-0.939854	0.00531748	negtive
XM_025265139.1	XR_003104663.1	-0.939854	0.00531748	negtive
XM_025265140.1	XR_003104663.1	-0.935443	0.00611684	negtive
XM_025265152.1	XR_003104663.1	-0.939854	0.00531748	negtive
XM_025265153.1	XR_003104663.1	-0.939854	0.00531748	negtive
XM_006080623.2	XR_003106879.1	-0.901247	0.0141467	negtive
XM_006072528.2	XR_003106879.1	-0.916208	0.0102375	negtive
XM_006055425.2	XR_003106879.1	-0.925395	0.00814131	negtive
XM_025286996.1	XR_003106879.1	-0.907419	0.0124602	negtive
XM_025286997.1	XR_003106879.1	-0.909986	0.0117892	negtive
XM_006043924.2	XR_003106879.1	-0.934444	0.00630552	negtive
XM_006067018.2	XR_003106879.1	-0.975185	0.000916044	negtive
XM_006041124.2	XR_003106879.1	-0.963703	0.00195227	negtive
XM_025269271.1	XR_003106879.1	-0.918996	0.0095767	negtive
XM_025269272.1	XR_003106879.1	-0.918496	0.00969353	negtive
XM_025269273.1	XR_003106879.1	-0.919202	0.00952876	negtive
XM_006077630.2	XR_003106879.1	-0.928344	0.00751786	negtive
XM_025266764.1	XR_003106879.1	-0.924661	0.00830022	negtive
XM_025273239.1	XR_003106879.1	-0.90602	0.0128334	negtive
XM_006067018.2	XR_003103252.1	-0.913926	0.0107942	negtive
XM_025283281.1	XR_003106628.1	-0.910739	0.0115957	negtive
XM_006080618.2	XR_003106628.1	-0.921376	0.00902949	negtive
XM_006080619.2	XR_003106628.1	-0.921376	0.00902949	negtive
XM_006080621.2	XR_003106628.1	-0.928985	0.00738563	negtive
XM_006080622.2	XR_003106628.1	-0.928985	0.00738563	negtive
XM_006080623.2	XR_003106628.1	-0.910934	0.0115458	negtive
XM_025281958.1	XR_003106628.1	-0.925436	0.00813249	negtive
XM_025281959.1	XR_003106628.1	-0.922054	0.00887669	negtive
XM_025286996.1	XR_003106628.1	-0.906449	0.0127182	negtive
XM_025286997.1	XR_003106628.1	-0.90874	0.0121126	negtive
XM_006060713.2	XR_003106628.1	-0.922933	0.00868015	negtive
XM_025278952.1	XR_003106628.1	-0.920148	0.00931003	negtive
XM_006068336.2	XR_003106628.1	-0.92829	0.00752916	negtive
XM_025293540.1	XR_003106628.1	-0.914417	0.0106734	negtive
XM_025262283.1	XR_003106628.1	-0.90853	0.0121675	negtive
XM_006060779.2	XR_003106628.1	-0.90044	0.0143749	negtive
XM_006060780.2	XR_003106628.1	-0.93431	0.00633098	negtive
XM_006060781.2	XR_003106628.1	-0.930583	0.00706085	negtive
XM_025292510.1	XR_003106628.1	-0.927713	0.00764924	negtive
XM_025292523.1	XR_003106628.1	-0.903283	0.0135788	negtive
XM_025292527.1	XR_003106628.1	-0.924437	0.00834901	negtive
XM_025292534.1	XR_003106628.1	-0.920325	0.00926918	negtive
XM_025290509.1	XR_003109657.1	-0.903177	0.0136081	negtive
XM_025290510.1	XR_003109657.1	-0.904286	0.0133033	negtive
XM_025290512.1	XR_003109657.1	-0.90574	0.0129087	negtive
XM_025290514.1	XR_003109657.1	-0.904886	0.0131398	negtive
XM_025290515.1	XR_003109657.1	-0.903068	0.0136384	negtive
XM_025283281.1	XR_003109657.1	-0.91521	0.0104792	negtive
XM_006080618.2	XR_003109657.1	-0.911086	0.0115071	negtive
XM_006080619.2	XR_003109657.1	-0.911086	0.0115071	negtive
XM_006080621.2	XR_003109657.1	-0.918614	0.00966609	negtive
XM_006080622.2	XR_003109657.1	-0.918614	0.00966609	negtive
XM_006080623.2	XR_003109657.1	-0.915524	0.010403	negtive
XM_025281958.1	XR_003109657.1	-0.913857	0.0108112	negtive
XM_025281959.1	XR_003109657.1	-0.912641	0.011114	negtive
XM_006072528.2	XR_003109657.1	-0.906297	0.012759	negtive
XM_025286996.1	XR_003109657.1	-0.914175	0.0107328	negtive
XM_025286997.1	XR_003109657.1	-0.916202	0.010239	negtive
XM_006060713.2	XR_003109657.1	-0.927652	0.00766191	negtive
XM_025278952.1	XR_003109657.1	-0.925391	0.00814215	negtive
XM_025269271.1	XR_003109657.1	-0.907917	0.0123284	negtive
XM_025269272.1	XR_003109657.1	-0.906819	0.0126196	negtive
XM_025269273.1	XR_003109657.1	-0.90783	0.0123515	negtive
XM_006068336.2	XR_003109657.1	-0.954979	0.00299477	negtive
XM_025293540.1	XR_003109657.1	-0.946329	0.0042435	negtive
XM_006077630.2	XR_003109657.1	-0.90206	0.0139186	negtive
XM_006047636.2	XR_003109657.1	-0.909013	0.0120414	negtive
XM_025262283.1	XR_003109657.1	-0.904024	0.0133749	negtive
XM_006060779.2	XR_003109657.1	-0.906427	0.0127243	negtive
XM_006060780.2	XR_003109657.1	-0.950825	0.0035678	negtive
XM_006060781.2	XR_003109657.1	-0.944609	0.00451719	negtive
XM_025292510.1	XR_003109657.1	-0.940172	0.00526209	negtive
XM_025292523.1	XR_003109657.1	-0.908992	0.0120469	negtive
XM_025292527.1	XR_003109657.1	-0.935938	0.00602439	negtive
XM_025292534.1	XR_003109657.1	-0.927448	0.00770475	negtive
XM_025283281.1	XR_003110244.1	-0.906612	0.0126748	negtive
XM_006080618.2	XR_003110244.1	-0.904317	0.0132949	negtive
XM_006080619.2	XR_003110244.1	-0.904317	0.0132949	negtive
XM_006080623.2	XR_003110244.1	-0.910138	0.0117499	negtive
XM_025281959.1	XR_003110244.1	-0.904827	0.0131557	negtive
XM_006041134.2	XR_003110244.1	-0.909368	0.011949	negtive
XM_006072528.2	XR_003110244.1	-0.916206	0.0102379	negtive
XM_006055425.2	XR_003110244.1	-0.948612	0.00389326	negtive
XM_025286996.1	XR_003110244.1	-0.912352	0.0111865	negtive
XM_025286997.1	XR_003110244.1	-0.908223	0.0122479	negtive
XM_006043924.2	XR_003110244.1	-0.923092	0.00864473	negtive
XM_006067018.2	XR_003110244.1	-0.936247	0.00596707	negtive
XM_025269271.1	XR_003110244.1	-0.915944	0.0103012	negtive
XM_025269272.1	XR_003110244.1	-0.91676	0.010105	negtive
XM_025269273.1	XR_003110244.1	-0.915784	0.01034	negtive
XM_006077630.2	XR_003110244.1	-0.916684	0.0101232	negtive
XM_025266764.1	XR_003110244.1	-0.915571	0.0103916	negtive
XM_006047636.2	XR_003110244.1	-0.902376	0.0138305	negtive
XM_025273239.1	XR_003110244.1	-0.927885	0.00761335	negtive
XM_006080618.2	XR_003102170.1	-0.909106	0.012017	negtive
XM_006080619.2	XR_003102170.1	-0.909106	0.012017	negtive
XM_006080621.2	XR_003102170.1	-0.909707	0.0118612	negtive
XM_006080622.2	XR_003102170.1	-0.909707	0.0118612	negtive
XM_025281958.1	XR_003102170.1	-0.910678	0.0116113	negtive
XM_025281959.1	XR_003102170.1	-0.909788	0.0118401	negtive
XM_006079312.2	XR_003102170.1	-0.928742	0.00743574	negtive
XM_006079313.2	XR_003102170.1	-0.925562	0.00810529	negtive
XM_006079314.2	XR_003102170.1	-0.928742	0.00743574	negtive
XM_006079315.2	XR_003102170.1	-0.929015	0.00737938	negtive
XM_025262283.1	XR_003102170.1	-0.927294	0.00773709	negtive
XM_025290509.1	XR_329196.2	-0.934196	0.00635275	negtive
XM_025290510.1	XR_329196.2	-0.935017	0.00619705	negtive
XM_025290511.1	XR_329196.2	-0.932711	0.00663937	negtive
XM_025290512.1	XR_329196.2	-0.930997	0.00697794	negtive
XM_025290513.1	XR_329196.2	-0.925489	0.00812096	negtive
XM_025290514.1	XR_329196.2	-0.933946	0.0064006	negtive
XM_025290515.1	XR_329196.2	-0.929348	0.00731124	negtive
XM_025283281.1	XR_329196.2	-0.915181	0.0104863	negtive
XM_006080623.2	XR_329196.2	-0.917434	0.0099443	negtive
XM_006041134.2	XR_329196.2	-0.909373	0.0119478	negtive
XM_006072528.2	XR_329196.2	-0.923254	0.00860895	negtive
XM_025286996.1	XR_329196.2	-0.916836	0.0100868	negtive
XM_025286997.1	XR_329196.2	-0.917774	0.00986367	negtive
XM_006043924.2	XR_329196.2	-0.932785	0.00662485	negtive
XM_006060713.2	XR_329196.2	-0.930828	0.0070117	negtive
XM_025278952.1	XR_329196.2	-0.931232	0.00693103	negtive
XM_006067018.2	XR_329196.2	-0.918754	0.00963312	negtive
XM_006041124.2	XR_329196.2	-0.959776	0.00239441	negtive
XM_025269271.1	XR_329196.2	-0.926004	0.00801049	negtive
XM_025269272.1	XR_329196.2	-0.926706	0.00786112	negtive
XM_025269273.1	XR_329196.2	-0.925917	0.00802918	negtive
XM_006068336.2	XR_329196.2	-0.931303	0.00691672	negtive
XM_025293540.1	XR_329196.2	-0.922243	0.00883426	negtive
XM_006077630.2	XR_329196.2	-0.935246	0.00615387	negtive
XM_025266764.1	XR_329196.2	-0.938962	0.00547472	negtive
XM_006047636.2	XR_329196.2	-0.919889	0.00936958	negtive
XM_025273239.1	XR_329196.2	-0.919097	0.00955317	negtive
XM_006060779.2	XR_329196.2	-0.935428	0.00611972	negtive
XM_006060780.2	XR_329196.2	-0.95617	0.00283956	negtive
XM_006060781.2	XR_329196.2	-0.954535	0.00305357	negtive
XM_025292510.1	XR_329196.2	-0.950596	0.00360078	negtive
XM_025292523.1	XR_329196.2	-0.935486	0.00610878	negtive
XM_025292527.1	XR_329196.2	-0.950019	0.00368478	negtive
XM_025292534.1	XR_329196.2	-0.937381	0.00575886	negtive
XM_025290509.1	XR_003104615.1	-0.915799	0.0103361	negtive
XM_025290510.1	XR_003104615.1	-0.915605	0.0103831	negtive
XM_025290511.1	XR_003104615.1	-0.916957	0.0100578	negtive
XM_025290512.1	XR_003104615.1	-0.910815	0.0115764	negtive
XM_025290513.1	XR_003104615.1	-0.909342	0.0119558	negtive
XM_025290514.1	XR_003104615.1	-0.91244	0.0111645	negtive
XM_025290515.1	XR_003104615.1	-0.910833	0.0115717	negtive
XM_006043924.2	XR_003104615.1	-0.916099	0.0102639	negtive
XM_006067018.2	XR_003104615.1	-0.932152	0.00674888	negtive
XM_006041124.2	XR_003104615.1	-0.949891	0.0037035	negtive
XM_006077630.2	XR_003104615.1	-0.913061	0.0110089	negtive
XM_025266764.1	XR_003104615.1	-0.928629	0.0074589	negtive
XM_025273239.1	XR_003104615.1	-0.91105	0.0115163	negtive
XM_006060779.2	XR_003104615.1	-0.901225	0.0141528	negtive
XM_025290509.1	XR_003102656.1	-0.926114	0.00798713	negtive
XM_025290510.1	XR_003102656.1	-0.926144	0.00798063	negtive
XM_025290511.1	XR_003102656.1	-0.918498	0.00969314	negtive
XM_025290512.1	XR_003102656.1	-0.92838	0.00751044	negtive
XM_025290513.1	XR_003102656.1	-0.91812	0.00978213	negtive
XM_025290514.1	XR_003102656.1	-0.912418	0.01117	negtive
XM_025290515.1	XR_003102656.1	-0.928336	0.0075196	negtive
XM_025283281.1	XR_003102656.1	-0.93581	0.00604828	negtive
XM_006080618.2	XR_003102656.1	-0.930396	0.0070985	negtive
XM_006080619.2	XR_003102656.1	-0.930396	0.0070985	negtive
XM_006080621.2	XR_003102656.1	-0.923965	0.00845215	negtive
XM_006080622.2	XR_003102656.1	-0.923965	0.00845215	negtive
XM_006080623.2	XR_003102656.1	-0.941478	0.00503708	negtive
XM_025281958.1	XR_003102656.1	-0.925044	0.00821697	negtive
XM_025281959.1	XR_003102656.1	-0.931172	0.00694299	negtive
XM_025281960.1	XR_003102656.1	-0.908137	0.0122707	negtive
XM_006041134.2	XR_003102656.1	-0.938997	0.00546862	negtive
XM_006072528.2	XR_003102656.1	-0.949245	0.00379868	negtive
XM_006055425.2	XR_003102656.1	-0.972065	0.00115963	negtive
XM_025286996.1	XR_003102656.1	-0.943245	0.00474025	negtive
XM_025286997.1	XR_003102656.1	-0.940634	0.00518191	negtive
XM_006043924.2	XR_003102656.1	-0.957198	0.00270876	negtive
XM_006060713.2	XR_003102656.1	-0.921902	0.00891069	negtive
XM_025278952.1	XR_003102656.1	-0.92498	0.00823098	negtive
XM_006067018.2	XR_003102656.1	-0.972109	0.00115599	negtive
XM_006041124.2	XR_003102656.1	-0.936298	0.00595769	negtive
XM_025269271.1	XR_003102656.1	-0.948941	0.00384399	negtive
XM_025269272.1	XR_003102656.1	-0.949062	0.00382589	negtive
XM_025269273.1	XR_003102656.1	-0.948995	0.00383589	negtive
XM_006079312.2	XR_003102656.1	-0.904569	0.013226	negtive
XM_006079314.2	XR_003102656.1	-0.904569	0.013226	negtive
XM_006079315.2	XR_003102656.1	-0.906542	0.0126935	negtive
XM_006077630.2	XR_003102656.1	-0.951768	0.00343342	negtive
XM_025266764.1	XR_003102656.1	-0.951909	0.00341346	negtive
XM_006047636.2	XR_003102656.1	-0.931561	0.00686551	negtive
XM_025273239.1	XR_003102656.1	-0.955108	0.00297773	negtive
XM_025262283.1	XR_003102656.1	-0.917687	0.00988435	negtive
XM_025292510.1	XR_003102656.1	-0.900815	0.0142685	negtive
XM_025290509.1	XR_003110722.1	-0.924652	0.00830219	negtive
XM_025290510.1	XR_003110722.1	-0.924133	0.0084154	negtive
XM_025290511.1	XR_003110722.1	-0.916721	0.0101142	negtive
XM_025290512.1	XR_003110722.1	-0.931394	0.00689875	negtive
XM_025290513.1	XR_003110722.1	-0.922418	0.00879506	negtive
XM_025290514.1	XR_003110722.1	-0.914724	0.010598	negtive
XM_025290515.1	XR_003110722.1	-0.930777	0.00702188	negtive
XM_025283281.1	XR_003110722.1	-0.956648	0.00277836	negtive
XM_006080618.2	XR_003110722.1	-0.964139	0.00190599	negtive
XM_006080619.2	XR_003110722.1	-0.964139	0.00190599	negtive
XM_006080621.2	XR_003110722.1	-0.959306	0.00245028	negtive
XM_006080622.2	XR_003110722.1	-0.959306	0.00245028	negtive
XM_006080623.2	XR_003110722.1	-0.952937	0.00327023	negtive
XM_025281958.1	XR_003110722.1	-0.962796	0.00205046	negtive
XM_025281959.1	XR_003110722.1	-0.96394	0.00192701	negtive
XM_025281960.1	XR_003110722.1	-0.919138	0.00954355	negtive
XM_006041134.2	XR_003110722.1	-0.950153	0.00366519	negtive
XM_006072528.2	XR_003110722.1	-0.947196	0.0041087	negtive
XM_006055425.2	XR_003110722.1	-0.958251	0.0025781	negtive
XM_025286996.1	XR_003110722.1	-0.950848	0.00356458	negtive
XM_025286997.1	XR_003110722.1	-0.946791	0.00417151	negtive
XM_006043924.2	XR_003110722.1	-0.935704	0.0060681	negtive
XM_006060713.2	XR_003110722.1	-0.934468	0.00630097	negtive
XM_025278952.1	XR_003110722.1	-0.934816	0.00623501	negtive
XM_025269271.1	XR_003110722.1	-0.944989	0.00445605	negtive
XM_025269272.1	XR_003110722.1	-0.944436	0.00454534	negtive
XM_025269273.1	XR_003110722.1	-0.944959	0.00446083	negtive
XM_006079312.2	XR_003110722.1	-0.963011	0.00202695	negtive
XM_006079313.2	XR_003110722.1	-0.957069	0.00272507	negtive
XM_006079314.2	XR_003110722.1	-0.963011	0.00202695	negtive
XM_006079315.2	XR_003110722.1	-0.962308	0.00210429	negtive
XM_006077630.2	XR_003110722.1	-0.936764	0.00587172	negtive
XM_025266764.1	XR_003110722.1	-0.933093	0.00656515	negtive
XM_006047636.2	XR_003110722.1	-0.937001	0.00582836	negtive
XM_025273239.1	XR_003110722.1	-0.950142	0.00366682	negtive
XM_025262283.1	XR_003110722.1	-0.954807	0.00301746	negtive
XM_025292510.1	XR_003110722.1	-0.904058	0.0133658	negtive
XM_025290509.1	XR_003103506.1	-0.956722	0.00276889	negtive
XM_025290510.1	XR_003103506.1	-0.957365	0.00268785	negtive
XM_025290511.1	XR_003103506.1	-0.958755	0.0025167	negtive
XM_025290512.1	XR_003103506.1	-0.952002	0.00340042	negtive
XM_025290513.1	XR_003103506.1	-0.95531	0.00295116	negtive
XM_025290514.1	XR_003103506.1	-0.956175	0.00283883	negtive
XM_025290515.1	XR_003103506.1	-0.953694	0.00316674	negtive
XM_025283281.1	XR_003103506.1	-0.921935	0.00890339	negtive
XM_006080618.2	XR_003103506.1	-0.918848	0.00961119	negtive
XM_006080619.2	XR_003103506.1	-0.918848	0.00961119	negtive
XM_006080621.2	XR_003103506.1	-0.916437	0.0101823	negtive
XM_006080622.2	XR_003103506.1	-0.916437	0.0101823	negtive
XM_006080623.2	XR_003103506.1	-0.925359	0.00814898	negtive
XM_025281958.1	XR_003103506.1	-0.917128	0.0100172	negtive
XM_025281959.1	XR_003103506.1	-0.917678	0.00988642	negtive
XM_025281960.1	XR_003103506.1	-0.956221	0.00283289	negtive
XM_006041134.2	XR_003103506.1	-0.943886	0.0046348	negtive
XM_006072528.2	XR_003103506.1	-0.9359	0.00603155	negtive
XM_006055425.2	XR_003103506.1	-0.928911	0.00740094	negtive
XM_025286996.1	XR_003103506.1	-0.916044	0.0102771	negtive
XM_025286997.1	XR_003103506.1	-0.916484	0.0101711	negtive
XM_006043924.2	XR_003103506.1	-0.933167	0.0065508	negtive
XM_006060713.2	XR_003103506.1	-0.939373	0.00540196	negtive
XM_025278952.1	XR_003103506.1	-0.940886	0.00513844	negtive
XM_006067018.2	XR_003103506.1	-0.939278	0.00541884	negtive
XM_006041124.2	XR_003103506.1	-0.975799	0.000871478	negtive
XM_025269271.1	XR_003103506.1	-0.927454	0.00770349	negtive
XM_025269272.1	XR_003103506.1	-0.921891	0.0089132	negtive
XM_025269273.1	XR_003103506.1	-0.929333	0.00731427	negtive
XM_006077630.2	XR_003103506.1	-0.933581	0.00647067	negtive
XM_025266764.1	XR_003103506.1	-0.95114	0.00352265	negtive
XM_025273239.1	XR_003103506.1	-0.923527	0.00854855	negtive
XM_006060779.2	XR_003103506.1	-0.9652	0.00179553	negtive
XM_006060780.2	XR_003103506.1	-0.929832	0.00721258	negtive
XM_006060781.2	XR_003103506.1	-0.940791	0.00515474	negtive
XM_025292510.1	XR_003103506.1	-0.94277	0.00481925	negtive
XM_025292523.1	XR_003103506.1	-0.963549	0.00196881	negtive
XM_025292527.1	XR_003103506.1	-0.94811	0.00396905	negtive
XM_025292534.1	XR_003103506.1	-0.943589	0.00468357	negtive
XM_025290509.1	XR_003105573.1	-0.906917	0.0125934	negtive
XM_025290510.1	XR_003105573.1	-0.908839	0.0120866	negtive
XM_025290511.1	XR_003105573.1	-0.900709	0.0142987	negtive
XM_025290512.1	XR_003105573.1	-0.904153	0.0133398	negtive
XM_025290515.1	XR_003105573.1	-0.904339	0.0132887	negtive
XM_006080623.2	XR_003105573.1	-0.90935	0.0119537	negtive
XM_006072528.2	XR_003105573.1	-0.923535	0.00854686	negtive
XM_006055425.2	XR_003105573.1	-0.933064	0.00657072	negtive
XM_025286996.1	XR_003105573.1	-0.911853	0.0113125	negtive
XM_025286997.1	XR_003105573.1	-0.915612	0.0103816	negtive
XM_006043924.2	XR_003105573.1	-0.932635	0.0066543	negtive
XM_006060713.2	XR_003105573.1	-0.907765	0.0123685	negtive
XM_025278952.1	XR_003105573.1	-0.911237	0.0114687	negtive
XM_006067018.2	XR_003105573.1	-0.969552	0.00137648	negtive
XM_006041124.2	XR_003105573.1	-0.971056	0.00124451	negtive
XM_025269271.1	XR_003105573.1	-0.922044	0.00887885	negtive
XM_025269272.1	XR_003105573.1	-0.918403	0.00971537	negtive
XM_025269273.1	XR_003105573.1	-0.923101	0.00864278	negtive
XM_006077630.2	XR_003105573.1	-0.928223	0.00754305	negtive
XM_025266764.1	XR_003105573.1	-0.927523	0.00768903	negtive
XM_025273239.1	XR_003105573.1	-0.902484	0.0138005	negtive
XM_006060779.2	XR_003105573.1	-0.912611	0.0111215	negtive
XM_025292510.1	XR_003105573.1	-0.913699	0.0108504	negtive
XM_025292523.1	XR_003105573.1	-0.911317	0.0114484	negtive
XM_025292527.1	XR_003105573.1	-0.90273	0.0137321	negtive
XM_025290509.1	XR_003105574.1	-0.906917	0.0125934	negtive
XM_025290510.1	XR_003105574.1	-0.908839	0.0120866	negtive
XM_025290511.1	XR_003105574.1	-0.900709	0.0142987	negtive
XM_025290512.1	XR_003105574.1	-0.904153	0.0133398	negtive
XM_025290515.1	XR_003105574.1	-0.904339	0.0132887	negtive
XM_006080623.2	XR_003105574.1	-0.90935	0.0119537	negtive
XM_006072528.2	XR_003105574.1	-0.923535	0.00854686	negtive
XM_006055425.2	XR_003105574.1	-0.933064	0.00657072	negtive
XM_025286996.1	XR_003105574.1	-0.911853	0.0113125	negtive
XM_025286997.1	XR_003105574.1	-0.915612	0.0103816	negtive
XM_006043924.2	XR_003105574.1	-0.932635	0.0066543	negtive
XM_006060713.2	XR_003105574.1	-0.907765	0.0123685	negtive
XM_025278952.1	XR_003105574.1	-0.911237	0.0114687	negtive
XM_006067018.2	XR_003105574.1	-0.969552	0.00137648	negtive
XM_006041124.2	XR_003105574.1	-0.971056	0.00124451	negtive
XM_025269271.1	XR_003105574.1	-0.922044	0.00887885	negtive
XM_025269272.1	XR_003105574.1	-0.918403	0.00971537	negtive
XM_025269273.1	XR_003105574.1	-0.923101	0.00864278	negtive
XM_006077630.2	XR_003105574.1	-0.928223	0.00754305	negtive
XM_025266764.1	XR_003105574.1	-0.927523	0.00768903	negtive
XM_025273239.1	XR_003105574.1	-0.902484	0.0138005	negtive
XM_006060779.2	XR_003105574.1	-0.912611	0.0111215	negtive
XM_025292510.1	XR_003105574.1	-0.913699	0.0108504	negtive
XM_025292523.1	XR_003105574.1	-0.911317	0.0114484	negtive
XM_025292527.1	XR_003105574.1	-0.90273	0.0137321	negtive
XM_025290509.1	XR_003107719.1	-0.970841	0.00126298	negtive
XM_025290510.1	XR_003107719.1	-0.972053	0.00116065	negtive
XM_025290511.1	XR_003107719.1	-0.96475	0.00184191	negtive
XM_025290512.1	XR_003107719.1	-0.973382	0.00105335	negtive
XM_025290513.1	XR_003107719.1	-0.967004	0.0016151	negtive
XM_025290514.1	XR_003107719.1	-0.966014	0.0017129	negtive
XM_025290515.1	XR_003107719.1	-0.973244	0.00106422	negtive
XM_025283281.1	XR_003107719.1	-0.978737	0.000673347	negtive
XM_006080618.2	XR_003107719.1	-0.993153	7.01705e-05	negtive
XM_006080619.2	XR_003107719.1	-0.993153	7.01705e-05	negtive
XM_006080621.2	XR_003107719.1	-0.995337	3.2562e-05	negtive
XM_006080622.2	XR_003107719.1	-0.995337	3.25619e-05	negtive
XM_006080623.2	XR_003107719.1	-0.986186	0.000284924	negtive
XM_025281958.1	XR_003107719.1	-0.993191	6.9387e-05	negtive
XM_025281959.1	XR_003107719.1	-0.993481	6.36054e-05	negtive
XM_025281960.1	XR_003107719.1	-0.981238	0.000524723	negtive
XM_006041134.2	XR_003107719.1	-0.975735	0.000876035	negtive
XM_006072528.2	XR_003107719.1	-0.984093	0.000377559	negtive
XM_006055425.2	XR_003107719.1	-0.980337	0.000576142	negtive
XM_025286996.1	XR_003107719.1	-0.982261	0.000469239	negtive
XM_025286997.1	XR_003107719.1	-0.984051	0.000379521	negtive
XM_006043924.2	XR_003107719.1	-0.966991	0.00161641	negtive
XM_006060713.2	XR_003107719.1	-0.987004	0.000252239	negtive
XM_025278952.1	XR_003107719.1	-0.987152	0.000246541	negtive
XM_006067018.2	XR_003107719.1	-0.938704	0.00552071	negtive
XM_006041124.2	XR_003107719.1	-0.955097	0.00297921	negtive
XM_025269271.1	XR_003107719.1	-0.978604	0.000681768	negtive
XM_025269272.1	XR_003107719.1	-0.973228	0.00106552	negtive
XM_025269273.1	XR_003107719.1	-0.979842	0.000605423	negtive
XM_006079312.2	XR_003107719.1	-0.928801	0.00742342	negtive
XM_006079313.2	XR_003107719.1	-0.912858	0.0110596	negtive
XM_006079314.2	XR_003107719.1	-0.928801	0.00742342	negtive
XM_006079315.2	XR_003107719.1	-0.928133	0.00756166	negtive
XM_006068336.2	XR_003107719.1	-0.939909	0.00530791	negtive
XM_025293540.1	XR_003107719.1	-0.919814	0.00938687	negtive
XM_006077630.2	XR_003107719.1	-0.970778	0.00126841	negtive
XM_025266764.1	XR_003107719.1	-0.967766	0.00154179	negtive
XM_006047636.2	XR_003107719.1	-0.946995	0.00413986	negtive
XM_025273239.1	XR_003107719.1	-0.958213	0.00258279	negtive
XM_025262283.1	XR_003107719.1	-0.97007	0.00133029	negtive
XM_006060779.2	XR_003107719.1	-0.969921	0.00134355	negtive
XM_006060780.2	XR_003107719.1	-0.95779	0.00263489	negtive
XM_006060781.2	XR_003107719.1	-0.964414	0.00187697	negtive
XM_025292510.1	XR_003107719.1	-0.979575	0.000621496	negtive
XM_025292523.1	XR_003107719.1	-0.970574	0.00128613	negtive
XM_025292527.1	XR_003107719.1	-0.967659	0.001552	negtive
XM_025292534.1	XR_003107719.1	-0.960539	0.00230505	negtive
XM_025290509.1	XR_003106082.1	-0.944433	0.00454582	negtive
XM_025290510.1	XR_003106082.1	-0.94572	0.00433949	negtive
XM_025290511.1	XR_003106082.1	-0.933357	0.00651391	negtive
XM_025290512.1	XR_003106082.1	-0.946944	0.0041477	negtive
XM_025290513.1	XR_003106082.1	-0.930041	0.00717021	negtive
XM_025290514.1	XR_003106082.1	-0.931582	0.00686149	negtive
XM_025290515.1	XR_003106082.1	-0.944873	0.00447468	negtive
XM_025283281.1	XR_003106082.1	-0.960141	0.00235146	negtive
XM_006080618.2	XR_003106082.1	-0.949946	0.00369547	negtive
XM_006080619.2	XR_003106082.1	-0.949946	0.00369547	negtive
XM_006080621.2	XR_003106082.1	-0.951	0.00354265	negtive
XM_006080622.2	XR_003106082.1	-0.951	0.00354265	negtive
XM_006080623.2	XR_003106082.1	-0.973698	0.00102861	negtive
XM_025281958.1	XR_003106082.1	-0.945425	0.00438644	negtive
XM_025281959.1	XR_003106082.1	-0.953056	0.00325395	negtive
XM_025281960.1	XR_003106082.1	-0.917514	0.0099253	negtive
XM_006041134.2	XR_003106082.1	-0.943912	0.00463049	negtive
XM_006072528.2	XR_003106082.1	-0.978935	0.000660946	negtive
XM_006055425.2	XR_003106082.1	-0.982335	0.000465324	negtive
XM_025286996.1	XR_003106082.1	-0.981474	0.000511661	negtive
XM_025286997.1	XR_003106082.1	-0.982805	0.000440944	negtive
XM_006043924.2	XR_003106082.1	-0.989	0.000180835	negtive
XM_006060713.2	XR_003106082.1	-0.959412	0.00243767	negtive
XM_025278952.1	XR_003106082.1	-0.961788	0.00216235	negtive
XM_006067018.2	XR_003106082.1	-0.995003	3.73879e-05	negtive
XM_006041124.2	XR_003106082.1	-0.975497	0.000893263	negtive
XM_025269271.1	XR_003106082.1	-0.984139	0.000375345	negtive
XM_025269272.1	XR_003106082.1	-0.98527	0.00032384	negtive
XM_025269273.1	XR_003106082.1	-0.98361	0.000400731	negtive
XM_006079312.2	XR_003106082.1	-0.924342	0.00836975	negtive
XM_006079313.2	XR_003106082.1	-0.913552	0.0108868	negtive
XM_006079314.2	XR_003106082.1	-0.924342	0.00836975	negtive
XM_006079315.2	XR_003106082.1	-0.92994	0.00719069	negtive
XM_006068336.2	XR_003106082.1	-0.966518	0.00166284	negtive
XM_025293540.1	XR_003106082.1	-0.960751	0.00228049	negtive
XM_006077630.2	XR_003106082.1	-0.986132	0.00028713	negtive
XM_025266764.1	XR_003106082.1	-0.973302	0.00105966	negtive
XM_006047636.2	XR_003106082.1	-0.97905	0.000653756	negtive
XM_025273239.1	XR_003106082.1	-0.970429	0.00129873	negtive
XM_025262283.1	XR_003106082.1	-0.968552	0.00146787	negtive
XM_006060779.2	XR_003106082.1	-0.923647	0.00852209	negtive
XM_006060780.2	XR_003106082.1	-0.923661	0.00851902	negtive
XM_006060781.2	XR_003106082.1	-0.927574	0.00767836	negtive
XM_025292510.1	XR_003106082.1	-0.956963	0.0027384	negtive
XM_025292523.1	XR_003106082.1	-0.923595	0.00853359	negtive
XM_025292527.1	XR_003106082.1	-0.92771	0.00764998	negtive
XM_025292534.1	XR_003106082.1	-0.90685	0.0126112	negtive
XM_025290509.1	XR_003109523.1	-0.977583	0.00074814	negtive
XM_025290510.1	XR_003109523.1	-0.978387	0.00069563	negtive
XM_025290511.1	XR_003109523.1	-0.976904	0.000793961	negtive
XM_025290512.1	XR_003109523.1	-0.975158	0.000918001	negtive
XM_025290513.1	XR_003109523.1	-0.975244	0.00091167	negtive
XM_025290514.1	XR_003109523.1	-0.975179	0.000916505	negtive
XM_025290515.1	XR_003109523.1	-0.976335	0.000833392	negtive
XM_025283281.1	XR_003109523.1	-0.9562	0.00283569	negtive
XM_006080618.2	XR_003109523.1	-0.958546	0.002542	negtive
XM_006080619.2	XR_003109523.1	-0.958546	0.002542	negtive
XM_006080621.2	XR_003109523.1	-0.957201	0.0027084	negtive
XM_006080622.2	XR_003109523.1	-0.957201	0.0027084	negtive
XM_006080623.2	XR_003109523.1	-0.961107	0.00223959	negtive
XM_025281958.1	XR_003109523.1	-0.957133	0.002717	negtive
XM_025281959.1	XR_003109523.1	-0.957838	0.00262895	negtive
XM_025281960.1	XR_003109523.1	-0.980242	0.000581713	negtive
XM_006041134.2	XR_003109523.1	-0.970964	0.00125236	negtive
XM_006072528.2	XR_003109523.1	-0.968164	0.00150413	negtive
XM_006055425.2	XR_003109523.1	-0.96386	0.00193554	negtive
XM_025286996.1	XR_003109523.1	-0.953544	0.00318717	negtive
XM_025286997.1	XR_003109523.1	-0.954284	0.00308715	negtive
XM_006043924.2	XR_003109523.1	-0.961432	0.00220251	negtive
XM_006060713.2	XR_003109523.1	-0.970091	0.0013284	negtive
XM_025278952.1	XR_003109523.1	-0.971333	0.00122094	negtive
XM_006067018.2	XR_003109523.1	-0.958598	0.00253575	negtive
XM_006041124.2	XR_003109523.1	-0.9867	0.000264175	negtive
XM_025269271.1	XR_003109523.1	-0.960569	0.00230157	negtive
XM_025269272.1	XR_003109523.1	-0.955065	0.0029834	negtive
XM_025269273.1	XR_003109523.1	-0.962258	0.00210981	negtive
XM_006077630.2	XR_003109523.1	-0.962532	0.00207949	negtive
XM_025266764.1	XR_003109523.1	-0.973855	0.00101642	negtive
XM_006047636.2	XR_003109523.1	-0.918157	0.0097733	negtive
XM_025273239.1	XR_003109523.1	-0.95208	0.00338943	negtive
XM_006060779.2	XR_003109523.1	-0.981857	0.000490747	negtive
XM_006060780.2	XR_003109523.1	-0.951034	0.00353781	negtive
XM_006060781.2	XR_003109523.1	-0.961458	0.00219963	negtive
XM_025292510.1	XR_003109523.1	-0.969103	0.00141718	negtive
XM_025292523.1	XR_003109523.1	-0.980812	0.000548745	negtive
XM_025292527.1	XR_003109523.1	-0.968026	0.00151716	negtive
XM_025292534.1	XR_003109523.1	-0.961994	0.00213922	negtive
XM_025283281.1	XR_003106624.1	-0.911512	0.0113987	negtive
XM_006080618.2	XR_003106624.1	-0.914852	0.0105666	negtive
XM_006080619.2	XR_003106624.1	-0.914852	0.0105666	negtive
XM_006080621.2	XR_003106624.1	-0.922073	0.00887238	negtive
XM_006080622.2	XR_003106624.1	-0.922073	0.00887238	negtive
XM_006080623.2	XR_003106624.1	-0.910601	0.011631	negtive
XM_025281958.1	XR_003106624.1	-0.918291	0.00974168	negtive
XM_025281959.1	XR_003106624.1	-0.916073	0.01027	negtive
XM_025286996.1	XR_003106624.1	-0.908492	0.0121775	negtive
XM_025286997.1	XR_003106624.1	-0.910054	0.0117716	negtive
XM_006060713.2	XR_003106624.1	-0.919375	0.00948846	negtive
XM_025278952.1	XR_003106624.1	-0.916714	0.010116	negtive
XM_006079312.2	XR_003106624.1	-0.900621	0.0143236	negtive
XM_006079314.2	XR_003106624.1	-0.900621	0.0143236	negtive
XM_006068336.2	XR_003106624.1	-0.942843	0.00480697	negtive
XM_025293540.1	XR_003106624.1	-0.933405	0.00650468	negtive
XM_025262283.1	XR_003106624.1	-0.911567	0.0113848	negtive
XM_006060780.2	XR_003106624.1	-0.928632	0.00745826	negtive
XM_006060781.2	XR_003106624.1	-0.924668	0.00829863	negtive
XM_025292510.1	XR_003106624.1	-0.924799	0.00827011	negtive
XM_025292527.1	XR_003106624.1	-0.917091	0.0100259	negtive
XM_025292534.1	XR_003106624.1	-0.908227	0.0122469	negtive
XM_025290509.1	XR_003109321.1	-0.983084	0.000426783	negtive
XM_025290510.1	XR_003109321.1	-0.9829	0.000436136	negtive
XM_025290511.1	XR_003109321.1	-0.984758	0.000346728	negtive
XM_025290512.1	XR_003109321.1	-0.98039	0.000573036	negtive
XM_025290513.1	XR_003109321.1	-0.982843	0.000439009	negtive
XM_025290514.1	XR_003109321.1	-0.982043	0.000480775	negtive
XM_025290515.1	XR_003109321.1	-0.981489	0.000510815	negtive
XM_025283281.1	XR_003109321.1	-0.959654	0.00240884	negtive
XM_006080618.2	XR_003109321.1	-0.951503	0.00347089	negtive
XM_006080619.2	XR_003109321.1	-0.951503	0.00347089	negtive
XM_006080621.2	XR_003109321.1	-0.946932	0.00414963	negtive
XM_006080622.2	XR_003109321.1	-0.946932	0.00414963	negtive
XM_006080623.2	XR_003109321.1	-0.955726	0.00289688	negtive
XM_025281958.1	XR_003109321.1	-0.950079	0.00367602	negtive
XM_025281959.1	XR_003109321.1	-0.950076	0.00367647	negtive
XM_025281960.1	XR_003109321.1	-0.972676	0.00110973	negtive
XM_006041134.2	XR_003109321.1	-0.977068	0.000782759	negtive
XM_006072528.2	XR_003109321.1	-0.962434	0.0020903	negtive
XM_006055425.2	XR_003109321.1	-0.952903	0.00327502	negtive
XM_025286996.1	XR_003109321.1	-0.946433	0.00422722	negtive
XM_025286997.1	XR_003109321.1	-0.944144	0.00459273	negtive
XM_006043924.2	XR_003109321.1	-0.960201	0.00234446	negtive
XM_006060713.2	XR_003109321.1	-0.964586	0.00185905	negtive
XM_025278952.1	XR_003109321.1	-0.9655	0.00176488	negtive
XM_006067018.2	XR_003109321.1	-0.949751	0.00372407	negtive
XM_006041124.2	XR_003109321.1	-0.977306	0.000766705	negtive
XM_025269271.1	XR_003109321.1	-0.955826	0.00288386	negtive
XM_025269272.1	XR_003109321.1	-0.952691	0.00330425	negtive
XM_025269273.1	XR_003109321.1	-0.957034	0.00272944	negtive
XM_006077630.2	XR_003109321.1	-0.961254	0.0022228	negtive
XM_025266764.1	XR_003109321.1	-0.97851	0.000687742	negtive
XM_006047636.2	XR_003109321.1	-0.923925	0.00846103	negtive
XM_025273239.1	XR_003109321.1	-0.962823	0.00204745	negtive
XM_006060779.2	XR_003109321.1	-0.974336	0.000979477	negtive
XM_006060780.2	XR_003109321.1	-0.935479	0.00611022	negtive
XM_006060781.2	XR_003109321.1	-0.951243	0.00350794	negtive
XM_025292510.1	XR_003109321.1	-0.960553	0.0023034	negtive
XM_025292523.1	XR_003109321.1	-0.972798	0.00109989	negtive
XM_025292527.1	XR_003109321.1	-0.958401	0.00255972	negtive
XM_025292534.1	XR_003109321.1	-0.945223	0.00441867	negtive
XM_006067018.2	XR_003108549.1	-0.912368	0.0111827	negtive
XM_006041124.2	XR_003108549.1	-0.919243	0.00951925	negtive
XM_025290509.1	XR_003107724.1	-0.911659	0.0113616	negtive
XM_025290510.1	XR_003107724.1	-0.912792	0.0110763	negtive
XM_025290511.1	XR_003107724.1	-0.905024	0.0131023	negtive
XM_025290512.1	XR_003107724.1	-0.916419	0.0101867	negtive
XM_025290513.1	XR_003107724.1	-0.908312	0.0122247	negtive
XM_025290514.1	XR_003107724.1	-0.911087	0.0115067	negtive
XM_025290515.1	XR_003107724.1	-0.914537	0.0106438	negtive
XM_025283281.1	XR_003107724.1	-0.933696	0.00644857	negtive
XM_006080618.2	XR_003107724.1	-0.945095	0.00443904	negtive
XM_006080619.2	XR_003107724.1	-0.945095	0.00443904	negtive
XM_006080621.2	XR_003107724.1	-0.951542	0.00346544	negtive
XM_006080622.2	XR_003107724.1	-0.951542	0.00346544	negtive
XM_006080623.2	XR_003107724.1	-0.935582	0.00609091	negtive
XM_025281958.1	XR_003107724.1	-0.948109	0.00396919	negtive
XM_025281959.1	XR_003107724.1	-0.946015	0.00429289	negtive
XM_025281960.1	XR_003107724.1	-0.915083	0.0105101	negtive
XM_006041134.2	XR_003107724.1	-0.913708	0.0108483	negtive
XM_006072528.2	XR_003107724.1	-0.923964	0.00845235	negtive
XM_025286996.1	XR_003107724.1	-0.932686	0.00664428	negtive
XM_025286997.1	XR_003107724.1	-0.934615	0.00627307	negtive
XM_006043924.2	XR_003107724.1	-0.900786	0.0142767	negtive
XM_006060713.2	XR_003107724.1	-0.941477	0.00503717	negtive
XM_025278952.1	XR_003107724.1	-0.939321	0.00541115	negtive
XM_025269271.1	XR_003107724.1	-0.922037	0.00888044	negtive
XM_025269272.1	XR_003107724.1	-0.918613	0.00966622	negtive
XM_025269273.1	XR_003107724.1	-0.92249	0.00877877	negtive
XM_006079312.2	XR_003107724.1	-0.91449	0.0106552	negtive
XM_006079313.2	XR_003107724.1	-0.903122	0.0136234	negtive
XM_006079314.2	XR_003107724.1	-0.91449	0.0106552	negtive
XM_006079315.2	XR_003107724.1	-0.913727	0.0108434	negtive
XM_006068336.2	XR_003107724.1	-0.944744	0.00449546	negtive
XM_025293540.1	XR_003107724.1	-0.931508	0.00687613	negtive
XM_006077630.2	XR_003107724.1	-0.909941	0.0118006	negtive
XM_006047636.2	XR_003107724.1	-0.91222	0.0112199	negtive
XM_025262283.1	XR_003107724.1	-0.939321	0.00541122	negtive
XM_006060779.2	XR_003107724.1	-0.911759	0.0113361	negtive
XM_006060780.2	XR_003107724.1	-0.937373	0.00576048	negtive
XM_006060781.2	XR_003107724.1	-0.936132	0.00598835	negtive
XM_025292510.1	XR_003107724.1	-0.941232	0.00507902	negtive
XM_025292523.1	XR_003107724.1	-0.914305	0.0107008	negtive
XM_025292527.1	XR_003107724.1	-0.931593	0.00685918	negtive
XM_025292534.1	XR_003107724.1	-0.924395	0.00835815	negtive
XM_025290509.1	XR_003107725.1	-0.911659	0.0113616	negtive
XM_025290510.1	XR_003107725.1	-0.912792	0.0110763	negtive
XM_025290511.1	XR_003107725.1	-0.905024	0.0131023	negtive
XM_025290512.1	XR_003107725.1	-0.916419	0.0101867	negtive
XM_025290513.1	XR_003107725.1	-0.908312	0.0122247	negtive
XM_025290514.1	XR_003107725.1	-0.911087	0.0115067	negtive
XM_025290515.1	XR_003107725.1	-0.914537	0.0106438	negtive
XM_025283281.1	XR_003107725.1	-0.933696	0.00644857	negtive
XM_006080618.2	XR_003107725.1	-0.945095	0.00443904	negtive
XM_006080619.2	XR_003107725.1	-0.945095	0.00443904	negtive
XM_006080621.2	XR_003107725.1	-0.951542	0.00346544	negtive
XM_006080622.2	XR_003107725.1	-0.951542	0.00346544	negtive
XM_006080623.2	XR_003107725.1	-0.935582	0.00609091	negtive
XM_025281958.1	XR_003107725.1	-0.948109	0.00396919	negtive
XM_025281959.1	XR_003107725.1	-0.946015	0.00429289	negtive
XM_025281960.1	XR_003107725.1	-0.915083	0.0105101	negtive
XM_006041134.2	XR_003107725.1	-0.913708	0.0108483	negtive
XM_006072528.2	XR_003107725.1	-0.923964	0.00845235	negtive
XM_025286996.1	XR_003107725.1	-0.932686	0.00664428	negtive
XM_025286997.1	XR_003107725.1	-0.934615	0.00627307	negtive
XM_006043924.2	XR_003107725.1	-0.900786	0.0142767	negtive
XM_006060713.2	XR_003107725.1	-0.941477	0.00503717	negtive
XM_025278952.1	XR_003107725.1	-0.939321	0.00541115	negtive
XM_025269271.1	XR_003107725.1	-0.922037	0.00888044	negtive
XM_025269272.1	XR_003107725.1	-0.918613	0.00966622	negtive
XM_025269273.1	XR_003107725.1	-0.92249	0.00877877	negtive
XM_006079312.2	XR_003107725.1	-0.91449	0.0106552	negtive
XM_006079313.2	XR_003107725.1	-0.903122	0.0136234	negtive
XM_006079314.2	XR_003107725.1	-0.91449	0.0106552	negtive
XM_006079315.2	XR_003107725.1	-0.913727	0.0108434	negtive
XM_006068336.2	XR_003107725.1	-0.944744	0.00449546	negtive
XM_025293540.1	XR_003107725.1	-0.931508	0.00687613	negtive
XM_006077630.2	XR_003107725.1	-0.909941	0.0118006	negtive
XM_006047636.2	XR_003107725.1	-0.91222	0.0112199	negtive
XM_025262283.1	XR_003107725.1	-0.939321	0.00541122	negtive
XM_006060779.2	XR_003107725.1	-0.911759	0.0113361	negtive
XM_006060780.2	XR_003107725.1	-0.937373	0.00576048	negtive
XM_006060781.2	XR_003107725.1	-0.936132	0.00598835	negtive
XM_025292510.1	XR_003107725.1	-0.941232	0.00507902	negtive
XM_025292523.1	XR_003107725.1	-0.914305	0.0107008	negtive
XM_025292527.1	XR_003107725.1	-0.931593	0.00685918	negtive
XM_025292534.1	XR_003107725.1	-0.924395	0.00835815	negtive
XM_006054332.2	XR_003106879.1	-0.912789	0.011077	negtive
XM_025266989.1	XR_003106879.1	-0.933127	0.00655838	negtive
XM_006061215.2	XR_003106879.1	-0.915249	0.0104697	negtive
XM_025282314.1	XR_003106879.1	-0.911814	0.0113223	negtive
XM_025282317.1	XR_003106879.1	-0.91172	0.0113461	negtive
XM_025282318.1	XR_003106879.1	-0.911208	0.011476	negtive
XM_025282319.1	XR_003106879.1	-0.908171	0.0122616	negtive
XM_025282320.1	XR_003106879.1	-0.915088	0.010509	negtive
XM_006067732.2	XR_003106879.1	-0.907519	0.0124337	negtive
XM_006075091.2	XR_003106879.1	-0.900759	0.0142844	negtive
XM_006075092.2	XR_003106879.1	-0.901778	0.0139975	negtive
XM_006075093.2	XR_003106879.1	-0.903922	0.0134032	negtive
XM_006075094.2	XR_003106879.1	-0.902001	0.0139351	negtive
XM_006075095.2	XR_003106879.1	-0.904252	0.0133126	negtive
XM_006075096.2	XR_003106879.1	-0.902555	0.0137806	negtive
XM_006068695.2	XR_003106879.1	-0.92936	0.00730883	negtive
XM_006068696.2	XR_003106879.1	-0.929171	0.00734748	negtive
XM_006068697.2	XR_003106879.1	-0.928147	0.00755873	negtive
XM_006068698.2	XR_003106879.1	-0.927689	0.00765428	negtive
XM_025269076.1	XR_003106879.1	-0.929085	0.00736507	negtive
XM_025289451.1	XR_003106879.1	-0.945537	0.00436855	negtive
XM_025285598.1	XR_003106879.1	-0.928358	0.00751511	negtive
XM_006069688.2	XR_003106879.1	-0.903227	0.0135943	negtive
XM_006069689.2	XR_003106879.1	-0.901985	0.0139397	negtive
XM_006049493.2	XR_003103252.1	-0.924841	0.00826111	negtive
XM_006061215.2	XR_003103252.1	-0.918821	0.00961757	negtive
XM_025282314.1	XR_003103252.1	-0.919923	0.00936184	negtive
XM_025282317.1	XR_003103252.1	-0.919566	0.00944436	negtive
XM_025282318.1	XR_003103252.1	-0.920848	0.00914968	negtive
XM_025282319.1	XR_003103252.1	-0.920433	0.00924442	negtive
XM_025282320.1	XR_003103252.1	-0.918885	0.00960261	negtive
XM_025281784.1	XR_003103252.1	-0.903257	0.0135861	negtive
XM_025281785.1	XR_003103252.1	-0.902653	0.0137533	negtive
XM_025281786.1	XR_003103252.1	-0.903257	0.0135861	negtive
XM_025281787.1	XR_003103252.1	-0.903279	0.0135801	negtive
XM_025281788.1	XR_003103252.1	-0.903486	0.0135228	negtive
XM_025281789.1	XR_003103252.1	-0.901415	0.0140995	negtive
XM_006068697.2	XR_003103252.1	-0.900003	0.0144991	negtive
XM_006068698.2	XR_003103252.1	-0.901491	0.014078	negtive
XM_025269076.1	XR_003103252.1	-0.900533	0.0143484	negtive
XM_025289451.1	XR_003103252.1	-0.932561	0.00666867	negtive
XM_006055671.2	XR_003106628.1	-0.936719	0.00587999	negtive
XM_006055672.2	XR_003106628.1	-0.934844	0.00622967	negtive
XM_025294745.1	XR_003106628.1	-0.931389	0.0068998	negtive
XM_006061927.2	XR_003106628.1	-0.919607	0.0094347	negtive
XM_006061928.2	XR_003106628.1	-0.917483	0.00993255	negtive
XM_025272314.1	XR_003106628.1	-0.931677	0.00684263	negtive
XM_006075091.2	XR_003106628.1	-0.913694	0.0108517	negtive
XM_006075092.2	XR_003106628.1	-0.91408	0.0107563	negtive
XM_006075093.2	XR_003106628.1	-0.912494	0.0111508	negtive
XM_006075094.2	XR_003106628.1	-0.914499	0.010653	negtive
XM_006075095.2	XR_003106628.1	-0.911316	0.0114486	negtive
XM_006075096.2	XR_003106628.1	-0.913395	0.0109259	negtive
XM_006071612.2	XR_003106628.1	-0.939393	0.00539842	negtive
XM_025290949.1	XR_003106628.1	-0.942321	0.00489433	negtive
XM_025290950.1	XR_003106628.1	-0.945879	0.00431429	negtive
XM_025290951.1	XR_003106628.1	-0.946605	0.0042004	negtive
XM_025290952.1	XR_003106628.1	-0.949318	0.00378787	negtive
XM_006060357.2	XR_003106628.1	-0.924026	0.00843871	negtive
XM_006060358.2	XR_003106628.1	-0.924026	0.00843872	negtive
XM_006074379.2	XR_003106628.1	-0.905003	0.0131079	negtive
XM_006074380.2	XR_003106628.1	-0.905012	0.0131055	negtive
XM_006074382.2	XR_003106628.1	-0.904406	0.0132706	negtive
XM_006069688.2	XR_003106628.1	-0.90226	0.0138628	negtive
XM_006069689.2	XR_003106628.1	-0.901824	0.0139846	negtive
XM_006055671.2	XR_003109657.1	-0.91807	0.00979392	negtive
XM_006055672.2	XR_003109657.1	-0.91852	0.00968807	negtive
XM_025294745.1	XR_003109657.1	-0.923872	0.00847259	negtive
XM_006061927.2	XR_003109657.1	-0.930526	0.00707226	negtive
XM_006061928.2	XR_003109657.1	-0.917485	0.00993215	negtive
XM_025272314.1	XR_003109657.1	-0.922432	0.00879193	negtive
XM_006075091.2	XR_003109657.1	-0.928284	0.00753031	negtive
XM_006075092.2	XR_003109657.1	-0.92813	0.00756243	negtive
XM_006075093.2	XR_003109657.1	-0.927148	0.00776785	negtive
XM_006075094.2	XR_003109657.1	-0.928439	0.00749834	negtive
XM_006075095.2	XR_003109657.1	-0.926407	0.00792469	negtive
XM_006075096.2	XR_003109657.1	-0.927353	0.00772459	negtive
XM_006071612.2	XR_003109657.1	-0.911243	0.0114672	negtive
XM_025290949.1	XR_003109657.1	-0.924541	0.00832635	negtive
XM_025290950.1	XR_003109657.1	-0.942388	0.00488315	negtive
XM_025290951.1	XR_003109657.1	-0.94133	0.00506231	negtive
XM_025290952.1	XR_003109657.1	-0.921978	0.00889364	negtive
XM_006060357.2	XR_003109657.1	-0.927255	0.00774526	negtive
XM_006060358.2	XR_003109657.1	-0.927255	0.00774526	negtive
XM_025285598.1	XR_003109657.1	-0.907569	0.0124205	negtive
XM_006074379.2	XR_003109657.1	-0.923376	0.00858194	negtive
XM_006074380.2	XR_003109657.1	-0.923404	0.00857571	negtive
XM_006074382.2	XR_003109657.1	-0.922929	0.0086809	negtive
XM_006069688.2	XR_003109657.1	-0.917211	0.00999733	negtive
XM_006069689.2	XR_003109657.1	-0.916654	0.0101304	negtive
XM_006054332.2	XR_003110244.1	-0.937751	0.00569174	negtive
XM_025266989.1	XR_003110244.1	-0.901868	0.0139722	negtive
XM_006061215.2	XR_003110244.1	-0.948157	0.00396188	negtive
XM_025282314.1	XR_003110244.1	-0.94731	0.00409129	negtive
XM_025282317.1	XR_003110244.1	-0.94699	0.0041406	negtive
XM_025282318.1	XR_003110244.1	-0.948869	0.00385467	negtive
XM_025282319.1	XR_003110244.1	-0.947977	0.00398923	negtive
XM_025282320.1	XR_003110244.1	-0.94818	0.0039584	negtive
XM_006067732.2	XR_003110244.1	-0.927461	0.00770202	negtive
XM_006067734.2	XR_003110244.1	-0.947384	0.00407981	negtive
XM_025281784.1	XR_003110244.1	-0.935938	0.00602448	negtive
XM_025281785.1	XR_003110244.1	-0.937404	0.00575476	negtive
XM_025281786.1	XR_003110244.1	-0.935938	0.00602448	negtive
XM_025281787.1	XR_003110244.1	-0.935358	0.00613277	negtive
XM_025281788.1	XR_003110244.1	-0.937384	0.00575844	negtive
XM_025281789.1	XR_003110244.1	-0.931876	0.00680321	negtive
XM_006068695.2	XR_003110244.1	-0.911594	0.0113779	negtive
XM_006068696.2	XR_003110244.1	-0.911617	0.0113721	negtive
XM_006068697.2	XR_003110244.1	-0.913022	0.0110187	negtive
XM_006068698.2	XR_003110244.1	-0.914511	0.0106501	negtive
XM_025269076.1	XR_003110244.1	-0.91292	0.0110442	negtive
XM_025289451.1	XR_003110244.1	-0.979733	0.000611983	negtive
XM_006060357.2	XR_003110244.1	-0.900058	0.0144835	negtive
XM_006060358.2	XR_003110244.1	-0.900058	0.0144835	negtive
XM_025285598.1	XR_003110244.1	-0.910793	0.011582	negtive
XM_006069688.2	XR_003110244.1	-0.907556	0.0124238	negtive
XM_006069689.2	XR_003110244.1	-0.908105	0.012279	negtive
XM_006055671.2	XR_003102170.1	-0.904528	0.0132372	negtive
XM_006055672.2	XR_003102170.1	-0.911126	0.011497	negtive
XM_025294745.1	XR_003102170.1	-0.909318	0.0119621	negtive
XM_025272314.1	XR_003102170.1	-0.912155	0.0112363	negtive
XM_006071612.2	XR_003102170.1	-0.950296	0.00364437	negtive
XM_025290949.1	XR_003102170.1	-0.95334	0.00321488	negtive
XM_025290950.1	XR_003102170.1	-0.941623	0.00501242	negtive
XM_025290951.1	XR_003102170.1	-0.943608	0.0046804	negtive
XM_025290952.1	XR_003102170.1	-0.962217	0.00211439	negtive
XM_006060357.2	XR_003102170.1	-0.912787	0.0110775	negtive
XM_006060358.2	XR_003102170.1	-0.912787	0.0110775	negtive
XM_006054332.2	XR_329196.2	-0.911687	0.0113545	negtive
XM_006061927.2	XR_329196.2	-0.939071	0.00545539	negtive
XM_006061928.2	XR_329196.2	-0.913767	0.0108335	negtive
XM_025281788.1	XR_329196.2	-0.90032	0.014409	negtive
XM_006075091.2	XR_329196.2	-0.926727	0.00785674	negtive
XM_006075092.2	XR_329196.2	-0.926286	0.0079504	negtive
XM_006075093.2	XR_329196.2	-0.927111	0.00777567	negtive
XM_006075094.2	XR_329196.2	-0.926194	0.00796993	negtive
XM_006075095.2	XR_329196.2	-0.927146	0.0077683	negtive
XM_006075096.2	XR_329196.2	-0.92592	0.00802848	negtive
XM_006068695.2	XR_329196.2	-0.943444	0.00470735	negtive
XM_006068696.2	XR_329196.2	-0.94326	0.0047378	negtive
XM_006068697.2	XR_329196.2	-0.941066	0.00510756	negtive
XM_006068698.2	XR_329196.2	-0.939034	0.00546195	negtive
XM_025269076.1	XR_329196.2	-0.941817	0.00497939	negtive
XM_006060357.2	XR_329196.2	-0.907451	0.0124517	negtive
XM_006060358.2	XR_329196.2	-0.907451	0.0124517	negtive
XM_025285598.1	XR_329196.2	-0.938546	0.00554877	negtive
XM_006074379.2	XR_329196.2	-0.935986	0.00601546	negtive
XM_006074380.2	XR_329196.2	-0.936025	0.00600822	negtive
XM_006074382.2	XR_329196.2	-0.936017	0.00600968	negtive
XM_006069688.2	XR_329196.2	-0.925819	0.00805021	negtive
XM_006069689.2	XR_329196.2	-0.924905	0.00824711	negtive
XM_006054332.2	XR_003104615.1	-0.905862	0.0128759	negtive
XM_006061215.2	XR_003104615.1	-0.908837	0.0120871	negtive
XM_025282314.1	XR_003104615.1	-0.908342	0.0122168	negtive
XM_025282317.1	XR_003104615.1	-0.908097	0.0122811	negtive
XM_025282318.1	XR_003104615.1	-0.907243	0.0125069	negtive
XM_025282319.1	XR_003104615.1	-0.908735	0.0121139	negtive
XM_025282320.1	XR_003104615.1	-0.908885	0.0120746	negtive
XM_025281785.1	XR_003104615.1	-0.900385	0.0143906	negtive
XM_025281788.1	XR_003104615.1	-0.900959	0.0142278	negtive
XM_006068695.2	XR_003104615.1	-0.932733	0.00663499	negtive
XM_006068696.2	XR_003104615.1	-0.932568	0.00666733	negtive
XM_006068697.2	XR_003104615.1	-0.931041	0.00696913	negtive
XM_006068698.2	XR_003104615.1	-0.930189	0.00714033	negtive
XM_025269076.1	XR_003104615.1	-0.932132	0.00675278	negtive
XM_025285598.1	XR_003104615.1	-0.911951	0.0112875	negtive
XM_025289451.1	XR_003106207.1	-0.93697	0.00583403	negtive
XM_006054332.2	XR_003102656.1	-0.96321	0.00200536	negtive
XM_006049493.2	XR_003102656.1	-0.921315	0.0090433	negtive
XM_025266989.1	XR_003102656.1	-0.93216	0.00674722	negtive
XM_006061215.2	XR_003102656.1	-0.9722	0.00114856	negtive
XM_025282314.1	XR_003102656.1	-0.971028	0.00124689	negtive
XM_025282317.1	XR_003102656.1	-0.970795	0.0012669	negtive
XM_025282318.1	XR_003102656.1	-0.971913	0.00117224	negtive
XM_025282319.1	XR_003102656.1	-0.970675	0.00127731	negtive
[truncated: 624,433+ more rows]
