# Supplementary material for: The Expression Profiles of mRNAs and lncRNAs in Buffalo Muscle Stem Cells Driving Myogenic Differentiation
Source: Front Genet. 2021 Jul 7;12:643497. doi: 10.3389/fgene.2021.643497 (PMC8294193; doi:10.3389/fgene.2021.643497)
Supplement: Supplementary file 8 [file Table_8.xlsx]

## Sheet: Sheet 1
Data1	Data2	rho	pvalue	relation
XM_025269363.1	XR_003104118.1	-0.948201	0.00395514	negtive
NM_001290885.1	XR_003104118.1	-0.902676	0.0137469	negtive
XM_006072861.2	XR_003104118.1	-0.90457	0.0132258	negtive
XM_006059280.2	XR_327732.2	-0.920961	0.00912383	negtive
XM_006059281.2	XR_327732.2	-0.920474	0.00923516	negtive
XM_006059282.2	XR_327732.2	-0.919394	0.00948417	negtive
XM_006059283.2	XR_327732.2	-0.92118	0.00907401	negtive
XM_025269363.1	XR_003108475.1	-0.908343	0.0122164	negtive
XM_025269364.1	XR_003111859.1	-0.914399	0.0106778	negtive
XM_006054306.2	XR_003106810.1	-0.921378	0.00902923	negtive
XM_006054307.2	XR_003106810.1	-0.919126	0.00954637	negtive
XM_006054308.1	XR_003106810.1	-0.920563	0.00921476	negtive
XM_025288078.1	XR_003106810.1	-0.921178	0.00907451	negtive
XM_025288084.1	XR_003106810.1	-0.919689	0.00941588	negtive
XM_006067697.2	XR_003106810.1	-0.930735	0.00703028	negtive
XM_006059945.2	XR_003106810.1	-0.916619	0.0101388	negtive
XM_006059946.2	XR_003106810.1	-0.913453	0.0109113	negtive
XM_025264832.1	XR_003106810.1	-0.932864	0.00660948	negtive
XM_025271206.1	XR_003106810.1	-0.96017	0.00234802	negtive
XM_006052430.2	XR_003106810.1	-0.921881	0.0089156	negtive
XM_006063909.2	XR_003106810.1	-0.900237	0.0144326	negtive
XM_025269363.1	XR_003106810.1	-0.936984	0.00583139	negtive
XM_025269364.1	XR_003106810.1	-0.902033	0.0139263	negtive
NM_001290971.1	XR_003106810.1	-0.930527	0.00707208	negtive
XM_006067065.2	XR_003106810.1	-0.93158	0.0068618	negtive
XM_025270438.1	XR_003106810.1	-0.927748	0.00764203	negtive
XM_025270439.1	XR_003106810.1	-0.932522	0.00667635	negtive
XM_025270440.1	XR_003106810.1	-0.927748	0.00764203	negtive
XM_025270441.1	XR_003106810.1	-0.927637	0.00766517	negtive
XM_025270443.1	XR_003106810.1	-0.928682	0.00744804	negtive
XM_025270444.1	XR_003106810.1	-0.932819	0.0066183	negtive
XM_025270445.1	XR_003106810.1	-0.933948	0.0064003	negtive
XM_025270446.1	XR_003106810.1	-0.926896	0.00782098	negtive
XM_025294690.1	XR_003106810.1	-0.946227	0.00425959	negtive
XM_025294691.1	XR_003106810.1	-0.947638	0.00404084	negtive
XM_006078315.2	XR_003106810.1	-0.913415	0.0109208	negtive
XM_006054306.2	XR_003105794.1	-0.920896	0.00913877	negtive
XM_006054307.2	XR_003105794.1	-0.920385	0.00925553	negtive
XM_006054308.1	XR_003105794.1	-0.922803	0.00870911	negtive
XM_025288078.1	XR_003105794.1	-0.920536	0.00922091	negtive
XM_025288084.1	XR_003105794.1	-0.920067	0.00932867	negtive
XM_006067697.2	XR_003105794.1	-0.915038	0.0105212	negtive
XM_006063909.2	XR_003105794.1	-0.932418	0.0066967	negtive
XM_006063606.2	XR_003105794.1	-0.914166	0.0107351	negtive
NM_001290971.1	XR_003105794.1	-0.92816	0.00755607	negtive
XM_006067065.2	XR_003105794.1	-0.94514	0.0044318	negtive
XM_025270438.1	XR_003105794.1	-0.947999	0.00398582	negtive
XM_025270439.1	XR_003105794.1	-0.945096	0.00443899	negtive
XM_025270440.1	XR_003105794.1	-0.947999	0.00398582	negtive
XM_025270441.1	XR_003105794.1	-0.948235	0.00395008	negtive
XM_025270443.1	XR_003105794.1	-0.942268	0.00490332	negtive
XM_025270444.1	XR_003105794.1	-0.93943	0.00539202	negtive
XM_025270445.1	XR_003105794.1	-0.939236	0.0054262	negtive
XM_025270446.1	XR_003105794.1	-0.948358	0.00393142	negtive
XM_006078315.2	XR_003105794.1	-0.939569	0.0053676	negtive
XM_006059280.2	XR_003105794.1	-0.959929	0.00237634	negtive
XM_006059281.2	XR_003105794.1	-0.960305	0.00233228	negtive
XM_006059282.2	XR_003105794.1	-0.959643	0.00241017	negtive
XM_006059283.2	XR_003105794.1	-0.960269	0.00233652	negtive
XM_025269391.1	XR_003102776.1	-0.909506	0.0119133	negtive
XM_025271206.1	XR_003109044.1	-0.966707	0.00164418	negtive
XM_025269363.1	XR_003109044.1	-0.962529	0.0020798	negtive
NM_001290971.1	XR_003109044.1	-0.917164	0.0100085	negtive
XM_025270443.1	XR_003109044.1	-0.903482	0.0135241	negtive
XM_025270444.1	XR_003109044.1	-0.905055	0.0130938	negtive
XM_025270445.1	XR_003109044.1	-0.905305	0.0130261	negtive
XM_025294690.1	XR_003109044.1	-0.932942	0.00659433	negtive
XM_025294691.1	XR_003109044.1	-0.933372	0.00651098	negtive
XM_006063238.2	XR_327733.2	-0.947348	0.00408534	negtive
XM_025294084.1	XR_327733.2	-0.964515	0.00186641	negtive
XM_025264713.1	XR_003104118.1	-0.900335	0.0144048	negtive
XM_006063238.2	XR_327732.2	-0.962849	0.00204465	negtive
XM_025294084.1	XR_327732.2	-0.960208	0.00234361	negtive
XM_006049060.2	XR_327732.2	-0.900162	0.0144538	negtive
XM_025281801.1	XR_003106810.1	-0.932342	0.00671147	negtive
XM_025281802.1	XR_003106810.1	-0.927793	0.00763263	negtive
XM_025281803.1	XR_003106810.1	-0.933422	0.0065014	negtive
XM_025281804.1	XR_003106810.1	-0.936035	0.00600649	negtive
XM_025281805.1	XR_003106810.1	-0.936016	0.00600988	negtive
XM_025281806.1	XR_003106810.1	-0.92323	0.00861419	negtive
XM_025281807.1	XR_003106810.1	-0.933784	0.00643171	negtive
XM_006079758.2	XR_003106810.1	-0.930116	0.007155	negtive
XM_006069734.2	XR_003106810.1	-0.943151	0.0047559	negtive
XM_006069735.2	XR_003106810.1	-0.942836	0.00480822	negtive
XM_006069736.2	XR_003106810.1	-0.942909	0.00479611	negtive
XM_006069737.2	XR_003106810.1	-0.942818	0.00481119	negtive
XM_006069738.2	XR_003106810.1	-0.94281	0.00481254	negtive
XM_025273093.1	XR_003106810.1	-0.942973	0.00478545	negtive
XM_025273095.1	XR_003106810.1	-0.941625	0.00501208	negtive
XM_006052210.2	XR_003106810.1	-0.917081	0.0100283	negtive
XM_006049057.2	XR_003106810.1	-0.912034	0.0112668	negtive
XM_006049058.2	XR_003106810.1	-0.900837	0.0142624	negtive
XM_006049059.2	XR_003106810.1	-0.906063	0.0128219	negtive
XM_006049060.2	XR_003106810.1	-0.90411	0.0133514	negtive
XM_006055723.2	XR_003106810.1	-0.916931	0.010064	negtive
XM_025264713.1	XR_003106810.1	-0.92223	0.00883702	negtive
XM_006054431.2	XR_003106810.1	-0.954185	0.00310038	negtive
XM_025295408.1	XR_003106810.1	-0.900996	0.0142176	negtive
XM_006060947.2	XR_003106810.1	-0.919435	0.00947465	negtive
XM_006060949.2	XR_003106810.1	-0.921875	0.00891683	negtive
XM_025287739.1	XR_003106810.1	-0.92838	0.00751044	negtive
XM_025287740.1	XR_003106810.1	-0.940104	0.00527392	negtive
XM_025281801.1	XR_003105794.1	-0.905738	0.0129092	negtive
XM_025281802.1	XR_003105794.1	-0.903316	0.0135698	negtive
XM_025281803.1	XR_003105794.1	-0.903477	0.0135254	negtive
XM_025281804.1	XR_003105794.1	-0.913364	0.0109335	negtive
XM_025281805.1	XR_003105794.1	-0.91366	0.0108602	negtive
XM_025281806.1	XR_003105794.1	-0.913596	0.0108758	negtive
XM_025281807.1	XR_003105794.1	-0.904136	0.0133443	negtive
XM_006069734.2	XR_003105794.1	-0.908133	0.0122717	negtive
XM_006069735.2	XR_003105794.1	-0.908173	0.0122611	negtive
XM_006069736.2	XR_003105794.1	-0.907306	0.0124902	negtive
XM_006069737.2	XR_003105794.1	-0.907703	0.012385	negtive
XM_006069738.2	XR_003105794.1	-0.907655	0.0123976	negtive
XM_025273093.1	XR_003105794.1	-0.908478	0.012181	negtive
XM_025273095.1	XR_003105794.1	-0.907034	0.0125622	negtive
XM_006050527.2	XR_003105794.1	-0.97246	0.00112725	negtive
XM_006063238.2	XR_003105794.1	-0.944229	0.00457882	negtive
XM_025294084.1	XR_003105794.1	-0.973414	0.0010508	negtive
NM_001290850.1	XR_003105794.1	-0.935127	0.00617631	negtive
XM_006052210.2	XR_003105794.1	-0.901659	0.0140309	negtive
XM_006049057.2	XR_003105794.1	-0.962289	0.00210639	negtive
XM_006049058.2	XR_003105794.1	-0.970435	0.00129821	negtive
XM_006049059.2	XR_003105794.1	-0.966874	0.00162785	negtive
XM_006049060.2	XR_003105794.1	-0.96712	0.00160387	negtive
XM_006065037.2	XR_003105794.1	-0.9199	0.00936705	negtive
XM_025287739.1	XR_003105794.1	-0.921852	0.00892203	negtive
XM_025287740.1	XR_003105794.1	-0.933247	0.00653513	negtive
XM_025281801.1	XR_003109044.1	-0.932299	0.00671999	negtive
XM_025281802.1	XR_003109044.1	-0.92887	0.00740927	negtive
XM_025281803.1	XR_003109044.1	-0.93341	0.0065037	negtive
XM_025281804.1	XR_003109044.1	-0.92601	0.00800923	negtive
XM_025281805.1	XR_003109044.1	-0.925739	0.00806721	negtive
XM_025281806.1	XR_003109044.1	-0.923978	0.00844942	negtive
XM_025281807.1	XR_003109044.1	-0.934776	0.00624252	negtive
XM_006079758.2	XR_003109044.1	-0.932446	0.00669114	negtive
XM_006069734.2	XR_003109044.1	-0.938691	0.00552298	negtive
XM_006069735.2	XR_003109044.1	-0.939187	0.00543485	negtive
XM_006069736.2	XR_003109044.1	-0.938481	0.00556046	negtive
XM_006069737.2	XR_003109044.1	-0.939551	0.00537072	negtive
XM_006069738.2	XR_003109044.1	-0.939662	0.00535122	negtive
XM_025273093.1	XR_003109044.1	-0.938809	0.00550196	negtive
XM_025273095.1	XR_003109044.1	-0.940373	0.005227	negtive
XM_006055723.2	XR_003109044.1	-0.925046	0.0082165	negtive
XM_025264713.1	XR_003109044.1	-0.931974	0.00678388	negtive
XM_006054431.2	XR_003109044.1	-0.941039	0.00511208	negtive
XM_025295408.1	XR_003109044.1	-0.912057	0.0112609	negtive
XM_025287739.1	XR_003109044.1	-0.92615	0.00797931	negtive
XM_025287740.1	XR_003109044.1	-0.913418	0.0109202	negtive
XM_006069004.2	XR_003110434.1	-0.906469	0.012713	negtive
XM_006074258.2	XR_327733.2	-0.920013	0.00934098	negtive
XM_025282248.1	XR_327733.2	-0.927206	0.0077556	negtive
XM_025282507.1	XR_327733.2	-0.921716	0.00895272	negtive
XM_025266415.1	XR_003104118.1	-0.934288	0.00633515	negtive
XM_025266417.1	XR_003104118.1	-0.939973	0.00529671	negtive
XM_006069004.2	XR_003104118.1	-0.963572	0.00196635	negtive
XM_006047571.2	XR_003104118.1	-0.901217	0.0141551	negtive
XM_025264485.1	XR_003104118.1	-0.936236	0.0059692	negtive
XM_006054060.2	XR_327732.2	-0.947039	0.00413309	negtive
XM_006054061.2	XR_327732.2	-0.947039	0.00413309	negtive
XM_025260758.1	XR_327732.2	-0.942791	0.00481571	negtive
NM_001290912.1	XR_327732.2	-0.962447	0.00208888	negtive
XM_025282248.1	XR_327732.2	-0.959214	0.00246137	negtive
XM_025282507.1	XR_327732.2	-0.961956	0.00214354	negtive
XM_006055955.2	XR_327732.2	-0.910473	0.0116639	negtive
XM_006055956.2	XR_327732.2	-0.957464	0.0026755	negtive
XM_025264485.1	XR_003108475.1	-0.90717	0.0125262	negtive
XM_006078943.2	XR_003106810.1	-0.921275	0.00905248	negtive
XM_006052295.2	XR_003106810.1	-0.932318	0.00671627	negtive
XM_025273658.1	XR_003106810.1	-0.925537	0.00811075	negtive
XM_006052141.2	XR_003106810.1	-0.928257	0.0075359	negtive
XM_025261921.1	XR_003106810.1	-0.925626	0.00809155	negtive
XM_025261922.1	XR_003106810.1	-0.925403	0.00813945	negtive
XM_025261923.1	XR_003106810.1	-0.934638	0.00626864	negtive
XM_025261924.1	XR_003106810.1	-0.925081	0.00820913	negtive
XM_025262287.1	XR_003106810.1	-0.911978	0.0112808	negtive
XM_006078943.2	XR_003105794.1	-0.947409	0.00407599	negtive
XM_006062702.2	XR_003105794.1	-0.954543	0.00305255	negtive
XM_006062703.2	XR_003105794.1	-0.956654	0.00277754	negtive
XM_006054060.2	XR_003105794.1	-0.929345	0.00731192	negtive
XM_006054061.2	XR_003105794.1	-0.929345	0.00731192	negtive
XM_025260758.1	XR_003105794.1	-0.931407	0.00689617	negtive
XM_006074257.2	XR_003105794.1	-0.949502	0.00376069	negtive
XM_006074258.2	XR_003105794.1	-0.96472	0.00184506	negtive
XM_006074259.2	XR_003105794.1	-0.949502	0.00376069	negtive
XM_006074260.2	XR_003105794.1	-0.942708	0.0048295	negtive
XM_006052295.2	XR_003105794.1	-0.929323	0.00731628	negtive
XM_025282248.1	XR_003105794.1	-0.967136	0.00160229	negtive
XM_025282507.1	XR_003105794.1	-0.963318	0.00199371	negtive
XM_006052141.2	XR_003105794.1	-0.940894	0.00513702	negtive
XM_025261921.1	XR_003105794.1	-0.940639	0.00518096	negtive
XM_025261922.1	XR_003105794.1	-0.938946	0.00547767	negtive
XM_025261923.1	XR_003105794.1	-0.937114	0.00580757	negtive
XM_025261924.1	XR_003105794.1	-0.944921	0.004467	negtive
XM_025262287.1	XR_003105794.1	-0.949919	0.00369941	negtive
XM_006065110.2	XR_003102776.1	-0.901743	0.0140074	negtive
XM_006065111.2	XR_003102776.1	-0.901072	0.0141961	negtive
XM_006065112.2	XR_003102776.1	-0.910203	0.0117332	negtive
XM_006080603.2	XR_003102776.1	-0.923762	0.00849684	negtive
XM_025279088.1	XR_003102776.1	-0.921273	0.00905296	negtive
XM_025265687.1	XR_003102776.1	-0.900921	0.0142387	negtive
XM_025265688.1	XR_003102776.1	-0.900921	0.0142387	negtive
XM_025265689.1	XR_003102776.1	-0.900921	0.0142387	negtive
XM_006069004.2	XR_003107431.1	-0.902415	0.0138195	negtive
XM_006069004.2	XR_003109044.1	-0.944581	0.00452176	negtive
XM_006047571.2	XR_003109044.1	-0.903502	0.0135184	negtive
XM_006052295.2	XR_003109044.1	-0.904878	0.013142	negtive
XM_025273658.1	XR_003109044.1	-0.902907	0.013683	negtive
XM_025264485.1	XR_003109044.1	-0.931256	0.00692621	negtive
XM_006070449.2	XR_003109044.1	-0.905951	0.0128518	negtive
XM_025265049.1	XR_327733.2	-0.908619	0.0121442	negtive
XM_025265050.1	XR_327733.2	-0.919121	0.00954761	negtive
XM_025285023.1	XR_003104118.1	-0.920579	0.00921095	negtive
XM_025285024.1	XR_003104118.1	-0.920579	0.00921095	negtive
XM_025285026.1	XR_003104118.1	-0.920579	0.00921096	negtive
XM_025265049.1	XR_327732.2	-0.93514	0.00617384	negtive
XM_025265050.1	XR_327732.2	-0.937783	0.00568609	negtive
XM_006055393.2	XR_327732.2	-0.938909	0.00548412	negtive
XM_025285023.1	XR_003108475.1	-0.922417	0.00879519	negtive
XM_025285024.1	XR_003108475.1	-0.922417	0.00879519	negtive
XM_025285025.1	XR_003108475.1	-0.920952	0.00912595	negtive
XM_025285026.1	XR_003108475.1	-0.922417	0.00879521	negtive
XM_025285027.1	XR_003108475.1	-0.920952	0.00912597	negtive
XM_025285028.1	XR_003108475.1	-0.920952	0.00912596	negtive
XM_025285030.1	XR_003108475.1	-0.920952	0.00912596	negtive
XM_025295021.1	XR_003106810.1	-0.943819	0.00464585	negtive
XM_025295022.1	XR_003106810.1	-0.943799	0.00464913	negtive
XM_025295023.1	XR_003106810.1	-0.944737	0.00449662	negtive
XM_025295024.1	XR_003106810.1	-0.944069	0.00460485	negtive
XM_025295025.1	XR_003106810.1	-0.942426	0.00487672	negtive
XM_025295026.1	XR_003106810.1	-0.945081	0.00444129	negtive
XM_025295027.1	XR_003106810.1	-0.946178	0.00426728	negtive
XM_025295028.1	XR_003106810.1	-0.945845	0.00431971	negtive
XM_025295029.1	XR_003106810.1	-0.945962	0.0043012	negtive
XM_025285029.1	XR_003106810.1	-0.930642	0.00704901	negtive
XM_006048551.2	XR_003106810.1	-0.929857	0.00720757	negtive
XM_006067642.2	XR_003106810.1	-0.931384	0.00690066	negtive
XM_025265049.1	XR_003105794.1	-0.967394	0.00157742	negtive
XM_025265050.1	XR_003105794.1	-0.967338	0.0015828	negtive
XM_006055393.2	XR_003105794.1	-0.915207	0.01048	negtive
XM_025295021.1	XR_003105794.1	-0.922302	0.008821	negtive
XM_025295022.1	XR_003105794.1	-0.922574	0.00876008	negtive
XM_025295023.1	XR_003105794.1	-0.920583	0.00921008	negtive
XM_025295024.1	XR_003105794.1	-0.921379	0.00902881	negtive
XM_025295025.1	XR_003105794.1	-0.919621	0.00943148	negtive
XM_025295026.1	XR_003105794.1	-0.916346	0.0102043	negtive
XM_025295027.1	XR_003105794.1	-0.91748	0.00993342	negtive
XM_025295028.1	XR_003105794.1	-0.919644	0.00942629	negtive
XM_025295029.1	XR_003105794.1	-0.919058	0.00956219	negtive
XM_006048551.2	XR_003105794.1	-0.919185	0.00953278	negtive
XM_025276554.1	XR_003105794.1	-0.921125	0.00908666	negtive
XM_006067642.2	XR_003105794.1	-0.936437	0.00593195	negtive
XM_006045511.2	XR_326226.2	-0.90373	0.0134557	negtive
XM_025284605.1	XR_326226.2	-0.909223	0.0119866	negtive
XM_006042821.2	XR_003109044.1	-0.907815	0.0123555	negtive
XM_025295021.1	XR_003109044.1	-0.906125	0.012805	negtive
XM_025295022.1	XR_003109044.1	-0.906229	0.0127772	negtive
XM_025295023.1	XR_003109044.1	-0.907651	0.0123987	negtive
XM_025295024.1	XR_003109044.1	-0.907323	0.0124855	negtive
XM_025295025.1	XR_003109044.1	-0.910094	0.0117612	negtive
XM_025295026.1	XR_003109044.1	-0.904131	0.0133457	negtive
XM_025295027.1	XR_003109044.1	-0.90527	0.0130355	negtive
XM_025295028.1	XR_003109044.1	-0.905095	0.0130831	negtive
XM_025295029.1	XR_003109044.1	-0.905962	0.012849	negtive
XM_025285023.1	XR_003109044.1	-0.913576	0.010881	negtive
XM_025285024.1	XR_003109044.1	-0.913576	0.010881	negtive
XM_025285026.1	XR_003109044.1	-0.913576	0.010881	negtive
XM_025285029.1	XR_003109044.1	-0.902614	0.0137641	negtive
XM_006048551.2	XR_003109044.1	-0.928836	0.0074162	negtive
XM_006067642.2	XR_003109044.1	-0.905763	0.0129026	negtive
XM_025261982.1	XR_003110434.1	-0.920524	0.00922356	negtive
XM_025261990.1	XR_003110434.1	-0.920524	0.00922356	negtive
XM_025261997.1	XR_003110434.1	-0.920524	0.00922356	negtive
XM_025262008.1	XR_003110434.1	-0.920524	0.00922356	negtive
XM_025272348.1	XR_003110434.1	-0.903051	0.013643	negtive
XM_025261002.1	XR_327733.2	-0.950273	0.00364773	negtive
XM_025261003.1	XR_327733.2	-0.938339	0.00558587	negtive
XM_025261005.1	XR_327733.2	-0.943696	0.00466597	negtive
XM_025261006.1	XR_327733.2	-0.964717	0.00184542	negtive
XM_025261007.1	XR_327733.2	-0.964717	0.00184542	negtive
XM_025261008.1	XR_327733.2	-0.962511	0.00208178	negtive
XM_006049807.2	XR_327733.2	-0.945614	0.00435628	negtive
XM_006049809.2	XR_327733.2	-0.936003	0.00601243	negtive
XM_025288200.1	XR_327733.2	-0.935196	0.00616332	negtive
XM_006049811.2	XR_327733.2	-0.913982	0.0107805	negtive
XM_006049813.2	XR_327733.2	-0.907107	0.0125429	negtive
XM_025288201.1	XR_327733.2	-0.923632	0.00852542	negtive
XM_025261982.1	XR_003104118.1	-0.959419	0.0024368	negtive
XM_025261990.1	XR_003104118.1	-0.959419	0.0024368	negtive
XM_025261997.1	XR_003104118.1	-0.959419	0.0024368	negtive
XM_025262008.1	XR_003104118.1	-0.959419	0.0024368	negtive
XM_006077475.2	XR_003104118.1	-0.950969	0.00354707	negtive
XM_006077476.2	XR_003104118.1	-0.959148	0.00246929	negtive
XM_025272341.1	XR_003104118.1	-0.950898	0.0035573	negtive
XM_025272342.1	XR_003104118.1	-0.950969	0.00354708	negtive
XM_025272344.1	XR_003104118.1	-0.950969	0.00354707	negtive
XM_025272345.1	XR_003104118.1	-0.957844	0.0026282	negtive
XM_025272346.1	XR_003104118.1	-0.952234	0.00336796	negtive
XM_025272347.1	XR_003104118.1	-0.950699	0.00358591	negtive
XM_025272348.1	XR_003104118.1	-0.957589	0.00265995	negtive
XM_025272349.1	XR_003104118.1	-0.951228	0.00351	negtive
XM_006044658.2	XR_003104118.1	-0.908113	0.012277	negtive
XM_006044039.2	XR_003104118.1	-0.901882	0.0139685	negtive
XM_006051352.2	XR_003104118.1	-0.920171	0.00930473	negtive
XM_006079585.2	XR_003104118.1	-0.923281	0.00860299	negtive
XM_006079586.2	XR_003104118.1	-0.923539	0.00854602	negtive
XM_025273243.1	XR_003104118.1	-0.900366	0.0143958	negtive
XM_025273244.1	XR_003104118.1	-0.90026	0.0144261	negtive
XM_025273246.1	XR_003104118.1	-0.933508	0.00648483	negtive
XM_025282628.1	XR_003104118.1	-0.926753	0.00785117	negtive
XM_006066328.2	XR_003104118.1	-0.92718	0.00776098	negtive
XM_006066329.2	XR_003104118.1	-0.930849	0.00700746	negtive
XM_006066330.2	XR_003104118.1	-0.924718	0.00828778	negtive
XM_025261002.1	XR_327732.2	-0.992201	9.10073e-05	negtive
XM_025261003.1	XR_327732.2	-0.989376	0.000168707	negtive
XM_025261005.1	XR_327732.2	-0.991091	0.000118713	negtive
XM_025261006.1	XR_327732.2	-0.989675	0.000159346	negtive
XM_025261007.1	XR_327732.2	-0.989675	0.000159346	negtive
XM_025261008.1	XR_327732.2	-0.987169	0.000245914	negtive
XM_006049807.2	XR_327732.2	-0.980504	0.000566437	negtive
XM_006049809.2	XR_327732.2	-0.963211	0.00200521	negtive
XM_025288200.1	XR_327732.2	-0.98143	0.000514053	negtive
XM_006049811.2	XR_327732.2	-0.910866	0.0115632	negtive
XM_025288201.1	XR_327732.2	-0.924179	0.0084052	negtive
XM_006079585.2	XR_003108475.1	-0.905478	0.0129794	negtive
XM_006079586.2	XR_003108475.1	-0.904863	0.0131461	negtive
XM_025273243.1	XR_003108475.1	-0.909818	0.0118326	negtive
XM_025273244.1	XR_003108475.1	-0.908994	0.0120463	negtive
XM_025273245.1	XR_003108475.1	-0.904082	0.0133592	negtive
XM_025273246.1	XR_003108475.1	-0.903773	0.0134439	negtive
XM_006077467.2	XR_003106810.1	-0.917196	0.0100008	negtive
XM_006063854.2	XR_003106810.1	-0.928905	0.00740205	negtive
XM_006044658.2	XR_003106810.1	-0.954915	0.00300319	negtive
XM_006053950.2	XR_003106810.1	-0.923978	0.00844923	negtive
XM_006041152.2	XR_003106810.1	-0.929818	0.00721535	negtive
XM_006079586.2	XR_003106810.1	-0.902768	0.0137215	negtive
XM_025273245.1	XR_003106810.1	-0.902182	0.0138847	negtive
XM_025273246.1	XR_003106810.1	-0.90391	0.0134064	negtive
XM_025282628.1	XR_003106810.1	-0.910964	0.0115382	negtive
XM_006066328.2	XR_003106810.1	-0.918408	0.0097142	negtive
XM_006066329.2	XR_003106810.1	-0.921357	0.0090338	negtive
XM_006066330.2	XR_003106810.1	-0.918403	0.0097155	negtive
XM_006077467.2	XR_003105794.1	-0.908555	0.012161	negtive
XM_025261002.1	XR_003105794.1	-0.916489	0.01017	negtive
XM_025261003.1	XR_003105794.1	-0.90389	0.0134118	negtive
XM_025261005.1	XR_003105794.1	-0.909613	0.0118854	negtive
XM_025261006.1	XR_003105794.1	-0.936837	0.00585836	negtive
XM_025261007.1	XR_003105794.1	-0.936837	0.00585836	negtive
XM_025261008.1	XR_003105794.1	-0.953821	0.00314955	negtive
XM_006049807.2	XR_003105794.1	-0.958637	0.00253095	negtive
XM_006049809.2	XR_003105794.1	-0.971825	0.00117957	negtive
XM_025288200.1	XR_003105794.1	-0.944649	0.00451081	negtive
XM_006053950.2	XR_003105794.1	-0.942072	0.00493633	negtive
XM_006049811.2	XR_003105794.1	-0.967846	0.00153422	negtive
XM_006049813.2	XR_003105794.1	-0.964389	0.00187961	negtive
XM_025288201.1	XR_003105794.1	-0.970285	0.00131134	negtive
XM_025267244.1	XR_003102776.1	-0.919544	0.00944924	negtive
XM_025261982.1	XR_003107431.1	-0.901994	0.0139372	negtive
XM_025261990.1	XR_003107431.1	-0.901994	0.0139372	negtive
XM_025261997.1	XR_003107431.1	-0.901994	0.0139372	negtive
XM_025262008.1	XR_003107431.1	-0.901994	0.0139372	negtive
XM_006075052.2	XR_003109044.1	-0.904656	0.0132025	negtive
XM_025261982.1	XR_003109044.1	-0.957778	0.0026364	negtive
XM_025261990.1	XR_003109044.1	-0.957778	0.0026364	negtive
XM_025261997.1	XR_003109044.1	-0.957778	0.0026364	negtive
XM_025262008.1	XR_003109044.1	-0.957778	0.0026364	negtive
XM_006063854.2	XR_003109044.1	-0.904578	0.0132236	negtive
XM_006077475.2	XR_003109044.1	-0.932364	0.00670721	negtive
XM_006077476.2	XR_003109044.1	-0.944902	0.00447006	negtive
XM_025272341.1	XR_003109044.1	-0.92786	0.00761857	negtive
XM_025272342.1	XR_003109044.1	-0.932364	0.00670722	negtive
XM_025272344.1	XR_003109044.1	-0.932364	0.0067072	negtive
XM_025272345.1	XR_003109044.1	-0.947154	0.00411532	negtive
XM_025272346.1	XR_003109044.1	-0.934382	0.00631732	negtive
XM_025272347.1	XR_003109044.1	-0.936483	0.00592348	negtive
XM_025272348.1	XR_003109044.1	-0.948253	0.00394735	negtive
XM_025272349.1	XR_003109044.1	-0.938158	0.00561834	negtive
XM_006044658.2	XR_003109044.1	-0.971672	0.00119238	negtive
XM_006051352.2	XR_003109044.1	-0.919742	0.00940357	negtive
XM_006053950.2	XR_003109044.1	-0.908274	0.0122346	negtive
XM_006041152.2	XR_003109044.1	-0.934363	0.00632092	negtive
XM_006079585.2	XR_003109044.1	-0.93438	0.00631765	negtive
XM_006079586.2	XR_003109044.1	-0.935955	0.00602125	negtive
XM_025273243.1	XR_003109044.1	-0.910487	0.0116602	negtive
XM_025273244.1	XR_003109044.1	-0.912547	0.0111376	negtive
XM_025273245.1	XR_003109044.1	-0.913912	0.0107976	negtive
XM_025273246.1	XR_003109044.1	-0.944409	0.00454972	negtive
XM_025282628.1	XR_003109044.1	-0.943229	0.00474288	negtive
XM_006066328.2	XR_003109044.1	-0.949602	0.00374587	negtive
XM_006066329.2	XR_003109044.1	-0.953622	0.00317648	negtive
XM_006066330.2	XR_003109044.1	-0.948948	0.00384289	negtive
XM_025294091.1	XR_327733.2	-0.935927	0.00602653	negtive
XM_025286909.1	XR_327733.2	-0.916858	0.0100815	negtive
XM_025286910.1	XR_327733.2	-0.916858	0.0100815	negtive
XM_025286912.1	XR_327733.2	-0.919383	0.0094866	negtive
XM_006074691.2	XR_003104118.1	-0.913599	0.0108753	negtive
XM_006074692.2	XR_003104118.1	-0.916121	0.0102584	negtive
XM_006041530.2	XR_003104118.1	-0.924034	0.00843705	negtive
XM_025296089.1	XR_003104118.1	-0.905201	0.0130543	negtive
XM_025296090.1	XR_003104118.1	-0.909256	0.0119781	negtive
XM_025294091.1	XR_327732.2	-0.943497	0.00469863	negtive
XM_025286904.1	XR_327732.2	-0.938197	0.00561135	negtive
XM_025286905.1	XR_327732.2	-0.938197	0.00561135	negtive
XM_025286906.1	XR_327732.2	-0.943538	0.00469191	negtive
XM_025286907.1	XR_327732.2	-0.943538	0.00469191	negtive
XM_025286908.1	XR_327732.2	-0.942613	0.00484545	negtive
XM_025286909.1	XR_327732.2	-0.926788	0.00784375	negtive
XM_025286910.1	XR_327732.2	-0.926788	0.00784375	negtive
XM_006078215.2	XR_003106810.1	-0.901879	0.0139692	negtive
XM_006078219.2	XR_003106810.1	-0.904176	0.0133334	negtive
XM_006078220.2	XR_003106810.1	-0.903441	0.0135354	negtive
XM_006074691.2	XR_003106810.1	-0.904163	0.0133369	negtive
XM_006074692.2	XR_003106810.1	-0.904904	0.013135	negtive
XM_025288198.1	XR_003106810.1	-0.920801	0.00916043	negtive
XM_006050301.2	XR_003106810.1	-0.94479	0.00448814	negtive
XM_006050302.2	XR_003106810.1	-0.944118	0.00459696	negtive
XM_006050303.2	XR_003106810.1	-0.944118	0.00459696	negtive
XM_025271883.1	XR_003106810.1	-0.941913	0.00496316	negtive
XM_025271884.1	XR_003106810.1	-0.945271	0.00441086	negtive
XM_025271885.1	XR_003106810.1	-0.945271	0.00441086	negtive
XM_025271886.1	XR_003106810.1	-0.933577	0.0064714	negtive
XM_025271887.1	XR_003106810.1	-0.936105	0.00599345	negtive
XM_025271888.1	XR_003106810.1	-0.936105	0.00599346	negtive
XM_006041530.2	XR_003106810.1	-0.931889	0.00680068	negtive
XM_006066467.2	XR_003106810.1	-0.910389	0.0116854	negtive
XM_025296089.1	XR_003106810.1	-0.905261	0.0130381	negtive
XM_025296090.1	XR_003106810.1	-0.906763	0.0126344	negtive
XM_025294091.1	XR_003105794.1	-0.972627	0.00111367	negtive
XM_025286904.1	XR_003105794.1	-0.935879	0.0060354	negtive
XM_025286905.1	XR_003105794.1	-0.935879	0.0060354	negtive
XM_025286906.1	XR_003105794.1	-0.925495	0.00811981	negtive
XM_025286907.1	XR_003105794.1	-0.925494	0.00811981	negtive
XM_025286908.1	XR_003105794.1	-0.935508	0.00610463	negtive
XM_025286909.1	XR_003105794.1	-0.939835	0.0053209	negtive
XM_025286910.1	XR_003105794.1	-0.939835	0.0053209	negtive
XM_025286912.1	XR_003105794.1	-0.939517	0.00537674	negtive
XM_025288198.1	XR_003105794.1	-0.9593	0.00245101	negtive
XM_006050301.2	XR_003105794.1	-0.905868	0.0128743	negtive
XM_006050302.2	XR_003105794.1	-0.905397	0.0130013	negtive
XM_006050303.2	XR_003105794.1	-0.905397	0.0130013	negtive
XM_025271883.1	XR_003105794.1	-0.905013	0.0131052	negtive
XM_025271884.1	XR_003105794.1	-0.908283	0.0122323	negtive
XM_025271885.1	XR_003105794.1	-0.908283	0.0122323	negtive
XM_006066522.2	XR_003105794.1	-0.966917	0.00162366	negtive
XM_006066523.2	XR_003105794.1	-0.965511	0.00176371	negtive
XM_025296066.1	XR_003105794.1	-0.96688	0.00162721	negtive
XM_025296067.1	XR_003105794.1	-0.964381	0.00188048	negtive
XM_006078215.2	XR_003109044.1	-0.907416	0.0124608	negtive
XM_006078217.2	XR_003109044.1	-0.902546	0.0137832	negtive
XM_006078218.2	XR_003109044.1	-0.90152	0.01407	negtive
XM_006078219.2	XR_003109044.1	-0.905283	0.0130321	negtive
XM_006078220.2	XR_003109044.1	-0.908799	0.0120972	negtive
XM_006074691.2	XR_003109044.1	-0.928671	0.00745033	negtive
XM_006074692.2	XR_003109044.1	-0.930718	0.00703378	negtive
XM_006041530.2	XR_003109044.1	-0.958016	0.00260697	negtive
XM_006066467.2	XR_003109044.1	-0.923644	0.00852283	negtive
XM_025296089.1	XR_003109044.1	-0.927137	0.00777007	negtive
XM_025296090.1	XR_003109044.1	-0.93073	0.0070314	negtive
XM_025287742.1	XR_003108706.1	-0.929548	0.00727047	negtive
XM_025287743.1	XR_003108706.1	-0.928951	0.00739256	negtive
XM_006041193.2	XR_003108706.1	-0.913801	0.0108252	negtive
XM_025266719.1	XR_003108706.1	-0.940652	0.00517875	negtive
XM_025266720.1	XR_003108706.1	-0.936978	0.00583244	negtive
XM_025266721.1	XR_003108706.1	-0.935304	0.00614298	negtive
XM_006055657.2	XR_003108706.1	-0.959399	0.0024392	negtive
XM_025291241.1	XR_003108706.1	-0.959959	0.00237287	negtive
XM_025291242.1	XR_003108706.1	-0.961186	0.00223059	negtive
XM_025291243.1	XR_003108706.1	-0.957625	0.00265546	negtive
XM_025291244.1	XR_003108706.1	-0.958631	0.00253163	negtive
XM_025291245.1	XR_003108706.1	-0.958089	0.002598	negtive
XM_006043260.2	XR_003108706.1	-0.93923	0.00542735	negtive
XM_006043263.2	XR_003108706.1	-0.936269	0.00596312	negtive
XM_025268643.1	XR_003108706.1	-0.939637	0.00535563	negtive
XM_025268644.1	XR_003108706.1	-0.941764	0.00498841	negtive
XM_025268646.1	XR_003108706.1	-0.939704	0.00534376	negtive
XM_025268647.1	XR_003108706.1	-0.943015	0.00477837	negtive
XM_025268648.1	XR_003108706.1	-0.940254	0.00524769	negtive
XM_006080519.2	XR_003108706.1	-0.935128	0.00617603	negtive
XM_006080521.2	XR_003108706.1	-0.933984	0.00639325	negtive
XM_006053895.2	XR_003108706.1	-0.924901	0.008248	negtive
XM_025287742.1	XR_003110262.1	-0.934988	0.00620253	negtive
XM_025287743.1	XR_003110262.1	-0.934692	0.00625837	negtive
XM_006041193.2	XR_003110262.1	-0.974667	0.00095449	negtive
XM_025266719.1	XR_003110262.1	-0.996198	2.16566e-05	negtive
XM_025266720.1	XR_003110262.1	-0.993162	6.99822e-05	negtive
XM_025266721.1	XR_003110262.1	-0.992304	8.86083e-05	negtive
XM_006043846.2	XR_003110262.1	-0.938003	0.00564621	negtive
XM_006053835.2	XR_003110262.1	-0.932681	0.00664531	negtive
XM_025270565.1	XR_003110262.1	-0.956621	0.00278185	negtive
XM_025271781.1	XR_003110262.1	-0.966271	0.00168728	negtive
XM_025271782.1	XR_003110262.1	-0.966645	0.00165031	negtive
XM_025271783.1	XR_003110262.1	-0.966271	0.00168728	negtive
XM_025271784.1	XR_003110262.1	-0.965485	0.00176635	negtive
XM_025271785.1	XR_003110262.1	-0.966633	0.00165149	negtive
XM_025271787.1	XR_003110262.1	-0.966726	0.00164232	negtive
XM_025271788.1	XR_003110262.1	-0.966784	0.00163664	negtive
XM_006074679.2	XR_003110262.1	-0.941578	0.00501994	negtive
XM_025294477.1	XR_003110262.1	-0.941873	0.00496997	negtive
XM_025294478.1	XR_003110262.1	-0.937729	0.00569572	negtive
XM_025294479.1	XR_003110262.1	-0.941722	0.00499554	negtive
XM_006056212.2	XR_003110262.1	-0.962335	0.00210126	negtive
XM_006055657.2	XR_003110262.1	-0.941162	0.00509094	negtive
XM_025291241.1	XR_003110262.1	-0.940979	0.00512245	negtive
XM_025291242.1	XR_003110262.1	-0.925785	0.00805751	negtive
XM_025291243.1	XR_003110262.1	-0.936405	0.00593797	negtive
XM_025291244.1	XR_003110262.1	-0.924346	0.00836873	negtive
XM_025291245.1	XR_003110262.1	-0.942389	0.00488295	negtive
XM_006043260.2	XR_003110262.1	-0.932805	0.00662101	negtive
XM_006043263.2	XR_003110262.1	-0.9287	0.00744424	negtive
XM_025268643.1	XR_003110262.1	-0.930622	0.00705309	negtive
XM_025268644.1	XR_003110262.1	-0.939803	0.00532649	negtive
XM_025268646.1	XR_003110262.1	-0.932931	0.00659661	negtive
XM_025268647.1	XR_003110262.1	-0.937062	0.00581721	negtive
XM_025268648.1	XR_003110262.1	-0.936964	0.00583515	negtive
XM_006080519.2	XR_003110262.1	-0.980047	0.000593194	negtive
XM_006080521.2	XR_003110262.1	-0.979808	0.000607452	negtive
XM_006053895.2	XR_003110262.1	-0.910938	0.011545	negtive
XM_006050172.2	XR_003110262.1	-0.919954	0.0093546	negtive
XM_025266719.1	XR_003109728.1	-0.923796	0.00848923	negtive
XM_025266720.1	XR_003109728.1	-0.916531	0.0101599	negtive
XM_025266721.1	XR_003109728.1	-0.914233	0.0107185	negtive
XM_006080519.2	XR_003109728.1	-0.907378	0.0124708	negtive
XM_006080521.2	XR_003109728.1	-0.910547	0.011645	negtive
XM_025266719.1	XR_003109729.1	-0.923796	0.00848923	negtive
XM_025266720.1	XR_003109729.1	-0.916531	0.01016	negtive
XM_025266721.1	XR_003109729.1	-0.914233	0.0107185	negtive
XM_006080519.2	XR_003109729.1	-0.907378	0.0124708	negtive
XM_006080521.2	XR_003109729.1	-0.910547	0.011645	negtive
XM_025266719.1	XR_003109730.1	-0.923796	0.00848923	negtive
XM_025266720.1	XR_003109730.1	-0.916531	0.01016	negtive
XM_025266721.1	XR_003109730.1	-0.914233	0.0107185	negtive
XM_006080519.2	XR_003109730.1	-0.907378	0.0124708	negtive
XM_006080521.2	XR_003109730.1	-0.910547	0.011645	negtive
XM_025266719.1	XR_003109731.1	-0.923796	0.00848923	negtive
XM_025266720.1	XR_003109731.1	-0.916531	0.0101599	negtive
XM_025266721.1	XR_003109731.1	-0.914233	0.0107185	negtive
XM_006080519.2	XR_003109731.1	-0.907378	0.0124708	negtive
XM_006080521.2	XR_003109731.1	-0.910547	0.011645	negtive
XM_025287742.1	XR_003109753.1	-0.915479	0.0104137	negtive
XM_025287743.1	XR_003109753.1	-0.915074	0.0105123	negtive
XM_006062202.2	XR_003109753.1	-0.932669	0.00664763	negtive
XM_006053895.2	XR_003109753.1	-0.924425	0.0083516	negtive
XM_006059886.2	XR_003109753.1	-0.911753	0.0113377	negtive
XM_006055657.2	XR_003111691.1	-0.917166	0.0100081	negtive
XM_025291241.1	XR_003111691.1	-0.916941	0.0100616	negtive
XM_025291242.1	XR_003111691.1	-0.912663	0.0111085	negtive
XM_025291243.1	XR_003111691.1	-0.916299	0.0102156	negtive
XM_025291244.1	XR_003111691.1	-0.911279	0.011458	negtive
XM_025291245.1	XR_003111691.1	-0.920337	0.00926642	negtive
XM_006080519.2	XR_003111691.1	-0.91717	0.010007	negtive
XM_006080521.2	XR_003111691.1	-0.917333	0.00996826	negtive
XM_025287742.1	XR_003110936.1	-0.936553	0.00591049	negtive
XM_025287743.1	XR_003110936.1	-0.936916	0.00584379	negtive
XM_025266719.1	XR_003110936.1	-0.928477	0.00749043	negtive
XM_025266720.1	XR_003110936.1	-0.921543	0.0089918	negtive
XM_025266721.1	XR_003110936.1	-0.918879	0.00960401	negtive
XM_025266572.1	XR_003110936.1	-0.905821	0.0128868	negtive
XM_025266574.1	XR_003110936.1	-0.90007	0.0144802	negtive
XM_006055657.2	XR_003110936.1	-0.919409	0.00948054	negtive
XM_025291241.1	XR_003110936.1	-0.920571	0.00921297	negtive
XM_025291242.1	XR_003110936.1	-0.913793	0.0108271	negtive
XM_025291243.1	XR_003110936.1	-0.913683	0.0108543	negtive
XM_025291244.1	XR_003110936.1	-0.909828	0.01183	negtive
XM_025291245.1	XR_003110936.1	-0.913518	0.0108954	negtive
XM_006043260.2	XR_003110936.1	-0.943132	0.00475896	negtive
XM_006043263.2	XR_003110936.1	-0.943225	0.00474359	negtive
XM_025268643.1	XR_003110936.1	-0.942635	0.0048418	negtive
XM_025268644.1	XR_003110936.1	-0.94536	0.0043968	negtive
XM_025268646.1	XR_003110936.1	-0.944177	0.00458731	negtive
XM_025268647.1	XR_003110936.1	-0.944151	0.00459164	negtive
XM_025268648.1	XR_003110936.1	-0.943551	0.00468984	negtive
XM_006080519.2	XR_003110936.1	-0.921054	0.0091026	negtive
XM_006080521.2	XR_003110936.1	-0.922237	0.00883551	negtive
XM_006053895.2	XR_003110936.1	-0.925167	0.0081905	negtive
XM_025266572.1	XR_003104516.1	-0.950198	0.00365856	negtive
XM_025266573.1	XR_003104516.1	-0.947486	0.00406419	negtive
XM_025266574.1	XR_003104516.1	-0.94332	0.00472781	negtive
XM_025266719.1	XR_003109732.1	-0.909202	0.0119922	negtive
XM_025266720.1	XR_003109732.1	-0.902061	0.0139184	negtive
XM_025266721.1	XR_003109732.1	-0.900057	0.0144837	negtive
XM_025287742.1	XR_326266.2	-0.954895	0.00300586	negtive
XM_025287743.1	XR_326266.2	-0.954986	0.0029938	negtive
XM_025266719.1	XR_326266.2	-0.90744	0.0124546	negtive
XM_006062202.2	XR_326266.2	-0.902973	0.0136647	negtive
XM_006053835.2	XR_326266.2	-0.920232	0.00929059	negtive
XM_025271781.1	XR_326266.2	-0.97764	0.000744338	negtive
XM_025271782.1	XR_326266.2	-0.977575	0.000748712	negtive
XM_025271783.1	XR_326266.2	-0.97764	0.000744338	negtive
XM_025271784.1	XR_326266.2	-0.977868	0.000729328	negtive
XM_025271785.1	XR_326266.2	-0.977444	0.000757403	negtive
XM_025271787.1	XR_326266.2	-0.977147	0.000777442	negtive
XM_025271788.1	XR_326266.2	-0.976782	0.000802364	negtive
XM_025294479.1	XR_326266.2	-0.903449	0.0135332	negtive
XM_006043260.2	XR_326266.2	-0.915296	0.0104583	negtive
XM_006043263.2	XR_326266.2	-0.9144	0.0106775	negtive
XM_025268643.1	XR_326266.2	-0.910538	0.0116473	negtive
XM_025268644.1	XR_326266.2	-0.919994	0.00934544	negtive
XM_025268646.1	XR_326266.2	-0.913835	0.0108167	negtive
XM_025268647.1	XR_326266.2	-0.913282	0.010954	negtive
XM_025268648.1	XR_326266.2	-0.920271	0.00928169	negtive
XM_006080519.2	XR_326266.2	-0.949402	0.0037755	negtive
XM_006080521.2	XR_326266.2	-0.958267	0.00257607	negtive
XM_006053895.2	XR_326266.2	-0.936396	0.00593957	negtive
NM_001290920.1	XR_003109804.1	-0.922989	0.00866772	negtive
XM_025270286.1	XR_003109804.1	-0.945262	0.00441242	negtive
XM_006046483.2	XR_003107764.1	-0.903738	0.0134536	negtive
XM_025266456.1	XR_003107764.1	-0.93678	0.00586876	negtive
XM_025282634.1	XR_003108706.1	-0.950461	0.00362043	negtive
XM_006053680.2	XR_003108706.1	-0.94251	0.00486258	negtive
XM_006065775.2	XR_003108706.1	-0.931187	0.00693983	negtive
XM_006044444.2	XR_003108706.1	-0.9437	0.00466523	negtive
XM_025278210.1	XR_003108706.1	-0.944994	0.00445533	negtive
XM_025278211.1	XR_003108706.1	-0.945222	0.00441874	negtive
XM_025278212.1	XR_003108706.1	-0.945042	0.0044475	negtive
XM_025278213.1	XR_003108706.1	-0.944754	0.00449383	negtive
XM_025278214.1	XR_003108706.1	-0.94498	0.0044576	negtive
XM_025278215.1	XR_003108706.1	-0.945441	0.00438386	negtive
XM_025278216.1	XR_003108706.1	-0.944804	0.00448574	negtive
XM_025278217.1	XR_003108706.1	-0.94503	0.0044495	negtive
XM_025278218.1	XR_003108706.1	-0.94549	0.00437598	negtive
XM_025278219.1	XR_003108706.1	-0.945243	0.00441541	negtive
XM_006076181.2	XR_003108706.1	-0.921067	0.00909979	negtive
XM_006076182.2	XR_003108706.1	-0.920286	0.00927815	negtive
XM_006076183.2	XR_003108706.1	-0.908954	0.0120568	negtive
XM_006058306.2	XR_003108706.1	-0.942636	0.00484155	negtive
XM_025263079.1	XR_003108706.1	-0.902782	0.0137176	negtive
XM_025263080.1	XR_003108706.1	-0.915603	0.0103837	negtive
XM_006073705.2	XR_003108706.1	-0.911049	0.0115164	negtive
XM_006046483.2	XR_003108706.1	-0.940775	0.00515747	negtive
XM_025275385.1	XR_003108706.1	-0.92958	0.00726381	negtive
XM_025263278.1	XR_003108706.1	-0.903015	0.013653	negtive
XM_025296164.1	XR_003108706.1	-0.920939	0.00912881	negtive
XM_025296166.1	XR_003108706.1	-0.91549	0.0104112	negtive
XM_025266456.1	XR_003108706.1	-0.976658	0.000810889	negtive
XM_025282634.1	XR_003110262.1	-0.969293	0.00139992	negtive
XM_006053680.2	XR_003110262.1	-0.930046	0.00716924	negtive
XM_006065775.2	XR_003110262.1	-0.961836	0.00215689	negtive
XM_006044444.2	XR_003110262.1	-0.969061	0.00142099	negtive
XM_025278210.1	XR_003110262.1	-0.985772	0.000302196	negtive
XM_025278211.1	XR_003110262.1	-0.985702	0.000305181	negtive
XM_025278212.1	XR_003110262.1	-0.985578	0.000310481	negtive
XM_025278213.1	XR_003110262.1	-0.985825	0.000299962	negtive
XM_025278214.1	XR_003110262.1	-0.985758	0.000302827	negtive
XM_025278215.1	XR_003110262.1	-0.985618	0.000308776	negtive
XM_025278216.1	XR_003110262.1	-0.985632	0.000308187	negtive
XM_025278217.1	XR_003110262.1	-0.985557	0.000311393	negtive
XM_025278218.1	XR_003110262.1	-0.985407	0.000317901	negtive
XM_025278219.1	XR_003110262.1	-0.985466	0.000315324	negtive
XM_006076181.2	XR_003110262.1	-0.903721	0.0134581	negtive
XM_006076182.2	XR_003110262.1	-0.903888	0.0134123	negtive
XM_006058306.2	XR_003110262.1	-0.941589	0.0050182	negtive
XM_025276170.1	XR_003110262.1	-0.952175	0.00337609	negtive
XM_025263079.1	XR_003110262.1	-0.97271	0.00110692	negtive
XM_025263080.1	XR_003110262.1	-0.982207	0.000472074	negtive
XM_006046483.2	XR_003110262.1	-0.942383	0.00488387	negtive
XM_025275385.1	XR_003110262.1	-0.917277	0.0099816	negtive
XM_025263278.1	XR_003110262.1	-0.978538	0.000685967	negtive
XM_025296164.1	XR_003110262.1	-0.966357	0.00167878	negtive
XM_025296166.1	XR_003110262.1	-0.963576	0.00196588	negtive
XM_025266456.1	XR_003110262.1	-0.933471	0.00649198	negtive
XM_025285131.1	XR_003110262.1	-0.902286	0.0138555	negtive
XM_025285134.1	XR_003110262.1	-0.902098	0.0139079	negtive
XM_025285136.1	XR_003110262.1	-0.902098	0.0139079	negtive
XM_006044444.2	XR_003109728.1	-0.903871	0.0134171	negtive
XM_025278210.1	XR_003109728.1	-0.913668	0.0108581	negtive
XM_025278211.1	XR_003109728.1	-0.913572	0.010882	negtive
XM_025278212.1	XR_003109728.1	-0.91348	0.0109048	negtive
XM_025278213.1	XR_003109728.1	-0.913568	0.010883	negtive
XM_025278214.1	XR_003109728.1	-0.91347	0.0109073	negtive
XM_025278215.1	XR_003109728.1	-0.913345	0.0109384	negtive
XM_025278216.1	XR_003109728.1	-0.91338	0.0109296	negtive
XM_025278217.1	XR_003109728.1	-0.913275	0.0109556	negtive
XM_025278218.1	XR_003109728.1	-0.913139	0.0109895	negtive
XM_025278219.1	XR_003109728.1	-0.913034	0.0110157	negtive
XM_025266456.1	XR_003109728.1	-0.929863	0.00720622	negtive
XM_006044444.2	XR_003109729.1	-0.903871	0.0134171	negtive
XM_025278210.1	XR_003109729.1	-0.913668	0.0108581	negtive
XM_025278211.1	XR_003109729.1	-0.913572	0.010882	negtive
XM_025278212.1	XR_003109729.1	-0.91348	0.0109048	negtive
XM_025278213.1	XR_003109729.1	-0.913568	0.010883	negtive
XM_025278214.1	XR_003109729.1	-0.91347	0.0109073	negtive
XM_025278215.1	XR_003109729.1	-0.913345	0.0109384	negtive
XM_025278216.1	XR_003109729.1	-0.91338	0.0109296	negtive
XM_025278217.1	XR_003109729.1	-0.913275	0.0109556	negtive
XM_025278218.1	XR_003109729.1	-0.913139	0.0109895	negtive
XM_025278219.1	XR_003109729.1	-0.913034	0.0110157	negtive
XM_025266456.1	XR_003109729.1	-0.929863	0.00720622	negtive
XM_006044444.2	XR_003109730.1	-0.903871	0.0134171	negtive
XM_025278210.1	XR_003109730.1	-0.913668	0.0108581	negtive
XM_025278211.1	XR_003109730.1	-0.913572	0.010882	negtive
XM_025278212.1	XR_003109730.1	-0.91348	0.0109048	negtive
XM_025278213.1	XR_003109730.1	-0.913568	0.010883	negtive
XM_025278214.1	XR_003109730.1	-0.91347	0.0109073	negtive
XM_025278215.1	XR_003109730.1	-0.913345	0.0109384	negtive
XM_025278216.1	XR_003109730.1	-0.91338	0.0109296	negtive
XM_025278217.1	XR_003109730.1	-0.913275	0.0109556	negtive
XM_025278218.1	XR_003109730.1	-0.913139	0.0109895	negtive
XM_025278219.1	XR_003109730.1	-0.913034	0.0110157	negtive
XM_025266456.1	XR_003109730.1	-0.929863	0.00720622	negtive
XM_006044444.2	XR_003109731.1	-0.903871	0.0134171	negtive
XM_025278210.1	XR_003109731.1	-0.913668	0.0108581	negtive
XM_025278211.1	XR_003109731.1	-0.913572	0.010882	negtive
XM_025278212.1	XR_003109731.1	-0.91348	0.0109048	negtive
XM_025278213.1	XR_003109731.1	-0.913568	0.010883	negtive
XM_025278214.1	XR_003109731.1	-0.91347	0.0109073	negtive
XM_025278215.1	XR_003109731.1	-0.913345	0.0109384	negtive
XM_025278216.1	XR_003109731.1	-0.91338	0.0109296	negtive
XM_025278217.1	XR_003109731.1	-0.913275	0.0109556	negtive
XM_025278218.1	XR_003109731.1	-0.913139	0.0109895	negtive
XM_025278219.1	XR_003109731.1	-0.913034	0.0110157	negtive
XM_025266456.1	XR_003109731.1	-0.929863	0.00720622	negtive
XM_006076181.2	XR_003109753.1	-0.907014	0.0125675	negtive
XM_006076182.2	XR_003109753.1	-0.907484	0.0124428	negtive
XM_025270286.1	XR_003109753.1	-0.91543	0.0104256	negtive
XM_006046483.2	XR_003109753.1	-0.915859	0.0103217	negtive
XM_025275385.1	XR_003109753.1	-0.919997	0.00934459	negtive
XM_006050392.2	XR_003110045.1	-0.915889	0.0103144	negtive
XM_006065775.2	XR_003110045.1	-0.909561	0.0118989	negtive
XM_025282634.1	XR_003111691.1	-0.904036	0.0133717	negtive
XM_006044444.2	XR_003111691.1	-0.922891	0.00868956	negtive
XM_025278210.1	XR_003111691.1	-0.909758	0.0118479	negtive
XM_025278211.1	XR_003111691.1	-0.909693	0.0118647	negtive
XM_025278212.1	XR_003111691.1	-0.90986	0.0118216	negtive
XM_025278213.1	XR_003111691.1	-0.909692	0.0118651	negtive
XM_025278214.1	XR_003111691.1	-0.909627	0.011882	negtive
XM_025278215.1	XR_003111691.1	-0.90956	0.0118993	negtive
XM_025278216.1	XR_003111691.1	-0.909795	0.0118384	negtive
XM_025278217.1	XR_003111691.1	-0.90973	0.0118551	negtive
XM_025278218.1	XR_003111691.1	-0.909663	0.0118725	negtive
XM_025278219.1	XR_003111691.1	-0.909596	0.0118899	negtive
XM_006058306.2	XR_003111691.1	-0.902798	0.013713	negtive
XM_006046483.2	XR_003111691.1	-0.916776	0.0101012	negtive
XM_025266456.1	XR_003111691.1	-0.936223	0.00597164	negtive
XM_025282634.1	XR_003110936.1	-0.941094	0.00510262	negtive
XM_006050392.2	XR_003110936.1	-0.927266	0.00774294	negtive
XM_025270963.1	XR_003110936.1	-0.910105	0.0117585	negtive
XM_006053680.2	XR_003110936.1	-0.941847	0.0049744	negtive
XM_006065775.2	XR_003110936.1	-0.954454	0.00306443	negtive
XM_006044444.2	XR_003110936.1	-0.928282	0.00753081	negtive
XM_025278210.1	XR_003110936.1	-0.939836	0.00532071	negtive
XM_025278211.1	XR_003110936.1	-0.940158	0.00526448	negtive
XM_025278212.1	XR_003110936.1	-0.939861	0.00531627	negtive
XM_025278213.1	XR_003110936.1	-0.939565	0.00536822	negtive
XM_025278214.1	XR_003110936.1	-0.939884	0.00531236	negtive
XM_025278215.1	XR_003110936.1	-0.940486	0.00520752	negtive
XM_025278216.1	XR_003110936.1	-0.939592	0.00536354	negtive
XM_025278217.1	XR_003110936.1	-0.93991	0.00530769	negtive
XM_025278218.1	XR_003110936.1	-0.940511	0.00520312	negtive
XM_025278219.1	XR_003110936.1	-0.940231	0.00525166	negtive
XM_006076181.2	XR_003110936.1	-0.935201	0.00616237	negtive
XM_006076182.2	XR_003110936.1	-0.934895	0.00622	negtive
XM_006076183.2	XR_003110936.1	-0.927711	0.00764966	negtive
XM_006058306.2	XR_003110936.1	-0.94042	0.0052189	negtive
XM_025263079.1	XR_003110936.1	-0.9124	0.0111746	negtive
XM_025263080.1	XR_003110936.1	-0.916944	0.0100611	negtive
XM_006073705.2	XR_003110936.1	-0.918872	0.00960554	negtive
XM_006046483.2	XR_003110936.1	-0.932727	0.00663622	negtive
XM_025275385.1	XR_003110936.1	-0.930407	0.00709623	negtive
XM_025263278.1	XR_003110936.1	-0.901065	0.0141981	negtive
XM_025296164.1	XR_003110936.1	-0.933148	0.0065544	negtive
XM_025296166.1	XR_003110936.1	-0.930712	0.00703487	negtive
XM_025266456.1	XR_003110936.1	-0.938462	0.00556391	negtive
XM_006050392.2	XR_003104516.1	-0.977208	0.000773264	negtive
XM_025270963.1	XR_003104516.1	-0.969511	0.00138019	negtive
NM_001290920.1	XR_003104516.1	-0.921643	0.00896909	negtive
XM_006076181.2	XR_003104516.1	-0.90529	0.0130302	negtive
XM_006076182.2	XR_003104516.1	-0.905305	0.0130263	negtive
XM_006076183.2	XR_003104516.1	-0.913607	0.0108732	negtive
XM_006073705.2	XR_003104516.1	-0.913041	0.0110141	negtive
XM_025278210.1	XR_003109732.1	-0.900361	0.0143974	negtive
XM_025278211.1	XR_003109732.1	-0.90024	0.0144316	negtive
XM_025278212.1	XR_003109732.1	-0.900181	0.0144485	negtive
XM_025278213.1	XR_003109732.1	-0.900266	0.0144244	negtive
XM_025278214.1	XR_003109732.1	-0.900144	0.014459	negtive
XM_025278216.1	XR_003109732.1	-0.900087	0.0144754	negtive
XM_025266456.1	XR_003109732.1	-0.921526	0.00899572	negtive
XM_025282634.1	XR_326266.2	-0.910733	0.0115972	negtive
XM_006065775.2	XR_326266.2	-0.950396	0.00362985	negtive
XM_006044444.2	XR_326266.2	-0.943542	0.0046912	negtive
XM_025278210.1	XR_326266.2	-0.950295	0.00364444	negtive
XM_025278211.1	XR_326266.2	-0.950074	0.00367676	negtive
XM_025278212.1	XR_326266.2	-0.950222	0.00365505	negtive
XM_025278213.1	XR_326266.2	-0.950323	0.00364036	negtive
XM_025278214.1	XR_326266.2	-0.950103	0.00367251	negtive
XM_025278215.1	XR_326266.2	-0.949698	0.00373174	negtive
XM_025278216.1	XR_326266.2	-0.950251	0.00365086	negtive
XM_025278217.1	XR_326266.2	-0.950026	0.00368372	negtive
XM_025278218.1	XR_326266.2	-0.949614	0.00374412	negtive
XM_025278219.1	XR_326266.2	-0.949645	0.00373965	negtive
XM_006076181.2	XR_326266.2	-0.924451	0.00834586	negtive
XM_006076182.2	XR_326266.2	-0.925305	0.00816069	negtive
XM_006076183.2	XR_326266.2	-0.908057	0.0122917	negtive
XM_006058306.2	XR_326266.2	-0.927848	0.00762102	negtive
XM_025276170.1	XR_326266.2	-0.921189	0.009072	negtive
XM_025263079.1	XR_326266.2	-0.972769	0.00110218	negtive
XM_025263080.1	XR_326266.2	-0.961983	0.00214051	negtive
XM_006046483.2	XR_326266.2	-0.951115	0.00352615	negtive
XM_025275385.1	XR_326266.2	-0.937829	0.00567762	negtive
XM_025296164.1	XR_326266.2	-0.961482	0.00219684	negtive
XM_025296166.1	XR_326266.2	-0.961163	0.00223319	negtive
XM_006062761.2	XR_003109804.1	-0.944031	0.00461108	negtive
XM_006062763.2	XR_003109804.1	-0.941317	0.00506447	negtive
XM_025268600.1	XR_003109804.1	-0.945078	0.00444183	negtive
XM_025268602.1	XR_003109804.1	-0.939992	0.00529346	negtive
XM_025268603.1	XR_003109804.1	-0.941467	0.00503887	negtive
XM_006043819.2	XR_003109804.1	-0.904798	0.0131636	negtive
XM_025296393.1	XR_003107764.1	-0.900093	0.0144735	negtive
XM_025293185.1	XR_003107764.1	-0.900307	0.0144126	negtive
XM_006061451.2	XR_003108706.1	-0.906308	0.012756	negtive
XM_025296140.1	XR_003108706.1	-0.917295	0.00997729	negtive
XM_025296141.1	XR_003108706.1	-0.921698	0.0089567	negtive
XM_025296142.1	XR_003108706.1	-0.926452	0.00791502	negtive
XM_025296143.1	XR_003108706.1	-0.917295	0.00997729	negtive
XM_025296144.1	XR_003108706.1	-0.916524	0.0101616	negtive
XM_006048951.2	XR_003108706.1	-0.949523	0.00375761	negtive
XM_006048953.2	XR_003108706.1	-0.940749	0.00516208	negtive
XM_006048954.2	XR_003108706.1	-0.940749	0.00516208	negtive
XM_006048956.2	XR_003108706.1	-0.940749	0.00516208	negtive
XM_025268636.1	XR_003108706.1	-0.939376	0.00540158	negtive
XM_025268637.1	XR_003108706.1	-0.940749	0.00516208	negtive
XM_025268638.1	XR_003108706.1	-0.942398	0.00488137	negtive
XM_025268639.1	XR_003108706.1	-0.94933	0.0037862	negtive
XM_025271075.1	XR_003108706.1	-0.940743	0.00516308	negtive
XM_025271076.1	XR_003108706.1	-0.943562	0.00468795	negtive
XM_006047240.2	XR_003108706.1	-0.949617	0.00374369	negtive
XM_025296393.1	XR_003108706.1	-0.951733	0.00343837	negtive
XM_025296394.1	XR_003108706.1	-0.953969	0.00312952	negtive
XM_006047885.2	XR_003108706.1	-0.966281	0.00168627	negtive
XM_025293185.1	XR_003108706.1	-0.968273	0.0014939	negtive
XM_025292420.1	XR_003108706.1	-0.900174	0.0144505	negtive
XM_025292421.1	XR_003108706.1	-0.90225	0.0138656	negtive
XM_006061451.2	XR_003110262.1	-0.943327	0.00472672	negtive
XM_025296140.1	XR_003110262.1	-0.939561	0.00536892	negtive
XM_025296141.1	XR_003110262.1	-0.945563	0.00436443	negtive
XM_025296142.1	XR_003110262.1	-0.950262	0.00364928	negtive
XM_025296143.1	XR_003110262.1	-0.939561	0.00536892	negtive
XM_025296144.1	XR_003110262.1	-0.939166	0.00543867	negtive
XM_006048951.2	XR_003110262.1	-0.901816	0.0139868	negtive
XM_025268639.1	XR_003110262.1	-0.917632	0.0098973	negtive
XM_006047346.2	XR_003110262.1	-0.939671	0.00534955	negtive
XM_006047348.2	XR_003110262.1	-0.930066	0.00716505	negtive
XM_025264747.1	XR_003110262.1	-0.930066	0.00716505	negtive
XM_025264749.1	XR_003110262.1	-0.939671	0.00534955	negtive
XM_025264753.1	XR_003110262.1	-0.930066	0.00716505	negtive
XM_025264759.1	XR_003110262.1	-0.930066	0.00716505	negtive
XM_025264782.1	XR_003110262.1	-0.918302	0.00973926	negtive
XM_006079690.2	XR_003110262.1	-0.979154	0.000647283	negtive
XM_006079691.2	XR_003110262.1	-0.966542	0.00166042	negtive
XM_006079692.2	XR_003110262.1	-0.966002	0.00171419	negtive
XM_025271075.1	XR_003110262.1	-0.967933	0.00152595	negtive
XM_025271076.1	XR_003110262.1	-0.969752	0.00135853	negtive
XM_006047240.2	XR_003110262.1	-0.986171	0.000285551	negtive
XM_025296393.1	XR_003110262.1	-0.987343	0.00023927	negtive
XM_025296394.1	XR_003110262.1	-0.982765	0.000443006	negtive
XM_006047885.2	XR_003110262.1	-0.939378	0.00540116	negtive
XM_025293185.1	XR_003110262.1	-0.944548	0.00452717	negtive
XM_025292420.1	XR_003110262.1	-0.979373	0.000633847	negtive
XM_025292421.1	XR_003110262.1	-0.976339	0.00083312	negtive
XM_025292422.1	XR_003110262.1	-0.967997	0.00151987	negtive
XM_006047240.2	XR_003109728.1	-0.911862	0.0113102	negtive
XM_025296393.1	XR_003109728.1	-0.915184	0.0104854	negtive
XM_025296394.1	XR_003109728.1	-0.91017	0.0117418	negtive
XM_006047885.2	XR_003109728.1	-0.90563	0.0129383	negtive
XM_025293185.1	XR_003109728.1	-0.934213	0.00634946	negtive
XM_006047240.2	XR_003109729.1	-0.911862	0.0113102	negtive
XM_025296393.1	XR_003109729.1	-0.915184	0.0104854	negtive
XM_025296394.1	XR_003109729.1	-0.91017	0.0117418	negtive
XM_006047885.2	XR_003109729.1	-0.90563	0.0129383	negtive
XM_025293185.1	XR_003109729.1	-0.934213	0.00634946	negtive
XM_006047240.2	XR_003109730.1	-0.911862	0.0113102	negtive
XM_025296393.1	XR_003109730.1	-0.915184	0.0104854	negtive
XM_025296394.1	XR_003109730.1	-0.91017	0.0117418	negtive
XM_006047885.2	XR_003109730.1	-0.90563	0.0129383	negtive
XM_025293185.1	XR_003109730.1	-0.934213	0.00634946	negtive
XM_006047240.2	XR_003109731.1	-0.911862	0.0113102	negtive
XM_025296393.1	XR_003109731.1	-0.915184	0.0104854	negtive
XM_025296394.1	XR_003109731.1	-0.91017	0.0117418	negtive
XM_006047885.2	XR_003109731.1	-0.90563	0.0129383	negtive
XM_025293185.1	XR_003109731.1	-0.934213	0.00634946	negtive
XM_025271075.1	XR_003111691.1	-0.902219	0.0138743	negtive
XM_025271076.1	XR_003111691.1	-0.904422	0.0132661	negtive
XM_006047240.2	XR_003111691.1	-0.903142	0.013618	negtive
XM_025296393.1	XR_003111691.1	-0.905503	0.0129727	negtive
XM_025296394.1	XR_003111691.1	-0.903926	0.0134019	negtive
XM_006047885.2	XR_003111691.1	-0.933766	0.00643516	negtive
XM_025293185.1	XR_003111691.1	-0.965939	0.00172042	negtive
XM_006061451.2	XR_003110936.1	-0.92537	0.00814667	negtive
XM_025296140.1	XR_003110936.1	-0.929015	0.0073794	negtive
XM_025296141.1	XR_003110936.1	-0.926968	0.00780578	negtive
XM_025296142.1	XR_003110936.1	-0.929965	0.00718561	negtive
XM_025296143.1	XR_003110936.1	-0.929015	0.0073794	negtive
XM_025296144.1	XR_003110936.1	-0.928458	0.0074942	negtive
XM_006048951.2	XR_003110936.1	-0.926286	0.0079503	negtive
XM_006048953.2	XR_003110936.1	-0.927502	0.00769342	negtive
XM_006048954.2	XR_003110936.1	-0.927502	0.00769342	negtive
XM_006048956.2	XR_003110936.1	-0.927502	0.00769342	negtive
XM_025268636.1	XR_003110936.1	-0.928507	0.00748427	negtive
XM_025268637.1	XR_003110936.1	-0.927502	0.00769342	negtive
XM_025268638.1	XR_003110936.1	-0.928224	0.00754287	negtive
XM_025268639.1	XR_003110936.1	-0.939029	0.00546291	negtive
XM_025271075.1	XR_003110936.1	-0.9443	0.00456726	negtive
XM_025271076.1	XR_003110936.1	-0.944651	0.00451045	negtive
XM_006047240.2	XR_003110936.1	-0.950139	0.00366719	negtive
XM_025296393.1	XR_003110936.1	-0.949824	0.00371322	negtive
XM_025296394.1	XR_003110936.1	-0.953705	0.00316518	negtive
XM_006047885.2	XR_003110936.1	-0.9226	0.00875429	negtive
XM_025292420.1	XR_003110936.1	-0.912067	0.0112583	negtive
XM_025292421.1	XR_003110936.1	-0.918305	0.00973861	negtive
XM_006043819.2	XR_003104516.1	-0.907924	0.0123266	negtive
XM_025296393.1	XR_003109732.1	-0.900956	0.0142287	negtive
XM_025293185.1	XR_003109732.1	-0.929712	0.00723695	negtive
XM_006061451.2	XR_326266.2	-0.946756	0.00417697	negtive
XM_025296140.1	XR_326266.2	-0.922359	0.00880823	negtive
XM_025296141.1	XR_326266.2	-0.910454	0.0116688	negtive
XM_025296142.1	XR_326266.2	-0.919973	0.00935029	negtive
XM_025296143.1	XR_326266.2	-0.922359	0.00880823	negtive
XM_025296144.1	XR_326266.2	-0.922019	0.00888434	negtive
XM_006079690.2	XR_326266.2	-0.944353	0.00455867	negtive
XM_006079691.2	XR_326266.2	-0.976712	0.000807198	negtive
XM_006079692.2	XR_326266.2	-0.977275	0.000768794	negtive
XM_025271075.1	XR_326266.2	-0.948792	0.00386618	negtive
XM_025271076.1	XR_326266.2	-0.945228	0.00441785	negtive
XM_006047240.2	XR_326266.2	-0.945821	0.00432356	negtive
XM_025296393.1	XR_326266.2	-0.94408	0.00460315	negtive
XM_025296394.1	XR_326266.2	-0.939297	0.00541547	negtive
XM_025292420.1	XR_326266.2	-0.975511	0.000892233	negtive
XM_025292421.1	XR_326266.2	-0.981598	0.000504815	negtive
XM_006062951.2	XR_003109804.1	-0.91339	0.0109271	negtive
XM_006062952.2	XR_003109804.1	-0.912604	0.0111234	negtive
XM_025276330.1	XR_003107764.1	-0.9025	0.0137961	negtive
XM_025276337.1	XR_003107764.1	-0.903501	0.0135189	negtive
XM_006080551.2	XR_003107764.1	-0.918964	0.00958425	negtive
XM_025278014.1	XR_003107764.1	-0.924594	0.00831461	negtive
XM_025278015.1	XR_003107764.1	-0.923728	0.00850422	negtive
XM_025276330.1	XR_003108706.1	-0.936771	0.00587039	negtive
XM_025276337.1	XR_003108706.1	-0.934624	0.00627126	negtive
XM_006065096.2	XR_003108706.1	-0.900275	0.0144217	negtive
XM_006065097.2	XR_003108706.1	-0.902617	0.0137633	negtive
XM_006065098.2	XR_003108706.1	-0.900063	0.014482	negtive
XM_006065099.2	XR_003108706.1	-0.901405	0.0141022	negtive
XM_025292276.1	XR_003108706.1	-0.903447	0.0135337	negtive
XM_025292277.1	XR_003108706.1	-0.900376	0.0143931	negtive
XM_025277483.1	XR_003108706.1	-0.92838	0.00751052	negtive
XM_006077883.2	XR_003108706.1	-0.953684	0.00316809	negtive
XM_006080551.2	XR_003108706.1	-0.942362	0.00488749	negtive
XM_025278014.1	XR_003108706.1	-0.948454	0.00391703	negtive
XM_025278015.1	XR_003108706.1	-0.947821	0.00401292	negtive
XM_025278947.1	XR_003110262.1	-0.937445	0.00574736	negtive
XM_025276330.1	XR_003110262.1	-0.964907	0.00182569	negtive
XM_025276337.1	XR_003110262.1	-0.964157	0.00190408	negtive
XM_025277483.1	XR_003110262.1	-0.901426	0.0140963	negtive
XM_006077883.2	XR_003110262.1	-0.924313	0.00837589	negtive
XM_006080551.2	XR_003110262.1	-0.933207	0.00654291	negtive
XM_025278014.1	XR_003110262.1	-0.939798	0.0053273	negtive
XM_025278015.1	XR_003110262.1	-0.939333	0.00540906	negtive
XM_025278014.1	XR_003109728.1	-0.910107	0.0117579	negtive
XM_025278015.1	XR_003109728.1	-0.909041	0.0120339	negtive
XM_025278014.1	XR_003109729.1	-0.910107	0.0117579	negtive
XM_025278015.1	XR_003109729.1	-0.909041	0.0120339	negtive
XM_025278014.1	XR_003109730.1	-0.910107	0.0117579	negtive
XM_025278015.1	XR_003109730.1	-0.909041	0.0120339	negtive
XM_025278014.1	XR_003109731.1	-0.910107	0.0117579	negtive
XM_025278015.1	XR_003109731.1	-0.909041	0.0120339	negtive
XM_006069395.2	XR_003109753.1	-0.900767	0.0142821	negtive
XM_025292483.1	XR_003109753.1	-0.91729	0.00997859	negtive
XM_025292486.1	XR_003109753.1	-0.91729	0.0099786	negtive
XM_025292487.1	XR_003109753.1	-0.91729	0.00997859	negtive
XM_025292488.1	XR_003109753.1	-0.91729	0.0099786	negtive
XM_025292489.1	XR_003109753.1	-0.91729	0.0099786	negtive
XM_025292490.1	XR_003109753.1	-0.91729	0.00997859	negtive
XM_025292491.1	XR_003109753.1	-0.922235	0.0088359	negtive
XM_025292492.1	XR_003109753.1	-0.91729	0.0099786	negtive
XM_025292493.1	XR_003109753.1	-0.90304	0.0136461	negtive
XM_025292494.1	XR_003109753.1	-0.905993	0.0128406	negtive
XM_025292495.1	XR_003109753.1	-0.905993	0.0128406	negtive
XM_025292496.1	XR_003109753.1	-0.904417	0.0132675	negtive
XM_006078645.2	XR_003109753.1	-0.927228	0.00775089	negtive
XM_006065096.2	XR_003109753.1	-0.919795	0.00939124	negtive
XM_006065097.2	XR_003109753.1	-0.921854	0.00892162	negtive
XM_006065098.2	XR_003109753.1	-0.920012	0.00934126	negtive
XM_006065099.2	XR_003109753.1	-0.920101	0.00932076	negtive
XM_006065100.2	XR_003109753.1	-0.91978	0.00939474	negtive
XM_006065101.2	XR_003109753.1	-0.910979	0.0115343	negtive
XM_025292276.1	XR_003109753.1	-0.922343	0.00881186	negtive
XM_025292277.1	XR_003109753.1	-0.919663	0.00942191	negtive
XM_006080551.2	XR_003109753.1	-0.911484	0.0114059	negtive
XM_025278014.1	XR_003109753.1	-0.910642	0.0116205	negtive
XM_025278015.1	XR_003109753.1	-0.9109	0.0115545	negtive
XM_025276330.1	XR_003110045.1	-0.915603	0.0103837	negtive
XM_025276337.1	XR_003110045.1	-0.916137	0.0102545	negtive
XM_006077883.2	XR_003111691.1	-0.934534	0.00628842	negtive
XM_006080551.2	XR_003111691.1	-0.903028	0.0136495	negtive
XM_025278014.1	XR_003111691.1	-0.912291	0.0112019	negtive
XM_025278015.1	XR_003111691.1	-0.911633	0.011368	negtive
XM_025276330.1	XR_003110936.1	-0.96051	0.00230841	negtive
XM_025276337.1	XR_003110936.1	-0.960084	0.00235812	negtive
XM_006078645.2	XR_003110936.1	-0.904321	0.0132936	negtive
XM_006065096.2	XR_003110936.1	-0.920293	0.00927667	negtive
XM_006065097.2	XR_003110936.1	-0.920094	0.00932228	negtive
XM_006065098.2	XR_003110936.1	-0.919935	0.00935899	negtive
XM_006065099.2	XR_003110936.1	-0.920518	0.00922492	negtive
XM_006065100.2	XR_003110936.1	-0.918813	0.00961941	negtive
XM_006065101.2	XR_003110936.1	-0.918246	0.00975236	negtive
XM_025292276.1	XR_003110936.1	-0.920077	0.00932632	negtive
XM_025292277.1	XR_003110936.1	-0.920491	0.00923118	negtive
XM_025277483.1	XR_003110936.1	-0.93379	0.00643058	negtive
XM_006077883.2	XR_003110936.1	-0.902234	0.0138702	negtive
XM_006080551.2	XR_003110936.1	-0.942388	0.00488306	negtive
XM_025278014.1	XR_003110936.1	-0.942728	0.00482613	negtive
XM_025278015.1	XR_003110936.1	-0.942555	0.00485515	negtive
XM_025292494.1	XR_003104516.1	-0.902517	0.0137912	negtive
XM_025292495.1	XR_003104516.1	-0.902517	0.0137912	negtive
XM_006062951.2	XR_003104516.1	-0.914573	0.010635	negtive
XM_006062952.2	XR_003104516.1	-0.914694	0.0106054	negtive
XM_006065101.2	XR_003104516.1	-0.913785	0.0108291	negtive
XM_025277483.1	XR_003104516.1	-0.905445	0.0129882	negtive
XM_025278947.1	XR_326266.2	-0.935789	0.00605219	negtive
XM_025276330.1	XR_326266.2	-0.957665	0.00265039	negtive
XM_025276337.1	XR_326266.2	-0.960648	0.00229237	negtive
XM_006078645.2	XR_326266.2	-0.916868	0.0100791	negtive
XM_006065096.2	XR_326266.2	-0.933179	0.0065483	negtive
XM_006065097.2	XR_326266.2	-0.933799	0.00642883	negtive
XM_006065098.2	XR_326266.2	-0.932742	0.0066333	negtive
XM_006065099.2	XR_326266.2	-0.933228	0.00653886	negtive
XM_006065100.2	XR_326266.2	-0.936982	0.00583175	negtive
XM_006065101.2	XR_326266.2	-0.920287	0.00927803	negtive
XM_025292276.1	XR_326266.2	-0.93414	0.00636346	negtive
XM_025292277.1	XR_326266.2	-0.933563	0.00647425	negtive
XM_006080551.2	XR_326266.2	-0.945904	0.00431047	negtive
XM_025278014.1	XR_326266.2	-0.947892	0.00400212	negtive
XM_025278015.1	XR_326266.2	-0.947855	0.00400776	negtive
XM_025266578.1	XR_003109804.1	-0.923141	0.00863384	negtive
XM_025275918.1	XR_003107764.1	-0.900748	0.0142877	negtive
XM_025275922.1	XR_003107764.1	-0.901163	0.0141703	negtive
XM_006057088.2	XR_003107764.1	-0.901131	0.0141793	negtive
XM_006057087.2	XR_003107764.1	-0.919564	0.00944465	negtive
XM_006054140.2	XR_003107764.1	-0.900093	0.0144735	negtive
XM_006069666.2	XR_003107764.1	-0.922764	0.00871772	negtive
XM_025285420.1	XR_003107764.1	-0.938726	0.00551678	negtive
XM_025285421.1	XR_003107764.1	-0.949515	0.00375877	negtive
XM_025275918.1	XR_003108706.1	-0.919376	0.00948831	negtive
XM_025275922.1	XR_003108706.1	-0.915885	0.0103154	negtive
XM_025275924.1	XR_003108706.1	-0.915169	0.0104892	negtive
XM_025275925.1	XR_003108706.1	-0.911636	0.0113672	negtive
XM_025275927.1	XR_003108706.1	-0.908822	0.0120912	negtive
XM_025275929.1	XR_003108706.1	-0.908075	0.0122869	negtive
XM_006057088.2	XR_003108706.1	-0.970323	0.001308	negtive
XM_006057087.2	XR_003108706.1	-0.965787	0.00173572	negtive
XM_006055308.2	XR_003108706.1	-0.915108	0.010504	negtive
XM_006061455.2	XR_003108706.1	-0.925436	0.0081325	negtive
XM_006061456.2	XR_003108706.1	-0.922524	0.00877121	negtive
XM_006061457.2	XR_003108706.1	-0.921966	0.00889647	negtive
XM_006054140.2	XR_003108706.1	-0.940794	0.0051542	negtive
XM_025282338.1	XR_003108706.1	-0.941965	0.00495433	negtive
XM_025282339.1	XR_003108706.1	-0.942558	0.00485459	negtive
XM_025282340.1	XR_003108706.1	-0.942542	0.00485736	negtive
XM_025282341.1	XR_003108706.1	-0.942295	0.00489865	negtive
XM_025282342.1	XR_003108706.1	-0.946246	0.00425653	negtive
XM_025282343.1	XR_003108706.1	-0.938504	0.00555633	negtive
XM_006069666.2	XR_003108706.1	-0.920555	0.00921646	negtive
XM_025285420.1	XR_003108706.1	-0.930435	0.00709055	negtive
XM_025285421.1	XR_003108706.1	-0.931951	0.00678851	negtive
XM_025286902.1	XR_003108706.1	-0.907292	0.0124936	negtive
XM_006050408.2	XR_003108706.1	-0.923512	0.00855198	negtive
XM_006068790.2	XR_003108706.1	-0.942262	0.00490433	negtive
XM_006068791.2	XR_003108706.1	-0.941161	0.00509122	negtive
XM_025269958.1	XR_003108706.1	-0.940693	0.0051717	negtive
XM_025269959.1	XR_003108706.1	-0.940455	0.00521293	negtive
XM_025269960.1	XR_003108706.1	-0.939733	0.00533869	negtive
XM_025269961.1	XR_003108706.1	-0.939493	0.00538097	negtive
XM_025275918.1	XR_003110262.1	-0.962172	0.00211942	negtive
XM_025275922.1	XR_003110262.1	-0.957446	0.00267775	negtive
XM_025275924.1	XR_003110262.1	-0.957018	0.00273143	negtive
XM_025275925.1	XR_003110262.1	-0.955753	0.00289342	negtive
XM_025275927.1	XR_003110262.1	-0.94759	0.00404816	negtive
XM_025275929.1	XR_003110262.1	-0.947138	0.00411769	negtive
XM_006057088.2	XR_003110262.1	-0.960904	0.00226291	negtive
XM_006057087.2	XR_003110262.1	-0.9979	6.61099e-06	negtive
XM_025260660.1	XR_003110262.1	-0.911797	0.0113265	negtive
XM_025260666.1	XR_003110262.1	-0.911797	0.0113265	negtive
XM_025260675.1	XR_003110262.1	-0.911797	0.0113265	negtive
XM_025260682.1	XR_003110262.1	-0.911797	0.0113265	negtive
XM_006055308.2	XR_003110262.1	-0.962246	0.00211118	negtive
NM_001290957.1	XR_003110262.1	-0.971205	0.00123179	negtive
XM_006044617.2	XR_003110262.1	-0.967669	0.00155103	negtive
XM_006061455.2	XR_003110262.1	-0.978304	0.000701	negtive
XM_006061456.2	XR_003110262.1	-0.982474	0.000458069	negtive
XM_006061457.2	XR_003110262.1	-0.979823	0.000606587	negtive
XM_006047110.2	XR_003110262.1	-0.941003	0.00511835	negtive
XM_006047111.2	XR_003110262.1	-0.91328	0.0109545	negtive
XM_006054140.2	XR_003110262.1	-0.950138	0.00366734	negtive
XM_025282338.1	XR_003110262.1	-0.951115	0.00352621	negtive
XM_025282339.1	XR_003110262.1	-0.952179	0.00337553	negtive
XM_025282340.1	XR_003110262.1	-0.952813	0.00328732	negtive
XM_025282341.1	XR_003110262.1	-0.949418	0.0037731	negtive
XM_025282342.1	XR_003110262.1	-0.952466	0.00333549	negtive
XM_025282343.1	XR_003110262.1	-0.948416	0.0039227	negtive
XM_006069666.2	XR_003110262.1	-0.900181	0.0144486	negtive
XM_025286902.1	XR_003110262.1	-0.943551	0.00468988	negtive
XM_025286903.1	XR_003110262.1	-0.933744	0.00643927	negtive
XM_006050408.2	XR_003110262.1	-0.961131	0.00223682	negtive
XM_006067056.2	XR_003110262.1	-0.965178	0.00179778	negtive
XM_006068790.2	XR_003110262.1	-0.950146	0.00366617	negtive
XM_006068791.2	XR_003110262.1	-0.94712	0.00412052	negtive
XM_025269958.1	XR_003110262.1	-0.948772	0.00386922	negtive
XM_025269959.1	XR_003110262.1	-0.9486	0.003895	negtive
XM_025269960.1	XR_003110262.1	-0.947724	0.00402777	negtive
XM_025269961.1	XR_003110262.1	-0.94755	0.00405428	negtive
XM_006060558.2	XR_003110262.1	-0.965342	0.00178096	negtive
XM_006057088.2	XR_003109728.1	-0.905294	0.0130292	negtive
XM_006057087.2	XR_003109728.1	-0.935534	0.00609981	negtive
XM_025282341.1	XR_003109728.1	-0.907279	0.0124973	negtive
XM_025282343.1	XR_003109728.1	-0.900798	0.0142735	negtive
XM_025285421.1	XR_003109728.1	-0.901869	0.0139721	negtive
XM_006057088.2	XR_003109729.1	-0.905294	0.0130292	negtive
XM_006057087.2	XR_003109729.1	-0.935534	0.00609981	negtive
XM_025282341.1	XR_003109729.1	-0.907279	0.0124973	negtive
XM_025282343.1	XR_003109729.1	-0.900798	0.0142735	negtive
XM_025285421.1	XR_003109729.1	-0.901869	0.0139721	negtive
XM_006057088.2	XR_003109730.1	-0.905294	0.0130292	negtive
XM_006057087.2	XR_003109730.1	-0.935534	0.00609981	negtive
XM_025282341.1	XR_003109730.1	-0.907279	0.0124973	negtive
XM_025282343.1	XR_003109730.1	-0.900798	0.0142735	negtive
XM_025285421.1	XR_003109730.1	-0.901869	0.0139721	negtive
XM_006057088.2	XR_003109731.1	-0.905294	0.0130292	negtive
XM_006057087.2	XR_003109731.1	-0.935534	0.00609981	negtive
XM_025282341.1	XR_003109731.1	-0.907279	0.0124973	negtive
XM_025282343.1	XR_003109731.1	-0.900798	0.0142735	negtive
XM_025285421.1	XR_003109731.1	-0.901869	0.0139721	negtive
XM_025295000.1	XR_003109753.1	-0.90541	0.0129977	negtive
XM_006054140.2	XR_003109753.1	-0.907217	0.0125138	negtive
XM_025282338.1	XR_003109753.1	-0.905644	0.0129345	negtive
XM_025282341.1	XR_003109753.1	-0.910329	0.0117007	negtive
XM_025282343.1	XR_003109753.1	-0.908933	0.0120622	negtive
XM_006059632.2	XR_003109753.1	-0.915882	0.0103162	negtive
XM_025281433.1	XR_003109753.1	-0.914958	0.0105408	negtive
XM_025281434.1	XR_003109753.1	-0.927669	0.00765853	negtive
XM_025286902.1	XR_003109753.1	-0.926992	0.00780061	negtive
XM_025286903.1	XR_003109753.1	-0.933136	0.0065568	negtive
XM_006050408.2	XR_003109753.1	-0.901062	0.0141988	negtive
XM_006068790.2	XR_003109753.1	-0.907894	0.0123345	negtive
XM_006068791.2	XR_003109753.1	-0.912123	0.0112442	negtive
XM_025269958.1	XR_003109753.1	-0.908145	0.0122686	negtive
XM_025269959.1	XR_003109753.1	-0.908327	0.0122208	negtive
XM_025269960.1	XR_003109753.1	-0.911246	0.0114664	negtive
XM_025269961.1	XR_003109753.1	-0.911429	0.0114199	negtive
XM_025275918.1	XR_003110045.1	-0.907474	0.0124454	negtive
XM_025275922.1	XR_003110045.1	-0.90805	0.0122934	negtive
XM_025275924.1	XR_003110045.1	-0.906616	0.0126736	negtive
XM_025275925.1	XR_003110045.1	-0.905137	0.0130717	negtive
XM_006057087.2	XR_003110045.1	-0.910353	0.0116945	negtive
XM_006057088.2	XR_003111691.1	-0.908252	0.0122404	negtive
XM_006061455.2	XR_003111691.1	-0.911736	0.0113421	negtive
XM_006061456.2	XR_003111691.1	-0.903173	0.0136093	negtive
XM_006054140.2	XR_003111691.1	-0.913155	0.0109855	negtive
XM_025282338.1	XR_003111691.1	-0.914344	0.0106912	negtive
XM_025282339.1	XR_003111691.1	-0.908934	0.012062	negtive
XM_025282340.1	XR_003111691.1	-0.917668	0.00988888	negtive
XM_025282341.1	XR_003111691.1	-0.941766	0.00498811	negtive
XM_025282342.1	XR_003111691.1	-0.932289	0.00672201	negtive
XM_025282343.1	XR_003111691.1	-0.937726	0.0056963	negtive
XM_025286902.1	XR_003111691.1	-0.905207	0.0130528	negtive
XM_006068790.2	XR_003111691.1	-0.919914	0.00936382	negtive
XM_006068791.2	XR_003111691.1	-0.921193	0.00907113	negtive
XM_025269958.1	XR_003111691.1	-0.922343	0.00881184	negtive
XM_025269959.1	XR_003111691.1	-0.922357	0.00880859	negtive
XM_025269960.1	XR_003111691.1	-0.922911	0.00868495	negtive
XM_025269961.1	XR_003111691.1	-0.922926	0.00868172	negtive
XM_025275918.1	XR_003110936.1	-0.948197	0.00395584	negtive
XM_025275922.1	XR_003110936.1	-0.947712	0.00402957	negtive
XM_025275924.1	XR_003110936.1	-0.946574	0.00420531	negtive
XM_025275925.1	XR_003110936.1	-0.944208	0.00458233	negtive
XM_025275927.1	XR_003110936.1	-0.940729	0.00516544	negtive
XM_025275929.1	XR_003110936.1	-0.939556	0.00536974	negtive
XM_006057088.2	XR_003110936.1	-0.952725	0.00329957	negtive
XM_006057087.2	XR_003110936.1	-0.960021	0.00236548	negtive
XM_006055308.2	XR_003110936.1	-0.929924	0.00719386	negtive
XM_006061455.2	XR_003110936.1	-0.905087	0.0130852	negtive
XM_006061456.2	XR_003110936.1	-0.904126	0.0133471	negtive
XM_006061457.2	XR_003110936.1	-0.909368	0.011949	negtive
XM_006054140.2	XR_003110936.1	-0.936789	0.00586712	negtive
XM_025282338.1	XR_003110936.1	-0.936887	0.00584916	negtive
XM_025282339.1	XR_003110936.1	-0.941074	0.00510616	negtive
XM_025282340.1	XR_003110936.1	-0.933023	0.0065786	negtive
XM_025282341.1	XR_003110936.1	-0.910886	0.0115581	negtive
XM_025282342.1	XR_003110936.1	-0.919251	0.00951731	negtive
XM_025282343.1	XR_003110936.1	-0.909707	0.0118612	negtive
XM_006069666.2	XR_003110936.1	-0.94507	0.00444302	negtive
XM_025285420.1	XR_003110936.1	-0.943495	0.00469897	negtive
XM_025285421.1	XR_003110936.1	-0.941481	0.00503655	negtive
XM_006059632.2	XR_003110936.1	-0.923177	0.00862591	negtive
XM_025286902.1	XR_003110936.1	-0.908485	0.0121792	negtive
XM_006050408.2	XR_003110936.1	-0.933481	0.00649006	negtive
XM_006068790.2	XR_003110936.1	-0.93211	0.00675705	negtive
XM_006068791.2	XR_003110936.1	-0.92969	0.00724155	negtive
XM_025269958.1	XR_003110936.1	-0.927484	0.00769722	negtive
XM_025269959.1	XR_003110936.1	-0.927185	0.00776001	negtive
XM_025269960.1	XR_003110936.1	-0.92636	0.00793471	negtive
XM_025269961.1	XR_003110936.1	-0.926058	0.00799906	negtive
XM_006060558.2	XR_003110936.1	-0.920269	0.00928213	negtive
XM_006059633.2	XR_003104516.1	-0.916645	0.0101326	negtive
XM_006069666.2	XR_003104516.1	-0.907969	0.0123147	negtive
XM_025266578.1	XR_003104516.1	-0.907739	0.0123754	negtive
XM_006057087.2	XR_003109732.1	-0.91976	0.00939942	negtive
XM_025275918.1	XR_326266.2	-0.978097	0.000714381	negtive
XM_025275922.1	XR_326266.2	-0.978619	0.000680837	negtive
XM_025275924.1	XR_326266.2	-0.978966	0.000659002	negtive
XM_025275925.1	XR_326266.2	-0.981015	0.000537215	negtive
XM_025275927.1	XR_326266.2	-0.98058	0.000562071	negtive
XM_025275929.1	XR_326266.2	-0.98088	0.000544862	negtive
XM_006057087.2	XR_326266.2	-0.909651	0.0118758	negtive
XM_025260660.1	XR_326266.2	-0.992653	8.07799e-05	negtive
XM_025260666.1	XR_326266.2	-0.992653	8.07799e-05	negtive
XM_025260675.1	XR_326266.2	-0.992653	8.07799e-05	negtive
XM_025260682.1	XR_326266.2	-0.992653	8.07799e-05	negtive
XM_025295000.1	XR_326266.2	-0.991783	0.00010099	negtive
XM_006055308.2	XR_326266.2	-0.977803	0.000733596	negtive
NM_001290957.1	XR_326266.2	-0.972536	0.00112108	negtive
XM_006044617.2	XR_326266.2	-0.981534	0.000508317	negtive
XM_006061455.2	XR_326266.2	-0.930941	0.00698901	negtive
XM_006061456.2	XR_326266.2	-0.925512	0.00811612	negtive
XM_006061457.2	XR_326266.2	-0.919414	0.00947938	negtive
XM_006047110.2	XR_326266.2	-0.962331	0.00210171	negtive
XM_006047111.2	XR_326266.2	-0.986334	0.000278848	negtive
XM_006054140.2	XR_326266.2	-0.953162	0.00323931	negtive
XM_025282338.1	XR_326266.2	-0.951778	0.00343191	negtive
XM_025282339.1	XR_326266.2	-0.947637	0.00404106	negtive
XM_025282340.1	XR_326266.2	-0.944414	0.00454878	negtive
XM_025282341.1	XR_326266.2	-0.942664	0.00483689	negtive
XM_025282342.1	XR_326266.2	-0.927171	0.00776293	negtive
XM_025282343.1	XR_326266.2	-0.941871	0.00497028	negtive
XM_006069666.2	XR_326266.2	-0.928074	0.00757402	negtive
XM_025285420.1	XR_326266.2	-0.917041	0.0100378	negtive
XM_025285421.1	XR_326266.2	-0.922232	0.0088367	negtive
XM_006059632.2	XR_326266.2	-0.95521	0.00296427	negtive
XM_025281433.1	XR_326266.2	-0.942	0.00494853	negtive
XM_025281434.1	XR_326266.2	-0.938976	0.00547227	negtive
XM_025286902.1	XR_326266.2	-0.985344	0.000320608	negtive
XM_025286903.1	XR_326266.2	-0.989968	0.000150448	negtive
XM_006050408.2	XR_326266.2	-0.979846	0.000605183	negtive
XM_006067056.2	XR_326266.2	-0.977749	0.000737172	negtive
XM_006068790.2	XR_326266.2	-0.949751	0.00372404	negtive
XM_006068791.2	XR_326266.2	-0.949945	0.00369548	negtive
XM_025269958.1	XR_326266.2	-0.946809	0.00416874	negtive
XM_025269959.1	XR_326266.2	-0.946792	0.00417139	negtive
XM_025269960.1	XR_326266.2	-0.948822	0.00386177	negtive
XM_025269961.1	XR_326266.2	-0.948804	0.00386449	negtive
XM_006060558.2	XR_326266.2	-0.974507	0.000966537	negtive
XM_006042270.2	XR_003109804.1	-0.916017	0.0102836	negtive
XM_025292820.1	XR_003109804.1	-0.921513	0.00899861	negtive
XM_025292821.1	XR_003109804.1	-0.914839	0.0105697	negtive
XM_025272003.1	XR_003107764.1	-0.922333	0.00881389	negtive
XM_025272004.1	XR_003107764.1	-0.91047	0.0116646	negtive
XM_025294563.1	XR_003107764.1	-0.903831	0.0134279	negtive
XM_025294564.1	XR_003107764.1	-0.902719	0.0137351	negtive
XM_025294565.1	XR_003107764.1	-0.902723	0.0137341	negtive
XM_025273520.1	XR_003108706.1	-0.907522	0.0124328	negtive
XM_025271093.1	XR_003108706.1	-0.912342	0.0111891	negtive
XM_025272003.1	XR_003108706.1	-0.90979	0.0118397	negtive
XM_006070444.2	XR_003108706.1	-0.903795	0.0134378	negtive
XM_006070083.2	XR_003108706.1	-0.917235	0.00999156	negtive
XM_006070084.2	XR_003108706.1	-0.922909	0.00868552	negtive
XM_006070085.2	XR_003108706.1	-0.923205	0.00861966	negtive
XM_006070086.2	XR_003108706.1	-0.918581	0.00967376	negtive
XM_025294726.1	XR_003108706.1	-0.917478	0.00993381	negtive
XM_025294563.1	XR_003108706.1	-0.951895	0.00341553	negtive
XM_025294564.1	XR_003108706.1	-0.951047	0.00353587	negtive
XM_025294565.1	XR_003108706.1	-0.950999	0.00354284	negtive
XM_006060888.2	XR_003108706.1	-0.951249	0.00350706	negtive
XM_006056532.2	XR_003108706.1	-0.901969	0.0139441	negtive
XM_025286616.1	XR_003108706.1	-0.90252	0.0137903	negtive
XM_025286617.1	XR_003108706.1	-0.902924	0.0136783	negtive
XM_025264674.1	XR_003108706.1	-0.931764	0.00682543	negtive
XM_025264676.1	XR_003108706.1	-0.929749	0.00722941	negtive
XM_025264677.1	XR_003108706.1	-0.931764	0.00682544	negtive
XM_006057735.2	XR_003108706.1	-0.903776	0.0134432	negtive
XM_006045852.2	XR_003108706.1	-0.944939	0.00446413	negtive
XM_025273520.1	XR_003110262.1	-0.909964	0.0117947	negtive
XM_025267624.1	XR_003110262.1	-0.959543	0.00242205	negtive
XM_025267625.1	XR_003110262.1	-0.957668	0.00265005	negtive
XM_025272003.1	XR_003110262.1	-0.914345	0.0106911	negtive
XM_025272004.1	XR_003110262.1	-0.907072	0.0125522	negtive
XM_006070444.2	XR_003110262.1	-0.979703	0.000613772	negtive
XM_006077813.2	XR_003110262.1	-0.928423	0.00750152	negtive
XM_006077814.2	XR_003110262.1	-0.906758	0.0126359	negtive
XM_025294563.1	XR_003110262.1	-0.958468	0.00255158	negtive
XM_025294564.1	XR_003110262.1	-0.958308	0.0025711	negtive
XM_025294565.1	XR_003110262.1	-0.95831	0.00257085	negtive
XM_006053983.2	XR_003110262.1	-0.94116	0.00509129	negtive
XM_006060888.2	XR_003110262.1	-0.957346	0.00269026	negtive
XM_025264674.1	XR_003110262.1	-0.957783	0.00263583	negtive
XM_025264676.1	XR_003110262.1	-0.951185	0.00351623	negtive
XM_025264677.1	XR_003110262.1	-0.957783	0.00263583	negtive
XM_006066213.2	XR_003110262.1	-0.979875	0.000603447	negtive
XM_006045852.2	XR_003110262.1	-0.963907	0.00193057	negtive
XM_025272001.1	XR_326184.2	-0.903375	0.0135535	negtive
XM_006070444.2	XR_003109728.1	-0.901695	0.0140207	negtive
XM_025294563.1	XR_003109728.1	-0.901544	0.0140631	negtive
XM_025294564.1	XR_003109728.1	-0.900685	0.0143055	negtive
XM_025294565.1	XR_003109728.1	-0.900648	0.0143158	negtive
XM_006070444.2	XR_003109729.1	-0.901695	0.0140207	negtive
XM_025294563.1	XR_003109729.1	-0.901544	0.0140631	negtive
XM_025294564.1	XR_003109729.1	-0.900685	0.0143055	negtive
XM_025294565.1	XR_003109729.1	-0.900648	0.0143158	negtive
XM_006070444.2	XR_003109730.1	-0.901695	0.0140207	negtive
XM_025294563.1	XR_003109730.1	-0.901544	0.0140631	negtive
XM_025294564.1	XR_003109730.1	-0.900685	0.0143055	negtive
XM_025294565.1	XR_003109730.1	-0.900648	0.0143158	negtive
XM_006070444.2	XR_003109731.1	-0.901695	0.0140207	negtive
XM_025294563.1	XR_003109731.1	-0.901544	0.0140631	negtive
XM_025294564.1	XR_003109731.1	-0.900685	0.0143055	negtive
XM_025294565.1	XR_003109731.1	-0.900648	0.0143158	negtive
XM_025273520.1	XR_003109753.1	-0.915627	0.0103778	negtive
XM_025271093.1	XR_003109753.1	-0.915579	0.0103896	negtive
XM_025271997.1	XR_003109753.1	-0.911272	0.0114597	negtive
XM_025271998.1	XR_003109753.1	-0.930196	0.0071388	negtive
XM_025271999.1	XR_003109753.1	-0.964846	0.00183199	negtive
XM_025272000.1	XR_003109753.1	-0.926315	0.00794416	negtive
XM_025272001.1	XR_003109753.1	-0.97347	0.00104639	negtive
XM_025272002.1	XR_003109753.1	-0.901998	0.0139358	negtive
XM_025272003.1	XR_003109753.1	-0.900168	0.0144521	negtive
XM_025272005.1	XR_003109753.1	-0.902279	0.0138576	negtive
XM_025264676.1	XR_003110045.1	-0.90042	0.0143807	negtive
XM_025294563.1	XR_003111691.1	-0.910057	0.0117708	negtive
XM_025294564.1	XR_003111691.1	-0.909782	0.0118417	negtive
XM_025294565.1	XR_003111691.1	-0.909703	0.0118621	negtive
XM_006060888.2	XR_003111691.1	-0.910426	0.011676	negtive
XM_025273520.1	XR_003110936.1	-0.92111	0.00909004	negtive
XM_025271092.1	XR_003110936.1	-0.915435	0.0104245	negtive
XM_025271093.1	XR_003110936.1	-0.91945	0.00947108	negtive
XM_025271997.1	XR_003110936.1	-0.912338	0.0111901	negtive
XM_025272002.1	XR_003110936.1	-0.916069	0.010271	negtive
XM_025272003.1	XR_003110936.1	-0.938433	0.00556901	negtive
XM_025272004.1	XR_003110936.1	-0.921707	0.00895479	negtive
XM_025272005.1	XR_003110936.1	-0.919781	0.00939449	negtive
XM_006070083.2	XR_003110936.1	-0.927779	0.00763546	negtive
XM_006070084.2	XR_003110936.1	-0.931094	0.00695855	negtive
XM_006070085.2	XR_003110936.1	-0.930541	0.00706936	negtive
XM_006070086.2	XR_003110936.1	-0.93152	0.00687365	negtive
XM_025294726.1	XR_003110936.1	-0.931863	0.00680585	negtive
XM_025294563.1	XR_003110936.1	-0.94869	0.00388149	negtive
XM_025294564.1	XR_003110936.1	-0.948105	0.00396979	negtive
XM_025294565.1	XR_003110936.1	-0.948135	0.00396516	negtive
XM_006060888.2	XR_003110936.1	-0.943718	0.00466233	negtive
XM_025264674.1	XR_003110936.1	-0.948131	0.00396575	negtive
XM_025264676.1	XR_003110936.1	-0.949196	0.00380595	negtive
XM_025264677.1	XR_003110936.1	-0.948131	0.00396575	negtive
XM_006057735.2	XR_003110936.1	-0.922118	0.0088621	negtive
XM_025261628.1	XR_003110936.1	-0.918057	0.00979698	negtive
XM_006045852.2	XR_003110936.1	-0.94461	0.0045171	negtive
XM_025271092.1	XR_003104516.1	-0.968021	0.00151767	negtive
XM_025272005.1	XR_003104516.1	-0.911425	0.0114209	negtive
XM_025292820.1	XR_003104516.1	-0.927178	0.00776155	negtive
XM_025292821.1	XR_003104516.1	-0.915322	0.0104519	negtive
XM_006070083.2	XR_003104516.1	-0.914526	0.0106464	negtive
XM_006070084.2	XR_003104516.1	-0.913946	0.0107892	negtive
XM_006070085.2	XR_003104516.1	-0.913351	0.0109367	negtive
XM_006070086.2	XR_003104516.1	-0.917381	0.00995693	negtive
XM_025294726.1	XR_003104516.1	-0.919463	0.00946804	negtive
XM_006050868.2	XR_003104516.1	-0.924201	0.00840046	negtive
XM_006057735.2	XR_003104516.1	-0.919401	0.00948249	negtive
XM_025261628.1	XR_003104516.1	-0.916424	0.0101855	negtive
XM_025273520.1	XR_326266.2	-0.935131	0.00617541	negtive
XM_025271093.1	XR_326266.2	-0.917124	0.0100181	negtive
XM_025267624.1	XR_326266.2	-0.962876	0.00204175	negtive
XM_025267625.1	XR_326266.2	-0.95828	0.00257456	negtive
XM_025271997.1	XR_326266.2	-0.957218	0.00270635	negtive
XM_025271998.1	XR_326266.2	-0.960435	0.00231711	negtive
XM_025271999.1	XR_326266.2	-0.953583	0.00318183	negtive
XM_025272000.1	XR_326266.2	-0.965776	0.00173692	negtive
XM_025272001.1	XR_326266.2	-0.955607	0.00291242	negtive
XM_025272002.1	XR_326266.2	-0.961162	0.00223327	negtive
XM_025272003.1	XR_326266.2	-0.959186	0.00246472	negtive
XM_025272004.1	XR_326266.2	-0.971531	0.00120418	negtive
XM_025272005.1	XR_326266.2	-0.93658	0.00590567	negtive
XM_006070444.2	XR_326266.2	-0.966202	0.00169414	negtive
XM_006077813.2	XR_326266.2	-0.992396	8.65162e-05	negtive
XM_006077814.2	XR_326266.2	-0.99667	1.66123e-05	negtive
XM_025294563.1	XR_326266.2	-0.939505	0.00537879	negtive
XM_025294564.1	XR_326266.2	-0.940016	0.00528917	negtive
XM_025294565.1	XR_326266.2	-0.940095	0.00527536	negtive
XM_006053983.2	XR_326266.2	-0.938428	0.00556994	negtive
XM_006060888.2	XR_326266.2	-0.926251	0.0079578	negtive
XM_025264674.1	XR_326266.2	-0.945109	0.00443676	negtive
XM_025264676.1	XR_326266.2	-0.939093	0.0054515	negtive
XM_025264677.1	XR_326266.2	-0.94511	0.00443676	negtive
XM_006066213.2	XR_326266.2	-0.936265	0.00596375	negtive
XM_006057569.2	XR_003109804.1	-0.906051	0.012825	negtive
XM_006068707.2	XR_003107764.1	-0.918526	0.00968666	negtive
XM_006068708.2	XR_003107764.1	-0.910806	0.0115786	negtive
XM_006068709.2	XR_003107764.1	-0.947319	0.0040899	negtive
XM_006068711.2	XR_003107764.1	-0.942284	0.00490051	negtive
XM_025269060.1	XR_003107764.1	-0.919158	0.00953901	negtive
XM_025269062.1	XR_003107764.1	-0.90758	0.0124174	negtive
XM_025295551.1	XR_003107764.1	-0.930546	0.00706823	negtive
XM_025295553.1	XR_003107764.1	-0.930546	0.00706823	negtive
XM_025275287.1	XR_003107764.1	-0.908872	0.0120782	negtive
XM_006077889.2	XR_003108706.1	-0.909256	0.0119781	negtive
XM_025269294.1	XR_003108706.1	-0.904086	0.0133581	negtive
XM_025269295.1	XR_003108706.1	-0.904796	0.0131642	negtive
XM_025269296.1	XR_003108706.1	-0.91408	0.0107561	negtive
XM_006068707.2	XR_003108706.1	-0.902675	0.0137474	negtive
XM_006068709.2	XR_003108706.1	-0.919853	0.0093779	negtive
XM_006068711.2	XR_003108706.1	-0.918858	0.00960891	negtive
XM_006076867.2	XR_003108706.1	-0.939573	0.0053669	negtive
XM_006076868.2	XR_003108706.1	-0.944528	0.00453036	negtive
XM_006076869.2	XR_003108706.1	-0.939555	0.00536998	negtive
XM_006076872.2	XR_003108706.1	-0.939161	0.00543944	negtive
XM_006076875.2	XR_003108706.1	-0.935623	0.00608325	negtive
XM_025275275.1	XR_003108706.1	-0.940417	0.00521951	negtive
XM_025275276.1	XR_003108706.1	-0.939058	0.0054577	negtive
XM_025275277.1	XR_003108706.1	-0.941049	0.00511046	negtive
XM_025275278.1	XR_003108706.1	-0.940023	0.00528796	negtive
XM_025275279.1	XR_003108706.1	-0.940937	0.00512957	negtive
XM_025275280.1	XR_003108706.1	-0.94092	0.0051326	negtive
XM_025275281.1	XR_003108706.1	-0.941995	0.0049493	negtive
XM_025275282.1	XR_003108706.1	-0.939842	0.00531959	negtive
XM_025275283.1	XR_003108706.1	-0.937104	0.00580936	negtive
XM_025275284.1	XR_003108706.1	-0.937968	0.00565264	negtive
XM_025275285.1	XR_003108706.1	-0.937794	0.0056841	negtive
XM_025275286.1	XR_003108706.1	-0.938144	0.00562087	negtive
XM_025275287.1	XR_003108706.1	-0.945026	0.00445019	negtive
XM_025270405.1	XR_003110262.1	-0.909977	0.0117914	negtive
XM_006077889.2	XR_003110262.1	-0.969159	0.00141212	negtive
XM_025269294.1	XR_003110262.1	-0.98157	0.000506378	negtive
XM_025269295.1	XR_003110262.1	-0.981613	0.000504026	negtive
XM_025269296.1	XR_003110262.1	-0.984554	0.000356029	negtive
XM_006068711.2	XR_003110262.1	-0.901169	0.0141687	negtive
XM_006076867.2	XR_003110262.1	-0.951448	0.00347867	negtive
XM_006076868.2	XR_003110262.1	-0.954615	0.00304301	negtive
XM_006076869.2	XR_003110262.1	-0.951919	0.00341211	negtive
XM_006076872.2	XR_003110262.1	-0.951211	0.00351245	negtive
XM_006076875.2	XR_003110262.1	-0.950393	0.00363022	negtive
XM_025275275.1	XR_003110262.1	-0.951684	0.00344531	negtive
XM_025275276.1	XR_003110262.1	-0.951523	0.00346804	negtive
XM_025275277.1	XR_003110262.1	-0.95138	0.00348835	negtive
XM_025275278.1	XR_003110262.1	-0.95098	0.0035456	negtive
XM_025275279.1	XR_003110262.1	-0.95161	0.00345573	negtive
XM_025275280.1	XR_003110262.1	-0.952066	0.00339148	negtive
XM_025275281.1	XR_003110262.1	-0.953052	0.00325448	negtive
XM_025275282.1	XR_003110262.1	-0.950368	0.00363389	negtive
XM_025275283.1	XR_003110262.1	-0.950647	0.00359352	negtive
XM_025275284.1	XR_003110262.1	-0.950345	0.00363725	negtive
XM_025275285.1	XR_003110262.1	-0.950936	0.00355189	negtive
XM_025275286.1	XR_003110262.1	-0.950843	0.00356517	negtive
XM_025275287.1	XR_003110262.1	-0.964128	0.00190714	negtive
XM_006074076.2	XR_003110262.1	-0.963371	0.00198793	negtive
XM_025266410.1	XR_003110262.1	-0.964211	0.00189837	negtive
XM_025266411.1	XR_003110262.1	-0.96179	0.00216211	negtive
XM_025266412.1	XR_003110262.1	-0.948772	0.00386919	negtive
XM_025266413.1	XR_003110262.1	-0.941218	0.00508145	negtive
XM_025266414.1	XR_003110262.1	-0.957054	0.0027269	negtive
XM_006068711.2	XR_003109728.1	-0.935469	0.00611202	negtive
XM_025275287.1	XR_003109728.1	-0.905089	0.0130847	negtive
XM_006068711.2	XR_003109729.1	-0.935469	0.00611202	negtive
XM_025275287.1	XR_003109729.1	-0.905089	0.0130847	negtive
XM_006068711.2	XR_003109730.1	-0.935469	0.00611202	negtive
XM_025275287.1	XR_003109730.1	-0.905089	0.0130847	negtive
XM_006068711.2	XR_003109731.1	-0.935469	0.00611202	negtive
XM_025275287.1	XR_003109731.1	-0.905089	0.0130847	negtive
XM_006068707.2	XR_003109753.1	-0.953544	0.00318715	negtive
XM_006068708.2	XR_003109753.1	-0.957091	0.00272229	negtive
XM_006068710.2	XR_003109753.1	-0.942352	0.00488919	negtive
XM_006068711.2	XR_003109753.1	-0.934376	0.00631841	negtive
XM_006068713.2	XR_003109753.1	-0.940228	0.00525233	negtive
XM_006076875.2	XR_003109753.1	-0.904091	0.0133567	negtive
XM_025275283.1	XR_003109753.1	-0.902681	0.0137456	negtive
XM_025275284.1	XR_003109753.1	-0.902206	0.0138778	negtive
XM_025275285.1	XR_003109753.1	-0.902859	0.0136962	negtive
XM_025275286.1	XR_003109753.1	-0.902155	0.0138921	negtive
XM_006077889.2	XR_003111691.1	-0.907312	0.0124884	negtive
XM_006068707.2	XR_003111691.1	-0.909951	0.0117983	negtive
XM_006068711.2	XR_003111691.1	-0.926214	0.0079657	negtive
XM_006076867.2	XR_003111691.1	-0.90682	0.0126193	negtive
XM_006076868.2	XR_003111691.1	-0.908628	0.0121419	negtive
XM_006076869.2	XR_003111691.1	-0.906501	0.0127044	negtive
XM_006076872.2	XR_003111691.1	-0.906081	0.0128171	negtive
XM_006076875.2	XR_003111691.1	-0.908308	0.0122257	negtive
XM_025275275.1	XR_003111691.1	-0.906201	0.0127846	negtive
XM_025275276.1	XR_003111691.1	-0.906221	0.0127794	negtive
XM_025275277.1	XR_003111691.1	-0.906364	0.012741	negtive
XM_025275278.1	XR_003111691.1	-0.905779	0.0128981	negtive
XM_025275279.1	XR_003111691.1	-0.906798	0.0126251	negtive
XM_025275280.1	XR_003111691.1	-0.906466	0.0127138	negtive
XM_025275281.1	XR_003111691.1	-0.909805	0.0118358	negtive
XM_025275282.1	XR_003111691.1	-0.905489	0.0129764	negtive
XM_025275283.1	XR_003111691.1	-0.908363	0.0122113	negtive
XM_025275284.1	XR_003111691.1	-0.909132	0.0120103	negtive
XM_025275285.1	XR_003111691.1	-0.90943	0.011933	negtive
XM_025275286.1	XR_003111691.1	-0.909548	0.0119024	negtive
XM_025275287.1	XR_003111691.1	-0.903656	0.0134762	negtive
XM_006077889.2	XR_003110936.1	-0.901824	0.0139848	negtive
XM_025269294.1	XR_003110936.1	-0.910097	0.0117605	negtive
XM_025269295.1	XR_003110936.1	-0.910932	0.0115465	negtive
XM_025269296.1	XR_003110936.1	-0.916804	0.0100944	negtive
XM_006068709.2	XR_003110936.1	-0.945724	0.00433894	negtive
XM_025269060.1	XR_003110936.1	-0.919043	0.00956581	negtive
XM_025269062.1	XR_003110936.1	-0.90235	0.0138377	negtive
XM_006057569.2	XR_003110936.1	-0.913026	0.0110177	negtive
XM_006076867.2	XR_003110936.1	-0.939804	0.00532625	negtive
XM_006076868.2	XR_003110936.1	-0.942907	0.0047964	negtive
XM_006076869.2	XR_003110936.1	-0.939619	0.00535874	negtive
XM_006076872.2	XR_003110936.1	-0.93951	0.00537781	negtive
XM_006076875.2	XR_003110936.1	-0.934803	0.00623734	negtive
XM_025275275.1	XR_003110936.1	-0.940783	0.00515612	negtive
XM_025275276.1	XR_003110936.1	-0.939595	0.0053629	negtive
XM_025275277.1	XR_003110936.1	-0.940747	0.00516243	negtive
XM_025275278.1	XR_003110936.1	-0.94067	0.00517563	negtive
XM_025275279.1	XR_003110936.1	-0.940999	0.00511907	negtive
XM_025275280.1	XR_003110936.1	-0.940812	0.00515117	negtive
XM_025275281.1	XR_003110936.1	-0.939449	0.00538859	negtive
XM_025275282.1	XR_003110936.1	-0.940619	0.0051845	negtive
XM_025275283.1	XR_003110936.1	-0.936116	0.0059914	negtive
XM_025275284.1	XR_003110936.1	-0.936094	0.0059954	negtive
XM_025275285.1	XR_003110936.1	-0.936031	0.00600718	negtive
XM_025275286.1	XR_003110936.1	-0.93607	0.00599998	negtive
XM_025275287.1	XR_003110936.1	-0.950439	0.00362359	negtive
XM_006057569.2	XR_003104516.1	-0.921688	0.00895893	negtive
XM_006068711.2	XR_003109732.1	-0.931938	0.00679097	negtive
XM_006077889.2	XR_326266.2	-0.964887	0.00182777	negtive
XM_025269294.1	XR_326266.2	-0.952703	0.00330264	negtive
XM_025269295.1	XR_326266.2	-0.952886	0.00327731	negtive
XM_025269296.1	XR_326266.2	-0.945915	0.00430874	negtive
XM_006068707.2	XR_326266.2	-0.927442	0.00770596	negtive
XM_006068708.2	XR_326266.2	-0.93648	0.00592409	negtive
XM_006068709.2	XR_326266.2	-0.905096	0.0130826	negtive
XM_006068710.2	XR_326266.2	-0.92563	0.00809075	negtive
XM_006068711.2	XR_326266.2	-0.955707	0.00289938	negtive
XM_006076867.2	XR_326266.2	-0.949353	0.00378266	negtive
XM_006076868.2	XR_326266.2	-0.94477	0.00449137	negtive
XM_006076869.2	XR_326266.2	-0.947526	0.00405801	negtive
XM_006076872.2	XR_326266.2	-0.947598	0.00404705	negtive
XM_006076875.2	XR_326266.2	-0.952541	0.00332511	negtive
XM_025275275.1	XR_326266.2	-0.947326	0.00408877	negtive
XM_025275276.1	XR_326266.2	-0.948869	0.00385473	negtive
XM_025275277.1	XR_326266.2	-0.944847	0.00447883	negtive
XM_025275278.1	XR_326266.2	-0.947386	0.00407958	negtive
XM_025275279.1	XR_326266.2	-0.947799	0.00401624	negtive
XM_025275280.1	XR_326266.2	-0.945947	0.00430364	negtive
XM_025275281.1	XR_326266.2	-0.946377	0.00423608	negtive
XM_025275282.1	XR_326266.2	-0.947144	0.00411676	negtive
XM_025275283.1	XR_326266.2	-0.951041	0.00353683	negtive
XM_025275284.1	XR_326266.2	-0.949475	0.0037647	negtive
XM_025275285.1	XR_326266.2	-0.951003	0.0035423	negtive
XM_025275286.1	XR_326266.2	-0.949892	0.00370335	negtive
XM_025275287.1	XR_326266.2	-0.958458	0.00255277	negtive
XM_006049758.2	XR_003109804.1	-0.980097	0.000590267	negtive
XM_006075935.2	XR_003108706.1	-0.905271	0.0130353	negtive
XM_006075937.2	XR_003108706.1	-0.903649	0.013478	negtive
XM_025264317.1	XR_003108706.1	-0.900841	0.0142613	negtive
XM_025264319.1	XR_003108706.1	-0.902586	0.0137719	negtive
XM_025264321.1	XR_003108706.1	-0.937298	0.00577411	negtive
XM_025280219.1	XR_003108706.1	-0.915945	0.0103009	negtive
XM_025280220.1	XR_003108706.1	-0.914706	0.0106023	negtive
XM_025280221.1	XR_003108706.1	-0.900411	0.0143831	negtive
XM_025280222.1	XR_003108706.1	-0.928849	0.00741368	negtive
XM_006041463.2	XR_003108706.1	-0.945088	0.00444024	negtive
XM_006068738.2	XR_003108706.1	-0.927299	0.00773606	negtive
XM_006065936.2	XR_003108706.1	-0.90392	0.0134037	negtive
XM_006078626.2	XR_003108706.1	-0.947778	0.00401943	negtive
XM_006078358.2	XR_003108706.1	-0.913783	0.0108297	negtive
XM_025279975.1	XR_003108706.1	-0.928473	0.00749126	negtive
XM_006069757.2	XR_003108706.1	-0.925726	0.00807015	negtive
XM_006080537.2	XR_003108706.1	-0.909062	0.0120285	negtive
XM_006063850.2	XR_003110393.1	-0.90115	0.014174	negtive
XM_025284072.1	XR_003110393.1	-0.93409	0.00637307	negtive
XM_025296104.1	XR_003110262.1	-0.972104	0.00115646	negtive
XM_006070378.2	XR_003110262.1	-0.943701	0.00466517	negtive
XM_006046264.2	XR_003110262.1	-0.975603	0.000885547	negtive
XM_006046265.2	XR_003110262.1	-0.973485	0.00104523	negtive
XM_006060696.2	XR_003110262.1	-0.954283	0.00308732	negtive
XM_006060697.2	XR_003110262.1	-0.956019	0.00285898	negtive
XM_025263697.1	XR_003110262.1	-0.932519	0.00667681	negtive
XM_025263698.1	XR_003110262.1	-0.93422	0.00634825	negtive
XM_025280219.1	XR_003110262.1	-0.96658	0.00165664	negtive
XM_025280220.1	XR_003110262.1	-0.971341	0.0012202	negtive
XM_025280221.1	XR_003110262.1	-0.95187	0.00341907	negtive
XM_025280222.1	XR_003110262.1	-0.970716	0.00127377	negtive
XM_006063850.2	XR_003110262.1	-0.922739	0.00872335	negtive
XM_006063851.2	XR_003110262.1	-0.91631	0.010213	negtive
XM_006041463.2	XR_003110262.1	-0.961319	0.00221543	negtive
XM_006068738.2	XR_003110262.1	-0.930003	0.00717788	negtive
XM_025296103.1	XR_003110262.1	-0.960012	0.00236655	negtive
XM_025284072.1	XR_003110262.1	-0.910125	0.0117534	negtive
XM_006078626.2	XR_003110262.1	-0.962976	0.00203078	negtive
XM_025279975.1	XR_003110262.1	-0.973692	0.00102908	negtive
XM_006069757.2	XR_003110262.1	-0.984951	0.000337997	negtive
XM_006080537.2	XR_003110262.1	-0.950759	0.00357725	negtive
XM_025284072.1	XR_326184.2	-0.913018	0.0110197	negtive
XM_006046264.2	XR_003109728.1	-0.902377	0.0138303	negtive
XM_025280222.1	XR_003109728.1	-0.909899	0.0118117	negtive
XM_025279975.1	XR_003109728.1	-0.900317	0.0144097	negtive
XM_006046264.2	XR_003109729.1	-0.902377	0.0138303	negtive
XM_025280222.1	XR_003109729.1	-0.909899	0.0118117	negtive
XM_025279975.1	XR_003109729.1	-0.900317	0.0144097	negtive
XM_006046264.2	XR_003109730.1	-0.902377	0.0138303	negtive
XM_025280222.1	XR_003109730.1	-0.909899	0.0118117	negtive
XM_025279975.1	XR_003109730.1	-0.900317	0.0144097	negtive
XM_006046264.2	XR_003109731.1	-0.902377	0.0138303	negtive
XM_025280222.1	XR_003109731.1	-0.909899	0.0118117	negtive
XM_025279975.1	XR_003109731.1	-0.900317	0.0144097	negtive
XM_006049758.2	XR_003109753.1	-0.954049	0.00311874	negtive
XM_006070378.2	XR_003109753.1	-0.901135	0.0141782	negtive
XM_025280221.1	XR_003109753.1	-0.910827	0.0115732	negtive
XM_006068738.2	XR_003109753.1	-0.911258	0.0114633	negtive
XM_006080537.2	XR_003109753.1	-0.902461	0.0138068	negtive
XM_025280219.1	XR_003111691.1	-0.913071	0.0110065	negtive
XM_025280220.1	XR_003111691.1	-0.90505	0.0130953	negtive
XM_025280221.1	XR_003111691.1	-0.902643	0.0137561	negtive
XM_025280222.1	XR_003111691.1	-0.922503	0.00877593	negtive
XM_006041463.2	XR_003111691.1	-0.908125	0.0122737	negtive
XM_006068738.2	XR_003111691.1	-0.905797	0.0128934	negtive
XM_025284072.1	XR_003111691.1	-0.92559	0.00809924	negtive
XM_025279975.1	XR_003111691.1	-0.90923	0.0119849	negtive
XM_025279316.1	XR_003110936.1	-0.917995	0.00981149	negtive
XM_025261438.1	XR_003110936.1	-0.902546	0.0137832	negtive
XM_025264321.1	XR_003110936.1	-0.948988	0.00383696	negtive
XM_025280219.1	XR_003110936.1	-0.908149	0.0122674	negtive
XM_025280220.1	XR_003110936.1	-0.913513	0.0108966	negtive
XM_025280221.1	XR_003110936.1	-0.901433	0.0140943	negtive
XM_025280222.1	XR_003110936.1	-0.915789	0.0103386	negtive
XM_006041463.2	XR_003110936.1	-0.945168	0.00442732	negtive
XM_006068738.2	XR_003110936.1	-0.921773	0.00893973	negtive
XM_006065936.2	XR_003110936.1	-0.921717	0.00895239	negtive
XM_006078626.2	XR_003110936.1	-0.951416	0.00348328	negtive
XM_025292761.1	XR_003110936.1	-0.903678	0.0134701	negtive
XM_006078358.2	XR_003110936.1	-0.930198	0.00713834	negtive
XM_025279975.1	XR_003110936.1	-0.92633	0.00794109	negtive
XM_006069757.2	XR_003110936.1	-0.928396	0.00750717	negtive
XM_006080537.2	XR_003110936.1	-0.92132	0.00904223	negtive
XM_025279316.1	XR_003104516.1	-0.936948	0.00583794	negtive
XM_025261438.1	XR_003104516.1	-0.922069	0.00887328	negtive
XM_025261447.1	XR_003104516.1	-0.920604	0.00920534	negtive
XM_025261451.1	XR_003104516.1	-0.906905	0.0125966	negtive
XM_025264321.1	XR_003104516.1	-0.925059	0.00821375	negtive
XM_006065936.2	XR_003104516.1	-0.91173	0.0113435	negtive
XM_025292761.1	XR_003104516.1	-0.92156	0.00898801	negtive
XM_006078358.2	XR_003104516.1	-0.91284	0.0110643	negtive
XM_025284072.1	XR_003109732.1	-0.90115	0.014174	negtive
XM_025296104.1	XR_326266.2	-0.960405	0.00232058	negtive
XM_006070378.2	XR_326266.2	-0.995602	2.89759e-05	negtive
XM_006046264.2	XR_326266.2	-0.969534	0.00137811	negtive
XM_006046265.2	XR_326266.2	-0.978341	0.000698583	negtive
XM_006060696.2	XR_326266.2	-0.938197	0.00561146	negtive
XM_006060697.2	XR_326266.2	-0.940722	0.00516673	negtive
XM_025280219.1	XR_326266.2	-0.969561	0.0013757	negtive
XM_025280220.1	XR_326266.2	-0.973956	0.00100863	negtive
XM_025280221.1	XR_326266.2	-0.980238	0.000581921	negtive
XM_025280222.1	XR_326266.2	-0.969152	0.00141276	negtive
XM_006063850.2	XR_326266.2	-0.955868	0.00287844	negtive
XM_006063851.2	XR_326266.2	-0.955493	0.00292717	negtive
XM_006041463.2	XR_326266.2	-0.949629	0.00374196	negtive
XM_006068738.2	XR_326266.2	-0.935037	0.00619316	negtive
XM_025296103.1	XR_326266.2	-0.950754	0.003578	negtive
XM_025284072.1	XR_326266.2	-0.9286	0.00746485	negtive
XM_006078626.2	XR_326266.2	-0.935131	0.00617542	negtive
XM_006078358.2	XR_326266.2	-0.902496	0.013797	negtive
XM_025279975.1	XR_326266.2	-0.965897	0.0017247	negtive
XM_006069757.2	XR_326266.2	-0.957281	0.00269842	negtive
XM_006080537.2	XR_326266.2	-0.968028	0.00151699	negtive
XM_025284307.1	XR_003107764.1	-0.920207	0.00929648	negtive
XM_006055388.2	XR_003107764.1	-0.911	0.0115291	negtive
XM_006055389.2	XR_003107764.1	-0.911719	0.0113464	negtive
XM_006055390.2	XR_003107764.1	-0.909665	0.0118721	negtive
XM_006067643.2	XR_003108706.1	-0.924408	0.00835527	negtive
XM_006067644.2	XR_003108706.1	-0.923105	0.0086419	negtive
XM_006067645.2	XR_003108706.1	-0.9229	0.00868754	negtive
XM_006067646.2	XR_003108706.1	-0.914623	0.0106226	negtive
XM_025283377.1	XR_003108706.1	-0.917616	0.00990102	negtive
XM_025283379.1	XR_003108706.1	-0.92188	0.00891562	negtive
XM_025283380.1	XR_003108706.1	-0.921505	0.0090004	negtive
XM_025284307.1	XR_003108706.1	-0.975806	0.000870913	negtive
XM_006074858.2	XR_003108706.1	-0.93882	0.00549991	negtive
XM_006048667.2	XR_003108706.1	-0.924714	0.0082886	negtive
XM_025282218.1	XR_003108706.1	-0.933184	0.00654736	negtive
XM_025282219.1	XR_003108706.1	-0.931642	0.00684942	negtive
XM_025282220.1	XR_003108706.1	-0.933853	0.00641834	negtive
XM_025282222.1	XR_003108706.1	-0.930516	0.00707423	negtive
XM_006065812.2	XR_003108706.1	-0.912463	0.0111586	negtive
XM_006065813.2	XR_003108706.1	-0.912463	0.0111586	negtive
XM_006065815.2	XR_003108706.1	-0.912463	0.0111586	negtive
XM_025283092.1	XR_003108706.1	-0.903458	0.0135308	negtive
XM_025265176.1	XR_003108706.1	-0.909549	0.0119021	negtive
XM_025291997.1	XR_003108706.1	-0.931862	0.006806	negtive
XM_025291998.1	XR_003108706.1	-0.93283	0.00661611	negtive
XM_025291999.1	XR_003108706.1	-0.932104	0.00675833	negtive
XM_025292000.1	XR_003108706.1	-0.932444	0.00669164	negtive
XM_025292001.1	XR_003108706.1	-0.932217	0.00673602	negtive
XM_025292002.1	XR_003108706.1	-0.94601	0.00429375	negtive
XM_025292003.1	XR_003108706.1	-0.946169	0.00426861	negtive
XM_006055388.2	XR_003108706.1	-0.955076	0.00298188	negtive
XM_006055389.2	XR_003108706.1	-0.956091	0.00284965	negtive
XM_006055390.2	XR_003108706.1	-0.955207	0.00296462	negtive
XM_006073474.2	XR_003108706.1	-0.934167	0.00635826	negtive
XM_006073475.2	XR_003108706.1	-0.934763	0.00624501	negtive
XM_006073476.2	XR_003108706.1	-0.935738	0.00606169	negtive
XM_006073477.2	XR_003108706.1	-0.936435	0.0059323	negtive
XM_025271861.1	XR_003108706.1	-0.938028	0.00564185	negtive
XM_025271863.1	XR_003108706.1	-0.933536	0.00647936	negtive
XM_025271864.1	XR_003108706.1	-0.938255	0.00560102	negtive
XM_006063516.2	XR_003110393.1	-0.954549	0.00305178	negtive
XM_006063517.2	XR_003110393.1	-0.952188	0.00337429	negtive
XM_006063518.2	XR_003110393.1	-0.954549	0.00305178	negtive
XM_006067643.2	XR_003110262.1	-0.900629	0.0143213	negtive
XM_025284307.1	XR_003110262.1	-0.977155	0.000776875	negtive
XM_006042916.2	XR_003110262.1	-0.91326	0.0109593	negtive
XM_025292939.1	XR_003110262.1	-0.917595	0.00990601	negtive
XM_025292941.1	XR_003110262.1	-0.917595	0.00990601	negtive
XM_025292942.1	XR_003110262.1	-0.91326	0.0109593	negtive
XM_025292943.1	XR_003110262.1	-0.907742	0.0123746	negtive
XM_025292944.1	XR_003110262.1	-0.917595	0.00990601	negtive
XM_006074858.2	XR_003110262.1	-0.997357	1.04702e-05	negtive
XM_006048667.2	XR_003110262.1	-0.903085	0.0136337	negtive
XM_025282218.1	XR_003110262.1	-0.913098	0.0109998	negtive
XM_025282219.1	XR_003110262.1	-0.912801	0.011074	negtive
XM_025282220.1	XR_003110262.1	-0.914358	0.0106876	negtive
XM_025282222.1	XR_003110262.1	-0.908792	0.012099	negtive
XM_006065812.2	XR_003110262.1	-0.910031	0.0117776	negtive
XM_006065813.2	XR_003110262.1	-0.910031	0.0117776	negtive
XM_006065815.2	XR_003110262.1	-0.910031	0.0117776	negtive
XM_025283092.1	XR_003110262.1	-0.900706	0.0142994	negtive
XM_006063516.2	XR_003110262.1	-0.904302	0.013299	negtive
XM_006063517.2	XR_003110262.1	-0.909087	0.0120221	negtive
XM_006063518.2	XR_003110262.1	-0.904302	0.013299	negtive
XM_025281408.1	XR_003110262.1	-0.989799	0.000155552	negtive
XM_025291997.1	XR_003110262.1	-0.972948	0.00108783	negtive
XM_025291998.1	XR_003110262.1	-0.973736	0.00102563	negtive
XM_025291999.1	XR_003110262.1	-0.973195	0.00106814	negtive
XM_025292000.1	XR_003110262.1	-0.973458	0.00104733	negtive
XM_025292001.1	XR_003110262.1	-0.972854	0.00109537	negtive
XM_025292002.1	XR_003110262.1	-0.981787	0.000494524	negtive
XM_025292003.1	XR_003110262.1	-0.981466	0.000512071	negtive
XM_006055388.2	XR_003110262.1	-0.932426	0.0066951	negtive
XM_006055389.2	XR_003110262.1	-0.933949	0.0064001	negtive
XM_006055390.2	XR_003110262.1	-0.929203	0.007341	negtive
XM_006073474.2	XR_003110262.1	-0.968255	0.00149558	negtive
XM_006073475.2	XR_003110262.1	-0.970746	0.00127122	negtive
XM_006073476.2	XR_003110262.1	-0.967626	0.00155511	negtive
XM_006073477.2	XR_003110262.1	-0.970169	0.00132159	negtive
XM_025271861.1	XR_003110262.1	-0.962585	0.00207362	negtive
XM_025271863.1	XR_003110262.1	-0.967699	0.0015482	negtive
XM_025271864.1	XR_003110262.1	-0.968145	0.00150594	negtive
XM_025284307.1	XR_003109728.1	-0.930149	0.00714834	negtive
XM_006074858.2	XR_003109728.1	-0.920937	0.00912929	negtive
XM_025291997.1	XR_003109728.1	-0.900544	0.0143454	negtive
XM_025292002.1	XR_003109728.1	-0.907571	0.0124198	negtive
XM_025292003.1	XR_003109728.1	-0.907458	0.0124499	negtive
XM_025284307.1	XR_003109729.1	-0.930149	0.00714834	negtive
XM_006074858.2	XR_003109729.1	-0.920937	0.00912929	negtive
XM_025291997.1	XR_003109729.1	-0.900544	0.0143454	negtive
XM_025292002.1	XR_003109729.1	-0.907571	0.0124198	negtive
XM_025292003.1	XR_003109729.1	-0.907458	0.0124499	negtive
XM_025284307.1	XR_003109730.1	-0.930149	0.00714834	negtive
XM_006074858.2	XR_003109730.1	-0.920937	0.00912929	negtive
XM_025291997.1	XR_003109730.1	-0.900544	0.0143454	negtive
XM_025292002.1	XR_003109730.1	-0.907571	0.0124198	negtive
XM_025292003.1	XR_003109730.1	-0.907458	0.0124499	negtive
XM_025284307.1	XR_003109731.1	-0.930149	0.00714834	negtive
XM_006074858.2	XR_003109731.1	-0.920937	0.00912929	negtive
XM_025291997.1	XR_003109731.1	-0.900544	0.0143454	negtive
XM_025292002.1	XR_003109731.1	-0.907571	0.0124198	negtive
XM_025292003.1	XR_003109731.1	-0.907458	0.0124499	negtive
XM_006065812.2	XR_003109753.1	-0.924072	0.00842879	negtive
XM_006065813.2	XR_003109753.1	-0.924072	0.00842879	negtive
XM_006065814.2	XR_003109753.1	-0.929186	0.00734431	negtive
XM_006065815.2	XR_003109753.1	-0.924072	0.00842879	negtive
XM_006065816.2	XR_003109753.1	-0.925177	0.00818824	negtive
XM_025283092.1	XR_003109753.1	-0.926888	0.00782259	negtive
XM_006069709.2	XR_003109753.1	-0.934853	0.00622804	negtive
XM_025265176.1	XR_003109753.1	-0.919355	0.00949325	negtive
XM_025281408.1	XR_003110045.1	-0.909017	0.0120403	negtive
XM_025284307.1	XR_003111691.1	-0.923048	0.00865457	negtive
XM_025292002.1	XR_003111691.1	-0.913418	0.0109202	negtive
XM_025292003.1	XR_003111691.1	-0.913452	0.0109116	negtive
XM_006055388.2	XR_003111691.1	-0.90941	0.0119381	negtive
XM_006055389.2	XR_003111691.1	-0.910311	0.0117055	negtive
XM_006055390.2	XR_003111691.1	-0.910332	0.0116999	negtive
XM_006073474.2	XR_003111691.1	-0.909581	0.0118939	negtive
XM_006073475.2	XR_003111691.1	-0.911422	0.0114216	negtive
XM_006073476.2	XR_003111691.1	-0.909368	0.0119489	negtive
XM_006073477.2	XR_003111691.1	-0.911269	0.0114605	negtive
XM_025271861.1	XR_003111691.1	-0.912563	0.0111337	negtive
XM_025271863.1	XR_003111691.1	-0.904424	0.0132658	negtive
XM_025271864.1	XR_003111691.1	-0.91074	0.0115954	negtive
XM_006067643.2	XR_003110936.1	-0.934932	0.006213	negtive
XM_006067644.2	XR_003110936.1	-0.934205	0.00635098	negtive
XM_006067645.2	XR_003110936.1	-0.933869	0.00641535	negtive
XM_006067646.2	XR_003110936.1	-0.930302	0.00711734	negtive
XM_025283377.1	XR_003110936.1	-0.93202	0.00677484	negtive
XM_025283379.1	XR_003110936.1	-0.933566	0.00647357	negtive
XM_025283380.1	XR_003110936.1	-0.933553	0.00647607	negtive
XM_025284307.1	XR_003110936.1	-0.95497	0.00299587	negtive
XM_006074858.2	XR_003110936.1	-0.932948	0.00659323	negtive
XM_006048667.2	XR_003110936.1	-0.935484	0.00610914	negtive
XM_025282218.1	XR_003110936.1	-0.940307	0.00523856	negtive
XM_025282219.1	XR_003110936.1	-0.93961	0.0053603	negtive
XM_025282220.1	XR_003110936.1	-0.941035	0.00511283	negtive
XM_025282222.1	XR_003110936.1	-0.938479	0.00556075	negtive
XM_006065812.2	XR_003110936.1	-0.927723	0.00764708	negtive
XM_006065813.2	XR_003110936.1	-0.927723	0.00764708	negtive
XM_006065814.2	XR_003110936.1	-0.917885	0.00983744	negtive
XM_006065815.2	XR_003110936.1	-0.927723	0.00764708	negtive
XM_006065816.2	XR_003110936.1	-0.917876	0.00983964	negtive
XM_025283092.1	XR_003110936.1	-0.922183	0.0088477	negtive
XM_025281408.1	XR_003110936.1	-0.931464	0.00688475	negtive
XM_006069709.2	XR_003110936.1	-0.904083	0.0133589	negtive
XM_025265176.1	XR_003110936.1	-0.923625	0.00852688	negtive
XM_025291997.1	XR_003110936.1	-0.942214	0.00491235	negtive
XM_025291998.1	XR_003110936.1	-0.943693	0.00466641	negtive
XM_025291999.1	XR_003110936.1	-0.942406	0.00488015	negtive
XM_025292000.1	XR_003110936.1	-0.943158	0.00475477	negtive
XM_025292001.1	XR_003110936.1	-0.943282	0.00473418	negtive
XM_025292002.1	XR_003110936.1	-0.934433	0.00630766	negtive
XM_025292003.1	XR_003110936.1	-0.934934	0.00621259	negtive
XM_006055388.2	XR_003110936.1	-0.944151	0.0045916	negtive
XM_006055389.2	XR_003110936.1	-0.944761	0.00449282	negtive
XM_006055390.2	XR_003110936.1	-0.94189	0.00496712	negtive
XM_006073474.2	XR_003110936.1	-0.932918	0.00659905	negtive
XM_006073475.2	XR_003110936.1	-0.931296	0.00691817	negtive
XM_006073476.2	XR_003110936.1	-0.934612	0.00627361	negtive
XM_006073477.2	XR_003110936.1	-0.933107	0.00656227	negtive
XM_025271861.1	XR_003110936.1	-0.93441	0.00631208	negtive
XM_025271863.1	XR_003110936.1	-0.937042	0.00582077	negtive
XM_025271864.1	XR_003110936.1	-0.935671	0.00607429	negtive
XM_006067643.2	XR_003104516.1	-0.910853	0.0115665	negtive
XM_006067644.2	XR_003104516.1	-0.911747	0.0113393	negtive
XM_006067645.2	XR_003104516.1	-0.911557	0.0113874	negtive
XM_006067646.2	XR_003104516.1	-0.917115	0.0100202	negtive
XM_025283377.1	XR_003104516.1	-0.915124	0.0105002	negtive
XM_025283379.1	XR_003104516.1	-0.912421	0.0111692	negtive
XM_025283380.1	XR_003104516.1	-0.913008	0.0110222	negtive
XM_006048667.2	XR_003104516.1	-0.90923	0.0119849	negtive
XM_025282218.1	XR_003104516.1	-0.905176	0.013061	negtive
XM_025282219.1	XR_003104516.1	-0.905489	0.0129764	negtive
XM_025282220.1	XR_003104516.1	-0.905015	0.0131048	negtive
XM_025282222.1	XR_003104516.1	-0.907163	0.012528	negtive
XM_025284307.1	XR_003109732.1	-0.91772	0.0098765	negtive
XM_006074858.2	XR_003109732.1	-0.906056	0.0128236	negtive
XM_025284307.1	XR_326266.2	-0.913486	0.0109031	negtive
XM_006042916.2	XR_326266.2	-0.965748	0.00173971	negtive
XM_025292939.1	XR_326266.2	-0.966537	0.0016609	negtive
XM_025292941.1	XR_326266.2	-0.966537	0.0016609	negtive
XM_025292942.1	XR_326266.2	-0.965748	0.00173972	negtive
XM_025292943.1	XR_326266.2	-0.970669	0.00127788	negtive
XM_025292944.1	XR_326266.2	-0.966537	0.0016609	negtive
XM_006074858.2	XR_326266.2	-0.923392	0.00857838	negtive
XM_006048667.2	XR_326266.2	-0.901659	0.0140309	negtive
XM_006065812.2	XR_326266.2	-0.950571	0.0036044	negtive
XM_006065813.2	XR_326266.2	-0.950571	0.0036044	negtive
XM_006065814.2	XR_326266.2	-0.952935	0.00327051	negtive
XM_006065815.2	XR_326266.2	-0.950571	0.0036044	negtive
XM_006065816.2	XR_326266.2	-0.950647	0.00359351	negtive
XM_025283092.1	XR_326266.2	-0.949953	0.00369439	negtive
XM_006063516.2	XR_326266.2	-0.954053	0.00311815	negtive
XM_006063517.2	XR_326266.2	-0.926972	0.00780482	negtive
XM_006063518.2	XR_326266.2	-0.954053	0.00311815	negtive
XM_025281408.1	XR_326266.2	-0.936599	0.00590209	negtive
XM_006069709.2	XR_326266.2	-0.931359	0.00690574	negtive
XM_025265176.1	XR_326266.2	-0.928202	0.0075474	negtive
XM_025291997.1	XR_326266.2	-0.970265	0.00131307	negtive
XM_025291998.1	XR_326266.2	-0.967924	0.00152681	negtive
XM_025291999.1	XR_326266.2	-0.968566	0.00146666	negtive
XM_025292000.1	XR_326266.2	-0.967971	0.00152235	negtive
XM_025292001.1	XR_326266.2	-0.968209	0.00149993	negtive
XM_025292002.1	XR_326266.2	-0.936688	0.00588575	negtive
XM_025292003.1	XR_326266.2	-0.937239	0.00578485	negtive
XM_006055388.2	XR_326266.2	-0.915179	0.0104867	negtive
XM_006055389.2	XR_326266.2	-0.915474	0.0104149	negtive
XM_006055390.2	XR_326266.2	-0.910481	0.0116619	negtive
XM_006073474.2	XR_326266.2	-0.959789	0.00239292	negtive
XM_006073475.2	XR_326266.2	-0.958337	0.00256751	negtive
XM_006073476.2	XR_326266.2	-0.957715	0.00264426	negtive
XM_006073477.2	XR_326266.2	-0.956312	0.00282124	negtive
XM_025271861.1	XR_326266.2	-0.954794	0.00301918	negtive
XM_025271863.1	XR_326266.2	-0.961551	0.00218909	negtive
XM_025271864.1	XR_326266.2	-0.954619	0.00304244	negtive
XM_025293903.1	XR_003108706.1	-0.908453	0.0121875	negtive
XM_025293904.1	XR_003108706.1	-0.911602	0.011376	negtive
XM_025293906.1	XR_003108706.1	-0.930215	0.00713499	negtive
XM_025262581.1	XR_003108706.1	-0.910861	0.0115646	negtive
XM_025262582.1	XR_003108706.1	-0.91089	0.011557	negtive
XM_025285137.1	XR_003110262.1	-0.905243	0.0130431	negtive
XM_025285138.1	XR_003110262.1	-0.901126	0.0141809	negtive
XM_025285139.1	XR_003110262.1	-0.901853	0.0139765	negtive
XM_025285140.1	XR_003110262.1	-0.905197	0.0130554	negtive
XM_025285141.1	XR_003110262.1	-0.905485	0.0129775	negtive
XM_025285142.1	XR_003110262.1	-0.901119	0.0141826	negtive
XM_025285143.1	XR_003110262.1	-0.901621	0.0140417	negtive
XM_025285145.1	XR_003110262.1	-0.901119	0.0141826	negtive
XM_025285146.1	XR_003110262.1	-0.904206	0.0133252	negtive
XM_025285147.1	XR_003110262.1	-0.901601	0.0140472	negtive
XM_025285148.1	XR_003110262.1	-0.905228	0.0130471	negtive
XM_025285149.1	XR_003110262.1	-0.904946	0.0131236	negtive
XM_025285150.1	XR_003110262.1	-0.904985	0.0131129	negtive
XM_025285151.1	XR_003110262.1	-0.904012	0.0133784	negtive
XM_025285152.1	XR_003110262.1	-0.905228	0.0130471	negtive
XM_025285153.1	XR_003110262.1	-0.905228	0.0130471	negtive
XM_025285154.1	XR_003110262.1	-0.928631	0.00745864	negtive
XM_025293903.1	XR_003110262.1	-0.969135	0.00141427	negtive
XM_025293904.1	XR_003110262.1	-0.968692	0.00145491	negtive
XM_025293905.1	XR_003110262.1	-0.961217	0.00222698	negtive
XM_025293906.1	XR_003110262.1	-0.983887	0.000387352	negtive
XM_006041035.2	XR_003110262.1	-0.958506	0.00254694	negtive
XM_006060485.2	XR_003110262.1	-0.962645	0.00206698	negtive
XM_006060486.2	XR_003110262.1	-0.92594	0.00802431	negtive
XM_006048796.1	XR_003110262.1	-0.961307	0.00221671	negtive
XM_006048797.1	XR_003110262.1	-0.959676	0.00240628	negtive
XM_006048798.2	XR_003110262.1	-0.958905	0.00249856	negtive
XM_006080231.2	XR_003110262.1	-0.957601	0.00265836	negtive
XM_006080235.2	XR_003110262.1	-0.957686	0.00264785	negtive
XM_006080236.2	XR_003110262.1	-0.957447	0.00267758	negtive
XM_006080237.2	XR_003110262.1	-0.956666	0.00277609	negtive
XM_025292230.1	XR_003110262.1	-0.970451	0.00129678	negtive
XM_025292231.1	XR_003110262.1	-0.968701	0.00145415	negtive
XM_025292232.1	XR_003110262.1	-0.969209	0.0014075	negtive
XM_025293903.1	XR_003110936.1	-0.929849	0.00720917	negtive
XM_025293904.1	XR_003110936.1	-0.931288	0.00691979	negtive
XM_025293905.1	XR_003110936.1	-0.913423	0.010919	negtive
XM_025293906.1	XR_003110936.1	-0.935667	0.00607503	negtive
XM_006060485.2	XR_003110936.1	-0.901714	0.0140153	negtive
XM_025262580.1	XR_003110936.1	-0.921103	0.00909161	negtive
XM_025262581.1	XR_003110936.1	-0.931997	0.00677942	negtive
XM_025262582.1	XR_003110936.1	-0.932027	0.00677342	negtive
XM_025283381.1	XR_003110936.1	-0.900179	0.014449	negtive
XM_025262580.1	XR_003104516.1	-0.924893	0.00824983	negtive
XM_025262581.1	XR_003104516.1	-0.925319	0.00815757	negtive
XM_025262582.1	XR_003104516.1	-0.925313	0.00815901	negtive
XM_006067621.2	XR_003104516.1	-0.911152	0.0114904	negtive
XM_025283381.1	XR_003104516.1	-0.909743	0.0118519	negtive
XM_025293903.1	XR_326266.2	-0.941116	0.00509885	negtive
XM_025293904.1	XR_326266.2	-0.936149	0.00598532	negtive
XM_025293905.1	XR_326266.2	-0.967671	0.00155088	negtive
XM_025293906.1	XR_326266.2	-0.947645	0.00403988	negtive
XM_006041035.2	XR_326266.2	-0.929955	0.00718752	negtive
XM_006060485.2	XR_326266.2	-0.919835	0.00938206	negtive
XM_006048796.1	XR_326266.2	-0.983225	0.000419728	negtive
XM_006048797.1	XR_326266.2	-0.982759	0.000443302	negtive
XM_006048798.2	XR_326266.2	-0.983369	0.000412579	negtive
XM_006080231.2	XR_326266.2	-0.985774	0.000302119	negtive
XM_006080235.2	XR_326266.2	-0.983698	0.000396465	negtive
XM_006080236.2	XR_326266.2	-0.983768	0.000393069	negtive
XM_006080237.2	XR_326266.2	-0.986306	0.000280015	negtive
XM_025292230.1	XR_326266.2	-0.968492	0.00147352	negtive
XM_025292231.1	XR_326266.2	-0.967913	0.00152784	negtive
XM_025292232.1	XR_326266.2	-0.966862	0.00162904	negtive
XM_025280350.1	XR_003109804.1	-0.900246	0.0144301	negtive
XM_025280352.1	XR_003109804.1	-0.900246	0.0144301	negtive
XM_025290201.1	XR_003109804.1	-0.901864	0.0139734	negtive
XM_006070346.2	XR_003107764.1	-0.907352	0.0124778	negtive
XM_025282934.1	XR_003108706.1	-0.924714	0.0082887	negtive
XM_025282935.1	XR_003108706.1	-0.924263	0.00838701	negtive
XM_025282936.1	XR_003108706.1	-0.926079	0.0079944	negtive
XM_025282937.1	XR_003108706.1	-0.922714	0.00872889	negtive
XM_025282938.1	XR_003108706.1	-0.924611	0.0083111	negtive
XM_025282939.1	XR_003108706.1	-0.925033	0.00821943	negtive
XM_025282940.1	XR_003108706.1	-0.924571	0.00831971	negtive
XM_025282941.1	XR_003108706.1	-0.924729	0.00828539	negtive
XM_025282942.1	XR_003108706.1	-0.924923	0.00824316	negtive
XM_025282943.1	XR_003108706.1	-0.925617	0.00809353	negtive
XM_006068096.2	XR_003108706.1	-0.915929	0.0103047	negtive
XM_025269071.1	XR_003108706.1	-0.900852	0.0142583	negtive
XM_025295978.1	XR_003108706.1	-0.948663	0.00388565	negtive
XM_025296396.1	XR_003108706.1	-0.94619	0.00426544	negtive
XM_025296397.1	XR_003108706.1	-0.940045	0.00528415	negtive
XM_025296398.1	XR_003108706.1	-0.94619	0.00426544	negtive
XM_025296399.1	XR_003108706.1	-0.940045	0.00528414	negtive
XM_025296400.1	XR_003108706.1	-0.940045	0.00528415	negtive
XM_025296403.1	XR_003108706.1	-0.954008	0.00312427	negtive
XM_025282934.1	XR_003110262.1	-0.97668	0.000809398	negtive
XM_025282935.1	XR_003110262.1	-0.976227	0.00084102	negtive
XM_025282936.1	XR_003110262.1	-0.976773	0.000802977	negtive
XM_025282937.1	XR_003110262.1	-0.975923	0.000862602	negtive
XM_025282938.1	XR_003110262.1	-0.976555	0.000818082	negtive
XM_025282939.1	XR_003110262.1	-0.976514	0.000820883	negtive
XM_025282940.1	XR_003110262.1	-0.976062	0.000852706	negtive
XM_025282941.1	XR_003110262.1	-0.976021	0.000855615	negtive
XM_025282942.1	XR_003110262.1	-0.97572	0.000877142	negtive
XM_025282943.1	XR_003110262.1	-0.976339	0.000833135	negtive
XM_006078443.2	XR_003110262.1	-0.972402	0.00113199	negtive
XM_006078444.2	XR_003110262.1	-0.973168	0.00107026	negtive
XM_006070346.2	XR_003110262.1	-0.945802	0.00432657	negtive
XM_006068096.2	XR_003110262.1	-0.909477	0.0119208	negtive
XM_025269065.1	XR_003110262.1	-0.977106	0.000780215	negtive
XM_025269066.1	XR_003110262.1	-0.97731	0.000766428	negtive
XM_025269067.1	XR_003110262.1	-0.97731	0.000766428	negtive
XM_025269068.1	XR_003110262.1	-0.977542	0.000750903	negtive
XM_025269069.1	XR_003110262.1	-0.977506	0.000753285	negtive
XM_025269070.1	XR_003110262.1	-0.977342	0.000764272	negtive
XM_025269071.1	XR_003110262.1	-0.978762	0.000671777	negtive
XM_025295978.1	XR_003110262.1	-0.942852	0.00480551	negtive
XM_025296396.1	XR_003110262.1	-0.951908	0.00341367	negtive
XM_025296397.1	XR_003110262.1	-0.954975	0.0029952	negtive
XM_025296398.1	XR_003110262.1	-0.951908	0.00341367	negtive
XM_025296399.1	XR_003110262.1	-0.954975	0.0029952	negtive
XM_025296400.1	XR_003110262.1	-0.954975	0.00299521	negtive
XM_025296403.1	XR_003110262.1	-0.952178	0.00337574	negtive
XM_006078443.2	XR_003109728.1	-0.908563	0.0121589	negtive
XM_006078444.2	XR_003109728.1	-0.910051	0.0117723	negtive
XM_025269065.1	XR_003109728.1	-0.901909	0.0139608	negtive
[truncated: 560,623+ more rows]
